# Supplementary material for: Sequence amplification via cell passaging creates spurious signals of positive adaptation in influenza virus H3N2 hemagglutinin
Source: Virus Evol. 2016 Oct 3;2(2):vew026. doi: 10.1093/ve/vew026 (PMC5049878; doi:10.1093/ve/vew026)
Supplement: Supplementary Data [file vew026_suppdata.zip]

Archive with 15 entries (15 files):
- NIHMS813909-supplement-Data_7.csv
- NIHMS813909-supplement-Data_8.csv
- NIHMS813909-supplement-Data_9.txt
- NIHMS813909-supplement-Data_10.csv
- NIHMS813909-supplement-Figure_S1.pdf
- NIHMS813909-supplement-Figure_S2.pdf
- NIHMS813909-supplement-Figure_S3.pdf
- NIHMS813909-supplement-File_1.xls
- NIHMS813909-supplement-File_2.py
- NIHMS813909-supplement-Figure_S4.pdf
- NIHMS813909-supplement-Data_1.csv
- NIHMS813909-supplement-Data_2.csv
- NIHMS813909-supplement-Data_3.csv
- NIHMS813909-supplement-Data_4.csv
- NIHMS813909-supplement-Data_5.csv
