# Supplementary material for: Sequence amplification via cell passaging creates spurious signals of positive adaptation in influenza virus H3N2 hemagglutinin
Source: Virus Evol. 2016 Oct 3;2(2):vew026. doi: 10.1093/ve/vew026 (PMC5049878; doi:10.1093/ve/vew026)
Supplement: Supplementary Data [file vew026_suppdata.zip › NIHMS813909-supplement-Data_7.csv]

Gene	Protein	pdb.2yp7	dnds_samp_unpassaged_1046a_20052015_full	dnds_samp_nonsiat_1046a_20052015_full	dnds_samp_siat_1046a_20052015_full	dnds_samp_pooled_1046a_20052015_full
1	NA	NA	0	0	0	0
2	NA	NA	0	1.92274903178	0.268155398831	0.738774985147
3	NA	NA	0.489670116668	0.177718178849	0.815998669532	0.563877351401
4	NA	NA	0.709066184073	0.342136524767	1.31486952537	0.722443956045
5	NA	NA	0.236345572228	0	0	0.180616324549
6	NA	NA	0	0	0.272009082024	0.187968247502
7	NA	NA	0	0.292783903309	0.456694848395	0
8	NA	NA	0.447913147115	0.161419708081	0.249688376747	0.170049634512
9	NA	NA	0.244863967271	0.888299060923	1.08782877711	0.375907667434
10	NA	NA	0.945033986115	0.513123342798	1.05174923226	0.902788303548
11	NA	NA	0.823108496597	1.17578084257	0	0.310017271977
12	NA	NA	0	0.513517885992	0.262932421057	0.3612849229
13	NA	NA	0.412236881693	0	1.3808946501	0
14	NA	NA	0.97940308376	1.42183146187	1.36002957333	0.939585710374
15	NA	NA	1.56967702324	0.646350617101	0.749207237156	1.70326347286
16	NA	NA	0.97947692199	0.888666493596	2.17607265619	0.751872990008
17	1	NA	0.361889508973	0.257317533423	0.406872967623	0.268783305479
18	2	NA	0.945882942629	1.19839980829	0.26340832007	1.08409099328
19	3	NA	2.66650629178	1.94321426881	0.531630340621	2.22974313761
20	4	NA	0	0	0.543952423055	0.187968247502
21	5	NA	1.76775956407	0.919608703846	1.11730865762	1.36217734654
22	6	NA	0.671922382681	0.484443189419	0.49936784608	0.170057757254
23	7	NA	0.671972613989	0.322845631287	0.499321305874	0.510171413199
24	8	NA	0.447878899617	0.645641438967	0.2496675748	0.510115228412
25	9	NA	0.223939449808	1.12991611028	0.249660652937	0.170034674913
26	10	T	0.244723187404	1.24035113912	1.08675399513	0.938866253904
27	11	A	0	0	0	0
28	12	T	0.489466387207	0.355144728784	0.543834754099	0.37575013252
29	13	L	0	0	0	0
30	14	C	0	0	0	0
31	15	L	0	0.177865862988	0	0.188149517381
32	16	G	0	0	0	0
33	17	H	0	0	0	0
34	18	H	0.22396229068	0.161419691389	0.249681445234	0
35	19	A	0.244869230498	0.177744653081	0.544051042715	0
36	20	V	0	0	0	0
37	21	P	0	0.177744832703	0.272025511976	0.18797737432
38	22	N	0	0	0	0
39	23	G	0	0	0	0
40	24	T	0.489446435719	0.177733298719	0	0.375763504007
41	25	I	0.865227655961	0.377999728101	0.383067761515	0.133665159326
42	26	V	0	0	0	0
43	27	K	0.946344553086	0.34236705839	0	0.361556702032
44	28	T	0	0	0	0
45	29	I	0	0	0	0
46	30	T	0.489300721391	0.355392043217	0.272009082024	0.375850022004
47	31	N	0.671818349425	1.45277728778	0.998642611748	1.02020804948
48	32	D	0.447889214994	0.161423031899	0.499404422028	0.510195593831
49	33	Q	1.63070338495	1.11709797866	2.48759713369	1.51928784555
50	34	I	0.236296124208	0.171056161586	0	0.180562678303
51	35	E	0	0	0	0
52	36	V	0	0	0	0
53	37	T	0	0	0	0
54	38	N	0	0	0	0.170038406776
55	39	A	0	0	0	0
56	40	T	0	0	0	0
57	41	E	0	0	0	0
58	42	L	0	0	0	0
59	43	V	0.734560259793	0	0	0.187964722725
60	44	Q	0	0	0	0
61	45	S	1.34384728758	1.77568536373	0.499321305874	1.36036923104
62	46	S	0	0.17772952983	0	0
63	47	S	0	0.395253098738	0	0.210002985971
64	48	T	0.594692881642	0.613952026778	0.981867092215	1.08197294234
65	49	G	0.244994889144	0.177733381954	0.272011742286	0.188016190219
66	50	G	0.936171320325	0.67670101904	0.77797265384	0.356802632587
67	51	I	0	0.12613192841	0.383038927472	0
68	52	C	0	0	0	0
69	53	D	2.46352247962	2.90689692013	3.99468107237	2.5507984255
70	54	S	0.447885907123	0.645865783209	0.249660652937	0.680273778969
71	55	P	0	0	0	0
72	56	H	0.224013954137	0.16143226868	0	0.34018223776
73	57	Q	1.47294429804	1.31411599094	2.49753555057	0.828940239692
74	58	I	0.945618641191	0.342128586054	0.525900415287	0.541961846273
75	59	L	0.244866597895	0.177847982438	0	0.187966486905
76	60	D	0	0	0	0
77	61	G	0	0	0	0
78	62	E	1.16664154953	0.505580491325	1.81851826949	1.06771354242
79	63	N	0	0	0	0
80	64	C	0	0.171103911391	0	0.180675224318
81	65	T	0	0	0	0
82	66	L	0	0	0.460758586698	0
83	67	I	0.172744633613	0.377961612626	0.382715803897	0.133633252023
84	68	D	0	0	0	0
85	69	A	0	0.355466597439	0	0.187968247502
86	70	L	0	0	0	0
87	71	L	0	0	0	0
88	72	G	0	0	0	0
89	73	D	0	0	0	0
90	74	P	0	0	0	0
91	75	Q	0.372107955646	0.530518219186	0.834619198093	0.554788110751
92	76	C	0	0	0	0
93	77	D	0	0	0	0
94	78	G	1.22343314933	1.06569793416	1.35947040028	1.12682658772
95	79	F	0.89633840077	0.161422811913	0.24966756841	0.170049618538
96	80	Q	0	0.257388916814	0	0
97	81	N	0.671818349425	0.161410359742	0	0.340069349826
98	82	K	0.241216908027	0.524419497163	0.268148747167	0.184721713616
99	83	K	0.709909716733	0.685136266759	0.527166931755	1.62814343838
100	84	W	0	0	0	0
101	85	D	0	0.161413166529	0.24966757462	0
102	86	L	0	0	0	0
103	87	F	0	0	0	0.170053443605
104	88	V	0.489701551211	0.355443246909	0.815960622846	0.75179544417
105	89	E	0	0	0	0
106	90	R	0	0	0	0
107	91	S	0.223950861493	0.161410359742	0.499348990097	0.170034674913
108	92	K	1.42078725614	0.514130030318	1.31662999591	0.723671379704
109	93	A	0	0	0.272009082024	0
110	94	Y	1.94143648253	2.26440017756	2.1684048675	2.22583529818
111	95	S	0	0	0	0
112	96	N	1.11978637989	1.29152983885	0	0.680296922874
113	97	C	0	0	0	0
114	98	Y	0	0	0	0
115	99	P	0	0	0	0
116	100	Y	0	0	0	0
117	101	D	0.223950852116	0	0.499335146171	0.170038408773
118	102	V	0	0	0	0
119	103	P	0.244906974973	0	0.272073471967	0.376009284354
120	104	D	0.89591771632	0.322820719484	1.49833830729	0
121	105	Y	0.244841920794	0	0	0
122	106	A	0.734607691493	1.06639979232	0.272009082024	0.375936495004
123	107	S	0	0	0	0
124	108	L	0	0.177800288065	0	0
125	109	R	0	0	0	0
126	110	S	0	0	0	0
127	111	L	0.411415574891	0.295189212462	0	0
128	112	V	0.489617027681	1.06603866086	0.271996380375	1.31533101602
129	113	A	0	0	0.272009082024	0.187968247502
130	114	S	0.538853731202	0.394803603747	0.595408468112	0.419464606359
131	115	S	0	0	0.272000869586	0
132	116	G	0	0	0	0
133	117	T	0	0	0	0
134	118	L	0	0	0	0
135	119	E	0	0.171831584262	0	0
136	120	F	0	0	0	0
137	121	N	0.896000393323	0	1.24861243619	1.02041696678
138	122	N	0.895757799233	1.77583811951	0.748981958811	0.850219249338
139	123	E	0	0	0	0
140	124	S	0.67193858775	2.09904895837	2.24831929356	1.36068512972
141	125	F	0	0	0	0
142	126	N	0	0.161415553672	0.249660652937	0.170034674913
143	127	W	0	0	0	0
144	128	T	0.734340632256	1.24357752189	1.63186087623	1.50288841871
145	129	G	0	0	0	0
146	130	V	0	0	0	0.187968247502
147	131	T	0.244835024984	0.177733298719	0.271951552649	0
148	132	Q	0	0	0	0
149	133	N	0.223939449808	0.161410359742	0.499321305874	0.170034674913
150	134	G	0	0	0	0
151	135	T	0.489687156381	0.355452236461	1.63128355179	0.187945840164
152	136	S	0	0.161414765879	0	0
153	137	S	0.244869230498	0	0	0
154	138	A	0.734607691493	3.19919937695	0.272009082024	1.31577773251
155	139	C	0	0	0	0
156	140	K	0.884162401367	1.79780756861	0.574254754273	1.36009218198
157	141	R	0	0	0	0
158	142	K	2.21231966323	3.3986695794	1.6379968088	3.4020071021
159	143	S	0.244957976093	0.355504358563	0	0.188032199373
160	144	N	1.12312537007	1.77989426138	0.499676280084	1.19287673741
161	145	N	0.671818349425	0.968546066052	0.249660652937	0.850224399042
162	146	S	0	0.161410359742	0.24966757057	0
163	147	F	0	0	0	0
164	148	F	0	0	0	0
165	149	S	0	0	0	0
166	150	R	0.48971107234	0.355359757647	0.27197408267	0.375844014097
167	151	L	0	0	0	0
168	152	N	0	0	0	0
169	153	W	0	0	0	0
170	154	L	0	0	0	0
171	155	T	0	0	0	0
172	156	H	0.671835464215	0	0	0.851298668824
173	157	L	3.24825717595	3.49234256139	1.32585283755	2.74191801788
174	158	K	1.36038418217	1.63744179059	0.499849132004	2.23879651289
175	159	F	0.458626056227	0.977357766622	0.53129129513	0.698191920656
176	160	K	0.954349376906	2.74685052953	4.03093939865	3.46668312036
177	161	Y	0	0.177729529473	0	0.187922414733
178	162	P	0.244972379496	0.711795355902	0	0.188000270449
179	163	A	0	0	0	0
180	164	L	0	0	0	0
181	165	N	0	0.161414223663	0	0
182	166	V	0.734279300537	0.177677398346	0.271917349907	0.18788167866
183	167	T	0	0	0	0
184	168	M	0.326622281227	0	0.181380176438	0.250739763508
185	169	P	0	0	0.272017294301	0.188028091284
186	170	N	0	0	0	0
187	171	N	0.896864420366	0.807178353091	0.49960061085	0.850621064218
188	172	E	0.466039223354	0	0.518947615642	0.177774644437
189	173	K	2.34738243762	2.16116619759	0.813855144958	1.51490830916
190	174	F	0	0	0	0.170049627792
191	175	D	0	0.161410359742	0	0
192	176	K	0	0	0	0
193	177	L	0	0	0	0
194	178	Y	0	0	0	0
195	179	I	0	0.171050730056	0.525870756133	0.361232649452
196	180	W	0	0	0	0
197	181	G	0	0	0	0
198	182	V	0.489658855138	0.35543443825	0.27199321828	0.187968247502
199	183	H	0	0.484315191828	0	0.510193797096
200	184	H	0	0	0	0
201	185	P	0	0	0	0
202	186	G	0	0.177733298719	0.272022858494	1.50369763599
203	187	T	0	0	0	0
204	188	D	0.8959636824	0.322853451558	0.249660652937	0.680233791385
205	189	N	0.473623687194	0.85616927167	0.802938029406	0.543867091312
206	190	D	0	0	0	0
207	191	Q	0	0	0	0
208	192	I	0.945676783808	1.71125061732	0	1.26405204372
209	193	F	0.671950250635	0.807196783586	0	0.680241906321
210	194	L	0	0.590908925305	0	1.23783632596
211	195	Y	0.244766168327	0	0	0
212	196	A	0.244869230498	0	0	0.187968247502
213	197	Q	2.16986926816	0.514908773911	1.63449669425	1.88738711017
214	198	A	0.775337630727	1.11575969385	1.18255628812	0.799973221974
215	199	S	0.808181156086	0.780552154143	0.298356663491	0.625911596654
216	200	G	0	0	0	0
217	201	R	0.489700790348	0.177723263978	0	0.187963166754
218	202	I	0.236138246504	0.513068908759	0.2606625771	0.360921332424
219	203	T	0	0	0	0.187933061754
220	204	V	0	0	0	0.187933059025
221	205	S	0	0	0	0
222	206	T	0	0	0	0
223	207	K	0.946797031224	0	1.31673779055	0.542414768965
224	208	R	0.734617809204	0.532867776105	0.272237264093	0.939861106108
225	209	S	0.223939449808	0	0	0.170034674913
226	210	Q	0	0	0	0
227	211	Q	0	0.257267950711	0	0
228	212	T	1.46921538299	0.710933194877	0.816027246072	1.31577773251
229	213	V	0.244869230498	0.177733298719	0.816027246072	0.375936495004
230	214	I	1.89141355009	1.19747291665	1.05213303836	0.903192724961
231	215	P	0.244873419137	0	0	0
232	216	N	0.447878899617	0.161415557784	0.499321305874	0.340069349826
233	217	I	0.2363529508	0.684275049919	0.525894514868	0.180619597933
234	218	G	0	0.735757983989	0	0.194880064102
235	219	S	0.489738460995	0.533131777193	0.272009082024	1.31529787916
236	220	R	0	0.177730439634	0	0
237	221	P	0	5.15186337167	0	1.12780948501
238	222	R	0	0.535686447012	0.272431527465	0.18815574611
239	223	V	0.978119821691	1.48332267682	0.392527690919	0.905764131994
240	224	R	0	0	0	0.18226729475
241	225	N	0.895757799233	7.74769726761	0.998642611748	3.40069349826
242	226	I	0.708446972247	0	0	0.361037507585
243	227	P	0	0	0.272009082024	0
244	228	S	0	0	0	0
245	229	R	0	0	0	0
246	230	I	0.354318563173	0.533652592937	0.192561062267	0.138324819207
247	231	S	0	0	0	0
248	232	I	0	0	0	0
249	233	Y	0	0	0	0
250	234	W	0	0	0	0
251	235	T	0	0	0	0
252	236	I	0.345574342201	0.126010686857	0.191481078973	0.267403305819
253	237	V	0	0	0	0
254	238	K	0.236568684015	0.171187619844	0	0.180777834035
255	239	P	0.244877610064	0.177737928347	0.272041255388	0.18797104794
256	240	G	0	0	0	0
257	241	D	0	0	0	0
258	242	I	0.345626563838	0.377963593066	0.765838183237	0.400928543542
259	243	L	0	0.17777513107	0.271967936608	0
260	244	L	0	0.292861297276	0	0
261	245	I	0	0	0	0
262	246	N	0	0.322839393627	0	0.850173374565
263	247	S	0.223946467812	0.161410359742	0	0.170064598202
264	248	T	0	0.17771800805	0	0
265	249	G	0	0	0	0
266	250	N	0	0	0	0
267	251	L	0	0	0	0
268	252	I	0	0	0	0
269	253	A	0	0	0	0
270	254	P	0	0	0	0
271	255	R	0	0	0	0
272	256	G	0	0	0	0
273	257	Y	0	0	0	0
274	258	F	0	0	0	0
275	259	K	0.23657932892	0.171188607056	0.263241546795	0
276	260	I	0.518071007622	0.37799437501	0.383000582975	0
277	261	R	4.95931732973	3.59876038069	3.00988769967	3.09358480605
278	262	S	0.89583863854	0.968582803841	1.74783005008	0.680170173213
279	263	G	0.244976930226	0.177790292431	0	0
280	264	K	0.236574178211	0.856023726319	0.52649141112	0.723055967854
281	265	S	0	0.484343226243	0	0
282	266	S	0	0	0.298706877968	0
283	267	I	0.345555929146	0	0.383000540604	0.267367741017
284	268	M	0	0.355497764258	0.362820624238	0
285	269	R	0.489723065175	0	0.815196831747	0.751769555116
286	270	S	0	0	0	0
287	271	D	0	0	0.249660652937	0
288	272	A	0.489738460995	0	0.272009082024	0.187968247502
289	273	P	0.244869230498	0	0.272009082024	0.187968247502
290	274	I	0	0	0.262565173179	0.180526984145
291	275	G	0	0.710782080508	0.815681991312	0.751751955923
292	276	K	0.236620740386	0.342343433094	0.52649044184	0.361562421561
293	277	C	0	0	0	0
294	278	N	0.46665348057	0.498511254283	0.266539391119	0.709372702128
295	279	S	0.244945836892	0.177695301797	0	0.187959120248
296	280	E	1.40374801683	1.02083833255	0.259696596753	0.536613455977
297	281	C	0	0	0	0
298	282	I	0.23630355256	0	0.262923511987	0
299	283	T	0	0	0	0
300	284	P	0	0	0	0
301	285	N	0	0	0	0
302	286	G	0	0	0	0
303	287	S	0	0	0	0
304	288	I	0	0.171049377387	0	0
305	289	P	0.244869230498	0.710933194877	0.816027246072	0
306	290	N	0.671860384731	0	0.499321305874	0
307	291	D	0.671892939857	0.3229141746	0.499333848413	0.680203782232
308	292	K	0.473254808113	0.171204384074	0.263325690899	0.180822321614
309	293	P	0	0	0	0
310	294	F	0	0	0	0
311	295	Q	0	0	0	0
312	296	N	0	0	0	0
313	297	V	0	0.533016230696	0	0.375373945432
314	298	N	0	0.161410359742	0	0
315	299	R	0	0.518310257835	0.265031720972	0.364677900128
316	300	I	0.708322336855	0.342106901028	1.05180072766	1.08381518135
317	301	T	0	0.177702680491	0	0.187915485077
318	302	Y	0	0	0	0
319	303	G	0	0	0	0
320	304	A	1.22434615249	0.710933194877	1.63205449214	0.751872990008
321	305	C	0	0	0	0
322	306	P	0	0	0	0
323	307	R	0	0	0	0
324	308	Y	0.244848739374	0	0	0
325	309	V	0.489675190003	0.71085151673	0.81595110989	0
326	310	K	0	0.174793037856	0	0.184710881771
327	311	Q	0.628683862832	0.244730964602	0.286072410099	0.235919054857
328	312	N	0.895803461908	0.807061455539	0.998892045132	1.19032120744
329	313	T	0	0	0	0
330	314	L	0	0	0	0
331	315	K	0	0	0	0
332	316	L	0	0	0	0
333	317	A	0	0	0	0
334	318	T	0	0	0	0
335	319	G	0	0	0	0
336	320	M	0	0	0	0
337	321	R	0	0	0	0
338	322	N	0	0	0	0
339	323	V	0.489372686877	0.533154103297	1.35908006177	0.563535329394
340	324	P	0	0	0.272039511278	0
341	325	E	0.237440599472	0	0.264100304101	0
342	326	K	0.236751340538	0.342556660274	0.263703326126	0.542801997257
343	327	Q	0	0.257286186219	0.407041885863	0.268807401804
344	328	NA	0	0.177733298719	0.272009082024	0
345	329	NA	0	0	0	0
346	330	NA	0	0	0	0
347	331	NA	0	0.126049200722	0.191500428306	0.133674416801
348	332	NA	0	0	0	0
349	333	NA	0	0	0	0
350	334	A	0	0	0	0
351	335	I	0	0	0	0
352	336	A	0	0	0	0
353	337	G	0	0	0	0
354	338	F	0	0	0	0
355	339	I	0	0	0	0
356	340	E	0	0	0	0
357	341	N	0	0	0	0
358	342	G	0	0	0	0
359	343	W	0	0	0	0
360	344	E	0.237333141943	0	0	0
361	345	G	0	0	0	0
362	346	M	0.164436313426	0.237999789708	0	0.125572631679
363	347	V	2.71282939798	3.20172041893	2.54699564035	2.54823510336
364	348	D	0	0	0	0
365	349	G	0	0	0	0
366	350	W	0	0	0	0
367	351	Y	0	0	0	0
368	352	G	0	0	0	0
369	353	F	0	0	0	0
370	354	R	0	0	0.530125676623	0.182286838196
371	355	H	0	0	0	0
372	356	Q	0.362274163252	0.257396632069	0.406991870507	0.807107948189
373	357	N	0	0	0	0
374	358	S	0	0.177725760018	0.54396885869	0.375909108609
375	359	E	0.237389071886	0	0	0
376	360	G	0	0	0	0
377	361	I	1.16397013987	0.839696429201	0.815110620258	1.25520639576
378	362	G	0	0	0	0
379	363	Q	0	0	0	0
380	364	A	0	0	0	0
381	365	A	0	0	0	0
382	366	D	0	0	0	0
383	367	L	0	0.177803919609	0.272181830321	0.188044854767
384	368	K	0	0	0	0.180779429432
385	369	S	0	0	0	0
386	370	T	0	0	0	0
387	371	Q	0	0	0	0
388	372	A	0	0.533426406544	0.544000209068	0.187968247502
389	373	A	0	0	0	0.375936495004
390	374	I	0.709125346415	0.341372397687	0.788806108188	0.361105863378
391	375	N	0.671818349425	0.484231079226	0	0.510104024739
392	376	Q	0	0	0	0
393	377	I	0	0	0	0
394	378	N	0	0	0	0.170034674913
395	379	G	0	0.355877059993	0.544541643624	0.188168808882
396	380	K	0	0	0	0
397	381	L	0	0	0	0
398	382	N	0	0	0	0
399	383	R	0.619887842898	0.659844658965	0.410695205813	0
400	384	L	0	0	0	0
401	385	I	0.236194825121	0.171024983444	0	0
402	386	G	0.489935598206	0.177767228794	0.272050346401	0.188014550672
403	387	K	0.473157954383	0.342375012966	0.263248588367	0.361572722895
404	388	T	0.244869230498	0	0	0
405	389	N	0	0	0	0
406	390	E	0	0.171897316454	0	0
407	391	K	0	0.171191405062	0	0
408	392	F	0.223950863552	0	0	0
409	393	H	0	0	0	0
410	394	Q	0	0	0	0
411	395	I	0	0	0	0
412	396	E	0	0.168418143396	0	0
413	397	K	0	0	0	0
414	398	E	0	0	0	0
415	399	F	0	0	0	0
416	400	S	0	0.395451131856	0	0
417	401	E	0	0	0	0
418	402	V	0.244838771345	0.177733298719	0.271970465534	0
419	403	E	0	0	0	0
420	404	G	0	0	0	0
421	405	R	0	0.355045479313	0	0
422	406	I	0.709405458047	0.854722637692	1.31295765136	0.54195641491
423	407	Q	0	0	0	0
424	408	D	0.671835471525	0	0.499321305874	0.170038408284
425	409	L	0.979265552175	0.533129701515	0.271986806265	0.751667596327
426	410	E	0	0	0	0
427	411	K	0.473190050266	0.171195848535	0.263240250679	0
428	412	Y	0	0	0	0
429	413	V	0	0.355419940564	0.271999565864	0.37592944334
430	414	E	0.237416613095	0	0	0
431	415	D	0	0	0	0
432	416	T	0	0	0.272009082024	0.375899928446
433	417	K	0	0	0	0
434	418	I	0.172921420956	0.126055452025	0.191585079127	0.401273817934
435	419	D	0	0	0	0
436	420	L	0	0.17775175535	0	0
437	421	W	0	0	0	0
438	422	S	0	0	0	0
439	423	Y	0	0	0	0
440	424	N	0	0	0	0
441	425	A	0	0	0	0
442	426	E	0.237431285395	0	0	0
443	427	L	0.245006890369	0.356122371748	0.544257719997	0.376112173584
444	428	L	0	0.355566378038	0	0
445	429	V	0	0	0	0
446	430	A	0.489738460995	0.177733298719	0.272009082024	0.563904742506
447	431	L	1.23151314982	0.589842943238	0	0.309579448833
448	432	E	0	0	0	0
449	433	N	0	0	0	0
450	434	Q	0	0	0	0
451	435	H	0	0	0	0
452	436	T	0	0	0	0
453	437	I	0	0	0.262935364853	0
454	438	D	0	0.968462158451	0.49934601296	0.510104024739
455	439	L	0	0	0.460758666284	0.310263935455
456	440	T	0.244869230498	0	0	0.187968247502
457	441	D	0	0.161424493013	0	0
458	442	S	0.269972168653	0.197693786791	0.298532483608	0.210056568185
459	443	E	0	0	0	0
460	444	M	0	0	0	0.125315758087
461	445	N	0.447878899617	0.484265921621	0.249660652937	0
462	446	K	0.236569584332	0	0.263199134403	0
463	447	L	0	0.294941870065	0	0
464	448	F	0	0	0	0
465	449	E	0	0	0	0
466	450	R	0.711425314212	0.343039034877	0.263238677904	0.543626437853
467	451	T	0.244777750445	0	0	0
468	452	K	0.965030866128	0	0.268145666411	0.923895243162
469	453	K	0.241130098734	0.174783197771	0.267970520071	0.184677216239
470	454	Q	0.724586708536	0	0.40668958634	0
471	455	L	0	0	0.46068656521	0
472	456	R	0	0.172693580706	0	0
473	457	E	0	0	0	0
474	458	N	0	0	0	0
475	459	A	0	0	0	0
476	460	E	0	0	0	0
477	461	D	0	0	0	0
478	462	M	0.163248814617	0.594906100637	0.181380135686	0.376055900268
479	463	G	0	0	0	0
480	464	N	0	0	0	0
481	465	G	0	0	0	0
482	466	C	0	0	0	0
483	467	F	0	0.16141658414	0	0.170045882285
484	468	K	0.473265968612	0.513688606391	0.526548756894	0.361666622259
485	469	I	0	0	0	0
486	470	Y	0	0	0	0
487	471	H	0	0	0	0
488	472	K	0.236561359319	0.342378553574	0	0
489	473	C	0	0	0	0
490	474	D	0.671818349425	0.161410359742	0.499321305874	0.340069349826
491	475	N	0	0	0	0.170034674913
492	476	A	1.22427788815	0.355466597439	1.0880363281	0.751872990008
493	477	C	0	0	0	0
494	478	I	0.518297960173	0.251982565118	0	0.534361168775
495	479	G	0.252189438433	0.183792584884	0.280212474999	0.194508846446
496	480	S	0.270099913674	0	0	0
497	481	I	0	0	0	0
498	482	R	0.244808295055	0	0.272006026175	0.187929002645
499	483	N	0	0.161410359742	0	0.170034674913
500	484	G	0.504905407393	0.367847422322	0.280271400572	0.389622729913
501	485	T	0	0	0	0
502	486	Y	0	0	0	0
503	487	D	0.671818349425	0.807067352851	0.249660652937	1.19031611745
504	488	H	0	0	0	0.170049625714
505	489	D	2.01626131299	2.26092304191	1.49900319936	2.04165591683
506	490	V	0	0.177887723016	0.271893252662	0.375901361192
507	491	Y	0	0.17770682933	0	0.18794074127
508	492	R	0	0	0	0
509	493	D	0	0.161410359742	0.499321305874	0.170034674913
510	494	E	0	0	0	0
511	495	A	0	0	0.272025523771	0
512	496	L	0	0.301201299013	0.46886636822	0.631924798407
513	497	N	0.223939449808	0.161410359742	0.249660652937	0.170034674913
514	498	N	0.223953719794	0.161520650732	0.249678058924	0.170116252888
515	499	R	0	0	0	0
516	500	F	0	0	0	0
517	501	Q	0	0.529596953803	0.836882336618	0.555005758421
518	502	I	0	0.171013585813	0	0.180617964276
519	503	K	0.481706053604	0.349175927737	0.268058204826	0
520	504	NA	0.250979577196	0.182995851047	0	0
521	505	NA	1.22417485038	1.06575161507	1.35972806891	1.12725903088
522	506	NA	0	0	0.26409748612	0
523	507	NA	0	0	0	0
524	508	NA	0.482378509144	0.174798463306	0.535986568627	0.369224606234
525	509	NA	0.54016278087	0.19762615508	0	0.210065849497
526	510	NA	0.738021474436	0.178596082832	0.544325206775	0.188856279586
527	511	NA	0.244848760306	0	0	0
528	512	NA	0	0	0	0
529	513	NA	0.223939449808	0.161410359742	0	0.170034674913
530	514	NA	0	0	0	0
531	515	NA	0.709022232954	0.171002048669	0.525882601762	0.361255415548
532	516	NA	0	0.885681422723	0	0
533	517	NA	0	0	0	0
534	518	NA	0	0.171000216377	0	0
535	519	NA	0	0	0	0
536	520	NA	0	0	0	0
537	521	NA	0.244869230498	0	0	0
538	522	NA	0.691551837651	0.883271223288	0.574537009693	0.535163363412
539	523	NA	0.270106319636	0	0	0
540	524	NA	0	0.171037297833	0	0
541	525	NA	0	0.161425936264	0.249688359411	0.510216104888
542	526	NA	0	0	0	0
543	527	NA	0	0.177729528401	0	0.187966484343
544	528	NA	0	0	0.262906427405	0
545	529	NA	0.734488682965	0.887911865338	1.08778249048	0.939268494056
546	530	NA	1.95895384398	1.24413309103	1.63205449214	1.69171422752
547	531	NA	0	0.292871389944	0	0
548	532	NA	0.408730469384	0	0.457165824927	0
549	533	NA	0	0	0	0
550	534	NA	0.447913134268	0	0	0.170049621461
551	535	NA	0.236350493613	0	0.262866105067	0.541897859664
552	536	NA	0.16325151749	0.712374980513	0.18137738277	0.250656748768
553	537	NA	0	0	0	0
554	538	NA	0	0.177733298719	0	0.187968247502
555	539	NA	0	0	0	0
556	540	NA	0	0	0	0
557	541	NA	0	0.863400362408	0	0.182951702238
558	542	NA	0	0	0	0
559	543	NA	0	0	0	0
560	544	NA	0	0	0	0
561	545	NA	0.238576316387	0.17268943519	0.265178613204	0.182353021053
562	546	NA	0	0	0	0
563	547	NA	0.223939449808	0.322820719484	0.249660652937	0.170034674913
564	548	NA	0	0	0.262929433577	0.361210614963
565	549	NA	0	0	0	0.180601099433
566	550	NA	0	0	0	0
