# Supplementary material for: Sequence amplification via cell passaging creates spurious signals of positive adaptation in influenza virus H3N2 hemagglutinin
Source: Virus Evol. 2016 Oct 3;2(2):vew026. doi: 10.1093/ve/vew026 (PMC5049878; doi:10.1093/ve/vew026)
Supplement: Supplementary Data [file vew026_suppdata.zip › NIHMS813909-supplement-Data_8.csv]

Gene	Protein	pdb.2yp7	RSA.Multimer	distance.to.224.all.2yp7	dnds_samp_unpassaged_1703a_20052015_trunk	dnds_samp_nonsiat_1703a_20052015_trunk	dnds_samp_pooled_1703a_20052015_trunk	dnds_samp_cell_1703a_20052015_trunk
1	NA	NA	NA	NA	0	0	0	0
2	NA	NA	NA	NA	0	0	0	0
3	NA	NA	NA	NA	0	0	0	0
4	NA	NA	NA	NA	0	0	0	0
5	NA	NA	NA	NA	0	0	0	0
6	NA	NA	NA	NA	0	0	0	0
7	NA	NA	NA	NA	0	0	0	0
8	NA	NA	NA	NA	0	0	0	0
9	NA	NA	NA	NA	0	0	0	0
10	NA	NA	NA	NA	0	0	0	0
11	NA	NA	NA	NA	0	0	0	0
12	NA	NA	NA	NA	0	0	0	0
13	NA	NA	NA	NA	0	0	0	0
14	NA	NA	NA	NA	0	0	0	0
15	NA	NA	NA	NA	0	0	0	0
16	NA	NA	NA	NA	0	0	0	0
17	1	NA	NA	NA	0	0	0	0
18	2	NA	NA	NA	0	0	0	0
19	3	NA	NA	NA	0	0	0	0
20	4	NA	NA	NA	0	0	0	0
21	5	NA	NA	NA	0	0	0	0
22	6	NA	NA	NA	0	0	0	0
23	7	NA	NA	NA	0	0	0	0
24	8	NA	NA	NA	0	0	0	0
25	9	NA	0.779874214	NA	0	0	0	0
26	10	T	0.365384615	99.8456	0	0	0	0
27	11	A	0.054263566	96.2746	0	0	0	0
28	12	T	0.25	92.8582	0	0	0	0
29	13	L	0	89.8817	0	0	0	0
30	14	C	0.167664671	86.4901	0	0	0	0
31	15	L	0.014925373	83.4297	0	0	0	0
32	16	G	0	80.0642	0	0	0	0
33	17	H	0	76.3872	0	0	0	0
34	18	H	0.102678571	74.0521	0	0	0	0
35	19	A	0.031007752	71.905	0	0	0	0
36	20	V	0.270114943	69.2619	0	0	0	0
37	21	P	0.641509434	68.5707	0	0	0	0
38	22	N	0.641025641	64.7588	0	0	0	0
39	23	G	0.153846154	64.2681	0	0	0	0
40	24	T	0.226744186	61.0656	0	0	0	0
41	25	I	0.422885572	60.5721	0	0	0	0
42	26	V	0.011494253	59.6736	0	0	0	0
43	27	K	0.224576271	59.7132	0	0	0	0
44	28	T	0.005813953	62.1446	0	0	0	0
45	29	I	0.065989848	63.2557	0	0	0	0
46	30	T	0.034883721	66.3327	0	0	0	0
47	31	N	0.321243523	64.661	0	0	0	0
48	32	D	0.398963731	61.3231	0	0	0	0
49	33	Q	0.435555556	62.0985	2.91854618411	3.68988687129	3.03141050992	3.87528011662
50	34	I	0.106598985	64.5364	0	0	0	0
51	35	E	0.197309417	64.8566	0	0	0	0
52	36	V	0	65.1293	0	0	0	0
53	37	T	0.104651163	65.7507	0	0	0	0
54	38	N	0.461538462	62.3409	0	0	0	0
55	39	A	0.124031008	59.1299	0	0	0	0
56	40	T	0.331395349	55.8425	0	0	0	0
57	41	E	0.192825112	52.275	0	0	0	0
58	42	L	0.004975124	50.8038	0	0	0	0
59	43	V	0.005747126	47.3234	0	0	0	0
60	44	Q	0.053333333	44.8191	0	0	0	0
61	45	S	0.477419355	42.8869	2.57031055986	3.25940006964	2.6655506208	3.52206448099
62	46	S	0.470967742	41.1312	0	0	0	0
63	47	S	0.238709677	38.6815	0	0	0	0
64	48	T	0.639534884	38.3414	3.27807723577	4.09558123933	3.37927728975	4.50824253567
65	49	G	0.259615385	34.6503	0	0	0	0
66	50	G	0.351694915	33.6958	2.69270630081	3.46130980847	2.83673277075	3.67519771929
67	51	I	0	33.1179	0	0	0	0
68	52	C	0.053892216	35.7855	0	0	0	0
69	53	D	0.297435897	34.7504	0	3.25940006964	0	3.52206448099
70	54	S	0.425641026	38.1317	0	0	0	0
71	55	P	0.352201258	39.6125	0	0	0	0
72	56	H	0.066964286	36.5396	0	0	0	0
73	57	Q	0.51459854	33.9634	0	0	0	0
74	58	I	0.14213198	30.8775	0	0	0	0
75	59	L	0.089552239	27.382	0	0	0	0
76	60	D	0.212435233	25.0401	0	0	0	0
77	61	G	0	21.4591	0	0	0	0
78	62	E	0.340101523	20.2936	0	0	0	0
79	63	N	0.310880829	16.4428	0	0	0	0
80	64	C	0.017964072	16.531	0	0	0	0
81	65	T	0.156976744	17.5653	0	0	0	0
82	66	L	0	20.2953	0	0	0	0
83	67	I	0	18.2741	0	0	0	0
84	68	D	0	15.5921	0	0	0	0
85	69	A	0.046511628	18.7393	0	0	0	0
86	70	L	0.004975124	20.278	0	0	0	0
87	71	L	0.004975124	17.6856	0	0	0	0
88	72	G	0	17.4378	0	0	0	0
89	73	D	0.005181347	14.0158	0	0	0	0
90	74	P	0.150943396	14.9887	0	0	0	0
91	75	Q	0.25	15.3001	0	0	0	0
92	76	C	0	17.7328	0	0	0	0
93	77	D	0.119170984	19.9756	0	0	0	0
94	78	G	0.672413793	22.7131	0	0	0	0
95	79	F	0.0625	23.1913	0	0	0	0
96	80	Q	0.351111111	24.4122	0	0	0	0
97	81	N	0.435897436	27.6656	0	0	0	0
98	82	K	0.30044843	28.2265	0	0	0	0
99	83	K	0.255813953	30.3061	0	0	0	0
100	84	W	0.010526316	30.7555	0	0	0	0
101	85	D	0.264248705	32.9941	0	0	0	0
102	86	L	0	30.3794	0	0	0	0
103	87	F	0	26.627	0	0	0	0
104	88	V	0	25.3721	0	0	0	0
105	89	E	0.067264574	21.8748	0	0	0	0
106	90	R	0.087591241	20.697	0	0	0	0
107	91	S	0.625806452	19.1869	0	0	0	0
108	92	K	0.521186441	16.8359	0	0	0	0
109	93	A	0.19379845	15.3302	0	0	0	0
110	94	Y	0.395833333	11.5438	0	0	0	0
111	95	S	0.264516129	9.72727	0	0	0	0
112	96	N	0.384615385	8.09884	0	0	0	0
113	97	C	0.005988024	8.47488	0	0	0	0
114	98	Y	0.015209125	8.18082	0	0	0	0
115	99	P	0.031446541	7.68411	0	0	0	0
116	100	Y	0.117870722	11.4017	0	0	0	0
117	101	D	0.129533679	14.2697	0	0	0	0
118	102	V	0.063218391	17.8356	0	0	0	0
119	103	P	0.308176101	20.6577	0	0	0	0
120	104	D	0.461139896	22.9849	0	0	0	0
121	105	Y	0.285171103	20.5523	0	0	0	0
122	106	A	0.279069767	23.3545	0	0	0	0
123	107	S	0.012903226	25.8552	0	0	0	0
124	108	L	0	23.9959	0	0	0	0
125	109	R	0.01459854	23.1899	0	0	0	0
126	110	S	0.032258065	26.8822	0	0	0	0
127	111	L	0.029850746	28.4595	0	0	0	0
128	112	V	0.017241379	26.6009	0	0	0	0
129	113	A	0	27.3885	0	0	0	0
130	114	S	0.251612903	30.9793	0	0	0	0
131	115	S	0.058064516	31.3466	0	0	0	0
132	116	G	0.048076923	30.4707	0	0	0	0
133	117	T	0.023255814	29.3606	0	0	0	0
134	118	L	0.009950249	26.5388	0	0	0	0
135	119	E	0.183856502	29.2042	0	0	0	0
136	120	F	0.075	28.0244	0	0	0	0
137	121	N	0.314720812	30.4172	0	0	0	0
138	122	N	0.569767442	29.3112	0	0	0	0
139	123	E	0.130044843	31.0345	0	0	0	0
140	124	S	0.663461538	31.849	0	0	0	0
141	125	F	0.091666667	30.7977	0	0	0	0
142	126	N	0.563953488	32.4428	0	0	0	0
143	127	W	0.042105263	29.7051	0	0	0	0
144	128	T	0.645348837	32.2979	3.42708074648	4.34586675952	3.55406749439	4.69608597465
145	129	G	0.326923077	31.1973	0	0	0	0
146	130	V	0.08045977	27.4085	0	0	0	0
147	131	T	0.38372093	25.0651	0	0	0	0
148	132	Q	0.342222222	23.5898	0	0	0	0
149	133	N	0.502564103	20.7438	0	0	0	0
150	134	G	0.182692308	17.9311	0	0	0	0
151	135	T	0.317307692	14.9384	0	0	0	0
152	136	S	0.109677419	11.3638	0	0	0	0
153	137	S	0.548717949	9.81762	0	0	0	0
154	138	A	0.062015504	6.66103	0	4.34586675952	0	0
155	139	C	0	9.5738	0	0	0	0
156	140	K	0.470338983	11.8268	2.8097804878	3.60486643646	2.93084238874	3.86420788771
157	141	R	0.361313869	15.276	0	0	0	0
158	142	K	0.615384615	17.763	3.20833091161	8.16977563147	3.33373446913	8.78229065389
159	143	S	0.855345912	15.8943	0	0	0	0
160	144	N	0.346153846	16.1032	0	0	0	0
161	145	N	0.451612903	13.9239	2.57031055986	3.25940006964	2.6655506208	3.52206448099
162	146	S	0.105769231	14.5881	0	0	0	0
163	147	F	0.054166667	14.1319	0	0	0	0
164	148	F	0.008333333	15.3514	0	0	0	0
165	149	S	0.141935484	18.811	0	0	0	0
166	150	R	0.120437956	20.746	0	0	0	0
167	151	L	0	19.478	0	0	0	0
168	152	N	0.015384615	20.5222	0	0	0	0
169	153	W	0.070175439	18.6877	0	0	0	0
170	154	L	0	21.8056	0	0	0	0
171	155	T	0.145348837	21.972	0	0	0	0
172	156	H	0.305084746	25.0853	0	0	0	0
173	157	L	0.35483871	27.836	0	0	0	4.02521654971
174	158	K	0.644230769	29.6388	2.57031055986	3.25940006964	2.6655506208	3.52206448099
175	159	F	0.612903226	28.2063	0	3.31464413862	0	0
176	160	K	0.453488372	29.7502	0	0	0	0
177	161	Y	0.019011407	28.2822	0	0	0	0
178	162	P	0.327044025	31.4515	0	0	0	0
179	163	A	0.534482759	31.6487	0	0	0	0
180	164	L	0.019900498	30.8743	0	0	0	0
181	165	N	0.456410256	33.3272	0	0	0	0
182	166	V	0.143678161	32.7871	0	0	0	0
183	167	T	0.470930233	34.6919	0	0	0	0
184	168	M	0.129464286	34.4859	0	0	0	0
185	169	P	0.352201258	37.538	0	0	0	0
186	170	N	0	37.6896	0	0	0	0
187	171	N	0.712820513	40.917	0	0	0	0
188	172	E	0.373056995	40.1924	0	0	0	0
189	173	K	0.733333333	41.8715	2.57031055986	3.25940006964	2.6655506208	3.52206448099
190	174	F	0.154166667	38.6094	0	0	0	0
191	175	D	0.259067358	35.7629	0	0	0	0
192	176	K	0.016949153	32.5085	0	0	0	0
193	177	L	0.014925373	29.0788	0	0	0	0
194	178	Y	0	26.8076	0	0	0	0
195	179	I	0.030456853	23.0564	0	0	0	0
196	180	W	0.003508772	21.6454	0	0	0	0
197	181	G	0	19.1535	0	0	0	0
198	182	V	0	18.8276	0	0	0	0
199	183	H	0	16.2077	0	0	0	0
200	184	H	0.017857143	15.7188	0	0	0	0
201	185	P	0	14.9111	0	0	0	0
202	186	G	0.15483871	13.5983	0	0	0	0
203	187	T	0.360465116	16.9224	0	0	0	0
204	188	D	0.466666667	20.4413	0	0	0	0
205	189	N	0.662222222	19.9338	2.57031055986	3.25940006964	2.6655506208	3.52206448099
206	190	D	0.192825112	17.2905	0	0	0	0
207	191	Q	0.004444444	19.7208	0	0	0	0
208	192	I	0.348837209	22.5497	0	0	0	0
209	193	F	0.387096774	20.8304	5.14062111973	6.51880013928	5.33110124159	7.04412896198
210	194	L	0.194029851	19.9051	0	0	0	0
211	195	Y	0	22.9343	0	0	0	0
212	196	A	0.293103448	25.5345	0	0	0	0
213	197	Q	0.257777778	26.5165	0	0	0	0
214	198	A	0.550387597	25.9293	3.42708074648	8.69173351901	3.55406749439	4.69608597465
215	199	S	0.44516129	24.2146	0	0	0	0
216	200	G	0.028846154	26.6403	0	0	0	0
217	201	R	0.116788321	26.8487	0	0	0	0
218	202	I	0	26.3869	0	0	0	0
219	203	T	0	29.2266	0	0	0	0
220	204	V	0	29.447	0	0	0	0
221	205	S	0	32.909	0	0	0	0
222	206	T	0.040697674	35.5917	0	0	0	0
223	207	K	0.281021898	39.254	0	0	0	0
224	208	R	0.653284672	38.384	0	0	0	0
225	209	S	0.283870968	35.0237	0	0	0	0
226	210	Q	0.128888889	32.8385	0	0	0	0
227	211	Q	0.253333333	29.3171	0	0	0	0
228	212	T	0.174418605	28.4075	3.42708074648	4.34586675952	3.55406749439	4.69608597465
229	213	V	0.14213198	24.9049	0	0	0	0
230	214	I	0.406091371	24.0951	0	0	0	0
231	215	P	0.06918239	20.9107	0	0	0	0
232	216	N	0.041025641	19.8805	0	0	0	0
233	217	I	0.060913706	18.4146	0	0	0	0
234	218	G	0.009615385	16.5441	0	0	0	0
235	219	S	0.161290323	13.5269	0	0	0	0
236	220	R	0.010948905	11.7329	0	0	0	0
237	221	P	0.044025157	9.73304	0	0	0	0
238	222	R	0.603508772	6.30379	0	0	0	0
239	223	V	0.132183908	3.79934	3.23124756097	4.05313998297	3.34274456229	4.44892355494
240	224	R	0.295620438	NA	0	0	0	0
241	225	N	0.375	3.81497	2.57031055986	6.51880013928	2.6655506208	3.52206448099
242	226	I	0.184079602	5.56647	0	0	0	0
243	227	P	0.212903226	8.62444	0	0	0	0
244	228	S	0.006451613	10.5248	0	0	0	0
245	229	R	0.02919708	11.3707	0	0	0	0
246	230	I	0	13.6263	0	0	0	0
247	231	S	0.012903226	16.4599	0	0	0	0
248	232	I	0	18.34	0	0	0	0
249	233	Y	0.148288973	22.1494	0	0	0	0
250	234	W	0.154385965	24.9795	0	0	0	0
251	235	T	0.029069767	28.6013	0	0	0	0
252	236	I	0.182741117	31.4105	0	0	0	0
253	237	V	0	34.1698	0	0	0	0
254	238	K	0.292372881	37.6808	0	0	0	0
255	239	P	0.377358491	40.2846	0	0	0	0
256	240	G	0.634615385	42.0896	0	0	0	0
257	241	D	0.093264249	39.2858	0	0	0	0
258	242	I	0.155172414	37.012	0	0	0	0
259	243	L	0.009950249	33.3526	0	0	0	0
260	244	L	0.063218391	33.1939	0	0	0	0
261	245	I	0.010152284	30.0436	0	0	0	0
262	246	N	0.035897436	30.5416	0	0	0	0
263	247	S	0	27.8729	0	0	0	0
264	248	T	0.18974359	27.6308	0	0	0	0
265	249	G	0	23.8754	0	0	0	0
266	250	N	0	20.4277	0	0	0	0
267	251	L	0	21.528	0	0	0	0
268	252	I	0	19.3424	0	0	0	0
269	253	A	0	22.5192	0	0	0	0
270	254	P	0.006289308	23.8174	0	0	0	0
271	255	R	0.259124088	25.1538	0	0	0	0
272	256	G	0.009615385	27.7642	0	0	0	0
273	257	Y	0.041825095	28.4682	0	0	0	0
274	258	F	0.029166667	28.2153	0	0	0	0
275	259	K	0.220338983	31.519	0	0	0	0
276	260	I	0.107142857	32.0247	0	0	0	0
277	261	R	0.394160584	34.6052	0	11.0176903763	0	0
278	262	S	0.831395349	36.3841	0	0	0	0
279	263	G	0.548076923	37.2293	0	0	0	0
280	264	K	0.5	36.6586	0	0	0	0
281	265	S	0.077419355	32.9718	0	0	0	0
282	266	S	0.058064516	30.5185	0	0	0	0
283	267	I	0.040609137	27.328	0	0	0	0
284	268	M	0.03125	27.2045	0	0	0	0
285	269	R	0.441605839	24.7242	0	0	0	0
286	270	S	0.064516129	25.9479	0	0	0	0
287	271	D	0.528497409	25.2385	0	0	0	0
288	272	A	0.085271318	28.7653	0	0	0	0
289	273	P	0.440251572	29.1506	0	0	0	0
290	274	I	0.274111675	30.7662	0	0	0	0
291	275	G	0.357512953	34.3208	0	4.29810998194	0	4.63175602979
292	276	K	0.645348837	36.9738	0	0	0	0
293	277	C	0.233532934	39.4804	0	0	0	0
294	278	N	0.69035533	40.8928	2.57031055986	3.25940006964	2.6655506208	3.52206448099
295	279	S	0.116129032	40.6237	0	0	0	0
296	280	E	0.35426009	40.9109	0	0	0	0
297	281	C	0	39.081	0	0	0	0
298	282	I	0	35.3896	0	0	0	0
299	283	T	0	33.8007	0	0	0	0
300	284	P	0.132075472	30.4305	0	0	0	0
301	285	N	0.379487179	32.4478	0	0	0	0
302	286	G	0	33.7657	0	0	0	0
303	287	S	0.038709677	36.6932	0	0	0	0
304	288	I	0.005076142	39.9238	0	0	0	0
305	289	P	0.377358491	43.5166	0	0	0	0
306	290	N	0.271794872	44.9296	0	0	0	0
307	291	D	0.461139896	48.606	0	0	0	0
308	292	K	0.173728814	48.6738	0	0	0	0
309	293	P	0.094339623	48.6515	0	0	0	0
310	294	F	0.020833333	46.2259	0	0	0	0
311	295	Q	0.004444444	43.1944	0	0	0	0
312	296	N	0.215384615	41.369	0	0	0	0
313	297	V	0.143678161	38.3425	0	0	0	0
314	298	N	0.102564103	35.8287	0	0	0	0
315	299	R	0.275423729	36.0848	0	0	0	0
316	300	I	0.162436548	33.4529	0	0	0	0
317	301	T	0.122093023	35.3385	0	0	0	0
318	302	Y	0.011406844	35.4969	0	0	0	0
319	303	G	0	38.7274	0	0	0	0
320	304	A	0.093023256	42.3206	0	0	0	0
321	305	C	0.005988024	41.8058	0	0	0	0
322	306	P	0.018867925	44.025	0	0	0	0
323	307	R	0.190677966	43.6087	0	0	0	0
324	308	Y	0.224334601	41.5945	0	0	0	0
325	309	V	0	43.8735	0	0	0	0
326	310	K	0.474576271	43.6364	0	0	0	0
327	311	Q	0.146666667	46.4878	0	0	0	0
328	312	N	0.548717949	45.7687	2.57031055986	3.25940006964	2.6655506208	3.52206448099
329	313	T	0.360465116	49.2508	0	0	0	0
330	314	L	0.034825871	51.9791	0	0	0	0
331	315	K	0.31779661	55.0442	0	0	0	0
332	316	L	0.004975124	57.3144	0	0	0	0
333	317	A	0.007751938	60.919	0	0	0	0
334	318	T	0.098837209	62.1807	0	0	0	0
335	319	G	0	65.6034	0	0	0	0
336	320	M	0	68.3146	0	0	0	0
337	321	R	0.281021898	68.8373	0	0	0	0
338	322	N	0.015384615	69.2628	0	0	0	0
339	323	V	0.068965517	72.5329	0	0	0	0
340	324	P	0.182389937	73.9706	0	0	0	0
341	325	E	0.69955157	77.3325	0	0	0	0
342	326	K	0.68220339	80.1179	0	3.27989944114	0	0
343	327	Q	NA	81.6641	0	0	0	0
344	328	NA	NA	NA	0	0	0	0
345	329	NA	NA	NA	0	0	0	0
346	330	NA	0.413461538	NA	0	0	0	0
347	331	NA	0.064676617	NA	0	0	0	0
348	332	NA	0.045833333	NA	0	0	0	0
349	333	NA	0.096153846	NA	0	0	0	0
350	334	A	0	90.04	0	0	0	0
351	335	I	0.035532995	87.4119	0	0	0	0
352	336	A	0.434108527	85.3998	0	0	0	0
353	337	G	0.317307692	83.5038	0	0	0	0
354	338	F	0.108333333	80.2265	0	0	0	0
355	339	I	0.030456853	81.1514	0	0	0	0
356	340	E	0.434977578	78.5633	0	0	0	0
357	341	N	0.2	78.4044	0	0	0	0
358	342	G	0.019230769	76.1717	0	0	0	0
359	343	W	0.115789474	77.1475	0	0	0	0
360	344	E	0.381165919	74.8868	0	0	0	0
361	345	G	0.413461538	77.192	0	0	0	0
362	346	M	0.013392857	76.6056	0	0	0	0
363	347	V	0.766497462	74.0398	0	0	0	4.60024748538
364	348	D	0.601036269	74.9775	0	0	0	0
365	349	G	0.096153846	74.7824	0	0	0	0
366	350	W	0.147368421	73.548	0	0	0	0
367	351	Y	0	76.9676	0	0	0	0
368	352	G	0	80.4357	0	0	0	0
369	353	F	0.0125	83.9823	0	0	0	0
370	354	R	0.317518248	85.7249	0	0	0	0
371	355	H	0.084821429	89.4992	0	0	0	0
372	356	Q	0.524444444	92.4489	0	0	0	0
373	357	N	0.071794872	95.7273	0	0	0	0
374	358	S	0.664516129	98.6896	0	0	0	0
375	359	E	0.506726457	96.4738	0	0	0	0
376	360	G	0.317307692	93.6689	0	0	0	0
377	361	I	0.598837209	90.2557	6.23965046257	3.90152626789	6.44174733358	4.20022596491
378	362	G	0.25	87.5955	0	0	0	0
379	363	Q	0.315555556	84.2291	0	0	0	0
380	364	A	0.15503876	82.8899	0	0	0	0
381	365	A	0.240310078	79.6516	0	0	0	0
382	366	D	0.07253886	79.9139	0	0	0	0
383	367	L	0.651741294	77.7526	0	0	0	0
384	368	K	0.661016949	77.8741	0	0	0	0
385	369	S	0.051612903	76.5975	0	0	0	0
386	370	T	0.058139535	73.9374	0	0	0	0
387	371	Q	0.342222222	72.6506	0	0	0	0
388	372	A	0.248062016	72.7136	0	0	0	0
389	373	A	0	70.3812	0	0	0	0
390	374	I	0.203045685	68.066	0	0	0	0
391	375	N	0.445595855	67.8355	2.57031055986	6.51880013928	2.6655506208	7.04412896198
392	376	Q	0.182222222	66.9073	0	0	0	0
393	377	I	0.025380711	64.2505	0	0	0	0
394	378	N	0.38974359	62.8219	0	0	0	0
395	379	G	0.173076923	62.9729	0	0	0	0
396	380	K	0.004237288	60.6317	0	0	0	0
397	381	L	0.149253731	58.3325	0	0	0	0
398	382	N	0.507692308	58.0659	0	0	0	0
399	383	R	0.138686131	56.9995	0	0	0	0
400	384	L	0.097701149	54.2501	0	0	0	0
401	385	I	0.319796954	53.0214	0	0	0	0
402	386	G	0.408071749	50.865	0	0	0	0
403	387	K	0.673728814	50.7661	0	0	0	0
404	388	T	0.162790698	47.1371	0	0	0	0
405	389	N	0.143589744	45.6686	0	0	0	0
406	390	E	0.385650224	42.4342	0	0	0	0
407	391	K	0.148305085	39.5761	0	0	0	0
408	392	F	0.166666667	36.4156	0	0	0	0
409	393	H	0.196428571	33.7304	0	0	0	0
410	394	Q	0.102222222	34.2982	0	0	0	0
411	395	I	0.065989848	32.2368	0	0	0	0
412	396	E	0.210762332	29.384	0	0	0	0
413	397	K	0.072033898	30.824	0	0	0	0
414	398	E	0.479820628	27.9219	0	0	0	0
415	399	F	0.220833333	25.2433	0	0	0	0
416	400	S	0.516129032	21.9424	0	0	0	0
417	401	E	0.452914798	22.0881	0	0	0	0
418	402	V	0.373563218	25.0665	0	0	0	0
419	403	E	0.304932735	26.4155	0	0	0	0
420	404	G	0.028846154	30.143	0	0	0	0
421	405	R	0.102189781	32.8118	0	0	0	0
422	406	I	0.187817259	31.7349	0	0	0	0
423	407	Q	0.057777778	30.4488	0	0	0	0
424	408	D	0.176165803	33.6799	0	0	0	0
425	409	L	0	35.6315	0	0	0	0
426	410	E	0.022421525	33.7688	0	0	0	0
427	411	K	0.449152542	34.4582	0	0	0	0
428	412	Y	0.049429658	38.0465	0	0	0	0
429	413	V	0.045977011	38.7989	0	0	0	0
430	414	E	0.035874439	37.8062	0	0	0	0
431	415	D	0.321243523	39.5991	0	0	0	0
432	416	T	0.081395349	42.644	0	0	0	0
433	417	K	0.148305085	42.7016	0	0	0	0
434	418	I	0.060913706	42.4062	0	0	0	0
435	419	D	0.07253886	45.1566	0	0	0	0
436	420	L	0.019900498	47.4406	0	0	0	0
437	421	W	0.024561404	47.0012	0	0	0	0
438	422	S	0.025806452	47.4563	0	0	0	0
439	423	Y	0.159695817	50.6987	0	0	0	0
440	424	N	0.025641026	51.8013	0	0	0	0
441	425	A	0	51.2367	0	0	0	0
442	426	E	0.179372197	53.1204	0	0	0	0
443	427	L	0.084577114	56.0659	0	0	0	0
444	428	L	0.064676617	56.2275	0	0	0	0
445	429	V	0.005747126	56.5222	0	0	0	0
446	430	A	0.031007752	59.1008	0	0	0	0
447	431	L	0.134328358	61.1163	0	0	0	0
448	432	E	0.044843049	60.9775	0	0	0	0
449	433	N	0	61.9874	0	0	0	0
450	434	Q	0.088888889	64.8685	0	0	0	0
451	435	H	0.138392857	65.9533	0	0	0	0
452	436	T	0	65.8551	0	0	0	0
453	437	I	0.081218274	67.9588	0	0	0	0
454	438	D	0.051813472	70.3341	0	0	0	0
455	439	L	0	70.661	0	0	0	0
456	440	T	0.005813953	71.2778	0	0	0	0
457	441	D	0.010362694	73.7392	0	0	0	0
458	442	S	0.006451613	75.3703	0	0	0	0
459	443	E	0.062780269	75.9541	0	0	0	0
460	444	M	0	77.7824	0	0	0	0
461	445	N	0.056410256	79.8862	0	0	0	0
462	446	K	0.186440678	80.7327	0	0	0	0
463	447	L	0.019900498	81.9125	0	0	0	0
464	448	F	0.025	84.125	0	0	0	0
465	449	E	0.179372197	85.5774	0	0	0	0
466	450	R	0.38559322	86.3678	2.70883029064	3.3429744304	2.7546001961	3.66523783388
467	451	T	0.005813953	88.1581	0	0	0	0
468	452	K	0.211538462	90.0435	0	0	0	0
469	453	K	0.156934307	91.1878	0	0	0	0
470	454	Q	0.173333333	92.4541	0	0	0	0
471	455	L	0.004975124	94.5246	0	0	0	0
472	456	R	0.131386861	96.3988	0	0	0	0
473	457	E	0.139013453	99.2787	0	0	0	0
474	458	N	0	99.0799	0	0	0	0
475	459	A	0.07751938	96.4433	0	0	0	0
476	460	E	0.022421525	95.3253	0	0	0	0
477	461	D	0.202072539	91.8361	0	0	0	0
478	462	M	0.325892857	91.5821	0	0	0	0
479	463	G	0.230769231	88.591	0	0	0	0
480	464	N	0.297435897	86.1098	0	0	0	0
481	465	G	0	85.0067	0	0	0	0
482	466	C	0.077844311	88.1952	0	0	0	0
483	467	F	0.045833333	91.4688	0	0	0	0
484	468	K	0.36440678	94.8688	0	0	0	0
485	469	I	0.005076142	96.6327	0	0	0	0
486	470	Y	0.068441065	100.378	0	0	0	0
487	471	H	0	101.573	0	0	0	0
488	472	K	0.61440678	101.266	0	0	0	0
489	473	C	0.005988024	97.9702	0	0	0	0
490	474	D	0.393782383	97.3726	0	0	0	0
491	475	N	0.358974359	94.2335	0	0	0	0
492	476	A	0.558139535	95.0251	0	0	0	0
493	477	C	0.017964072	95.7235	0	0	0	0
494	478	I	0.005076142	92.3987	0	0	0	0
495	479	G	0.31838565	90.6985	0	0	0	0
496	480	S	0.135483871	92.4689	0	0	0	0
497	481	I	0.005076142	90.9191	0	0	0	0
498	482	R	0.204379562	87.4773	0	0	0	0
499	483	N	0.441025641	87.7763	0	0	0	0
500	484	G	0.471153846	89.2803	0	0	0	0
501	485	T	0.546511628	92.7248	0	0	0	0
502	486	Y	0.068441065	94.779	0	0	0	0
503	487	D	0.445595855	98.0079	5.14062111973	6.51880013928	0	0
504	488	H	0.098214286	99.0228	0	0	0	0
505	489	D	0.523316062	102.558	0	0	0	0
506	490	V	0.540229885	103.418	0	0	0	0
507	491	Y	0.201520913	102.954	0	0	0	0
508	492	R	0.080291971	103.791	0	0	0	0
509	493	D	0.725388601	107.418	0	0	0	0
510	494	E	0.331838565	106.491	0	0	0	0
511	495	A	0	103.553	0	0	0	0
512	496	L	0.069651741	105.475	0	0	0	0
513	497	N	0.451282051	108.284	0	0	0	0
514	498	N	0.297435897	105.849	0	0	0	0
515	499	R	0.03649635	103.91	0	0	0	0
516	500	F	0.158333333	106.849	0	0	0	0
517	501	Q	0.808888889	109.265	0	0	0	0
518	502	I	NA	110.857	0	0	0	0
519	503	K	NA	109.697	0	0	0	0
520	504	NA	NA	NA	0	0	0	0
521	505	NA	NA	NA	0	0	0	0
522	506	NA	NA	NA	0	0	0	0
523	507	NA	NA	NA	0	0	0	0
524	508	NA	NA	NA	0	0	0	0
525	509	NA	NA	NA	0	0	0	0
526	510	NA	NA	NA	0	0	0	0
527	511	NA	NA	NA	0	0	0	0
528	512	NA	NA	NA	0	0	0	0
529	513	NA	NA	NA	0	0	0	0
530	514	NA	NA	NA	0	0	0	0
531	515	NA	NA	NA	0	0	0	0
532	516	NA	NA	NA	0	0	0	0
533	517	NA	NA	NA	0	0	0	0
534	518	NA	NA	NA	0	0	0	0
535	519	NA	NA	NA	0	0	0	0
536	520	NA	NA	NA	0	0	0	0
537	521	NA	NA	NA	0	0	0	0
538	522	NA	NA	NA	0	0	0	0
539	523	NA	NA	NA	0	0	0	0
540	524	NA	NA	NA	0	0	0	0
541	525	NA	NA	NA	0	0	0	0
542	526	NA	NA	NA	0	0	0	0
543	527	NA	NA	NA	0	0	0	0
544	528	NA	NA	NA	0	0	0	0
545	529	NA	NA	NA	0	0	0	0
546	530	NA	NA	NA	0	0	0	0
547	531	NA	NA	NA	0	0	0	0
548	532	NA	NA	NA	0	0	0	0
549	533	NA	NA	NA	0	0	0	0
550	534	NA	NA	NA	0	0	0	0
551	535	NA	NA	NA	0	0	0	0
552	536	NA	NA	NA	0	0	0	0
553	537	NA	NA	NA	0	0	0	0
554	538	NA	NA	NA	0	0	0	0
555	539	NA	NA	NA	0	0	0	0
556	540	NA	NA	NA	0	0	0	0
557	541	NA	NA	NA	0	0	0	0
558	542	NA	NA	NA	0	0	0	0
559	543	NA	NA	NA	0	0	0	0
560	544	NA	NA	NA	0	0	0	0
561	545	NA	NA	NA	0	0	0	0
562	546	NA	NA	NA	0	0	0	0
563	547	NA	NA	NA	0	0	0	0
564	548	NA	NA	NA	0	0	0	0
565	549	NA	NA	NA	0	0	0	0
566	550	NA	NA	NA	0	0	0	0
