# Supplementary material for: Sequence amplification via cell passaging creates spurious signals of positive adaptation in influenza virus H3N2 hemagglutinin
Source: Virus Evol. 2016 Oct 3;2(2):vew026. doi: 10.1093/ve/vew026 (PMC5049878; doi:10.1093/ve/vew026)
Supplement: Supplementary Data [file vew026_suppdata.zip › NIHMS813909-supplement-Data_9.txt]

passage	year	category	trial	stat	topRankID	mean	stdev	num_seq	topRankSeq	ancestral_seq	hamming_to_next_self	hamming_to_next_unpassaged	hamming_to_next_pooled	hamming_rand_self	hamming_rand_unpassaged	hamming_rand_pooled	ratio_self	ratio_unpassaged	ratio_pooled	best_hamming_self	best_hamming_unpassaged	best_hamming_pooled	best_ratio_self	best_ratio_unpassaged	best_ratio_pooled
unpassaged	2005	15x0	0	rankseq	P0_|_A_CALIFORNIA_NHRC0003_2005	0.15972522702073333	0.059001823436183508	15	atgaagactatcattgctttgagctacattctatgtctggttttcgctcaaaaacttcccggaaatgacaacagcacggcaacgctgtgccttgggcaccatgcagtaccaaacggaacgatagtgaaaacaatcacgaatgaccaaattgaagttactaatgctactgagctggttcagagttcctcaacaggtggaatatgcgacagtcctcatcagatccttgatggagaaaactgcactctaatagatgctctattgggagaccctcagtgtgatggcttccaaaataagaaatgggacctttttgttgaacgcagcaaagcctacagcaactgttacccttatgatgtgccggattatgcctcccttaggtcactagttgcctcatccggcaca…	atgaagactatcattgctttgagctacattctatgtctggttttcgctcaaaaacttcccggaaatgacaacagcacggcaacgctgtgccttgggcaccatgcagtaccaaacggaacgatagtgaaaacaatcacgaatgaccaaattgaagttactaatgctactgagctggttcagagttcctcaacaggtggaatatgcgacagtcctcatcagatccttgatggagaaaactgcacactaatagatgctctattgggagaccctcagtgtgatggcttccaaaataagaaatgggacctttttgttgaacgcagcaaagcctacagcaactgttacccttatgatgtgccggattatgcctcccttaggtcactagttgcctcatccggcaca…	12	12	12	11.272727272727273	11.272727272727273	11.272727272727273	1.064516129032258	1.064516129032258	1.064516129032258	6	6	6	0.532258064516129	0.532258064516129	0.532258064516129
unpassaged	2006	12x0	0	rankseq	ORIGINAL_|_A_NEW_YORK_5_2006	0.16401131914858336	0.062601421682719871	12	atgaagactatcattgctttgagctacattctatgtctggttttcgctcaaaaacttcccggaaatgacaacagcacggcaacgctgtgccttgggcaccatgcagtaccaaacggaacgatagtgaaaacaatcacgaatgaccaaattgaagttactaatgctactgagctggttcagagttcctcaacaggtgaaatatgcgacagccctcatcagatccttgatggagaaaactgcacactaatagatgctctattgggagaccctcagtgtgatggcttccaaaataagaaatgggacctttttgttgaacgcagcaaagcctacagcaactgttacccttatgatgtgccggattatgcctcccttaggtcactagttgcctcatccggcaca…	atgaagactatcattgctttgagctacattctatgtctggttttcgctcaaaaacttcccggaaatgacaacagcacggcaacgctgtgccttgggcaccatgcagtaccaaacggaacgatagtgaaaacaatcacgaatgaccaaattgaagttactaatgctactgagctggttcagagttcctcaacaggtggaatatgcgacagtcctcatcagatccttgatggagaaaactgcacactaatagatgctctattgggagaccctcagtgtgatggcttccaaaataagaaatgggacctttttgttgaacgcagcaaagcctacagcaactgttacccttatgatgtgccggattatgcctcccttaggtcactagttgcctcatccggcaca…	15	15	15	18.5	18.5	18.5	0.8108108108108109	0.8108108108108109	0.8108108108108109	12	12	12	0.6486486486486487	0.6486486486486487	0.6486486486486487
unpassaged	2007	54x0	0	rankseq	ORIGINAL_|_A_COLORADO_UR06_0557_2007	0.30132664919125929	0.36174234703094676	54	atgaagactatcattgctttgagctacattctatgtctggttttcgctcaaaaacttcctggaaatgacaacagcacggcaacgctgtgccttgggcaccatgcagtaccaaacggaacgatagtgaaaacaatcacgaatgaccaaattgaagttactaatgctactgagctggttcagagttcctcaacaggtgaaatatgcgacagtcctcatcagatccttgatggagaaaactgcacactaatagatgctctattgggagaccctcagtgtgatggcttccaaaataagaaatgggacctttttgttgaacgcagcaaagcctacagcaactgttacccttatgatgtgccggattatgcctcccttaggtcactagttgcctcatccggcaca…	atgaagactatcattgctttgagctacattctatgtctggttttcgctcaaaaacttcccggaaatgacaacagcacggcaacgctgtgccttgggcatcatgcagtaccaaacggaacgatagtgaaaacaatcacgaatgaccaaattgaagttactaatgctactgagctggttcagagttcctcaacaggtggaatatgcaacagtcctcatcagatccttgatggagaaaactgcacactaatagatgctctattgggagaccctcagtgtgatggcttccaaaataagaaatgggacctttttgttgaacgcagcaaagcctacagcaactgttacccttatgatgtgccggattatgcctcccttaggtcactagttgcctcatccggcaca…	2	2	2	6.256410256410256	6.256410256410256	6.256410256410256	0.319672131147541	0.319672131147541	0.319672131147541	2	2	2	0.319672131147541	0.319672131147541	0.319672131147541
unpassaged	2008	25x0	0	rankseq	P0_|_A_NEW_YORK_1157_2008	0.19185399977952003	0.19412559304076318	25	atgaagactatcattgctttgagctacattctatgtctggttttcgctcaaaaacttcctggaaatgacaacagcacggcaacgctgtgccttgggcaccatgcagtaccaaacggaacgatagtgaaaacaatcacgaatgaccaaattgaagttactaatgctactgagctggttcagagttcctcaacaggtgaaatatgcgacagtcctcatcagatccttgatggagaaaactgcacactaatagatgctctattgggagaccctcagtgtgatggcttccaaaataagaaatgggacctttttgttgaacgcagcaaagcctacagcaactgttacccttatgatgtgccggattatgcctcccttaggtcactagttgcctcatccggcaca…	atgaagactatcattgctttgagctacattctatgtctggttttcgctcaaaaacttcctggaaatgacaacagcacggcaacgctgtgccttgggcaccatgcagtaccaaacggaacgatagtgaaaacaatcacgaatgaccaaattgaagttactaatgctactgagctggttcagagttcctcaacaggtgaaatatgcgacagtcctcatcagatccttgatggagaaaactgcacactaatagatgctctattgggagaccctcagtgtgatggcttccaaaataagaaatgggacctttttgttgaacgcagcaaagcctacagcaactgttacccttatgatgtgccggattatgcctcccttaggtcactagttgcctcatccggcaca…	3	3	6	9.916666666666666	9.916666666666666	12.86111111111111	0.3025210084033614	0.3025210084033614	0.46652267818574517	3	3	6	0.3025210084033614	0.3025210084033614	0.46652267818574517
unpassaged	2009	100x0	0	rankseq	P0_|_A_NEW_YORK_3904_2009	0.28740026259053031	0.3280139811729732	100	atgaagactatcattgctttgagctacattctatgtctggttttcgctcaaaaacttcctggaaatgacaacagcacggcaacgctgtgccttgggcaccatgcagtaccaaacggaacgatagtgaaaacaatcacgaatgaccaaattgaagttactaatgctactgagctggttcagagttcctcaacaggtgaaatatgcgacagtcctcatcagatccttgatggaaaaaactgcacactaatagatgctctattgggagaccctcagtgtgatggcttccaaaataagaaatgggacctttttgttgaacgcagcaaagcctacagcaactgttacccttatgatgtgccggattatgcctcccttaggtcactagttgcctcatccggcaca…	atgaagactatcattgctttgagctacattctatgtctggttttcgctcaaaaacttcctggaaatgacaacagcacggcaacgctgtgccttgggcaccatgcagtaccaaacggaacgatagtgaaaacaatcacgaatgaccaaattgaagttactaatgctactgagctggttcagagttcctcaacaggtgaaatatgcgacagtcctcatcagatccttgatggaaaaaactgcacactaatagatgctctattgggagaccctcagtgtgatggcttccaaaataagaaatgggacctttttgttgaacgcagcaaagcctacagcaactgttacccttatgatgtgccggattatgcctcccttaggtcactagttgcctcatccggcaca…	3	3	2	8.491891891891893	8.491891891891893	7.578378378378378	0.3532781667727562	0.3532781667727562	0.2639087018544936	2	2	1	0.2355187778485041	0.2355187778485041	0.1319543509272468
unpassaged	2010	48x0	0	rankseq	P0_|_A_MANAGUA_1166_03_2010	0.48963730679606282	0.3684273587345443	48	atgaagactatcattgctttgagctacattctatgtctggttttcgctcaaaaacttcctggaaatgacaacagcacggcaacgctgtgccttgggcaccatgcagtaccaaacggaacgatagtgaaaacaatcacgaatgaccaaattgaagttactaatgctactgagctggttcagagttcctcaacaggtgaaatatgcgacagtcctcatcagatccttgatggagaaaactgcacactaatagatgctctattgggagaccctcagtgtgatggcttccaaaataagaaatgggacctttttgttgaacgaagcaaagcctacagcaactgttacccttatgatgtgccggattatgcctcccttaggtcactagttgcctcatccggcaca…	atgaagactatcattgctttgagctacattctatgtctggttttcgctcaaaaacttcctggaaatgacaacagcacggcaacgctgtgccttgggcaccatgcagtaccaaacggaacgatagtgaaaacaatcacgaatgaccaaattgaagttactaatgctactgagctggttcagagttcctcaacaggtgaaatatgcgacagtcctcatcagatccttgatggaaaaaactgcacactaatagatgctctattgggagaccctcagtgtgatggcttccaaaataagaaatgggacctttttgttgaacgcagcaaagcctacagcaactgttacccttatgatgtgccggattatgcctcccttaggtcactagttgcctcatccggcaca…	12	12	12	14.884057971014492	14.884057971014492	14.884057971014492	0.8062317429406037	0.8062317429406037	0.8062317429406037	5	5	5	0.3359298928919182	0.3359298928919182	0.3359298928919182
unpassaged	2011	52x0	0	rankseq	P0_|_A_BOSTON_DOA54_2011	0.28877160330001916	0.24224041295975349	52	atgaagaccatcattgctttgagctacattctatgtctggttttcgctcaaaaacttcctggaaatgacaacagcacggcaacgctgtgccttgggcaccatgcagtaccaaacggaacgatagtgaaaacaatcacgaatgaccaaattgaagttactaatgctactgagctggttcagagttcctcagcaggtgaaatatgcgacagtcctcatcatatccttgatggagaaaactgcacactaatagatgctctattgggagaccctcagtgtgatggcttccaaaataagaaatgggacctttttgttgaacgaagcagagcctacagcaactgttacccttatgatgtgccggattatgcctcccttaggtcactagttgcctcatccggcaca…	atgaagactatcattgctttgagctacattctatgtctggttttcgctcaaaaacttcctggaaatgacaacagcacggcaacgctgtgccttgggcaccatgcagtaccaaacggaacgatagtgaaaacaatcacgaatgaccaaattgaagttactaatgctactgagctggttcagagttcctcaacaggtgaaatatgcgacagtcctcatcagatccttgatggaaaaaactgcacactaatagatgctctattgggagaccctcagtgtgatggcttccaaaataagaaatgggacctttttgttgaacgcagcaaagcctacagcaactgttacccttatgatgtgccggattatgcctcccttaggtcactagttgcctcatccggcaca…	12	12	8	18.133333333333333	18.133333333333333	14.186666666666667	0.6617647058823529	0.6617647058823529	0.5639097744360902	11	11	7	0.6066176470588236	0.6066176470588236	0.4934210526315789
unpassaged	2012	100x0	0	rankseq	P0_|_A_HOUSTON_JMM_65_2012	0.35759984834535985	0.31989141691604384	100	atgaagactatcattgctttgagctacattctatgtctggttttcgctcaaaaacttcctggaaatgacaatagcacggcaacgctgtgccttgggcaccatgcagtaccaaacggaacgatagtgaaaacaatcacgaatgaccgaattgaagttactaatgctactgagctggttcagaattcctcaataggtgaaatatgcgacagtcctcatcagatccttgatggagaaaactgtacactaatagatgctctattgggagaccctcagtgtgatggctttcaaaataagaaatgggacctttttgttgaacgaagcaaagcctacagcaactgttacccttatgatgtgccggattatgcctcccttaggtcactagttgcctcatccggcaca…	atgaagactatcattgctttgagctacattctatgtctggttttcgcccaaaaacttcctggaaatgacaacagcacggcaacgctgtgccttgggcaccatgcagtaccaaacggaacgatagtgaaaacaatcacgaatgaccaaattgaagttactaatgctactgagctggttcagagttcctcaacaggtgaaatatgcgacagtcctcatcagatccttgatggagaaaactgcacactaatagatgctctattgggagaccctcagtgtgatggcttccaaaataagaaatgggacctttttgttgaacgaagcaaagcctacagcaactgttacccttatgatgtgccggattatgcctcccttaggtcactagttgcctcatccggcaca…	21	21	21	22.929347826086957	22.929347826086957	22.929347826086957	0.915856838113297	0.915856838113297	0.915856838113297	11	11	11	0.4797345342498222	0.4797345342498222	0.4797345342498222
unpassaged	2013	100x0	0	rankseq	P0_|_A_SANTA_CLARA_YGA_03032_2013	0.2988395584476301	0.20451123068961047	100	atgaagactatcattgctttgagctacattctatgtctggttttcgctcaaaaacttcctggaaatgacaatagcacggcaacgctgtgccttgggcaccatgcagtaccaaacggaacgatagtgaaaacaatcacgaatgaccgaattgaagttactaatgctactgagctggttcagaattcctcaataggtgaaatatgcgacagtcctcatcagatccttgatggagaaaactgtacactaatagatgctctattgggagaccctcagtgtgatggctttcaaaataagaaatgggacctttttgttgaacgaagcaaagcctacagcaactgttacccttatgatgtgccggattatgcctcccttaggtcactagttgcctcatccggcaca…	atgaagactatcattgctttgagctacattctatgtctggttttcgcccaaaaacttcctggaaatgacaacagcacggcaacgctgtgccttgggcaccatgcagtaccaaacggaacgatagtgaaaacaatcacgaatgaccaaattgaagttactaatgctactgagctggttcagagttcctcaacaggtgaaatatgcaacagtcctcatcagatccttgatggagaaaactgcacactaatagatgctctattgggagaccctcagtgtgatggcttccaaaataagaaatgggacctttttgttgaacgaagcaaagcctacagcaactgttacccttatgatgtgccggattatgcctcccttaggtcactagttgcctcatccggcaca…	11	11	5	13.850533807829182	13.850533807829182	10.192170818505337	0.7941932168550874	0.7941932168550874	0.49057262569832405	4	4	3	0.28879753340184994	0.28879753340184994	0.2943435754189944
unpassaged	2014	100x0	0	rankseq	ORIGINAL_|_A_FLORIDA_26_2014	0.31485390192403989	0.34303285685452978	100	atgaagactatcattgctttgagctacattctatgtctggttttcgctcaaaaaattcctggaaatgacaatagcacggcaacgctgtgccttgggcaccatgcagtaccaaacggaacgatagtgaaaacaatcacaaatgaccgaattgaagttactaatgctactgagctggttcagaattcctcaataggtgaaatatgcgacagtcctcatcagatccttgatggagaaaactgcacactaatagatgctctattgggagaccctcagtgtgatggctttcaaaataagaaatgggacctttttgttgaacgaagcaaagcctacagcaactgttacccttatgatgtgccggattatgcctcccttaggtcactagttgcctcatccggcaca…	atgaagactatcattgctttgagctacattctatgtctggttttcgctcaaaaacttcctggaaatgacaatagcacggcaacgctgtgccttgggcaccatgcagtaccaaacggaacgatagtgaaaacaatcacgaatgaccgaattgaagttactaatgctactgagctggttcagaattcctcaataggtgaaatatgcgacagtcctcatcagatccttgatggagaaaactgcacactaatagatgctctattgggagaccctcagtgtgatggctttcaaaataagaaatgggacctttttgttgaacgaagcaaagcctacagcaactgttacccttatgatgtgccggattatgcctcccttaggtcactagttgcctcatccggcaca…	11	11	11	13.682730923694779	13.682730923694779	13.409638554216867	0.8039330789550925	0.8039330789550925	0.8203054806828391	4	4	4	0.29233930143821546	0.29233930143821546	0.29829290206648695
pooled	2005	48x0	0	rankseq	RHMK1_|_A_NEW_YORK_1003_2005	0.24763619260356259	0.17507763203069382	48	atgaagactatcattgctttgagctacattctatgtctggttttcgctcaaaaacttcccggaaatgacaacagcacggcaacgctgtgccttgggcaccatgcagtaccaaacggaacgatagtgaaaacaatcacgaatgaccaaattgaagttactaatgctactgagctggttcagagttcctcaacaggtggaatatgcgacagtcctcatcagatccttgatggagaaaactgcacactaatagatgctctattgggagaccctcagtgtgatggcttccaaaataagaaatgggacctttttgttgaacgcagcaaagcctacagcaactgttacccttatgatgtgccggattatgcctcccttaggtcactagttgcctcatccggcaca…	atgaagactatcattgctttgagctacattctatgtctggttttcgctcaaaaacttcccggaaatgacaacagcacggcaacgctgtgccttgggcaccatgcagtaccaaacggaacgatagtgaaaacaatcacgaatgaccaaattgaagttactaatgctactgagctggttcagagttcctcaacaggtggaatatgcgacagtcctcatcagatccttgatggagaaaactgcacactaatagatgctctattgggagaccctcagtgtgatggcttccaaaataagaaatgggacctttttgttgaacgcagcaaagcctacagcaactgttacccttatgatgtgccggattatgcctcccttaggtcactagttgcctcatccggcaca…	10	10	10	9.144927536231885	9.144927536231885	9.144927536231885	1.0935023771790808	1.0935023771790808	1.0935023771790808	4	4	4	0.4374009508716323	0.4374009508716323	0.4374009508716323
pooled	2006	30x0	0	rankseq	P0_|_A_GEORGIA_NHRC0001_2006	0.19364302554496671	0.16001033276482513	30	atgaagactatcattgctttgagctacattctatgtctggttttcgctcaaaaacttcccggaaatgacaacagcacggcaacgctgtgccttgggcaccatgcagtaccaaacggaacgatagtgaaaacaatcacgaatgaccaaattgaagttactaatgctactgagctggttcagagttcctcaacaggtggaatatgcgacagtcctcatcagatccttgatggagaaaactgcacactaatagatgctctattgggagaccctcagtgtgatggcttccaaaataagaaatgggacctttttgttgaacgcagcaaagcctacagcaactgttacccttatgatgtgccggattatgcctcccttaggtcactagttgcctcatccggcaca…	atgaagactatcattgctttgagctacattctatgtctggttttcgctcaaaaacttcccggaaatgacaacagcacggcaacgctgtgccttgggcaccatgcagtaccaaacggaacgatagtgaaaacaatcacgaatgaccaaattgaagttactaatgctactgagctggttcagagttcctcaacaggtggaatatgcgacagtcctcatcagatccttgatggagaaaactgcacactaatagatgctctattgggagaccctcagtgtgatggcttccaaaataagaaatgggacctttttgttgaacgcagcaaagcctacagcaactgttacccttatgatgtgccggattatgcctcccttaggtcactagttgcctcatccggcaca…	12	12	12	18.90909090909091	18.90909090909091	18.90909090909091	0.6346153846153846	0.6346153846153846	0.6346153846153846	12	12	12	0.6346153846153846	0.6346153846153846	0.6346153846153846
pooled	2007	100x0	0	rankseq	ORIGINAL_|_A_TEXAS_UR06_0356_2007	0.32307225573505	0.48289913076579305	100	atgaagactatcattgctttgagctacattctatgtctggttttcgctcaaaaacttcctggaaatgacaacagcacggcaacgctgtgccttgggcaccatgcagtaccaaacggaacgatagtgaaaacaatcacgaatgaccaaattgaagttactaatgctactgagctggttcagagttcctcaacaggtgaaatatgcgacagtcctcatcagatccttgatggagaaaactgcacactaatagatgctctattgggagaccctcagtgtgatggcttccaaaataagaaatgggacctttttgttgaacgcagcaaagcctacagcaactgttacccttatgatgtgccggattatgcctcccttaggtcactagttgcctcatccggcaca…	atgaagactatcattgctttgagctacattctatgtctggttttcgctcaaaaacttcccggaaatgacaacagcacggcaacgctgtgccttgggcatcatgcagtaccaaacggaacgatagtgaaaacaatcacgaatgaccaaattgaagttactaatgctactgagctggttcagagttcctcaacaggtggaatatgcaacagtcctcatcagatccttgatggagaaaactgcacactaatagatgctctattgggagaccctcagtgtgatggcttccaaaataagaaatgggacctttttgttgaacgcagcaaagcctacagcaactgttacccttatgatgtgccggattatgcctcccttaggtcactagttgcctcatccggcaca…	2	2	2	6.995305164319249	6.995305164319249	6.995305164319249	0.2859060402684564	0.2859060402684564	0.2859060402684564	2	2	2	0.2859060402684564	0.2859060402684564	0.2859060402684564
pooled	2008	100x0	0	rankseq	CX_C1_|_A_WISCONSIN_02_2008	0.48018057343282988	0.54890772351877881	100	atgaagactatcattgctttgagctacattctatgtctggttttcgctcaaaaacttcctggaaatgacaacagcacggcaacgctgtgccttgggcaccatgcagtaccaaacggaacgatagtgaaaacaatcacgaatgaccaaattgaagttactaatgctactgagctggttcagagttcctcaacaggtgaaatatgcgacagtcctcatcagatccttgatggagaaaactgcacactaatagatgctctattgggagaccctcagtgtgatggcttccaaaataagaaatgggacctttttgttgaacgcagcaaagcctacagcaactgttacccttatgatgtgccggattatgcctcccttaggtcactagttgcctcatccggcaca…	atgaagactatcattgctttgagctacattctatgtctggttttcgctcaaaaacttcctggaaatgacaacagcacggcaacgctgtgccttgggcaccatgcagtaccaaacggaacgatagtgaaaacaatcacgaatgaccaaattgaagttactaatgctactgagctggttcagagttcctcaacaggtgaaatatgcgacagtcctcatcagatccttgatggagaaaactgcacactaatagatgctctattgggagaccctcagtgtgatggcttccaaaataagaaatgggacctttttgttgaacgcagcaaagcctacagcaactgttacccttatgatgtgccggattatgcctcccttaggtcactagttgcctcatccggcaca…	6	3	6	13.863636363636363	10.893939393939394	13.863636363636363	0.43278688524590164	0.2753824756606398	0.43278688524590164	6	3	6	0.43278688524590164	0.2753824756606398	0.43278688524590164
pooled	2009	100x0	0	rankseq	C1_C1_|_A_WISCONSIN_05_2009	0.27913422654375009	0.34231535421291359	100	atgaagactatcattgctttgagctacattctatgtctggttttcgctcaaaaacttcctggaaatgacaacagcacggcaacgctgtgccttgggcaccatgcagtaccaaacggaacgatagtgaaaacaatcacgaatgaccaaattgaagttactaatgctactgagctggttcagagttcctcaacaggtgaaatatgcgacagtcctcatcagatccttgatggagaaaactgcacactaatagatgctctattgggagaccctcagtgtgatggcttccaaaataagaaatgggacctttttgttgaacgcagcaaagcctacagcaactgttacccttatgatgtgccggattatgcctcccttaggtcactagttgcctcatccggcaca…	atgaagactatcattgctttgagctacattctatgtctggttttcgctcaaaaacttcctggaaatgacaacagcacggcaacgctgtgccttgggcaccatgcagtaccaaacggaacgatagtgaaaacaatcacgaatgaccaaattgaagttactaatgctactgagctggttcagagttcctcaacaggtgaaatatgcgacagtcctcatcagatccttgatggagaaaactgcacactaatagatgctctattgggagaccctcagtgtgatggcttccaaaataagaaatgggacctttttgttgaacgcagcaaagcctacagcaactgttacccttatgatgtgccggattatgcctcccttaggtcactagttgcctcatccggcaca…	6	7	6	8.132307692307693	8.978461538461538	8.132307692307693	0.7377979568671963	0.7796435915010281	0.7377979568671963	1	2	1	0.12296632614453272	0.2227553118574366	0.12296632614453272
pooled	2010	100x0	0	rankseq	S1_|_A_PENNSYLVANIA_08_2010	0.34545467618192016	0.33758535331335876	100	atgaagactatcattgctttgagctacattctatgtctggttttcgctcaaaaacttcctggaaatgacaacagcacggcaacgctgtgccttgggcaccatgcagtgccaaacggaacgatagtgaaaacaatcacgaatgaccaaattgaagttactaatgctactgagctggttcagagttcctcaacaggtgaaatatgcaacagtcctcatcagatccttgatggagaaaactgcacactaatagatgctctattgggagaccctcagtgtgatggcttccaaaacaagaaatgggacctttttgttgaacgaagcaaagcccacagcaactgttacccttatgatgtgccggattatgcctcccttaggtcactagttgcctcatccggcaca…	atgaagactatcattgctttgagctacattctatgtctggttttcgctcaaaaacttcctggaaatgacaacagcacggcaacgctgtgccttgggcaccatgcagtaccaaacggaacgatagtgaaaacaatcacgaatgaccaaattgaagttactaatgctactgagctggttcagagttcctcaacaggtgaaatatgcgacagtcctcatcagatccttgatggaaaaaactgcacactaatagatgctctattgggagaccctcagtgtgatggcttccaaaataagaaatgggacctttttgttgaacgcagcaaagcctacagcaactgttacccttatgatgtgccggattatgcctcccttaggtcactagttgcctcatccggcaca…	22	22	22	19.29153605015674	19.29153605015674	19.29153605015674	1.140396490087748	1.140396490087748	1.140396490087748	5	5	5	0.25918102047448816	0.25918102047448816	0.25918102047448816
pooled	2011	100x0	0	rankseq	C2_|_A_MISSISSIPPI_03_2011	0.38203236543290992	0.50458712436766717	100	atgaagactatcattgctttgagctacattctatgtctggttttcgctcaaaaacttcctggaaatgacaacagcacggcaacgctgtgccttgggcaccatgcagtgccaaacggaacgatagtgaaaacaatcacgaatgaccaaattgaagttactaatgctactgagctggttcagagttcctcaacaggtgaaatatgcaacagtcctcatcagatccttgatggagaaaactgcacactaatagatgctctattgggagaccctcagtgtgatggcttccaaaacaagaaatgggacctttttgttgaacgaagcaaagcccacagcaactgttacccttatgatgtgccggattatgcctcccttaggtcactagttgcctcatccggcaca…	atgaagactatcattgctttgagctacattctatgtctggttttcgctcaaaaacttcctggaaatgacaacagcacggcaacgctgtgccttgggcaccatgcagtaccaaacggaacgatagtgaaaacaatcacgaatgaccaaattgaagttactaatgctactgagctggttcagagttcctcaacaggtgaaatatgcgacagtcctcatcagatccttgatggaaaaaactgcacactaatagatgctctattgggagaccctcagtgtgatggcttccaaaataagaaatgggacctttttgttgaacgcagcaaagcctacagcaactgttacccttatgatgtgccggattatgcctcccttaggtcactagttgcctcatccggcaca…	16	20	16	15.303680981595091	18.929447852760735	15.303680981595091	1.0455001002204851	1.0565548533462974	1.0455001002204851	5	9	5	0.3267187813189016	0.47544968400583376	0.3267187813189016
pooled	2012	100x0	0	rankseq	P0_|_A_TEXAS_JMM_17_2012	0.27444403487754004	0.20202696819377394	100	atgaagactatcattgctttgagctacattctatgtctggttttcgctcaaaaacttcctggaaatgacaatagcacggcaacgctgtgccttgggcaccatgcagtaccaaacggaacgatagtgaaaacaatcacgaatgaccgaattgaagttactaatgctactgagctggttcagaattcctcaataggtgaaatatgcgacagtcctcatcagatccttgatggagaaaactgtacactaatagatgctctattgggagaccctcagtgtgatggctttcaaaataagaaatgggacctttttgttgaacgaagcaaagcctacagcaactgttacccttatgatgtgccggattatgcctcccttaggtcactagttgcctcatccggcaca…	atgaagactatcattgctttgagctacattctatgtctggttttcgctcaaaaacttcctggaaatgacaacagcacggcaacgctgtgccttgggcaccatgcagtaccaaacggaacgatagtgaaaacaatcacgaatgaccaaattgaagttactaatgctactgagctggttcagagttcctcaacaggtgaaatatgcgacagtcctcatcagatccttgatggagaaaactgcacactaatagatgctctattgggagaccctcagtgtgatggcttccaaaataagaaatgggacctttttgttgaacgaagcaaagcctacagcaactgttacccttatgatgtgccggattatgcctcccttaggtcactagttgcctcatccggcaca…	21	21	21	21.71764705882353	21.71764705882353	21.71764705882353	0.9669555796316359	0.9669555796316359	0.9669555796316359	10	10	10	0.4604550379198266	0.4604550379198266	0.4604550379198266
pooled	2013	100x0	0	rankseq	C1_C1_|_A_FLORIDA_06_2013	0.24614743285357008	0.23216101927917518	100	atgaagactatcattgctttgagctacattctatgtctggttttcgctcaaaaacttcctggaaatgacaatagcacggcaacgctgtgccttgggcaccatgcagtaccaaacggaacgatagtgaaaacaatcacgaatgaccgaattgaagttactaatgctactgagctggttcagaattcctcaataggtgaaatatgcgacagtcctcatcagatccttgatggagaaaactgcacactaatagatgctctattgggagaccctcagtgtgatggctttcaaaataagaaatgggacctttttgttgaacgaagcaaagcctacagcaactgttacccttatgatgtgccggattatgcctcccttaggtcactagttgcctcatccggcaca…	atgaagactatcattgctttgagctacattctatgtctggttttcgcccaaaaacttcctggaaatgacaacagcacggcaacgctgtgccttgggcaccatgcagtaccaaacggaacgatagtgaaaacaatcacgaatgaccaaattgaagttactaatgctactgagctggttcagagttcctcaacaggtgaaatatgcaacagtcctcatcagatccttgatggagaaaactgcacactaatagatgctctattgggagaccctcagtgtgatggcttccaaaataagaaatgggacctttttgttgaacgaagcaaagcctacagcaactgttacccttatgatgtgccggattatgcctcccttaggtcactagttgcctcatccggcaca…	4	4	4	9.815457413249211	13.00788643533123	9.815457413249211	0.40752048851036476	0.3075057596701831	0.40752048851036476	3	2	3	0.3056403663827736	0.15375287983509156	0.3056403663827736
pooled	2014	100x0	0	rankseq	R1_|_A_NEW_MEXICO_27_2014	0.2970236074214701	0.28273681702185793	100	atgaagactatcattgctttgagctacattctatgtctggttttcgctcaaaaaattcctggaaatgacaatagcacggcaacgctgtgccttgggcaccatgcagtaccaaacggaacgatagtgaaaacaatcacaaatgaccgaattgaagttactaatgctactgagctggttcagaattcctcaataggtgaaatatgcgacagtcctcatcagatccttgatggagaaaactgcacactaatagatgctctattgggagaccctcagtgtgatggctttcaaaataagaaatgggacctttttgttgaacgaagcaaagcctacagcaactgttacccttatgatgtgccggattatgcctcccttaggtcactagttgcctcatccggcaca…	atgaagactatcattgctttgagctacattctatgtctggttttcgctcaaaaacttcctggaaatgacaatagcacggcaacgctgtgccttgggcaccatgcagtaccaaacggaacgatagtgaaaacaatcacgaatgaccgaattgaagttactaatgctactgagctggttcagaattcctcaataggtgaaatatgcgacagtcctcatcagatccttgatggagaaaactgcacactaatagatgctctattgggagaccctcagtgtgatggctttcaaaataagaaatgggacctttttgttgaacgaagcaaagcctacagcaactgttacccttatgatgtgccggattatgcctcccttaggtcactagttgcctcatccggcaca…	11	11	11	13.848056537102474	14.179505300353357	13.848056537102474	0.7943352896146976	0.7757675438596491	0.7943352896146976	4	4	4	0.2888491962235264	0.282097288676236	0.2888491962235264
nonsiat	2005	7x0	0	rankseq	PASSAGE_DETAILS__P0_MDCK_|_A_QUEBEC_26_100605_2005	0.19278884265328575	0.089317582058667674	7	atgaagactatcattgctttgagctacattctatgtctggttttcgctcaaaaacttcccggaaatgacaacagcacggcaaagctgtgccttgggcaccatgcagtaccaaacggaacgatagtgaaaacaatcacgaatgaccaaattgaagttactaatgctactgagctggttcagagttcctcaacaggtggaatatgcgacagtcctcatcagatccttgatggagaaaactgcacactaatagatgctctattgggagaccctcagtgtgatggcttccaaaataagaaatgggacctttttgttgaacgcagcaaagcctacagcaactgttacccttatgatgtgccggattatgcctcccttaggtcactagttgcctcatccggcaca…	atgaagactatcattgctttgagctacattctatgtctggttttcgctcaaaaacttcccggaaatgacaacagcacggcaacgctgtgccttgggcaccatgcagtaccaaacggaacgatagtgaaaacaatcacgaatgaccaaattgaagttactaatgctactgagctggttcagagttcctcaacaggtggaatatgcgacagtcctcatcagatccttgatggagaaaactgcacactaatagatgctctattgggagaccctcagtgtgatggcttccaaaataagaaatgggacctttttgttgaacgcagcaaagcctacagcaactgttacccttatgatgtgccggattatgcctcccttaggtcactagttgcctcatccggcaca…	6	6	6	8.2	8.2	8.2	0.7317073170731708	0.7317073170731708	0.7317073170731708	5	5	5	0.6097560975609757	0.6097560975609757	0.6097560975609757
nonsiat	2006	11x0	0	rankseq	M1_C1_|_A_OHIO_07_2006	0.12783473022018182	0.0043729008091532937	11	atgaagactatcattgctttgagctacattctatgtctggttttcgctcaaaaacttcccggaaatgacaacagcacggcaacgctgtgccttgggcaccatgcagtaccaaacggaacgatagtgaaaacaatcacgaatgaccaaattgaagttactaatgctactgagctggttcagagttcctcaacaggtggaatatgcgacagtcctcatcagatccttgatggagaaaactgcacactaatagatgctctattgggagaccctcagtgtgatggcttccaaaataagaaatgggacctttttgttgaacgcagcaaagcctacagcaactgttacccttatgatgtgccggattatgcctcccttaggtcactagttgcctcatccggcaca…	atgaagactatcattgctttgagctacattctatgtctggttttcgctcaaaaacttcccggaaatgacaacagcacggcaacgctgtgccttgggcaccatgcagtaccaaacggaacgatagtgaaaacaatcacgaatgaccaaattgaagttactaatgctactgagctggttcagagttcctcaacaggtggaatatgcgacagtcctcatcagatccttgatggagaaaactgcacactaatagatgctctattgggagaccctcagtgtgatggcttccaaaataagaaatgggacctttttgttgaacgcagcaaagcctacagcaactgttacccttatgatgtgccggattatgcctcccttaggtcactagttgcctcatccggcaca…	17	14	14	23.25	20.625	20.625	0.7311827956989247	0.6787878787878788	0.6787878787878788	17	14	14	0.7311827956989247	0.6787878787878788	0.6787878787878788
nonsiat	2007	100x0	0	rankseq	MDCK_1_|_A_MANAGUA_3012_01_2007	0.28539343564668995	0.40923741340740422	100	atgaagactatcattgctttgagctacattctatgtctggttttcgctcaaaaacttcctggaaatgacaacagcacggcaacgctgtgccttgggcaccatgcagtaccaaacggaacgatagtgaaaacaatcacgaatgaccaaattgaagttactaatgctactgagctggttcagagttcctcaacaggtgaaatatgcgacagtcctcatcagatccttgatggagaaaactgcacactaatagatgctctattgggagaccctcagtgtgatggcttccaaaataagaaatgggacctttttgttgaacgcagcaaagcctacagcaactgttacccttatgatgtgccggattatgcctcccttaggtcactagttgcctcatccggcaca…	atgaagactatcattgctttgagctacattctatgtctggttttcgctcaaaaacttcctggaaatgacaacagcacggcaacgctgtgccttgggcatcatgcagtaccaaacggaacgatagtgaaaacaatcacgaatgaccaaattgaagttactaatgctactgagctggttcagagttcctcaacaggtggaatatgcaacagtcctcatcagatccttgatggagaaaactgcacactaatagatgctctattgggagaccctcagtgtgatggcttccaaaataagaaatgggacctttttgttgaacgcagcaaagcctacagcaactgttacccttatgatgtgccggattatgcctcccttaggtcactagttgcctcatccggcaca…	4	2	2	9.15748031496063	7.377952755905512	7.377952755905512	0.4368013757523646	0.2710779082177161	0.2710779082177161	4	2	2	0.4368013757523646	0.2710779082177161	0.2710779082177161
nonsiat	2008	62x0	0	rankseq	CX_C1_|_A_WISCONSIN_02_2008	0.44239625132209653	0.53534711714503724	62	atgaagactatcattgctttgagctacattctatgtctggttttcgctcaaaaacttcctggaaatgacaacagcacggcaacgctgtgccttgggcaccatgcagtaccaaacggaacgatagtgaaaacaatcacgaatgaccaaattgaagttactaatgctactgagctggttcagagttcctcaacaggtgaaatatgcgacagtcctcatcagatccttgatggagaaaactgcacactaatagatgctctattgggagaccctcagtgtgatggcttccaaaataagaaatgggacctttttgttgaacgcagcaaagcctacagcaactgttacccttatgatgtgccggattatgcctcccttaggtcactagttgcctcatccggcaca…	atgaagactatcattgctttgagctacattctatgtctggttttcgctcaaaaacttcctggaaatgacaacagcacggcaacgctgtgccttgggcaccatgcagtaccaaacggaacgatagtgaaaacaatcacgaatgaccaaattgaagttactaatgctactgagctggttcagagttcctcaacaggtgaaatatgcgacagtcctcatcagatccttgatggagaaaactgcacactaatagatgctctattgggagaccctcagtgtgatggcttccaaaataagaaatgggacctttttgttgaacgcagcaaagcctacagcaactgttacccttatgatgtgccggattatgcctcccttaggtcactagttgcctcatccggcaca…	7	3	6	15.426966292134832	11.44943820224719	14.426966292134832	0.4537509104151493	0.2620215897939156	0.4158878504672897	7	3	6	0.4537509104151493	0.2620215897939156	0.4158878504672897
nonsiat	2009	100x0	0	rankseq	C1_C1_|_A_WASHINGTON_05_2009	0.2715387809668901	0.39029108803588292	100	atgaagactatcattgctttgagctacattctatgtctggttttcgctcaaaaacttcctggaaatgacaacagcacggcaacgctgtgccttgggcaccatgcagtaccaaacggaacgatagtgaaaacaatcacgaatgaccaaattgaagttactaatgctactgagctggttcagagttcctcaacaggtgaaatatgcgacagtcctcatcagatccttgatggagaaaactgcacactaatagatgctctattgggagaccctcagtgtgatggcttccaaaataagaaatgggacctttttgttgaacgcagcaaagcctacagcaactgttacccttatgatgtgccggattatgcctcccttaggtcactagttgcctcatccggcaca…	atgaagactatcattgctttgagctacattctatgtctggttttcgctcaaaaacttcctggaaatgacaacagcacggcaacgctgtgccttgggcaccatgcagtaccaaacggaacgatagtgaaaacaatcacgaatgaccaaattgaagttactaatgctactgagctggttcagagctcctcaacaggtgaaatatgcgacagtcctcatcagatccttgatggagaaaactgcacactaatagatgctctattgggagaccctcagtgtgatggcttccaaaataagaaatgggacctttttgttgaacgcagcaaagcctacagcaactgttacccttatgatgtgccggattatgcctcccttaggtcactagttgcctcatccggcaca…	6	7	6	9.133928571428571	9.901785714285714	9.133928571428571	0.656891495601173	0.7069431920649234	0.656891495601173	2	3	2	0.21896383186705767	0.30297565374211005	0.21896383186705767
nonsiat	2010	100x0	0	rankseq	MDCK1_MDCK2_|_A_PANAMA_307149_2010	0.40555423356962039	0.4368239593043195	100	atgaagactatcattgctttgagctacattctatgtctggttttcgctcaaaaacttcctggaaatgacaacagcacggcaacgctgtgccttgggcaccatgcagtgccaaacggaacgatagtgaaaacaatcacgaatgaccaaattgaagttactaatgctactgagctggttcagagttcctcaacaggtgaaatatgcaacagtcctcatcagatccttgatggagaaaactgcacactaatagatgctctattgggagaccctcagtgtgatggcttccaaaacaagaaatgggacctttttgttgaacgaagcaaagcccacagcaactgttacccttatgatgtgccggattatgcctcccttaggtcactagttgcctcatccggcaca…	atgaagactatcattgctttgagctacattctatgtctggttttcgctcaaaaacttcctggaaatgacaacagcacggcaacgctgtgccttgggcaccatgcagtaccaaacggaacgatagtgaaaacaatcacgaatgaccaaattgaagttactaatgctactgagctggttcagagttcctcaacaggtgaaatatgcgacagtcctcatcagatccttgatggaaaaaactgcacactaatagatgctctattgggagaccctcagtgtgatggcttccaaaataagaaatgggacctttttgttgaacgcagcaaagcctacagcaactgttacccttatgatgtgccggattatgcctcccttaggtcactagttgcctcatccggcaca…	21	22	22	18.86813186813187	19.74175824175824	19.74175824175824	1.1129877693651717	1.1143890898970221	1.1143890898970221	8	6	6	0.4239953407105416	0.30392429724464237	0.30392429724464237
nonsiat	2011	100x0	0	rankseq	C3_|_A_MISSISSIPPI_05_2011	0.34301751643910017	0.42557232650479571	100	atgaagactatcattgctttgagctacattctatgtctggttttcgctcaaaaacttcctggaaatgacaacagcacggcaacgctgtgccttgggcaccatgcagtgccaaacggaacgatagtgaaaacaatcacgaatgaccaaattgaagttactaatgctactgagctggttcagagttcctcaacaggtgaaatatgcaacagtcctcatcagatccttgatggagaaaactgcacactaatagatgctctattgggagaccctcagtgtgatggcttccaaaacaagaaatgggacctttttgttgaacgaagcaaagcccacagcaactgttacccttatgatgtgccggattatgcctcccttaggtcactagttgcctcatccggcaca…	atgaagactatcattgctttgagctacattctatgtctggttttcgctcaaaaacttcctggaaatgacaacagcacggcaacgctgtgccttgggcaccatgcagtaccaaacggaacgatagtgaaaacaatcacgaatgaccaaattgaagttactaatgctactgagctggttcagagttcctcaacaggtgaaatatgcgacagtcctcatcagatccttgatggaaaaaactgcacactaatagatgctctattgggagaccctcagtgtgatggcttccaaaataagaaatgggacctttttgttgaacgcagcaaagcctacagcaactgttacccttatgatgtgccggattatgcctcccttaggtcactagttgcctcatccggcaca…	16	20	16	15.497816593886462	19.0	15.497816593886462	1.0324034939419555	1.0526315789473684	1.0324034939419555	5	9	5	0.3226260918568611	0.47368421052631576	0.3226260918568611
nonsiat	2012	100x0	0	rankseq	C1_|_A_MASSACHUSETTS_04_2012	0.24260988566257019	0.164469551649986	100	atgaagactatcattgctttgagctacattctatgtctggttttcgctcaaaaacttcctggaaatgacaatagcacggcaacgctgtgccttgggcaccatgcagtaccaaacggaacgatagtgaaaacaatcacgaatgaccgaattgaagttactaatgctactgagctggttcagaattcctcaataggtgaaatatgcgacagtcctcatcagatccttgatggagaaaactgcacactaatagatgctctattgggagaccctcagtgtgatggcttccaaaataagaaatgggacctttttgttgaacgaagcaaagcctacagcaactgttacccttatgatgtgccggattatgcctcccttaggtcactagttgcctcatccggcaca…	atgaagactatcattgctttgagctacattctatgtctggttttcgctcaaaaacttcctggaaatgacaacagcacggcaacgctgtgccttgggcaccatgcagtaccaaacggaacgatagtgaaaacaatcacgaatgaccaaattgaagttactaatgctactgagctggttcagagttcctcaacaggtgaaatatgcgacagtcctcatcagatccttgatggagaaaactgcacactaatagatgctctattgggagaccctcagtgtgatggcttccaaaataagaaatgggacctttttgttgaacgaagcaaagcctacagcaactgttacccttatgatgtgccggattatgcctcccttaggtcactagttgcctcatccggcaca…	19	17	17	21.160526315789475	20.49473684210526	20.49473684210526	0.8978982713592836	0.8294812532100668	0.8294812532100668	13	10	10	0.614351448824773	0.48793014894709813	0.48793014894709813
nonsiat	2013	100x0	0	rankseq	C2_|_A_WISCONSIN_54_2013	0.22677806128818007	0.2522832031171498	100	atgaagactatcattgctttgagctacattctatgtctggttttcgctcaaaaacttcctggaaatgacaatagcacggcaacgctgtgccttgggcaccatgcagtaccaaacggaacgatagtgaaaacaatcacgaatgaccgaattgaagttactaatgctactgagctggttcagaattcctcaataggtgaaatatgcgacagtcctcatcagatccttgatggagaaaactgcacactaatagatgctctattgggagaccctcagtgtgatggctttcaaaataagaaatgggacctttttgttgaacgaagcaaagcctacagcaactgttacccttatgatgtgccggattatgcctcccttaggtcactagttgcctcatccggcaca…	atgaagaccatcattgctttgagctacattctatgtctggttttcgctcaagaacttcctggaaatgacaacagcacggcaacgctgtgccttgggcaccatgcagtgccaaacggaacgatagtgaaaacaatcacgaatgaccaaattgaagttactaatgctactgagctggttcagagttcctcaacaggtgaaatatgcaacagtcctcatcagatccttgatggagaaaactgcacactaatagatgctctattgggagaccctcagtgtgatggctttcaaaataagaaatgggacctttttgttgaacgaagcaaagcctacagcaactgttacccttatgatgtgccggattatgcctcccttaggtcactagttgcctcatccggcaca…	1	5	3	7.793774319066148	11.214007782101167	8.700389105058365	0.12830753869196207	0.4458709229701596	0.34481216457960645	0	2	3	0.0	0.17834836918806385	0.34481216457960645
nonsiat	2014	100x0	0	rankseq	C2_|_A_CALIFORNIA_14_2014	0.34031308264521021	0.38895349221827752	100	atgaagactatcattgctttgagctacattctatgtctggttttcgctcaaaaaattcctggaaatgacaatagcacggcaacgctgtgccttgggcaccatgcagtaccaaacggaacgatagtgaaaacaatcacgaatgaccgaattgaagttactaatgctactgagctggttcagaattcctcaataggtgaaatatgcgacagtcctcatcagatccttgatggagaaaactgcacactaatagatgctctattgggagaccctcagtgtgatggctttcaaaataagaaatgggacctttttgttgaacgaagcaaagcctacagcaactgttacccttatgatgtgccggattatgcctcccttaggtcactagttgcctcatccggcaca…	atgaagactatcattgctttgagctacattctatgtctggttttcgctcaaaaacttcctggaaatgacaatagcacggcaacgctgtgccttgggcaccatgcagtaccaaacggaacgatagtgaaaacaatcacgaatgaccgaattgaagttactaatgctactgagctggttcagaattcctcaataggtgaaatatgcgacagtcctcatcagatccttgatggagaaaactgcacactaatagatgctctattgggagaccctcagtgtgatggctttcaaaataagaaatgggacctttttgttgaacgaagcaaagcctacagcaactgttacccttatgatgtgccggattatgcctcccttaggtcactagttgcctcatccggcaca…	11	12	10	13.558922558922559	13.030303030303031	11.912457912457912	0.811273901167122	0.9209302325581394	0.8394573205200679	10	7	7	0.7375217283337472	0.5372093023255814	0.5876201243640475
unpassaged	2005	15x1	1	rankseq	P0_|_A_CALIFORNIA_NHRC0003_2005	0.14357947549133329	0.045778045606956613	15	atgaagactatcattgctttgagctacattctatgtctggttttcgctcaaaaacttcccggaaatgacaacagcacggcaacgctgtgccttgggcaccatgcagtaccaaacggaacgatagtgaaaacaatcacgaatgaccaaattgaagttactaatgctactgagctggttcagagttcctcaacaggtggaatatgcgacagtcctcatcagatccttgatggagaaaactgcactctaatagatgctctattgggagaccctcagtgtgatggcttccaaaataagaaatgggacctttttgttgaacgcagcaaagcctacagcaactgttacccttatgatgtgccggattatgcctcccttaggtcactagttgcctcatccggcaca…	atgaagactatcattgctttgagctacattctatgtctggttttcgctcaaaaacttcccggaaatgacaacagcacggcaacgctgtgccttgggcaccatgcagtaccaaacggaacgatagtgaaaacaatcacgaatgaccaaattgaagttactaatgctactgagctggttcagagttcctcaacaggtggaatatgcgacagtcctcatcagatccttgatggagaaaactgcacactaatagatgctctattgggagaccctcagtgtgatggcttccaaaataagaaatgggacctttttgttgaacgcagcaaagcctacagcaactgttacccttatgatgtgccggattatgcctcccttaggtcactagttgcctcatccggcaca…	12	12	12	11.272727272727273	11.272727272727273	11.272727272727273	1.064516129032258	1.064516129032258	1.064516129032258	6	6	6	0.532258064516129	0.532258064516129	0.532258064516129
unpassaged	2006	12x1	1	rankseq	P0_|_A_GEORGIA_NHRC0001_2006	0.16783894679066669	0.10033483301122974	12	atgaagactatcattgctttgagctacattctatgtctggttttcgctcaaaaacttcccggaaatgacaacagcacggcaacgctgtgccttgggcaccatgcagtaccaaacggaacgatagtgaaaacaatcacgaatgaccaaattgaagttactaatgctactgagctggttcagagttcctcaacaggtggaatatgcgacagtcctcatcagatccttgatggagaaaactgcacactaatagatgctctattgggagaccctcagtgtgatggcttccaaaataagaaatgggacctttttgttgaacgcagcaaagcctacagcaactgttacccttatgatgtgccggattatgcctcccttaggtcactagttgcctcatccggcaca…	atgaagactatcattgctttgagctacattctatgtctggttttcgctcaaaaacttcccggaaatgacaacagcacggcaacgctgtgccttgggcaccatgcagtaccaaacggaacgatagtgaaaacaatcacgaatgaccaaattgaagttactaatgctactgagctggttcagagttcctcaacaggtggaatatgcgacagtcctcatcagatccttgatggagaaaactgcacactaatagatgctctattgggagaccctcagtgtgatggcttccaaaataagaaatgggacctttttgttgaacgcagcaaagcctacagcaactgttacccttatgatgtgccggattatgcctcccttaggtcactagttgcctcatccggcaca…	12	12	12	18.5	18.5	18.5	0.6486486486486487	0.6486486486486487	0.6486486486486487	12	12	12	0.6486486486486487	0.6486486486486487	0.6486486486486487
unpassaged	2007	54x1	1	rankseq	ORIGINAL_|_A_TEXAS_UR06_0356_2007	0.33161816352970369	0.38442446674457426	54	atgaagactatcattgctttgagctacattctatgtctggttttcgctcaaaaacttcctggaaatgacaacagcacggcaacgctgtgccttgggcaccatgcagtaccaaacggaacgatagtgaaaacaatcacgaatgaccaaattgaagttactaatgctactgagctggttcagagttcctcaacaggtgaaatatgcgacagtcctcatcagatccttgatggagaaaactgcacactaatagatgctctattgggagaccctcagtgtgatggcttccaaaataagaaatgggacctttttgttgaacgcagcaaagcctacagcaactgttacccttatgatgtgccggattatgcctcccttaggtcactagttgcctcatccggcaca…	atgaagactatcattgctttgagctacattctatgtctggttttcgctcaaaaacttcccggaaatgacaacagcacggcaacgctgtgccttgggcatcatgcagtaccaaacggaacgatagtgaaaacaatcacgaatgaccaaattgaagttactaatgctactgagctggttcagagttcctcaacaggtggaatatgcaacagtcctcatcagatccttgatggagaaaactgcacactaatagatgctctattgggagaccctcagtgtgatggcttccaaaataagaaatgggacctttttgttgaacgcagcaaagcctacagcaactgttacccttatgatgtgccggattatgcctcccttaggtcactagttgcctcatccggcaca…	2	2	2	6.256410256410256	6.256410256410256	6.256410256410256	0.319672131147541	0.319672131147541	0.319672131147541	2	2	2	0.319672131147541	0.319672131147541	0.319672131147541
unpassaged	2008	25x1	1	rankseq	P0_|_A_NEW_YORK_1156_2008	0.25645013941028	0.23454776254481113	25	atgaagactatcattgctttgagctacattctatgtctggttttcgctcaaaaacttcctggaaatgacaacagcacggcaacgctgtgccttgggcaccatgcagtaccaaacggaacgatagtgaaaacaatcacgaatgaccaaattgaagttactaatgctactgagctggttcagagttcctcaacaggtgaaatatgcgacagtcctcatcagatccttgatggagaaaactgcacactaatagatgctctattgggagaccctcagtgtgatggcttccaaaataagaaatgggacctttttgttgaacgcagcaaagcctacagcaactgttacccttatgatgtgccggattatgcctcccttaggtcactagttgcctcatccggcaca…	atgaagactatcattgctttgagctacattctatgtctggttttcgctcaaaaacttcctggaaatgacaacagcacggcaacgctgtgccttgggcaccatgcagtaccaaacggaacgatagtgaaaacaatcacgaatgaccaaattgaagttactaatgctactgagctggttcagagttcctcaacaggtgaaatatgcgacagtcctcatcagatccttgatggagaaaactgcacactaatagatgctctattgggagaccctcagtgtgatggcttccaaaataagaaatgggacctttttgttgaacgcagcaaagcctacagcaactgttacccttatgatgtgccggattatgcctcccttaggtcactagttgcctcatccggcaca…	3	3	6	9.916666666666666	9.916666666666666	12.86111111111111	0.3025210084033614	0.3025210084033614	0.46652267818574517	3	3	6	0.3025210084033614	0.3025210084033614	0.46652267818574517
unpassaged	2009	100x1	1	rankseq	P0_|_A_CALIFORNIA_VRDL187_2009	0.2989007212474401	0.31051027058691288	100	atgaagactatcattgctttgagctacattctatgtctggttttcgctcaaaaacttcctggaaatgacaacagcacggcaacgctgtgccttgggcaccatgcagtaccaaacggaacgatagtgaaaacaatcacgaatgaccaaattgaagttactaatgctactgagctggttcagagttcctcaacaggtgaaatatgcgacagtcctcatcagatccttgatggaaaaaactgcacactaatagatgctctattgggagaccctcagtgtgatggcttccaaaataagaaatgggacctttttgttgaacgcagcaaagcctacagcaactgttacccttatgatgtgccggattatgcctcccttaggtcactagttgcctcatccggcaca…	atgaagactatcattgctttgagctacattctatgtctggttttcgctcaaaaacttcctggaaatgacaacagcacggcaacgctgtgccttgggcaccatgcagtaccaaacggaacgatagtgaaaacaatcacgaatgaccaaattgaagttactaatgctactgagctggttcagagttcctcaacaggtgaaatatgcgacagtcctcatcagatccttgatggaaaaaactgcacactaatagatgctctattgggagaccctcagtgtgatggcttccaaaataagaaatgggacctttttgttgaacgcagcaaagcctacagcaactgttacccttatgatgtgccggattatgcctcccttaggtcactagttgcctcatccggcaca…	3	3	2	8.491891891891893	8.491891891891893	7.578378378378378	0.3532781667727562	0.3532781667727562	0.2639087018544936	2	2	1	0.2355187778485041	0.2355187778485041	0.1319543509272468
unpassaged	2010	48x1	1	rankseq	P0_|_A_MANAGUA_4009_02_2010	0.59139850762591695	0.44948295541026934	48	atgaagactatcattgctttgagctacattctatgtctggttttcgctcaaaaacttcctggaaatgacaacagcacggcaacgctgtgccttgggcaccatgcagtaccaaacggaacgatagtgaaaacaatcacgaatgaccaaattgaagttactaatgctactgagctggttcagagttcctcaacaggtgaaatatgcgacagtcctcatcagatccttgatggagaaaactgcacactaatagatgctctattgggagaccctcagtgtgatggcttccaaaataagaaatgggacctttttgttgaacgaagcaaagcctacagcaactgttacccttatgatgtgccggattatgcctcccttaggtcactagttgcctcatccggcaca…	atgaagactatcattgctttgagctacattctatgtctggttttcgctcaaaaacttcctggaaatgacaacagcacggcaacgctgtgccttgggcaccatgcagtaccaaacggaacgatagtgaaaacaatcacgaatgaccaaattgaagttactaatgctactgagctggttcagagttcctcaacaggtgaaatatgcgacagtcctcatcagatccttgatggaaaaaactgcacactaatagatgctctattgggagaccctcagtgtgatggcttccaaaataagaaatgggacctttttgttgaacgcagcaaagcctacagcaactgttacccttatgatgtgccggattatgcctcccttaggtcactagttgcctcatccggcaca…	12	12	12	14.884057971014492	14.884057971014492	14.884057971014492	0.8062317429406037	0.8062317429406037	0.8062317429406037	5	5	5	0.3359298928919182	0.3359298928919182	0.3359298928919182
unpassaged	2011	52x1	1	rankseq	P0_|_A_BOSTON_DOA55_2011	0.3124415276187501	0.28788738556540477	52	atgaagaccatcattgctttgagctacattctatgtctggttttcgctcaaaaacttcctggaaatgacaacagcacggcaacgctgtgccttgggcaccatgcagtaccaaacggaacgatagtgaaaacaatcacgaatgaccaaattgaagttactaatgctactgagctggttcagagttcctcagcaggtgaaatatgcgacagtcctcatcatatccttgatggagaaaactgcacactaatagatgctctattgggagaccctcagtgtgatggcttccaaaataagaaatgggacctttttgttgaacgaagcagagcctacagcaactgttacccttatgatgtgccggattatgcctcccttaggtcactagttgcctcatccggcaca…	atgaagactatcattgctttgagctacattctatgtctggttttcgctcaaaaacttcctggaaatgacaacagcacggcaacgctgtgccttgggcaccatgcagtaccaaacggaacgatagtgaaaacaatcacgaatgaccaaattgaagttactaatgctactgagctggttcagagttcctcaacaggtgaaatatgcgacagtcctcatcagatccttgatggaaaaaactgcacactaatagatgctctattgggagaccctcagtgtgatggcttccaaaataagaaatgggacctttttgttgaacgcagcaaagcctacagcaactgttacccttatgatgtgccggattatgcctcccttaggtcactagttgcctcatccggcaca…	12	12	8	18.133333333333333	18.133333333333333	14.186666666666667	0.6617647058823529	0.6617647058823529	0.5639097744360902	11	11	7	0.6066176470588236	0.6066176470588236	0.4934210526315789
unpassaged	2012	100x1	1	rankseq	P0_|_A_HOUSTON_JMM_75_2012	0.36089962895148991	0.31573394252105841	100	atgaagactatcattgctttgagctacattctatgtctggttttcgctcaaaaacttcctggaaatgacaatagcacggcaacgctgtgccttgggcaccatgcagtaccaaacggaacgatagtgaaaacaatcacgaatgaccgaattgaagttactaatgctactgagctggttcagaattcctcaataggtgaaatatgcgacagtcctcatcagatccttgatggagaaaactgtacactaatagatgctctattgggagaccctcagtgtgatggctttcaaaataagaaatgggacctttttgttgaacgaagcaaagcctacagcaactgttacccttatgatgtgccggattatgcctcccttaggtcactagttgcctcatccggcaca…	atgaagactatcattgctttgagctacattctatgtctggttttcgcccaaaaacttcctggaaatgacaacagcacggcaacgctgtgccttgggcaccatgcagtaccaaacggaacgatagtgaaaacaatcacgaatgaccaaattgaagttactaatgctactgagctggttcagagttcctcaacaggtgaaatatgcgacagtcctcatcagatccttgatggagaaaactgcacactaatagatgctctattgggagaccctcagtgtgatggcttccaaaataagaaatgggacctttttgttgaacgaagcaaagcctacagcaactgttacccttatgatgtgccggattatgcctcccttaggtcactagttgcctcatccggcaca…	21	21	21	22.929347826086957	22.929347826086957	22.929347826086957	0.915856838113297	0.915856838113297	0.915856838113297	11	11	11	0.4797345342498222	0.4797345342498222	0.4797345342498222
unpassaged	2013	100x1	1	rankseq	P0_|_A_HOUSTON_JMM_140_2013	0.42241470053044006	0.35893469220442192	100	atgaagactatcattgctttgagctacattctatgtctggttttcgctcaaaaacttcctggaaatgacaatagcacggcaacgctgtgccttgggcaccatgcagtaccaaacggaacgatagtgaaaacaatcacgaatgaccgaattgaagttactaatgctactgagctggttcagaattcctcaataggtgaaatatgcgacagtcctcatcagatccttgatggagaaaactgtacactaatagatgctctattgggagaccctcagtgtgatggctttcaaaataagaaatgggacctttttgttgaacgaagcaaagcctacagcaactgttacccttatgatgtgccggattatgcctcccttaggtcactagttgcctcatccggcaca…	atgaagactatcattgctttgagctacattctatgtctggttttcgcccaaaaacttcctggaaatgacaacagcacggcaacgctgtgccttgggcaccatgcagtaccaaacggaacgatagtgaaaacaatcacgaatgaccaaattgaagttactaatgctactgagctggttcagagttcctcaacaggtgaaatatgcaacagtcctcatcagatccttgatggagaaaactgcacactaatagatgctctattgggagaccctcagtgtgatggcttccaaaataagaaatgggacctttttgttgaacgaagcaaagcctacagcaactgttacccttatgatgtgccggattatgcctcccttaggtcactagttgcctcatccggcaca…	11	11	5	13.850533807829182	13.850533807829182	10.192170818505337	0.7941932168550874	0.7941932168550874	0.49057262569832405	4	4	3	0.28879753340184994	0.28879753340184994	0.2943435754189944
unpassaged	2014	100x1	1	rankseq	ORIGINAL_|_A_FLORIDA_26_2014	0.30840573819375022	0.351781176644061	100	atgaagactatcattgctttgagctacattctatgtctggttttcgctcaaaaaattcctggaaatgacaatagcacggcaacgctgtgccttgggcaccatgcagtaccaaacggaacgatagtgaaaacaatcacaaatgaccgaattgaagttactaatgctactgagctggttcagaattcctcaataggtgaaatatgcgacagtcctcatcagatccttgatggagaaaactgcacactaatagatgctctattgggagaccctcagtgtgatggctttcaaaataagaaatgggacctttttgttgaacgaagcaaagcctacagcaactgttacccttatgatgtgccggattatgcctcccttaggtcactagttgcctcatccggcaca…	atgaagactatcattgctttgagctacattctatgtctggttttcgctcaaaaacttcctggaaatgacaatagcacggcaacgctgtgccttgggcaccatgcagtaccaaacggaacgatagtgaaaacaatcacgaatgaccgaattgaagttactaatgctactgagctggttcagaattcctcaataggtgaaatatgcgacagtcctcatcagatccttgatggagaaaactgcacactaatagatgctctattgggagaccctcagtgtgatggctttcaaaataagaaatgggacctttttgttgaacgaagcaaagcctacagcaactgttacccttatgatgtgccggattatgcctcccttaggtcactagttgcctcatccggcaca…	11	11	11	13.682730923694779	13.682730923694779	13.409638554216867	0.8039330789550925	0.8039330789550925	0.8203054806828391	4	4	4	0.29233930143821546	0.29233930143821546	0.29829290206648695
pooled	2005	48x1	1	rankseq	PRHMK_1_|_A_NEW_YORK_918_2005	0.20689733557843745	0.10445866017160484	48	atgaagactatcattgctttgagctacattctatgtctggttttcgctcaaaaacttcccggaaatgacaacagcacggcaacgctgtgccttgggcaccatgcagtaccaaacggaacgatagtgaaaacaatcacgaatgaccaaattgaagttactaatgctactgagctggttcagagttcctcaacaggtggaatatgcgacagtcctcatcagatccttgatggagaaaactgcacactaatagatgctctattgggagaccctcagtgtgatggcttccaaaataagaaatgggacctttttgttgaacgcagcaaagcctacagcaactgttacccttatgatgtgccggattatgcctcccttaggtcactagttgcctcatccggcaca…	atgaagactatcattgctttgagctacattctatgtctggttttcgctcaaaaacttcccggaaatgacaacagcacggcaacgctgtgccttgggcaccatgcagtaccaaacggaacgatagtgaaaacaatcacgaatgaccaaattgaagttactaatgctactgagctggttcagagttcctcaacaggtggaatatgcgacagtcctcatcagatccttgatggagaaaactgcacactaatagatgctctattgggagaccctcagtgtgatggcttccaaaataagaaatgggacctttttgttgaacgcagcaaagcctacagcaactgttacccttatgatgtgccggattatgcctcccttaggtcactagttgcctcatccggcaca…	6	6	6	9.144927536231885	9.144927536231885	9.144927536231885	0.6561014263074485	0.6561014263074485	0.6561014263074485	4	4	4	0.4374009508716323	0.4374009508716323	0.4374009508716323
pooled	2006	30x1	1	rankseq	PRHMK_1_|_A_NEW_YORK_938_2006	0.17627064996196665	0.085654839766191551	30	atgaagactatcattgctttgagctacattctatgtctggttttcgctcaaaaacttcccggaaatgacaacagcacggcaacgctgtgccttgggcaccatgcagtaccaaacggaacgatagtgagaacaatcacgaatgaccaaattgaagttactaatgctactgagctggttcagagttcctcaacaggtgaaatatgcgacagccctcatcagatccttgatggagaaaactgcacactaatagatgctctattgggagaccctcagtgtgatggcttccaaaataagaaatgggacctttttgttgaacgcagcaaagcctacagcaactgttacccttatgatgtgccggattatgcctcccttaggtcactagttgcctcatccggcaca…	atgaagactatcattgctttgagctacattctatgtctggttttcgctcaaaaacttcccggaaatgacaacagcacggcaacgctgtgccttgggcaccatgcagtaccaaacggaacgatagtgaaaacaatcacgaatgaccaaattgaagttactaatgctactgagctggttcagagttcctcaacaggtggaatatgcgacagtcctcatcagatccttgatggagaaaactgcacactaatagatgctctattgggagaccctcagtgtgatggcttccaaaataagaaatgggacctttttgttgaacgcagcaaagcctacagcaactgttacccttatgatgtgccggattatgcctcccttaggtcactagttgcctcatccggcaca…	16	16	16	18.90909090909091	18.90909090909091	18.90909090909091	0.8461538461538461	0.8461538461538461	0.8461538461538461	12	12	12	0.6346153846153846	0.6346153846153846	0.6346153846153846
pooled	2007	100x1	1	rankseq	SPFCK3E3_|_A_PENNSYLVANIA_04_2007	0.31536696574247003	0.40245502335793759	100	atgaagactatcattgctttgagctacattctatgtctggttttcgctcaaaaacttcctggaaatgacaacagcacggcaacgctgtgccttgggcaccatgcagtaccaaacggaacgatagtgaaaacaatcacgaatgaccaaattgaagttactaatgctactgagctggttcagagttcctcaacaggtgaaatatgcgacagtcctcatcagatccttgatggagaaaactgcacactaatagatgctctattgggagaccctcagtgtgatggcttccaaaataagaaatgggacctttttgttgaacgcagcaaagcctacagcaactgttacccttatgatgtgccggattatgcctcccttaggtcactagttgcctcatccggcaca…	atgaagactatcattgctttgagctacattctatgtctggttttcgctcaaaaacttcccggaaatgacaacagcacggcaacgctgtgccttgggcatcatgcagtaccaaacggaacgatagtgaaaacaatcacgaatgaccaaattgaagttactaatgctactgagctggttcagagttcctcaacaggtggaatatgcaacagtcctcatcagatccttgatggagaaaactgcacactaatagatgctctattgggagaccctcagtgtgatggcttccaaaataagaaatgggacctttttgttgaacgcagcaaagcctacagcaactgttacccttatgatgtgccggattatgcctcccttaggtcactagttgcctcatccggcaca…	2	2	2	6.995305164319249	6.995305164319249	6.995305164319249	0.2859060402684564	0.2859060402684564	0.2859060402684564	2	2	2	0.2859060402684564	0.2859060402684564	0.2859060402684564
pooled	2008	100x1	1	rankseq	CX_C1_|_A_WISCONSIN_02_2008	0.46387088836121032	0.60149267152669184	100	atgaagactatcattgctttgagctacattctatgtctggttttcgctcaaaaacttcctggaaatgacaacagcacggcaacgctgtgccttgggcaccatgcagtaccaaacggaacgatagtgaaaacaatcacgaatgaccaaattgaagttactaatgctactgagctggttcagagttcctcaacaggtgaaatatgcgacagtcctcatcagatccttgatggagaaaactgcacactaatagatgctctattgggagaccctcagtgtgatggcttccaaaataagaaatgggacctttttgttgaacgcagcaaagcctacagcaactgttacccttatgatgtgccggattatgcctcccttaggtcactagttgcctcatccggcaca…	atgaagactatcattgctttgagctacattctatgtctggttttcgctcaaaaacttcctggaaatgacaacagcacggcaacgctgtgccttgggcaccatgcagtaccaaacggaacgatagtgaaaacaatcacgaatgaccaaattgaagttactaatgctactgagctggttcagagttcctcaacaggtgaaatatgcgacagtcctcatcagatccttgatggagaaaactgcacactaatagatgctctattgggagaccctcagtgtgatggcttccaaaataagaaatgggacctttttgttgaacgcagcaaagcctacagcaactgttacccttatgatgtgccggattatgcctcccttaggtcactagttgcctcatccggcaca…	6	3	6	13.863636363636363	10.893939393939394	13.863636363636363	0.43278688524590164	0.2753824756606398	0.43278688524590164	6	3	6	0.43278688524590164	0.2753824756606398	0.43278688524590164
pooled	2009	100x1	1	rankseq	C1_C1_|_A_WASHINGTON_05_2009	0.28083009123536978	0.33921671253977237	100	atgaagactatcattgctttgagctacattctatgtctggttttcgctcaaaaacttcctggaaatgacaacagcacggcaacgctgtgccttgggcaccatgcagtaccaaacggaacgatagtgaaaacaatcacgaatgaccaaattgaagttactaatgctactgagctggttcagagttcctcaacaggtgaaatatgcgacagtcctcatcagatccttgatggagaaaactgcacactaatagatgctctattgggagaccctcagtgtgatggcttccaaaataagaaatgggacctttttgttgaacgcagcaaagcctacagcaactgttacccttatgatgtgccggattatgcctcccttaggtcactagttgcctcatccggcaca…	atgaagactatcattgctttgagctacattctatgtctggttttcgctcaaaaacttcctggaaatgacaacagcacggcaacgctgtgccttgggcaccatgcagtaccaaacggaacgatagtgaaaacaatcacgaatgaccaaattgaagttactaatgctactgagctggttcagagttcctcaacaggtgaaatatgcgacagtcctcatcagatccttgatggagaaaactgcacactaatagatgctctattgggagaccctcagtgtgatggcttccaaaataagaaatgggacctttttgttgaacgcagcaaagcctacagcaactgttacccttatgatgtgccggattatgcctcccttaggtcactagttgcctcatccggcaca…	6	7	6	8.132307692307693	8.978461538461538	8.132307692307693	0.7377979568671963	0.7796435915010281	0.7377979568671963	1	2	1	0.12296632614453272	0.2227553118574366	0.12296632614453272
pooled	2010	100x1	1	rankseq	ORIGINAL_|_A_CALIFORNIA_27_2010	0.38720954969240978	0.38430881377534898	100	atgaagactatcattgctttgagctacattctatgtctggttttcgctcaaaaacttcctggaaatgacaacagcacggcaacgctgtgccttgggcaccatgcagtgccaaacggaacgatagtgaaaacaatcacgaatgaccaaattgaagttactaatgctactgagctggttcagagttcctcaacaggtgaaatatgcaacagtcctcatcagatccttgatggagaaaactgcacactaatagatgctctattgggagaccctcagtgtgatggcttccaaaacaagaaatgggacctttttgttgaacgaagcaaagcccacagcaactgttacccttatgatgtgccggattatgcctcccttaggtcactagttgcctcatccggcaca…	atgaagactatcattgctttgagctacattctatgtctggttttcgctcaaaaacttcctggaaatgacaacagcacggcaacgctgtgccttgggcaccatgcagtaccaaacggaacgatagtgaaaacaatcacgaatgaccaaattgaagttactaatgctactgagctggttcagagttcctcaacaggtgaaatatgcgacagtcctcatcagatccttgatggaaaaaactgcacactaatagatgctctattgggagaccctcagtgtgatggcttccaaaataagaaatgggacctttttgttgaacgcagcaaagcctacagcaactgttacccttatgatgtgccggattatgcctcccttaggtcactagttgcctcatccggcaca…	22	22	22	19.29153605015674	19.29153605015674	19.29153605015674	1.140396490087748	1.140396490087748	1.140396490087748	5	5	5	0.25918102047448816	0.25918102047448816	0.25918102047448816
pooled	2011	100x1	1	rankseq	OR_|_A_MISSISSIPPI_05_2011	0.34021989280527004	0.35711359645010776	100	atgaagactatcattgctttgagctacattctatgtctggttttcgctcaaaaacttcctggaaatgacaacagcacggcaacgctgtgccttgggcaccatgcagtgccaaacggaacgatagtgaaaacaatcacgaatgaccaaattgaagttactaatgctactgagctggttcagagttcctcaacaggtgaaatatgcaacagtcctcatcagatccttgatggagaaaactgcacactaatagatgctctattgggagaccctcagtgtgatggcttccaaaacaagaaatgggacctttttgttgaacgaagcaaagcccacagcaactgttacccttatgatgtgccggattatgcctcccttaggtcactagttgcctcatccggcaca…	atgaagactatcattgctttgagctacattctatgtctggttttcgctcaaaaacttcctggaaatgacaacagcacggcaacgctgtgccttgggcaccatgcagtaccaaacggaacgatagtgaaaacaatcacgaatgaccaaattgaagttactaatgctactgagctggttcagagttcctcaacaggtgaaatatgcgacagtcctcatcagatccttgatggaaaaaactgcacactaatagatgctctattgggagaccctcagtgtgatggcttccaaaataagaaatgggacctttttgttgaacgcagcaaagcctacagcaactgttacccttatgatgtgccggattatgcctcccttaggtcactagttgcctcatccggcaca…	16	20	16	15.303680981595091	18.929447852760735	15.303680981595091	1.0455001002204851	1.0565548533462974	1.0455001002204851	5	9	5	0.3267187813189016	0.47544968400583376	0.3267187813189016
pooled	2012	100x1	1	rankseq	C2_|_A_TEXAS_82_2012	0.25382265067806004	0.15717816007385965	100	atgaagactatcattgctttgagctacattctatgtctggttttcgctcaaaaacttcctggaaatgacaatagcacggcaacgctgtgccttgggcaccatgcagtaccaaacggaacgatagtgaaaacaatcacgaatgaccgaattgaagttactaatgctactgagctggttcagaattcctcaataggtgaaatatgcgacagtcctcatcagatccttgatggagaaaactgcacactaatagatgctctattgggagaccctcagtgtgatggctttcaaaataagaaatgggacctttttgttgaacgaagcaaagcctacagcaactgttacccttatgatgtgccggattatgcctcccttaggtcactagttgcctcatccggcaca…	atgaagactatcattgctttgagctacattctatgtctggttttcgctcaaaaacttcctggaaatgacaacagcacggcaacgctgtgccttgggcaccatgcagtaccaaacggaacgatagtgaaaacaatcacgaatgaccaaattgaagttactaatgctactgagctggttcagagttcctcaacaggtgaaatatgcgacagtcctcatcagatccttgatggagaaaactgcacactaatagatgctctattgggagaccctcagtgtgatggcttccaaaataagaaatgggacctttttgttgaacgaagcaaagcctacagcaactgttacccttatgatgtgccggattatgcctcccttaggtcactagttgcctcatccggcaca…	21	21	21	21.71764705882353	21.71764705882353	21.71764705882353	0.9669555796316359	0.9669555796316359	0.9669555796316359	10	10	10	0.4604550379198266	0.4604550379198266	0.4604550379198266
pooled	2013	100x1	1	rankseq	P0_|_A_SANTA_CLARA_YGA_03003_2013	0.30169783616704005	0.29042520044063797	100	atgaagactatcattgctttgagctacattctatgtctggttttcgctcaaaaacttcctggaaatgacaatagcacggcaacgctgtgccttgggcaccatgcagtaccaaacggaacgatagtgaaaacaatcacgaatgaccgaattgaagttactaatgctactgagctggttcagaattcctcaataggtgaaatatgcgacagtcctcatcagatccttgatggagaaaactgcacactaatagatgctctattgggagaccctcagtgtgatggctttcaaaataagaaatgggacctttttgttgaacgaagcaaagcctacagcaactgttacccttatgatgtgccggattatgcctcccttaggtcactagttgcctcatccggcaca…	atgaagactatcattgctttgagctacattctatgtctggttttcgcccaaaaacttcctggaaatgacaacagcacggcaacgctgtgccttgggcaccatgcagtaccaaacggaacgatagtgaaaacaatcacgaatgaccaaattgaagttactaatgctactgagctggttcagagttcctcaacaggtgaaatatgcaacagtcctcatcagatccttgatggagaaaactgcacactaatagatgctctattgggagaccctcagtgtgatggcttccaaaataagaaatgggacctttttgttgaacgaagcaaagcctacagcaactgttacccttatgatgtgccggattatgcctcccttaggtcactagttgcctcatccggcaca…	4	4	4	9.815457413249211	13.00788643533123	9.815457413249211	0.40752048851036476	0.3075057596701831	0.40752048851036476	3	2	3	0.3056403663827736	0.15375287983509156	0.3056403663827736
pooled	2014	100x1	1	rankseq	R1_|_A_NEW_MEXICO_27_2014	0.35530980373985982	0.4176810795350831	100	atgaagactatcattgctttgagctacattctatgtctggttttcgctcaaaaaattcctggaaatgacaatagcacggcaacgctgtgccttgggcaccatgcagtaccaaacggaacgatagtgaaaacaatcacaaatgaccgaattgaagttactaatgctactgagctggttcagaattcctcaataggtgaaatatgcgacagtcctcatcagatccttgatggagaaaactgcacactaatagatgctctattgggagaccctcagtgtgatggctttcaaaataagaaatgggacctttttgttgaacgaagcaaagcctacagcaactgttacccttatgatgtgccggattatgcctcccttaggtcactagttgcctcatccggcaca…	atgaagactatcattgctttgagctacattctatgtctggttttcgctcaaaaacttcctggaaatgacaatagcacggcaacgctgtgccttgggcaccatgcagtaccaaacggaacgatagtgaaaacaatcacgaatgaccgaattgaagttactaatgctactgagctggttcagaattcctcaataggtgaaatatgcgacagtcctcatcagatccttgatggagaaaactgcacactaatagatgctctattgggagaccctcagtgtgatggctttcaaaataagaaatgggacctttttgttgaacgaagcaaagcctacagcaactgttacccttatgatgtgccggattatgcctcccttaggtcactagttgcctcatccggcaca…	11	11	11	13.848056537102474	14.179505300353357	13.848056537102474	0.7943352896146976	0.7757675438596491	0.7943352896146976	4	4	4	0.2888491962235264	0.282097288676236	0.2888491962235264
nonsiat	2005	7x1	1	rankseq	PASSAGE_DETAILS__ND_MDCK_|_A_QUEBEC_26_070605_2005	0.17844832456757143	0.062900612169646014	7	atgaagactatcattgctttgagctacattctatgtctggttttcgctcaaaaacttcccggaaatgacaacagcacggcaaagctgtgccttgggcaccatgcagtaccaaacggaacgatagtgaaaacaatcacgaatgaccaaattgaagttactaatgctactgagctggttcagagttcctcaacaggtggaatatgcgacagtcctcatcagatccttgatggagaaaactgcacactaatagatgctctattgggagaccctcagtgtgatggcttccaaaataagaaatgggacctttttgttgaacgcagcaaagcctacagcaactgttacccttatgatgtgccggattatgcctcccttaggtcactagttgcctcatccggcaca…	atgaagactatcattgctttgagctacattctatgtctggttttcgctcaaaaacttcccggaaatgacaacagcacggcaacgctgtgccttgggcaccatgcagtaccaaacggaacgatagtgaaaacaatcacgaatgaccaaattgaagttactaatgctactgagctggttcagagttcctcaacaggtggaatatgcgacagtcctcatcagatccttgatggagaaaactgcacactaatagatgctctattgggagaccctcagtgtgatggcttccaaaataagaaatgggacctttttgttgaacgcagcaaagcctacagcaactgttacccttatgatgtgccggattatgcctcccttaggtcactagttgcctcatccggcaca…	5	5	5	8.2	8.2	8.2	0.6097560975609757	0.6097560975609757	0.6097560975609757	5	5	5	0.6097560975609757	0.6097560975609757	0.6097560975609757
nonsiat	2006	11x1	1	rankseq	MDCK_1_|_A_NEW_YORK_923_2006	0.13500456028409091	0.019191199616569576	11	atgaagactatcattgctttgagctacattctatgtctggttttcgctcaaaaacttcccggaaatgacaacagcacggcaacgctgtgccttgggcaccatgcagtaccaaacggaacgatagtgaaaacaatcacgaatgaccaaattgaagttactaatgctactgagctggttcagagttcctcaacaggtggaatatgcgacagtcctcatcagatccttgatggagaaaactgcacactaatagatgctctattgggagaccctcagtgtgatggcttccaaaataagagatgggacctttttgttgaacgcagcaaagcctacagcaactgttacccttatgatgtgccggattatgcctcccttaggtcactagttgcctcatccggcaca…	atgaagactatcattgctttgagctacattctatgtctggttttcgctcaaaaacttcccggaaatgacaacagcacggcaacgctgtgccttgggcaccatgcagtaccaaacggaacgatagtgaaaacaatcacgaatgaccaaattgaagttactaatgctactgagctggttcagagttcctcaacaggtggaatatgcgacagtcctcatcagatccttgatggagaaaactgcacactaatagatgctctattgggagaccctcagtgtgatggcttccaaaataagaaatgggacctttttgttgaacgcagcaaagcctacagcaactgttacccttatgatgtgccggattatgcctcccttaggtcactagttgcctcatccggcaca…	17	14	14	23.25	20.625	20.625	0.7311827956989247	0.6787878787878788	0.6787878787878788	17	14	14	0.7311827956989247	0.6787878787878788	0.6787878787878788
nonsiat	2007	100x1	1	rankseq	MDCK_1_|_A_MANAGUA_3012_01_2007	0.33153850313963978	0.46910500427618579	100	atgaagactatcattgctttgagctacattctatgtctggttttcgctcaaaaacttcctggaaatgacaacagcacggcaacgctgtgccttgggcaccatgcagtaccaaacggaacgatagtgaaaacaatcacgaatgaccaaattgaagttactaatgctactgagctggttcagagttcctcaacaggtgaaatatgcgacagtcctcatcagatccttgatggagaaaactgcacactaatagatgctctattgggagaccctcagtgtgatggcttccaaaataagaaatgggacctttttgttgaacgcagcaaagcctacagcaactgttacccttatgatgtgccggattatgcctcccttaggtcactagttgcctcatccggcaca…	atgaagactatcattgctttgagctacattctatgtctggttttcgctcaaaaacttcctggaaatgacaacagcacggcaacgctgtgccttgggcatcatgcagtaccaaacggaacgatagtgaaaacaatcacgaatgaccaaattgaagttactaatgctactgagctggttcagagttcctcaacaggtggaatatgcaacagtcctcatcagatccttgatggagaaaactgcacactaatagatgctctattgggagaccctcagtgtgatggcttccaaaataagaaatgggacctttttgttgaacgcagcaaagcctacagcaactgttacccttatgatgtgccggattatgcctcccttaggtcactagttgcctcatccggcaca…	4	2	2	9.15748031496063	7.377952755905512	7.377952755905512	0.4368013757523646	0.2710779082177161	0.2710779082177161	4	2	2	0.4368013757523646	0.2710779082177161	0.2710779082177161
nonsiat	2008	62x1	1	rankseq	CX_C1_|_A_WISCONSIN_02_2008	0.41721104358596761	0.49521819409494688	62	atgaagactatcattgctttgagctacattctatgtctggttttcgctcaaaaacttcctggaaatgacaacagcacggcaacgctgtgccttgggcaccatgcagtaccaaacggaacgatagtgaaaacaatcacgaatgaccaaattgaagttactaatgctactgagctggttcagagttcctcaacaggtgaaatatgcgacagtcctcatcagatccttgatggagaaaactgcacactaatagatgctctattgggagaccctcagtgtgatggcttccaaaataagaaatgggacctttttgttgaacgcagcaaagcctacagcaactgttacccttatgatgtgccggattatgcctcccttaggtcactagttgcctcatccggcaca…	atgaagactatcattgctttgagctacattctatgtctggttttcgctcaaaaacttcctggaaatgacaacagcacggcaacgctgtgccttgggcaccatgcagtaccaaacggaacgatagtgaaaacaatcacgaatgaccaaattgaagttactaatgctactgagctggttcagagttcctcaacaggtgaaatatgcgacagtcctcatcagatccttgatggagaaaactgcacactaatagatgctctattgggagaccctcagtgtgatggcttccaaaataagaaatgggacctttttgttgaacgcagcaaagcctacagcaactgttacccttatgatgtgccggattatgcctcccttaggtcactagttgcctcatccggcaca…	7	3	6	15.426966292134832	11.44943820224719	14.426966292134832	0.4537509104151493	0.2620215897939156	0.4158878504672897	7	3	6	0.4537509104151493	0.2620215897939156	0.4158878504672897
nonsiat	2009	100x1	1	rankseq	MDCK2_|_A_ALABAMA_WRAIR1242P_2009	0.28402780798165994	0.41002902688862675	100	atgaagactatcattgctttgagctacattctatgtctggttttcgctcaaaaacttcctggaaatgacaacagcacggcaacgctgtgccttgggcaccatgcagtaccaaacggaacgatagtgaaaacaatcacgaatgaccaaattgaagttactaatgctactgagctggttcagagttcctcaacaggtgaaatatgcgacagtcctcatcagatccttgatggagaaaactgcacactaatagatgctctattgggagaccctcagtgtgatggcttccaaaataagaaatgggacctttttgttgaacgcagcaaagcctacagcaactgttacccttatgatgtgccggattatgcctcccttaggtcactagttgcctcatccggcaca…	atgaagactatcattgctttgagctacattctatgtctggttttcgctcaaaaacttcctggaaatgacaacagcacggcaacgctgtgccttgggcaccatgcagtaccaaacggaacgatagtgaaaacaatcacgaatgaccaaattgaagttactaatgctactgagctggttcagagctcctcaacaggtgaaatatgcgacagtcctcatcagatccttgatggagaaaactgcacactaatagatgctctattgggagaccctcagtgtgatggcttccaaaataagaaatgggacctttttgttgaacgcagcaaagcctacagcaactgttacccttatgatgtgccggattatgcctcccttaggtcactagttgcctcatccggcaca…	6	7	6	9.133928571428571	9.901785714285714	9.133928571428571	0.656891495601173	0.7069431920649234	0.656891495601173	2	3	2	0.21896383186705767	0.30297565374211005	0.21896383186705767
nonsiat	2010	100x1	1	rankseq	MX_C2_|_A_FLORIDA_27_2010	0.37505608211050012	0.39333848810280536	100	atgaagactatcattgctttgagctacattctatgtctggttttcgctcaaaaacttcctggaaatgacaacagcacggcaacgctgtgccttgggcaccatgcagtgccaaacggaacgatagtgaaaacaatcacgaatgaccaaattgaagttactaatgctactgagctggttcagagttcctcaacaggtgaaatatgcaacagtcctcatcagatccttgatggagaaaactgcacactaatagatgctctattgggagaccctcagtgtgatggcttccaaaacaagaaatgggacctttttgttgaacgaagcaaagcccacagcaactgttacccttatgatgtgccggattatgcctcccttaggtcactagttgcctcatccggcaca…	atgaagactatcattgctttgagctacattctatgtctggttttcgctcaaaaacttcctggaaatgacaacagcacggcaacgctgtgccttgggcaccatgcagtaccaaacggaacgatagtgaaaacaatcacgaatgaccaaattgaagttactaatgctactgagctggttcagagttcctcaacaggtgaaatatgcgacagtcctcatcagatccttgatggaaaaaactgcacactaatagatgctctattgggagaccctcagtgtgatggcttccaaaataagaaatgggacctttttgttgaacgcagcaaagcctacagcaactgttacccttatgatgtgccggattatgcctcccttaggtcactagttgcctcatccggcaca…	21	22	22	18.86813186813187	19.74175824175824	19.74175824175824	1.1129877693651717	1.1143890898970221	1.1143890898970221	8	6	6	0.4239953407105416	0.30392429724464237	0.30392429724464237
nonsiat	2011	100x1	1	rankseq	C3_|_A_MISSISSIPPI_05_2011	0.38308594524357015	0.4354190494166279	100	atgaagactatcattgctttgagctacattctatgtctggttttcgctcaaaaacttcctggaaatgacaacagcacggcaacgctgtgccttgggcaccatgcagtgccaaacggaacgatagtgaaaacaatcacgaatgaccaaattgaagttactaatgctactgagctggttcagagttcctcaacaggtgaaatatgcaacagtcctcatcagatccttgatggagaaaactgcacactaatagatgctctattgggagaccctcagtgtgatggcttccaaaacaagaaatgggacctttttgttgaacgaagcaaagcccacagcaactgttacccttatgatgtgccggattatgcctcccttaggtcactagttgcctcatccggcaca…	atgaagactatcattgctttgagctacattctatgtctggttttcgctcaaaaacttcctggaaatgacaacagcacggcaacgctgtgccttgggcaccatgcagtaccaaacggaacgatagtgaaaacaatcacgaatgaccaaattgaagttactaatgctactgagctggttcagagttcctcaacaggtgaaatatgcgacagtcctcatcagatccttgatggaaaaaactgcacactaatagatgctctattgggagaccctcagtgtgatggcttccaaaataagaaatgggacctttttgttgaacgcagcaaagcctacagcaactgttacccttatgatgtgccggattatgcctcccttaggtcactagttgcctcatccggcaca…	16	20	16	15.497816593886462	19.0	15.497816593886462	1.0324034939419555	1.0526315789473684	1.0324034939419555	5	9	5	0.3226260918568611	0.47368421052631576	0.3226260918568611
nonsiat	2012	100x1	1	rankseq	X_C2_|_A_ALABAMA_02_2012	0.22259238161690009	0.12741034030539208	100	atgaagactatcattgctttgagctacattctatgtctggttttcgctcaaaaaattcctggaaatgacaacagcacggcaacgctgtgccttgggcaccatgcagtaccaaacggaacgatagtgaaaacaatcacgaatgaccaaattgaagttactaatgctactgagctggttcagagttcctcaacaggtgaaatatgcgacagtcctcatcagatccttgatggagaaaactgcacactaatagatgctctattgggagaccctcagtgtgatggcttccaaaataagaagtgggacctttttgttgaacgaagcaaagcctacagcaactgttacccttatgatgtgccggattatgcctcccttaggtcactagttgcctcatccggcaca…	atgaagactatcattgctttgagctacattctatgtctggttttcgctcaaaaacttcctggaaatgacaacagcacggcaacgctgtgccttgggcaccatgcagtaccaaacggaacgatagtgaaaacaatcacgaatgaccaaattgaagttactaatgctactgagctggttcagagttcctcaacaggtgaaatatgcgacagtcctcatcagatccttgatggagaaaactgcacactaatagatgctctattgggagaccctcagtgtgatggcttccaaaataagaaatgggacctttttgttgaacgaagcaaagcctacagcaactgttacccttatgatgtgccggattatgcctcccttaggtcactagttgcctcatccggcaca…	15	11	11	21.160526315789475	20.49473684210526	20.49473684210526	0.7088670563362766	0.536723163841808	0.536723163841808	13	10	10	0.614351448824773	0.48793014894709813	0.48793014894709813
nonsiat	2013	100x1	1	rankseq	C2_|_A_WISCONSIN_54_2013	0.32588540475728017	0.41972937918867109	100	atgaagactatcattgctttgagctacattctatgtctggttttcgctcaaaaacttcctggaaatgacaatagcacggcaacgctgtgccttgggcaccatgcagtaccaaacggaacgatagtgaaaacaatcacgaatgaccgaattgaagttactaatgctactgagctggttcagaattcctcaataggtgaaatatgcgacagtcctcatcagatccttgatggagaaaactgcacactaatagatgctctattgggagaccctcagtgtgatggctttcaaaataagaaatgggacctttttgttgaacgaagcaaagcctacagcaactgttacccttatgatgtgccggattatgcctcccttaggtcactagttgcctcatccggcaca…	atgaagaccatcattgctttgagctacattctatgtctggttttcgctcaagaacttcctggaaatgacaacagcacggcaacgctgtgccttgggcaccatgcagtgccaaacggaacgatagtgaaaacaatcacgaatgaccaaattgaagttactaatgctactgagctggttcagagttcctcaacaggtgaaatatgcaacagtcctcatcagatccttgatggagaaaactgcacactaatagatgctctattgggagaccctcagtgtgatggctttcaaaataagaaatgggacctttttgttgaacgaagcaaagcctacagcaactgttacccttatgatgtgccggattatgcctcccttaggtcactagttgcctcatccggcaca…	1	5	3	7.793774319066148	11.214007782101167	8.700389105058365	0.12830753869196207	0.4458709229701596	0.34481216457960645	0	2	3	0.0	0.17834836918806385	0.34481216457960645
nonsiat	2014	100x1	1	rankseq	C1_|_A_NEW_YORK_12_2014	0.38290891399087001	0.49641026700370178	100	atgaagactatcattgctttgagctacattctatgtctggttttcgctcaaaaaattcctggaaatgacaatagcacggcaacgctgtgccttgggcaccatgcagtaccaaacggaacgatagtgaaaacaatcacgaatgaccgaattgaagttactaatgctactgagctggttcagaattcctcaataggtgaaatatgcgacagtcctcatcagatccttgatggagaaaactgcacactaatagatgctctattgggagaccctcagtgtgatggctttcaaaataagaaatgggacctttttgttgaacgaagcaaagcctacagcaactgttacccttatgatgtgccggattatgcctcccttaggtcactagttgcctcatccggcaca…	atgaagactatcattgctttgagctacattctatgtctggttttcgctcaaaaacttcctggaaatgacaatagcacggcaacgctgtgccttgggcaccatgcagtaccaaacggaacgatagtgaaaacaatcacgaatgaccgaattgaagttactaatgctactgagctggttcagaattcctcaataggtgaaatatgcgacagtcctcatcagatccttgatggagaaaactgcacactaatagatgctctattgggagaccctcagtgtgatggctttcaaaataagaaatgggacctttttgttgaacgaagcaaagcctacagcaactgttacccttatgatgtgccggattatgcctcccttaggtcactagttgcctcatccggcaca…	11	12	10	13.558922558922559	13.030303030303031	11.912457912457912	0.811273901167122	0.9209302325581394	0.8394573205200679	10	7	7	0.7375217283337472	0.5372093023255814	0.5876201243640475
unpassaged	2005	15x2	2	rankseq	P0_|_A_CALIFORNIA_NHRC0003_2005	0.15546977001839996	0.050937499360379307	15	atgaagactatcattgctttgagctacattctatgtctggttttcgctcaaaaacttcccggaaatgacaacagcacggcaacgctgtgccttgggcaccatgcagtaccaaacggaacgatagtgaaaacaatcacgaatgaccaaattgaagttactaatgctactgagctggttcagagttcctcaacaggtggaatatgcgacagtcctcatcagatccttgatggagaaaactgcactctaatagatgctctattgggagaccctcagtgtgatggcttccaaaataagaaatgggacctttttgttgaacgcagcaaagcctacagcaactgttacccttatgatgtgccggattatgcctcccttaggtcactagttgcctcatccggcaca…	atgaagactatcattgctttgagctacattctatgtctggttttcgctcaaaaacttcccggaaatgacaacagcacggcaacgctgtgccttgggcaccatgcagtaccaaacggaacgatagtgaaaacaatcacgaatgaccaaattgaagttactaatgctactgagctggttcagagttcctcaacaggtggaatatgcgacagtcctcatcagatccttgatggagaaaactgcacactaatagatgctctattgggagaccctcagtgtgatggcttccaaaataagaaatgggacctttttgttgaacgcagcaaagcctacagcaactgttacccttatgatgtgccggattatgcctcccttaggtcactagttgcctcatccggcaca…	12	12	12	11.272727272727273	11.272727272727273	11.272727272727273	1.064516129032258	1.064516129032258	1.064516129032258	6	6	6	0.532258064516129	0.532258064516129	0.532258064516129
unpassaged	2006	12x2	2	rankseq	P0_|_A_GEORGIA_NHRC0001_2006	0.17344157687216666	0.11823437607438979	12	atgaagactatcattgctttgagctacattctatgtctggttttcgctcaaaaacttcccggaaatgacaacagcacggcaacgctgtgccttgggcaccatgcagtaccaaacggaacgatagtgaaaacaatcacgaatgaccaaattgaagttactaatgctactgagctggttcagagttcctcaacaggtggaatatgcgacagtcctcatcagatccttgatggagaaaactgcacactaatagatgctctattgggagaccctcagtgtgatggcttccaaaataagaaatgggacctttttgttgaacgcagcaaagcctacagcaactgttacccttatgatgtgccggattatgcctcccttaggtcactagttgcctcatccggcaca…	atgaagactatcattgctttgagctacattctatgtctggttttcgctcaaaaacttcccggaaatgacaacagcacggcaacgctgtgccttgggcaccatgcagtaccaaacggaacgatagtgaaaacaatcacgaatgaccaaattgaagttactaatgctactgagctggttcagagttcctcaacaggtggaatatgcgacagtcctcatcagatccttgatggagaaaactgcacactaatagatgctctattgggagaccctcagtgtgatggcttccaaaataagaaatgggacctttttgttgaacgcagcaaagcctacagcaactgttacccttatgatgtgccggattatgcctcccttaggtcactagttgcctcatccggcaca…	12	12	12	18.5	18.5	18.5	0.6486486486486487	0.6486486486486487	0.6486486486486487	12	12	12	0.6486486486486487	0.6486486486486487	0.6486486486486487
unpassaged	2007	54x2	2	rankseq	ORIGINAL_|_A_CALIFORNIA_UR06_0565_2007	0.32313741982959265	0.31558879692164632	54	atgaagactatcattgctttgagctacattctatgtctggttttcgctcaaaaacttcccggaaatgacaacagcacggcaacgctgtgccttgggcaccatgcagtaccaaacggaacgatagtgaaaacaatcacgaatgaccaaattgaagttactaatgctactgagctggttcagagttcctcaacaggtgaaatatgcgacagtcctcatcagatccttgatggagaaaactgcacactaatagatgctctattgggagaccctcagtgtgatggcttccaaaataagaaatgggacctttttgttgaacgcagcaaagcctacagcaactgttacccttatgatgtgccggattatgcctcccttaggtcactagttgcctcatccggcaca…	atgaagactatcattgctttgagctacattctatgtctggttttcgctcaaaaacttcccggaaatgacaacagcacggcaacgctgtgccttgggcatcatgcagtaccaaacggaacgatagtgaaaacaatcacgaatgaccaaattgaagttactaatgctactgagctggttcagagttcctcaacaggtggaatatgcaacagtcctcatcagatccttgatggagaaaactgcacactaatagatgctctattgggagaccctcagtgtgatggcttccaaaataagaaatgggacctttttgttgaacgcagcaaagcctacagcaactgttacccttatgatgtgccggattatgcctcccttaggtcactagttgcctcatccggcaca…	2	2	2	6.256410256410256	6.256410256410256	6.256410256410256	0.319672131147541	0.319672131147541	0.319672131147541	2	2	2	0.319672131147541	0.319672131147541	0.319672131147541
unpassaged	2008	25x2	2	rankseq	P0_|_A_NEW_YORK_1148_2008	0.22823164210947994	0.19912155709744669	25	atgaagactatcattgctttgagctacattctatgtctggttttcgctcaaaaacttcctggaaatgacaacagcacggcaacgctgtgccttgggcaccatgcagtaccaaacggaacgatagtgaaaacaatcacgaatgaccaaattgaagttactaatgctactgagctggttcagagttcctcaacaggtgaaatatgcgacagtcctcatcagatccttgatggagaaaactgcacactaatagatgctctattgggagaccctcagtgtgatggcttccaaaataagaaatgggacctttttgttgaacgcagcaaagcctacagcaactgttacccttatgatgtgccggattatgcctcccttaggtcactagttgcctcatccggcaca…	atgaagactatcattgctttgagctacattctatgtctggttttcgctcaaaaacttcctggaaatgacaacagcacggcaacgctgtgccttgggcaccatgcagtaccaaacggaacgatagtgaaaacaatcacgaatgaccaaattgaagttactaatgctactgagctggttcagagttcctcaacaggtgaaatatgcgacagtcctcatcagatccttgatggagaaaactgcacactaatagatgctctattgggagaccctcagtgtgatggcttccaaaataagaaatgggacctttttgttgaacgcagcaaagcctacagcaactgttacccttatgatgtgccggattatgcctcccttaggtcactagttgcctcatccggcaca…	3	3	6	9.916666666666666	9.916666666666666	12.86111111111111	0.3025210084033614	0.3025210084033614	0.46652267818574517	3	3	6	0.3025210084033614	0.3025210084033614	0.46652267818574517
unpassaged	2009	100x2	2	rankseq	P0_|_A_BOSTON_97_2009	0.3285782067926401	0.28697869758672084	100	atgaagactatcattgctttgagctacattctatgtctggttttcgctcaaaaacttcctggaaatgacaacagcacggcaacgctgtgccttgggcaccatgcagtaccaaacggaacgatagtgaaaacaatcacgaatgaccaaattgaagttactaatgctactgagctggttcagagttcctcaacaggtgaaatatgcgacagtcctcatcagatccttgatggaaaaaactgcacactaatagatgctctattgggagaccctcagtgtgatggcttccaaaataagaaatgggacctttttgttgaacgcagcaaagcctacagcaactgttacccttatgatgtgccggattatgcctcccttaggtcactagttgcctcatccggcaca…	atgaagactatcattgctttgagctacattctatgtctggttttcgctcaaaaacttcctggaaatgacaacagcacggcaacgctgtgccttgggcaccatgcagtaccaaacggaacgatagtgaaaacaatcacgaatgaccaaattgaagttactaatgctactgagctggttcagagttcctcaacaggtgaaatatgcgacagtcctcatcagatccttgatggaaaaaactgcacactaatagatgctctattgggagaccctcagtgtgatggcttccaaaataagaaatgggacctttttgttgaacgcagcaaagcctacagcaactgttacccttatgatgtgccggattatgcctcccttaggtcactagttgcctcatccggcaca…	2	2	1	8.491891891891893	8.491891891891893	7.578378378378378	0.2355187778485041	0.2355187778485041	0.1319543509272468	2	2	1	0.2355187778485041	0.2355187778485041	0.1319543509272468
unpassaged	2010	48x2	2	rankseq	P0_|_A_MANAGUA_3527_02_2010	0.64639158551145814	0.50539654704607984	48	atgaagactatcattgctttgagctacattctatgtctggttttcgctcaaaaacttcctggaaatgacaacagcacggcaacgctgtgccttgggcaccatgcagtaccaaacggaacgatagtgaaaacaatcacgaatgaccaaattgaagttactaatgctactgagctggttcagagttcctcaacaggtgaaatatgcgacagtcctcatcagatccttgatggagaaaactgcacactaatagatgctctattgggagaccctcagtgtgatggcttccaaaataagaaatgggacctttttgttgaacgaagcaaagcctacagcaactgttacccttatgatgtgccggattatgcctcccttaggtcactagttgcctcatccggcaca…	atgaagactatcattgctttgagctacattctatgtctggttttcgctcaaaaacttcctggaaatgacaacagcacggcaacgctgtgccttgggcaccatgcagtaccaaacggaacgatagtgaaaacaatcacgaatgaccaaattgaagttactaatgctactgagctggttcagagttcctcaacaggtgaaatatgcgacagtcctcatcagatccttgatggaaaaaactgcacactaatagatgctctattgggagaccctcagtgtgatggcttccaaaataagaaatgggacctttttgttgaacgcagcaaagcctacagcaactgttacccttatgatgtgccggattatgcctcccttaggtcactagttgcctcatccggcaca…	12	12	12	14.884057971014492	14.884057971014492	14.884057971014492	0.8062317429406037	0.8062317429406037	0.8062317429406037	5	5	5	0.3359298928919182	0.3359298928919182	0.3359298928919182
unpassaged	2011	52x2	2	rankseq	P0_|_A_BOSTON_DOA54_2011	0.30980752426776925	0.31316699503237477	52	atgaagaccatcattgctttgagctacattctatgtctggttttcgctcaaaaacttcctggaaatgacaacagcacggcaacgctgtgccttgggcaccatgcagtaccaaacggaacgatagtgaaaacaatcacgaatgaccaaattgaagttactaatgctactgagctggttcagagttcctcagcaggtgaaatatgcgacagtcctcatcatatccttgatggagaaaactgcacactaatagatgctctattgggagaccctcagtgtgatggcttccaaaataagaaatgggacctttttgttgaacgaagcagagcctacagcaactgttacccttatgatgtgccggattatgcctcccttaggtcactagttgcctcatccggcaca…	atgaagactatcattgctttgagctacattctatgtctggttttcgctcaaaaacttcctggaaatgacaacagcacggcaacgctgtgccttgggcaccatgcagtaccaaacggaacgatagtgaaaacaatcacgaatgaccaaattgaagttactaatgctactgagctggttcagagttcctcaacaggtgaaatatgcgacagtcctcatcagatccttgatggaaaaaactgcacactaatagatgctctattgggagaccctcagtgtgatggcttccaaaataagaaatgggacctttttgttgaacgcagcaaagcctacagcaactgttacccttatgatgtgccggattatgcctcccttaggtcactagttgcctcatccggcaca…	12	12	8	18.133333333333333	18.133333333333333	14.186666666666667	0.6617647058823529	0.6617647058823529	0.5639097744360902	11	11	7	0.6066176470588236	0.6066176470588236	0.4934210526315789
unpassaged	2012	100x2	2	rankseq	P0_|_A_TEXAS_JMM_4_2012	0.40692556021899995	0.30636505190995367	100	atgaagactatcattgctttgagctacattctatgtctggttttcgctcaaaaacttcctggaaatgacaatagcacggcaacgctgtgccttgggcaccatgcagtaccaaacggaacgatagtgaaaacaatcacgaatgaccgaattgaagttactaatgctactgagctggttcagaattcctcaataggtgaaatatgcgacagtcctcatcagatccttgatggagaaaactgtacactaatagatgctctattgggagaccctcagtgtgatggctttcaaaataagaaatgggacctttttgttgaacgaagcaaagcctacagcaactgttacccttatgatgtgccggattatgcctcccttaggtcactagttgcctcatccggcaca…	atgaagactatcattgctttgagctacattctatgtctggttttcgcccaaaaacttcctggaaatgacaacagcacggcaacgctgtgccttgggcaccatgcagtaccaaacggaacgatagtgaaaacaatcacgaatgaccaaattgaagttactaatgctactgagctggttcagagttcctcaacaggtgaaatatgcgacagtcctcatcagatccttgatggagaaaactgcacactaatagatgctctattgggagaccctcagtgtgatggcttccaaaataagaaatgggacctttttgttgaacgaagcaaagcctacagcaactgttacccttatgatgtgccggattatgcctcccttaggtcactagttgcctcatccggcaca…	21	21	21	22.929347826086957	22.929347826086957	22.929347826086957	0.915856838113297	0.915856838113297	0.915856838113297	11	11	11	0.4797345342498222	0.4797345342498222	0.4797345342498222
unpassaged	2013	100x2	2	rankseq	P0_|_A_HOUSTON_JMM_140_2013	0.34207833152612993	0.26867340200181145	100	atgaagactatcattgctttgagctacattctatgtctggttttcgctcaaaaacttcctggaaatgacaatagcacggcaacgctgtgccttgggcaccatgcagtaccaaacggaacgatagtgaaaacaatcacgaatgaccgaattgaagttactaatgctactgagctggttcagaattcctcaataggtgaaatatgcgacagtcctcatcagatccttgatggagaaaactgtacactaatagatgctctattgggagaccctcagtgtgatggctttcaaaataagaaatgggacctttttgttgaacgaagcaaagcctacagcaactgttacccttatgatgtgccggattatgcctcccttaggtcactagttgcctcatccggcaca…	atgaagactatcattgctttgagctacattctatgtctggttttcgcccaaaaacttcctggaaatgacaacagcacggcaacgctgtgccttgggcaccatgcagtaccaaacggaacgatagtgaaaacaatcacgaatgaccaaattgaagttactaatgctactgagctggttcagagttcctcaacaggtgaaatatgcaacagtcctcatcagatccttgatggagaaaactgcacactaatagatgctctattgggagaccctcagtgtgatggcttccaaaataagaaatgggacctttttgttgaacgaagcaaagcctacagcaactgttacccttatgatgtgccggattatgcctcccttaggtcactagttgcctcatccggcaca…	11	11	5	13.850533807829182	13.850533807829182	10.192170818505337	0.7941932168550874	0.7941932168550874	0.49057262569832405	4	4	3	0.28879753340184994	0.28879753340184994	0.2943435754189944
unpassaged	2014	100x2	2	rankseq	ORIGINAL_|_A_FLORIDA_25_2014	0.36496097695901997	0.44864977010279511	100	atgaagactatcattgctttgagctacattctatgtctggttttcgctcaaaaaattcctggaaatgacaatagcacggcaacgctgtgccttgggcaccatgcagtaccaaacggaacgatagtgaaaacaatcacaaatgaccgaattgaagttactaatgctactgagctggttcagaattcctcaataggtgaaatatgcgacagtcctcatcagatccttgatggagaaaactgcacactaatagatgctctattgggagaccctcagtgtgatggctttcaaaataagaaatgggacctttttgttgaacgaagcaaagcctacagcaactgttacccttatgatgtgccggattatgcctcccttaggtcactagttgcctcatccggcaca…	atgaagactatcattgctttgagctacattctatgtctggttttcgctcaaaaacttcctggaaatgacaatagcacggcaacgctgtgccttgggcaccatgcagtaccaaacggaacgatagtgaaaacaatcacgaatgaccgaattgaagttactaatgctactgagctggttcagaattcctcaataggtgaaatatgcgacagtcctcatcagatccttgatggagaaaactgcacactaatagatgctctattgggagaccctcagtgtgatggctttcaaaataagaaatgggacctttttgttgaacgaagcaaagcctacagcaactgttacccttatgatgtgccggattatgcctcccttaggtcactagttgcctcatccggcaca…	11	11	11	13.682730923694779	13.682730923694779	13.409638554216867	0.8039330789550925	0.8039330789550925	0.8203054806828391	4	4	4	0.29233930143821546	0.29233930143821546	0.29829290206648695
pooled	2005	48x2	2	rankseq	RHMK1_|_A_NEW_YORK_1003_2005	0.21193240868327087	0.13793960315893633	48	atgaagactatcattgctttgagctacattctatgtctggttttcgctcaaaaacttcccggaaatgacaacagcacggcaacgctgtgccttgggcaccatgcagtaccaaacggaacgatagtgaaaacaatcacgaatgaccaaattgaagttactaatgctactgagctggttcagagttcctcaacaggtggaatatgcgacagtcctcatcagatccttgatggagaaaactgcacactaatagatgctctattgggagaccctcagtgtgatggcttccaaaataagaaatgggacctttttgttgaacgcagcaaagcctacagcaactgttacccttatgatgtgccggattatgcctcccttaggtcactagttgcctcatccggcaca…	atgaagactatcattgctttgagctacattctatgtctggttttcgctcaaaaacttcccggaaatgacaacagcacggcaacgctgtgccttgggcaccatgcagtaccaaacggaacgatagtgaaaacaatcacgaatgaccaaattgaagttactaatgctactgagctggttcagagttcctcaacaggtggaatatgcgacagtcctcatcagatccttgatggagaaaactgcacactaatagatgctctattgggagaccctcagtgtgatggcttccaaaataagaaatgggacctttttgttgaacgcagcaaagcctacagcaactgttacccttatgatgtgccggattatgcctcccttaggtcactagttgcctcatccggcaca…	10	10	10	9.144927536231885	9.144927536231885	9.144927536231885	1.0935023771790808	1.0935023771790808	1.0935023771790808	4	4	4	0.4374009508716323	0.4374009508716323	0.4374009508716323
pooled	2006	30x2	2	rankseq	P0_|_A_GEORGIA_NHRC0001_2006	0.19620170504356665	0.14281756708026849	30	atgaagactatcattgctttgagctacattctatgtctggttttcgctcaaaaacttcccggaaatgacaacagcacggcaacgctgtgccttgggcaccatgcagtaccaaacggaacgatagtgaaaacaatcacgaatgaccaaattgaagttactaatgctactgagctggttcagagttcctcaacaggtggaatatgcgacagtcctcatcagatccttgatggagaaaactgcacactaatagatgctctattgggagaccctcagtgtgatggcttccaaaataagaaatgggacctttttgttgaacgcagcaaagcctacagcaactgttacccttatgatgtgccggattatgcctcccttaggtcactagttgcctcatccggcaca…	atgaagactatcattgctttgagctacattctatgtctggttttcgctcaaaaacttcccggaaatgacaacagcacggcaacgctgtgccttgggcaccatgcagtaccaaacggaacgatagtgaaaacaatcacgaatgaccaaattgaagttactaatgctactgagctggttcagagttcctcaacaggtggaatatgcgacagtcctcatcagatccttgatggagaaaactgcacactaatagatgctctattgggagaccctcagtgtgatggcttccaaaataagaaatgggacctttttgttgaacgcagcaaagcctacagcaactgttacccttatgatgtgccggattatgcctcccttaggtcactagttgcctcatccggcaca…	12	12	12	18.90909090909091	18.90909090909091	18.90909090909091	0.6346153846153846	0.6346153846153846	0.6346153846153846	12	12	12	0.6346153846153846	0.6346153846153846	0.6346153846153846
pooled	2007	100x2	2	rankseq	SPFCK3E3_|_A_PENNSYLVANIA_04_2007	0.33274595212832025	0.4664438777063396	100	atgaagactatcattgctttgagctacattctatgtctggttttcgctcaaaaacttcctggaaatgacaacagcacggcaacgctgtgccttgggcaccatgcagtaccaaacggaacgatagtgaaaacaatcacgaatgaccaaattgaagttactaatgctactgagctggttcagagttcctcaacaggtgaaatatgcgacagtcctcatcagatccttgatggagaaaactgcacactaatagatgctctattgggagaccctcagtgtgatggcttccaaaataagaaatgggacctttttgttgaacgcagcaaagcctacagcaactgttacccttatgatgtgccggattatgcctcccttaggtcactagttgcctcatccggcaca…	atgaagactatcattgctttgagctacattctatgtctggttttcgctcaaaaacttcccggaaatgacaacagcacggcaacgctgtgccttgggcatcatgcagtaccaaacggaacgatagtgaaaacaatcacgaatgaccaaattgaagttactaatgctactgagctggttcagagttcctcaacaggtggaatatgcaacagtcctcatcagatccttgatggagaaaactgcacactaatagatgctctattgggagaccctcagtgtgatggcttccaaaataagaaatgggacctttttgttgaacgcagcaaagcctacagcaactgttacccttatgatgtgccggattatgcctcccttaggtcactagttgcctcatccggcaca…	2	2	2	6.995305164319249	6.995305164319249	6.995305164319249	0.2859060402684564	0.2859060402684564	0.2859060402684564	2	2	2	0.2859060402684564	0.2859060402684564	0.2859060402684564
pooled	2008	100x2	2	rankseq	MX_C2_|_A_MINNESOTA_16_2008	0.55483378809540962	0.67420845956313613	100	atgaagactatcattgctttgagctacattctatgtctggttttcgctcaaaaacttcctggaaatgacaacagcacggcaacgctgtgccttgggcaccatgcagtaccaaacggaacgatagtgaaaacaatcacgaatgaccaaattgaagttactaatgctactgagctggttcagagttcctcaacaggtgaaatatgcgacagtcctcatcagatccttgatggagaaaactgcacactaatagatgctctattgggagaccctcagtgtgatggcttccaaaataagaaatgggacctttttgttgaacgcagcaaagcctacagcaactgttacccttatgatgtgccggattatgcctcccttaggtcactagttgcctcatccggcaca…	atgaagactatcattgctttgagctacattctatgtctggttttcgctcaaaaacttcctggaaatgacaacagcacggcaacgctgtgccttgggcaccatgcagtaccaaacggaacgatagtgaaaacaatcacgaatgaccaaattgaagttactaatgctactgagctggttcagagttcctcaacaggtgaaatatgcgacagtcctcatcagatccttgatggagaaaactgcacactaatagatgctctattgggagaccctcagtgtgatggcttccaaaataagaaatgggacctttttgttgaacgcagcaaagcctacagcaactgttacccttatgatgtgccggattatgcctcccttaggtcactagttgcctcatccggcaca…	6	3	6	13.863636363636363	10.893939393939394	13.863636363636363	0.43278688524590164	0.2753824756606398	0.43278688524590164	6	3	6	0.43278688524590164	0.2753824756606398	0.43278688524590164
pooled	2009	100x2	2	rankseq	C1_C1_|_A_WASHINGTON_05_2009	0.2792951327433601	0.34179007498078795	100	atgaagactatcattgctttgagctacattctatgtctggttttcgctcaaaaacttcctggaaatgacaacagcacggcaacgctgtgccttgggcaccatgcagtaccaaacggaacgatagtgaaaacaatcacgaatgaccaaattgaagttactaatgctactgagctggttcagagttcctcaacaggtgaaatatgcgacagtcctcatcagatccttgatggagaaaactgcacactaatagatgctctattgggagaccctcagtgtgatggcttccaaaataagaaatgggacctttttgttgaacgcagcaaagcctacagcaactgttacccttatgatgtgccggattatgcctcccttaggtcactagttgcctcatccggcaca…	atgaagactatcattgctttgagctacattctatgtctggttttcgctcaaaaacttcctggaaatgacaacagcacggcaacgctgtgccttgggcaccatgcagtaccaaacggaacgatagtgaaaacaatcacgaatgaccaaattgaagttactaatgctactgagctggttcagagttcctcaacaggtgaaatatgcgacagtcctcatcagatccttgatggagaaaactgcacactaatagatgctctattgggagaccctcagtgtgatggcttccaaaataagaaatgggacctttttgttgaacgcagcaaagcctacagcaactgttacccttatgatgtgccggattatgcctcccttaggtcactagttgcctcatccggcaca…	6	7	6	8.132307692307693	8.978461538461538	8.132307692307693	0.7377979568671963	0.7796435915010281	0.7377979568671963	1	2	1	0.12296632614453272	0.2227553118574366	0.12296632614453272
pooled	2010	100x2	2	rankseq	C1_C2_|_A_PANAMA_307149_2010	0.37765168784616998	0.3118262463069692	100	atgaagactatcattgctttgagctacattctatgtctggttttcgctcaaaaacttcctggaaatgacaacagcacggcaacgctgtgccttgggcaccatgcagtgccaaacggaacgatagtgaaaacaatcacgaatgaccaaattgaagttactaatgctactgagctggttcagagttcctcaacaggtgaaatatgcaacagtcctcatcagatccttgatggagaaaactgcacactaatagatgctctattgggagaccctcagtgtgatggcttccaaaacaagaaatgggacctttttgttgaacgaagcaaagcccacagcaactgttacccttatgatgtgccggattatgcctcccttaggtcactagttgcctcatccggcaca…	atgaagactatcattgctttgagctacattctatgtctggttttcgctcaaaaacttcctggaaatgacaacagcacggcaacgctgtgccttgggcaccatgcagtaccaaacggaacgatagtgaaaacaatcacgaatgaccaaattgaagttactaatgctactgagctggttcagagttcctcaacaggtgaaatatgcgacagtcctcatcagatccttgatggaaaaaactgcacactaatagatgctctattgggagaccctcagtgtgatggcttccaaaataagaaatgggacctttttgttgaacgcagcaaagcctacagcaactgttacccttatgatgtgccggattatgcctcccttaggtcactagttgcctcatccggcaca…	22	22	22	19.29153605015674	19.29153605015674	19.29153605015674	1.140396490087748	1.140396490087748	1.140396490087748	5	5	5	0.25918102047448816	0.25918102047448816	0.25918102047448816
pooled	2011	100x2	2	rankseq	OR_|_A_MISSISSIPPI_05_2011	0.37811127761305008	0.38314730930744467	100	atgaagactatcattgctttgagctacattctatgtctggttttcgctcaaaaacttcctggaaatgacaacagcacggcaacgctgtgccttgggcaccatgcagtgccaaacggaacgatagtgaaaacaatcacgaatgaccaaattgaagttactaatgctactgagctggttcagagttcctcaacaggtgaaatatgcaacagtcctcatcagatccttgatggagaaaactgcacactaatagatgctctattgggagaccctcagtgtgatggcttccaaaacaagaaatgggacctttttgttgaacgaagcaaagcccacagcaactgttacccttatgatgtgccggattatgcctcccttaggtcactagttgcctcatccggcaca…	atgaagactatcattgctttgagctacattctatgtctggttttcgctcaaaaacttcctggaaatgacaacagcacggcaacgctgtgccttgggcaccatgcagtaccaaacggaacgatagtgaaaacaatcacgaatgaccaaattgaagttactaatgctactgagctggttcagagttcctcaacaggtgaaatatgcgacagtcctcatcagatccttgatggaaaaaactgcacactaatagatgctctattgggagaccctcagtgtgatggcttccaaaataagaaatgggacctttttgttgaacgcagcaaagcctacagcaactgttacccttatgatgtgccggattatgcctcccttaggtcactagttgcctcatccggcaca…	16	20	16	15.303680981595091	18.929447852760735	15.303680981595091	1.0455001002204851	1.0565548533462974	1.0455001002204851	5	9	5	0.3267187813189016	0.47544968400583376	0.3267187813189016
pooled	2012	100x2	2	rankseq	C1_|_A_IOWA_15_2012	0.22912386797077008	0.17686944050867542	100	atgaagactatcattgctttgagctacattctatgtctggttttcgctcaaaaacttcctggaaatgacaatagcacggcaacgctgtgccttgggcaccatgcagtaccaaacggaacgatagtgaaaacaatcacgaatgaccgaattgaagttactaatgctactgagctggttcagaattcctcaataggtgaaatatgcgacagtcctcatcagatccttgatggagaaaactgcacactaatagatgctctattgggagaccctcagtgtgatggctttcaaaataagaaatgggacctttttgttgaacgaagcaaagcctacagcaactgttacccttatgatgtgccggattatgcctcccttaggtcactagttgcctcatccggcaca…	atgaagactatcattgctttgagctacattctatgtctggttttcgctcaaaaacttcctggaaatgacaacagcacggcaacgctgtgccttgggcaccatgcagtaccaaacggaacgatagtgaaaacaatcacgaatgaccaaattgaagttactaatgctactgagctggttcagagttcctcaacaggtgaaatatgcgacagtcctcatcagatccttgatggagaaaactgcacactaatagatgctctattgggagaccctcagtgtgatggcttccaaaataagaaatgggacctttttgttgaacgaagcaaagcctacagcaactgttacccttatgatgtgccggattatgcctcccttaggtcactagttgcctcatccggcaca…	21	21	21	21.71764705882353	21.71764705882353	21.71764705882353	0.9669555796316359	0.9669555796316359	0.9669555796316359	10	10	10	0.4604550379198266	0.4604550379198266	0.4604550379198266
pooled	2013	100x2	2	rankseq	P0_|_A_BOSTON_YGA_00068_2013	0.29468121226838007	0.27007462132322752	100	atgaagactatcattgctttgagctacattctatgtctggttttcgctcaaaaacttcctggaaatgacaatagcacggcaacgctgtgccttgggcaccatgcagtaccaaacggaacgatagtgaaaacaatcacgaatgaccgaattgaagttactaatgctactgagctggttcagaattcctcaataggtgaaatatgcgacagtcctcatcagatccttgatggagaaaactgcacactaatagatgctctattgggagaccctcagtgtgatggctttcaaaataagaaatgggacctttttgttgaacgaagcaaagcctacagcaactgttacccttatgatgtgccggattatgcctcccttaggtcactagttgcctcatccggcaca…	atgaagactatcattgctttgagctacattctatgtctggttttcgcccaaaaacttcctggaaatgacaacagcacggcaacgctgtgccttgggcaccatgcagtaccaaacggaacgatagtgaaaacaatcacgaatgaccaaattgaagttactaatgctactgagctggttcagagttcctcaacaggtgaaatatgcaacagtcctcatcagatccttgatggagaaaactgcacactaatagatgctctattgggagaccctcagtgtgatggcttccaaaataagaaatgggacctttttgttgaacgaagcaaagcctacagcaactgttacccttatgatgtgccggattatgcctcccttaggtcactagttgcctcatccggcaca…	3	5	3	9.815457413249211	13.00788643533123	9.815457413249211	0.3056403663827736	0.3843821995877289	0.3056403663827736	3	2	3	0.3056403663827736	0.15375287983509156	0.3056403663827736
pooled	2014	100x2	2	rankseq	C2_|_A_PENNSYLVANIA_36_2014	0.26018749156109006	0.20989014388914304	100	atgaagactatcattgctttgagctacattctatgtctggttttcgctcaaaaaattcctggaaatgacaatagcacggcaacgctgtgccttgggcaccatgcagtaccaaacggaacgatagtgaaaacaatcacgaatgaccgaattgaagttactaatgctactgagctggttcagaattcctcaataggtgaaatatgcgacagtcctcatcagatccttgatggagaaaactgcacactaatagatgctctattgggagaccctcagtgtgatggctttcaaaataagaaatgggacctttttgttgaacgaagcaaagcctacagcaactgttacccttatgatgtgccggattatgcctcccttaggtcactagttgcctcatccggcaca…	atgaagactatcattgctttgagctacattctatgtctggttttcgctcaaaaacttcctggaaatgacaatagcacggcaacgctgtgccttgggcaccatgcagtaccaaacggaacgatagtgaaaacaatcacgaatgaccgaattgaagttactaatgctactgagctggttcagaattcctcaataggtgaaatatgcgacagtcctcatcagatccttgatggagaaaactgcacactaatagatgctctattgggagaccctcagtgtgatggctttcaaaataagaaatgggacctttttgttgaacgaagcaaagcctacagcaactgttacccttatgatgtgccggattatgcctcccttaggtcactagttgcctcatccggcaca…	10	12	10	13.848056537102474	14.179505300353357	13.848056537102474	0.722122990558816	0.8462918660287081	0.722122990558816	4	4	4	0.2888491962235264	0.282097288676236	0.2888491962235264
nonsiat	2005	7x2	2	rankseq	PASSAGE_DETAILS__ND_MDCK_|_A_QUEBEC_26_070605_2005	0.19178903708457143	0.087858571684572534	7	atgaagactatcattgctttgagctacattctatgtctggttttcgctcaaaaacttcccggaaatgacaacagcacggcaaagctgtgccttgggcaccatgcagtaccaaacggaacgatagtgaaaacaatcacgaatgaccaaattgaagttactaatgctactgagctggttcagagttcctcaacaggtggaatatgcgacagtcctcatcagatccttgatggagaaaactgcacactaatagatgctctattgggagaccctcagtgtgatggcttccaaaataagaaatgggacctttttgttgaacgcagcaaagcctacagcaactgttacccttatgatgtgccggattatgcctcccttaggtcactagttgcctcatccggcaca…	atgaagactatcattgctttgagctacattctatgtctggttttcgctcaaaaacttcccggaaatgacaacagcacggcaacgctgtgccttgggcaccatgcagtaccaaacggaacgatagtgaaaacaatcacgaatgaccaaattgaagttactaatgctactgagctggttcagagttcctcaacaggtggaatatgcgacagtcctcatcagatccttgatggagaaaactgcacactaatagatgctctattgggagaccctcagtgtgatggcttccaaaataagaaatgggacctttttgttgaacgcagcaaagcctacagcaactgttacccttatgatgtgccggattatgcctcccttaggtcactagttgcctcatccggcaca…	5	5	5	8.2	8.2	8.2	0.6097560975609757	0.6097560975609757	0.6097560975609757	5	5	5	0.6097560975609757	0.6097560975609757	0.6097560975609757
nonsiat	2006	11x2	2	rankseq	MDCK_1_|_A_NEW_YORK_923_2006	0.13604637355018181	0.028376586660142682	11	atgaagactatcattgctttgagctacattctatgtctggttttcgctcaaaaacttcccggaaatgacaacagcacggcaacgctgtgccttgggcaccatgcagtaccaaacggaacgatagtgaaaacaatcacgaatgaccaaattgaagttactaatgctactgagctggttcagagttcctcaacaggtggaatatgcgacagtcctcatcagatccttgatggagaaaactgcacactaatagatgctctattgggagaccctcagtgtgatggcttccaaaataagagatgggacctttttgttgaacgcagcaaagcctacagcaactgttacccttatgatgtgccggattatgcctcccttaggtcactagttgcctcatccggcaca…	atgaagactatcattgctttgagctacattctatgtctggttttcgctcaaaaacttcccggaaatgacaacagcacggcaacgctgtgccttgggcaccatgcagtaccaaacggaacgatagtgaaaacaatcacgaatgaccaaattgaagttactaatgctactgagctggttcagagttcctcaacaggtggaatatgcgacagtcctcatcagatccttgatggagaaaactgcacactaatagatgctctattgggagaccctcagtgtgatggcttccaaaataagaaatgggacctttttgttgaacgcagcaaagcctacagcaactgttacccttatgatgtgccggattatgcctcccttaggtcactagttgcctcatccggcaca…	17	14	14	23.25	20.625	20.625	0.7311827956989247	0.6787878787878788	0.6787878787878788	17	14	14	0.7311827956989247	0.6787878787878788	0.6787878787878788
nonsiat	2007	100x2	2	rankseq	X3_C2_|_A_MANAGUA_3012_01_2007	0.34486735677402003	0.46899965242261754	100	atgaagactatcattgctttgagctacattctatgtctggttttcgctcaaaaacttcctggaaatgacaacagcacggcaacgctgtgccttgggcaccatgcagtaccaaacggaacgatagtgaaaacaatcacgaatgaccaaattgaagttactaatgctactgagctggttcagagttcctcaacaggtgaaatatgcgacagtcctcatcagatccttgatggagaaaactgcacactaatagatgctctattgggagaccctcagtgtgatggcttccaaaataagaaatgggacctttttgttgaacgcagcaaagcctacagcaactgttacccttatgatgtgccggattatgcctcccttaggtcactagttgcctcatccggcaca…	atgaagactatcattgctttgagctacattctatgtctggttttcgctcaaaaacttcctggaaatgacaacagcacggcaacgctgtgccttgggcatcatgcagtaccaaacggaacgatagtgaaaacaatcacgaatgaccaaattgaagttactaatgctactgagctggttcagagttcctcaacaggtggaatatgcaacagtcctcatcagatccttgatggagaaaactgcacactaatagatgctctattgggagaccctcagtgtgatggcttccaaaataagaaatgggacctttttgttgaacgcagcaaagcctacagcaactgttacccttatgatgtgccggattatgcctcccttaggtcactagttgcctcatccggcaca…	4	2	2	9.15748031496063	7.377952755905512	7.377952755905512	0.4368013757523646	0.2710779082177161	0.2710779082177161	4	2	2	0.4368013757523646	0.2710779082177161	0.2710779082177161
nonsiat	2008	62x2	2	rankseq	CX_C1_|_A_WISCONSIN_02_2008	0.41308645730066124	0.47183818224204305	62	atgaagactatcattgctttgagctacattctatgtctggttttcgctcaaaaacttcctggaaatgacaacagcacggcaacgctgtgccttgggcaccatgcagtaccaaacggaacgatagtgaaaacaatcacgaatgaccaaattgaagttactaatgctactgagctggttcagagttcctcaacaggtgaaatatgcgacagtcctcatcagatccttgatggagaaaactgcacactaatagatgctctattgggagaccctcagtgtgatggcttccaaaataagaaatgggacctttttgttgaacgcagcaaagcctacagcaactgttacccttatgatgtgccggattatgcctcccttaggtcactagttgcctcatccggcaca…	atgaagactatcattgctttgagctacattctatgtctggttttcgctcaaaaacttcctggaaatgacaacagcacggcaacgctgtgccttgggcaccatgcagtaccaaacggaacgatagtgaaaacaatcacgaatgaccaaattgaagttactaatgctactgagctggttcagagttcctcaacaggtgaaatatgcgacagtcctcatcagatccttgatggagaaaactgcacactaatagatgctctattgggagaccctcagtgtgatggcttccaaaataagaaatgggacctttttgttgaacgcagcaaagcctacagcaactgttacccttatgatgtgccggattatgcctcccttaggtcactagttgcctcatccggcaca…	7	3	6	15.426966292134832	11.44943820224719	14.426966292134832	0.4537509104151493	0.2620215897939156	0.4158878504672897	7	3	6	0.4537509104151493	0.2620215897939156	0.4158878504672897
nonsiat	2009	100x2	2	rankseq	C1_C1_|_A_WISCONSIN_05_2009	0.27205744805718007	0.36017728352166389	100	atgaagactatcattgctttgagctacattctatgtctggttttcgctcaaaaacttcctggaaatgacaacagcacggcaacgctgtgccttgggcaccatgcagtaccaaacggaacgatagtgaaaacaatcacgaatgaccaaattgaagttactaatgctactgagctggttcagagttcctcaacaggtgaaatatgcgacagtcctcatcagatccttgatggagaaaactgcacactaatagatgctctattgggagaccctcagtgtgatggcttccaaaataagaaatgggacctttttgttgaacgcagcaaagcctacagcaactgttacccttatgatgtgccggattatgcctcccttaggtcactagttgcctcatccggcaca…	atgaagactatcattgctttgagctacattctatgtctggttttcgctcaaaaacttcctggaaatgacaacagcacggcaacgctgtgccttgggcaccatgcagtaccaaacggaacgatagtgaaaacaatcacgaatgaccaaattgaagttactaatgctactgagctggttcagagctcctcaacaggtgaaatatgcgacagtcctcatcagatccttgatggagaaaactgcacactaatagatgctctattgggagaccctcagtgtgatggcttccaaaataagaaatgggacctttttgttgaacgcagcaaagcctacagcaactgttacccttatgatgtgccggattatgcctcccttaggtcactagttgcctcatccggcaca…	6	7	6	9.133928571428571	9.901785714285714	9.133928571428571	0.656891495601173	0.7069431920649234	0.656891495601173	2	3	2	0.21896383186705767	0.30297565374211005	0.21896383186705767
nonsiat	2010	100x2	2	rankseq	MX_C2_|_A_FLORIDA_27_2010	0.3977557930540298	0.44339948525031536	100	atgaagactatcattgctttgagctacattctatgtctggttttcgctcaaaaacttcctggaaatgacaacagcacggcaacgctgtgccttgggcaccatgcagtgccaaacggaacgatagtgaaaacaatcacgaatgaccaaattgaagttactaatgctactgagctggttcagagttcctcaacaggtgaaatatgcaacagtcctcatcagatccttgatggagaaaactgcacactaatagatgctctattgggagaccctcagtgtgatggcttccaaaacaagaaatgggacctttttgttgaacgaagcaaagcccacagcaactgttacccttatgatgtgccggattatgcctcccttaggtcactagttgcctcatccggcaca…	atgaagactatcattgctttgagctacattctatgtctggttttcgctcaaaaacttcctggaaatgacaacagcacggcaacgctgtgccttgggcaccatgcagtaccaaacggaacgatagtgaaaacaatcacgaatgaccaaattgaagttactaatgctactgagctggttcagagttcctcaacaggtgaaatatgcgacagtcctcatcagatccttgatggaaaaaactgcacactaatagatgctctattgggagaccctcagtgtgatggcttccaaaataagaaatgggacctttttgttgaacgcagcaaagcctacagcaactgttacccttatgatgtgccggattatgcctcccttaggtcactagttgcctcatccggcaca…	21	22	22	18.86813186813187	19.74175824175824	19.74175824175824	1.1129877693651717	1.1143890898970221	1.1143890898970221	8	6	6	0.4239953407105416	0.30392429724464237	0.30392429724464237
nonsiat	2011	100x2	2	rankseq	C1_|_A_WYOMING_04_2011	0.30155339324155006	0.30410257924362949	100	atgaagactatcattgctttgagctacattctatgtctggttttcgctcaaaaacttcctggaaatgacaacagcacggcaacgctgtgccttgggcaccatgcagtgccaaacggaacgatagtgaaaacaatcacgaatgaccaaattgaagttactaatgctactgagctggttcagagttcctcaacaggtgaaatatgcaacagtcctcatcagatccttgatggagaaaactgcacactaatagatgctctattgggagaccctcagtgtgatggcttccaaaacaagaaatgggacctttttgttgaacgaagcaaagcccacagcaactgttacccttatgatgtgccggattatgcctcccttaggtcactagttgcctcatccggcaca…	atgaagactatcattgctttgagctacattctatgtctggttttcgctcaaaaacttcctggaaatgacaacagcacggcaacgctgtgccttgggcaccatgcagtaccaaacggaacgatagtgaaaacaatcacgaatgaccaaattgaagttactaatgctactgagctggttcagagttcctcaacaggtgaaatatgcgacagtcctcatcagatccttgatggaaaaaactgcacactaatagatgctctattgggagaccctcagtgtgatggcttccaaaataagaaatgggacctttttgttgaacgcagcaaagcctacagcaactgttacccttatgatgtgccggattatgcctcccttaggtcactagttgcctcatccggcaca…	16	20	16	15.497816593886462	19.0	15.497816593886462	1.0324034939419555	1.0526315789473684	1.0324034939419555	5	9	5	0.3226260918568611	0.47368421052631576	0.3226260918568611
nonsiat	2012	100x2	2	rankseq	C1_|_A_IOWA_15_2012	0.22100259420518995	0.14877718938800261	100	atgaagactatcattgctttgagctacattctatgtctggttttcgctcaaaaacttcctggaaatgacaatagcacggcaacgctgtgccttgggcaccatgcagtaccaaacggaacgatagtgaaaacaatcacgaatgaccgaattgaagttactaatgctactgagctggttcagaattcctcaataggtgaaatatgcgacagtcctcatcagatccttgatggagaaaactgcacactaatagatgctctattgggagaccctcagtgtgatggctttcaaaataagaaatgggacctttttgttgaacgaagcaaagcctacagcaactgttacccttatgatgtgccggattatgcctcccttaggtcactagttgcctcatccggcaca…	atgaagactatcattgctttgagctacattctatgtctggttttcgctcaaaaacttcctggaaatgacaacagcacggcaacgctgtgccttgggcaccatgcagtaccaaacggaacgatagtgaaaacaatcacgaatgaccaaattgaagttactaatgctactgagctggttcagagttcctcaacaggtgaaatatgcgacagtcctcatcagatccttgatggagaaaactgcacactaatagatgctctattgggagaccctcagtgtgatggcttccaaaataagaaatgggacctttttgttgaacgaagcaaagcctacagcaactgttacccttatgatgtgccggattatgcctcccttaggtcactagttgcctcatccggcaca…	21	21	21	21.160526315789475	20.49473684210526	20.49473684210526	0.9924138788707871	1.0246533127889061	1.0246533127889061	13	10	10	0.614351448824773	0.48793014894709813	0.48793014894709813
nonsiat	2013	100x2	2	rankseq	C1_|_A_NEW_JERSEY_02_2013	0.22335974264154992	0.27310956600882641	100	atgaagactatcattgctttgagctacattctatgtctggttttcgctcaaaaacttcctggaaatgacaatagcacggcaacgctgtgccttgggcaccatgcagtaccaaacggaacgatagtgaaaacaatcacgaatgaccgaattgaagttactaatgctactgagctggttcagaattcctcaataggtgaaatatgcgacagtcctcatcagatccttgatggagaaaactgcacactaatagatgctctattgggagaccctcagtgtgatggctttcaaaataagaaatgggacctttttgttgaacgaagcaaagcctacagcaactgttacccttatgatgtgccggattatgcctcccttaggtcactagttgcctcatccggcaca…	atgaagaccatcattgctttgagctacattctatgtctggttttcgctcaagaacttcctggaaatgacaacagcacggcaacgctgtgccttgggcaccatgcagtgccaaacggaacgatagtgaaaacaatcacgaatgaccaaattgaagttactaatgctactgagctggttcagagttcctcaacaggtgaaatatgcaacagtcctcatcagatccttgatggagaaaactgcacactaatagatgctctattgggagaccctcagtgtgatggctttcaaaataagaaatgggacctttttgttgaacgaagcaaagcctacagcaactgttacccttatgatgtgccggattatgcctcccttaggtcactagttgcctcatccggcaca…	0	4	4	7.793774319066148	11.214007782101167	8.700389105058365	0.0	0.3566967383761277	0.4597495527728086	0	2	3	0.0	0.17834836918806385	0.34481216457960645
nonsiat	2014	100x2	2	rankseq	C2_|_A_RHODE_ISLAND_11_2014	0.41679262503861997	0.51983908075932062	100	atgaagactatcattgctttgagctacattctatgtctggttttcgctcaaaaaattcctggaaatgacaatagcacggcaacgctgtgccttgggcaccatgcagtaccaaacggaacgatagtgaaaacaatcacgaatgaccgaattgaagttactaatgctactgagctggttcagaattcctcaataggtgaaatatgcgacagtcctcatcagatccttgatggagaaaactgcacactaatagatgctctattgggagaccctcagtgtgatggctttcaaaataagaaatgggacctttttgttgaacgaagcaaagcctacagcaactgttacccttatgatgtgccggattatgcctcccttaggtcactagttgcctcatccggcaca…	atgaagactatcattgctttgagctacattctatgtctggttttcgctcaaaaacttcctggaaatgacaatagcacggcaacgctgtgccttgggcaccatgcagtaccaaacggaacgatagtgaaaacaatcacgaatgaccgaattgaagttactaatgctactgagctggttcagaattcctcaataggtgaaatatgcgacagtcctcatcagatccttgatggagaaaactgcacactaatagatgctctattgggagaccctcagtgtgatggctttcaaaataagaaatgggacctttttgttgaacgaagcaaagcctacagcaactgttacccttatgatgtgccggattatgcctcccttaggtcactagttgcctcatccggcaca…	11	12	10	13.558922558922559	13.030303030303031	11.912457912457912	0.811273901167122	0.9209302325581394	0.8394573205200679	10	7	7	0.7375217283337472	0.5372093023255814	0.5876201243640475
unpassaged	2005	15x3	3	rankseq	ORIGINAL_|_A_NEW_YORK_918_2005	0.14383217779226662	0.032501459619630586	15	atgaagactatcattgctttgagctacattctatgtctggttttcgctcaaaaacttcccggaaatgacaacagcacggcaacgctgtgccttgggcaccatgcagtaccaaacggaacgatagtgaaaacaatcacgaatgaccaaattgaagttactaatgctactgagctggttcagagttcctcaacaggtggaatatgcgacagtcctcatcagatccttgatggagaaaactgcacactaatagatgctctattgggagaccctcagtgtgatggcttccaaaataagaaatgggacctttttgttgaacgcagcaaagcctacagcaactgttacccttatgatgtgccggattatgcctcccttaggtcactagttgcctcatccggcaca…	atgaagactatcattgctttgagctacattctatgtctggttttcgctcaaaaacttcccggaaatgacaacagcacggcaacgctgtgccttgggcaccatgcagtaccaaacggaacgatagtgaaaacaatcacgaatgaccaaattgaagttactaatgctactgagctggttcagagttcctcaacaggtggaatatgcgacagtcctcatcagatccttgatggagaaaactgcacactaatagatgctctattgggagaccctcagtgtgatggcttccaaaataagaaatgggacctttttgttgaacgcagcaaagcctacagcaactgttacccttatgatgtgccggattatgcctcccttaggtcactagttgcctcatccggcaca…	6	6	6	11.272727272727273	11.272727272727273	11.272727272727273	0.532258064516129	0.532258064516129	0.532258064516129	6	6	6	0.532258064516129	0.532258064516129	0.532258064516129
unpassaged	2006	12x3	3	rankseq	P0_|_A_GEORGIA_NHRC0001_2006	0.18548133890708332	0.11397269974238236	12	atgaagactatcattgctttgagctacattctatgtctggttttcgctcaaaaacttcccggaaatgacaacagcacggcaacgctgtgccttgggcaccatgcagtaccaaacggaacgatagtgaaaacaatcacgaatgaccaaattgaagttactaatgctactgagctggttcagagttcctcaacaggtggaatatgcgacagtcctcatcagatccttgatggagaaaactgcacactaatagatgctctattgggagaccctcagtgtgatggcttccaaaataagaaatgggacctttttgttgaacgcagcaaagcctacagcaactgttacccttatgatgtgccggattatgcctcccttaggtcactagttgcctcatccggcaca…	atgaagactatcattgctttgagctacattctatgtctggttttcgctcaaaaacttcccggaaatgacaacagcacggcaacgctgtgccttgggcaccatgcagtaccaaacggaacgatagtgaaaacaatcacgaatgaccaaattgaagttactaatgctactgagctggttcagagttcctcaacaggtggaatatgcgacagtcctcatcagatccttgatggagaaaactgcacactaatagatgctctattgggagaccctcagtgtgatggcttccaaaataagaaatgggacctttttgttgaacgcagcaaagcctacagcaactgttacccttatgatgtgccggattatgcctcccttaggtcactagttgcctcatccggcaca…	12	12	12	18.5	18.5	18.5	0.6486486486486487	0.6486486486486487	0.6486486486486487	12	12	12	0.6486486486486487	0.6486486486486487	0.6486486486486487
unpassaged	2007	54x3	3	rankseq	ORIGINAL_|_A_OHIO_UR06_0494_2007	0.33120841989366667	0.39608533151451819	54	atgaagactatcattgctttgagctacattctatgtctggttttcgctcaaaaacttcctggaaatgacaacagcacggcaacgctgtgccttgggcaccatgcagtaccaaacggaacgatagtgaaaacaatcacgaatgaccaaattgaagttactaatgctactgagctggttcagagttcctcaacaggtgaaatatgcgacagtcctcatcagatccttgatggagaaaactgcacactaatagatgctctattgggagaccctcagtgtgatggcttccaaaataagaaatgggacctttttgttgaacgcagcaaagcctacagcaactgttacccttatgatgtgccggattatgcctcccttaggtcactagttgcctcatccggcaca…	atgaagactatcattgctttgagctacattctatgtctggttttcgctcaaaaacttcccggaaatgacaacagcacggcaacgctgtgccttgggcatcatgcagtaccaaacggaacgatagtgaaaacaatcacgaatgaccaaattgaagttactaatgctactgagctggttcagagttcctcaacaggtggaatatgcaacagtcctcatcagatccttgatggagaaaactgcacactaatagatgctctattgggagaccctcagtgtgatggcttccaaaataagaaatgggacctttttgttgaacgcagcaaagcctacagcaactgttacccttatgatgtgccggattatgcctcccttaggtcactagttgcctcatccggcaca…	2	2	2	6.256410256410256	6.256410256410256	6.256410256410256	0.319672131147541	0.319672131147541	0.319672131147541	2	2	2	0.319672131147541	0.319672131147541	0.319672131147541
unpassaged	2008	25x3	3	rankseq	P0_|_A_NEW_YORK_1157_2008	0.21257989366444	0.16764594138768654	25	atgaagactatcattgctttgagctacattctatgtctggttttcgctcaaaaacttcctggaaatgacaacagcacggcaacgctgtgccttgggcaccatgcagtaccaaacggaacgatagtgaaaacaatcacgaatgaccaaattgaagttactaatgctactgagctggttcagagttcctcaacaggtgaaatatgcgacagtcctcatcagatccttgatggagaaaactgcacactaatagatgctctattgggagaccctcagtgtgatggcttccaaaataagaaatgggacctttttgttgaacgcagcaaagcctacagcaactgttacccttatgatgtgccggattatgcctcccttaggtcactagttgcctcatccggcaca…	atgaagactatcattgctttgagctacattctatgtctggttttcgctcaaaaacttcctggaaatgacaacagcacggcaacgctgtgccttgggcaccatgcagtaccaaacggaacgatagtgaaaacaatcacgaatgaccaaattgaagttactaatgctactgagctggttcagagttcctcaacaggtgaaatatgcgacagtcctcatcagatccttgatggagaaaactgcacactaatagatgctctattgggagaccctcagtgtgatggcttccaaaataagaaatgggacctttttgttgaacgcagcaaagcctacagcaactgttacccttatgatgtgccggattatgcctcccttaggtcactagttgcctcatccggcaca…	3	3	6	9.916666666666666	9.916666666666666	12.86111111111111	0.3025210084033614	0.3025210084033614	0.46652267818574517	3	3	6	0.3025210084033614	0.3025210084033614	0.46652267818574517
unpassaged	2009	100x3	3	rankseq	P0_|_A_NEW_YORK_1193_2009	0.28669504071988011	0.28358467145652966	100	atgaagactatcattgctttgagctacattctatgtctggttttcgctcaaaaacttcctggaaatgacaacagcacggcaacgctgtgccttgggcaccatgcagtaccaaacggaacgatagtgaaaacaatcacgaatgaccaaattgaagttactaatgctactgagctggttcagagttcctcaacaggtgaaatatgcgacagtcctcatcagatccttgatggaaaaaactgcacactaatagatgctctattgggagaccctcagtgtgatggcttccaaaataagaaatgggacctttttgttgaacgcagcaaagcctacagcaactgttacccttatgatgtgccggattatgcctcccttaggtcactagttgcctcatccggcaca…	atgaagactatcattgctttgagctacattctatgtctggttttcgctcaaaaacttcctggaaatgacaacagcacggcaacgctgtgccttgggcaccatgcagtaccaaacggaacgatagtgaaaacaatcacgaatgaccaaattgaagttactaatgctactgagctggttcagagttcctcaacaggtgaaatatgcgacagtcctcatcagatccttgatggaaaaaactgcacactaatagatgctctattgggagaccctcagtgtgatggcttccaaaataagaaatgggacctttttgttgaacgcagcaaagcctacagcaactgttacccttatgatgtgccggattatgcctcccttaggtcactagttgcctcatccggcaca…	2	2	1	8.491891891891893	8.491891891891893	7.578378378378378	0.2355187778485041	0.2355187778485041	0.1319543509272468	2	2	1	0.2355187778485041	0.2355187778485041	0.1319543509272468
unpassaged	2010	48x3	3	rankseq	P0_|_A_MANAGUA_1166_03_2010	0.58288293359091647	0.45004027103860872	48	atgaagactatcattgctttgagctacattctatgtctggttttcgctcaaaaacttcctggaaatgacaacagcacggcaacgctgtgccttgggcaccatgcagtaccaaacggaacgatagtgaaaacaatcacgaatgaccaaattgaagttactaatgctactgagctggttcagagttcctcaacaggtgaaatatgcgacagtcctcatcagatccttgatggagaaaactgcacactaatagatgctctattgggagaccctcagtgtgatggcttccaaaataagaaatgggacctttttgttgaacgaagcaaagcctacagcaactgttacccttatgatgtgccggattatgcctcccttaggtcactagttgcctcatccggcaca…	atgaagactatcattgctttgagctacattctatgtctggttttcgctcaaaaacttcctggaaatgacaacagcacggcaacgctgtgccttgggcaccatgcagtaccaaacggaacgatagtgaaaacaatcacgaatgaccaaattgaagttactaatgctactgagctggttcagagttcctcaacaggtgaaatatgcgacagtcctcatcagatccttgatggaaaaaactgcacactaatagatgctctattgggagaccctcagtgtgatggcttccaaaataagaaatgggacctttttgttgaacgcagcaaagcctacagcaactgttacccttatgatgtgccggattatgcctcccttaggtcactagttgcctcatccggcaca…	12	12	12	14.884057971014492	14.884057971014492	14.884057971014492	0.8062317429406037	0.8062317429406037	0.8062317429406037	5	5	5	0.3359298928919182	0.3359298928919182	0.3359298928919182
unpassaged	2011	52x3	3	rankseq	ORIGINAL_|_A_ALASKA_01_2011	0.31825040009486538	0.32618752146206648	52	atgaagaccatcattgctttgagctacattctatgtctggttttcgctcaaaaacttcctggaaatgacaacagcacggcaacgctgtgccttgggcaccatgcagtaccaaacggaacgatagtgaaaacaatcacgaatgaccaaattgaagttactaatgctactgagctggttcagagttcctcagcaggtgaaatatgcgacagtcctcatcatatccttgatggagaaaactgcacactaatagatgctctattgggagaccctcagtgtgatggcttccaaaataagaaatgggacctttttgttgaacgaagcagagcctacagcaactgttacccttatgatgtgccggattatgcctcccttaggtcactagttgcctcatccggcaca…	atgaagactatcattgctttgagctacattctatgtctggttttcgctcaaaaacttcctggaaatgacaacagcacggcaacgctgtgccttgggcaccatgcagtaccaaacggaacgatagtgaaaacaatcacgaatgaccaaattgaagttactaatgctactgagctggttcagagttcctcaacaggtgaaatatgcgacagtcctcatcagatccttgatggaaaaaactgcacactaatagatgctctattgggagaccctcagtgtgatggcttccaaaataagaaatgggacctttttgttgaacgcagcaaagcctacagcaactgttacccttatgatgtgccggattatgcctcccttaggtcactagttgcctcatccggcaca…	12	12	8	18.133333333333333	18.133333333333333	14.186666666666667	0.6617647058823529	0.6617647058823529	0.5639097744360902	11	11	7	0.6066176470588236	0.6066176470588236	0.4934210526315789
unpassaged	2012	100x3	3	rankseq	P0_|_A_TEXAS_JMM_17_2012	0.40583919828838999	0.31330602690577825	100	atgaagactatcattgctttgagctacattctatgtctggttttcgctcaaaaacttcctggaaatgacaatagcacggcaacgctgtgccttgggcaccatgcagtaccaaacggaacgatagtgaaaacaatcacgaatgaccgaattgaagttactaatgctactgagctggttcagaattcctcaataggtgaaatatgcgacagtcctcatcagatccttgatggagaaaactgtacactaatagatgctctattgggagaccctcagtgtgatggctttcaaaataagaaatgggacctttttgttgaacgaagcaaagcctacagcaactgttacccttatgatgtgccggattatgcctcccttaggtcactagttgcctcatccggcaca…	atgaagactatcattgctttgagctacattctatgtctggttttcgcccaaaaacttcctggaaatgacaacagcacggcaacgctgtgccttgggcaccatgcagtaccaaacggaacgatagtgaaaacaatcacgaatgaccaaattgaagttactaatgctactgagctggttcagagttcctcaacaggtgaaatatgcgacagtcctcatcagatccttgatggagaaaactgcacactaatagatgctctattgggagaccctcagtgtgatggcttccaaaataagaaatgggacctttttgttgaacgaagcaaagcctacagcaactgttacccttatgatgtgccggattatgcctcccttaggtcactagttgcctcatccggcaca…	21	21	21	22.929347826086957	22.929347826086957	22.929347826086957	0.915856838113297	0.915856838113297	0.915856838113297	11	11	11	0.4797345342498222	0.4797345342498222	0.4797345342498222
unpassaged	2013	100x3	3	rankseq	P0_|_A_HOUSTON_JMM_124_2013	0.33859490700796008	0.27980298077279764	100	atgaagactatcattgctttgagctacattctatgtctggttttcgctcaaaaacttcctggaaatgacaatagcacggcaacgctgtgccttgggcaccatgcagtaccaaacggaacgatagtgaaaacaatcacgaatgaccgaattgaagttactaatgctactgagctggttcagaattcctcaataggtgaaatatgcgacagtcctcatcagatccttgatggagaaaactgtacactaatagatgctctattgggagaccctcagtgtgatggctttcaaaataagaaatgggacctttttgttgaacgaagcaaagcctacagcaactgttacccttatgatgtgccggattatgcctcccttaggtcactagttgcctcatccggcaca…	atgaagactatcattgctttgagctacattctatgtctggttttcgcccaaaaacttcctggaaatgacaacagcacggcaacgctgtgccttgggcaccatgcagtaccaaacggaacgatagtgaaaacaatcacgaatgaccaaattgaagttactaatgctactgagctggttcagagttcctcaacaggtgaaatatgcaacagtcctcatcagatccttgatggagaaaactgcacactaatagatgctctattgggagaccctcagtgtgatggcttccaaaataagaaatgggacctttttgttgaacgaagcaaagcctacagcaactgttacccttatgatgtgccggattatgcctcccttaggtcactagttgcctcatccggcaca…	11	11	5	13.850533807829182	13.850533807829182	10.192170818505337	0.7941932168550874	0.7941932168550874	0.49057262569832405	4	4	3	0.28879753340184994	0.28879753340184994	0.2943435754189944
unpassaged	2014	100x3	3	rankseq	ORIGINAL_|_A_ALABAMA_07_2014	0.33865513612169984	0.39704159058668498	100	atgaagactatcattgctttgagctacattctatgtctggttttcgctcaaaaaattcctggaaatgacaatagcacggcaacgctgtgccttgggcaccatgcagtaccaaacggaacgatagtgaaaacaatcacaaatgaccgaattgaagttactaatgctactgagctggttcagaattcctcaataggtgaaatatgcgacagtcctcatcagatccttgatggagaaaactgcacactaatagatgctctattgggagaccctcagtgtgatggctttcaaaataagaaatgggacctttttgttgaacgaagcaaagcctacagcaactgttacccttatgatgtgccggattatgcctcccttaggtcactagttgcctcatccggcaca…	atgaagactatcattgctttgagctacattctatgtctggttttcgctcaaaaacttcctggaaatgacaatagcacggcaacgctgtgccttgggcaccatgcagtaccaaacggaacgatagtgaaaacaatcacgaatgaccgaattgaagttactaatgctactgagctggttcagaattcctcaataggtgaaatatgcgacagtcctcatcagatccttgatggagaaaactgcacactaatagatgctctattgggagaccctcagtgtgatggctttcaaaataagaaatgggacctttttgttgaacgaagcaaagcctacagcaactgttacccttatgatgtgccggattatgcctcccttaggtcactagttgcctcatccggcaca…	11	11	11	13.682730923694779	13.682730923694779	13.409638554216867	0.8039330789550925	0.8039330789550925	0.8203054806828391	4	4	4	0.29233930143821546	0.29233930143821546	0.29829290206648695
pooled	2005	48x3	3	rankseq	RHMK1_|_A_NEW_YORK_1003_2005	0.24492035197170836	0.18665894909727776	48	atgaagactatcattgctttgagctacattctatgtctggttttcgctcaaaaacttcccggaaatgacaacagcacggcaacgctgtgccttgggcaccatgcagtaccaaacggaacgatagtgaaaacaatcacgaatgaccaaattgaagttactaatgctactgagctggttcagagttcctcaacaggtggaatatgcgacagtcctcatcagatccttgatggagaaaactgcacactaatagatgctctattgggagaccctcagtgtgatggcttccaaaataagaaatgggacctttttgttgaacgcagcaaagcctacagcaactgttacccttatgatgtgccggattatgcctcccttaggtcactagttgcctcatccggcaca…	atgaagactatcattgctttgagctacattctatgtctggttttcgctcaaaaacttcccggaaatgacaacagcacggcaacgctgtgccttgggcaccatgcagtaccaaacggaacgatagtgaaaacaatcacgaatgaccaaattgaagttactaatgctactgagctggttcagagttcctcaacaggtggaatatgcgacagtcctcatcagatccttgatggagaaaactgcacactaatagatgctctattgggagaccctcagtgtgatggcttccaaaataagaaatgggacctttttgttgaacgcagcaaagcctacagcaactgttacccttatgatgtgccggattatgcctcccttaggtcactagttgcctcatccggcaca…	10	10	10	9.144927536231885	9.144927536231885	9.144927536231885	1.0935023771790808	1.0935023771790808	1.0935023771790808	4	4	4	0.4374009508716323	0.4374009508716323	0.4374009508716323
pooled	2006	30x3	3	rankseq	P0_|_A_GEORGIA_NHRC0001_2006	0.19434239737246664	0.14149509681345865	30	atgaagactatcattgctttgagctacattctatgtctggttttcgctcaaaaacttcccggaaatgacaacagcacggcaacgctgtgccttgggcaccatgcagtaccaaacggaacgatagtgaaaacaatcacgaatgaccaaattgaagttactaatgctactgagctggttcagagttcctcaacaggtggaatatgcgacagtcctcatcagatccttgatggagaaaactgcacactaatagatgctctattgggagaccctcagtgtgatggcttccaaaataagaaatgggacctttttgttgaacgcagcaaagcctacagcaactgttacccttatgatgtgccggattatgcctcccttaggtcactagttgcctcatccggcaca…	atgaagactatcattgctttgagctacattctatgtctggttttcgctcaaaaacttcccggaaatgacaacagcacggcaacgctgtgccttgggcaccatgcagtaccaaacggaacgatagtgaaaacaatcacgaatgaccaaattgaagttactaatgctactgagctggttcagagttcctcaacaggtggaatatgcgacagtcctcatcagatccttgatggagaaaactgcacactaatagatgctctattgggagaccctcagtgtgatggcttccaaaataagaaatgggacctttttgttgaacgcagcaaagcctacagcaactgttacccttatgatgtgccggattatgcctcccttaggtcactagttgcctcatccggcaca…	12	12	12	18.90909090909091	18.90909090909091	18.90909090909091	0.6346153846153846	0.6346153846153846	0.6346153846153846	12	12	12	0.6346153846153846	0.6346153846153846	0.6346153846153846
pooled	2007	100x3	3	rankseq	SPFCK3E3_|_A_PENNSYLVANIA_04_2007	0.34583750790648005	0.49497986724141346	100	atgaagactatcattgctttgagctacattctatgtctggttttcgctcaaaaacttcctggaaatgacaacagcacggcaacgctgtgccttgggcaccatgcagtaccaaacggaacgatagtgaaaacaatcacgaatgaccaaattgaagttactaatgctactgagctggttcagagttcctcaacaggtgaaatatgcgacagtcctcatcagatccttgatggagaaaactgcacactaatagatgctctattgggagaccctcagtgtgatggcttccaaaataagaaatgggacctttttgttgaacgcagcaaagcctacagcaactgttacccttatgatgtgccggattatgcctcccttaggtcactagttgcctcatccggcaca…	atgaagactatcattgctttgagctacattctatgtctggttttcgctcaaaaacttcccggaaatgacaacagcacggcaacgctgtgccttgggcatcatgcagtaccaaacggaacgatagtgaaaacaatcacgaatgaccaaattgaagttactaatgctactgagctggttcagagttcctcaacaggtggaatatgcaacagtcctcatcagatccttgatggagaaaactgcacactaatagatgctctattgggagaccctcagtgtgatggcttccaaaataagaaatgggacctttttgttgaacgcagcaaagcctacagcaactgttacccttatgatgtgccggattatgcctcccttaggtcactagttgcctcatccggcaca…	2	2	2	6.995305164319249	6.995305164319249	6.995305164319249	0.2859060402684564	0.2859060402684564	0.2859060402684564	2	2	2	0.2859060402684564	0.2859060402684564	0.2859060402684564
pooled	2008	100x3	3	rankseq	C2_|_A_ILLINOIS_09_2008	0.53222785787714955	0.68581810738158144	100	atgaagactatcattgctttgagctacattctatgtctggttttcgctcaaaaacttcctggaaatgacaacagcacggcaacgctgtgccttgggcaccatgcagtaccaaacggaacgatagtgaaaacaatcacgaatgaccaaattgaagttactaatgctactgagctggttcagagttcctcaacaggtgaaatatgcgacagtcctcatcagatccttgatggagaaaactgcacactaatagatgctctattgggagaccctcagtgtgatggcttccaaaataagaaatgggacctttttgttgaacgcagcaaagcctacagcaactgttacccttatgatgtgccggattatgcctcccttaggtcactagttgcctcatccggcaca…	atgaagactatcattgctttgagctacattctatgtctggttttcgctcaaaaacttcctggaaatgacaacagcacggcaacgctgtgccttgggcaccatgcagtaccaaacggaacgatagtgaaaacaatcacgaatgaccaaattgaagttactaatgctactgagctggttcagagttcctcaacaggtgaaatatgcgacagtcctcatcagatccttgatggagaaaactgcacactaatagatgctctattgggagaccctcagtgtgatggcttccaaaataagaaatgggacctttttgttgaacgcagcaaagcctacagcaactgttacccttatgatgtgccggattatgcctcccttaggtcactagttgcctcatccggcaca…	6	3	6	13.863636363636363	10.893939393939394	13.863636363636363	0.43278688524590164	0.2753824756606398	0.43278688524590164	6	3	6	0.43278688524590164	0.2753824756606398	0.43278688524590164
pooled	2009	100x3	3	rankseq	P0_|_A_NEW_YORK_1193_2009	0.25789554414581006	0.2383866484102016	100	atgaagactatcattgctttgagctacattctatgtctggttttcgctcaaaaacttcctggaaatgacaacagcacggcaacgctgtgccttgggcaccatgcagtaccaaacggaacgatagtgaaaacaatcacgaatgaccaaattgaagttactaatgctactgagctggttcagagttcctcaacaggtgaaatatgcgacagtcctcatcagatccttgatggaaaaaactgcacactaatagatgctctattgggagaccctcagtgtgatggcttccaaaataagaaatgggacctttttgttgaacgcagcaaagcctacagcaactgttacccttatgatgtgccggattatgcctcccttaggtcactagttgcctcatccggcaca…	atgaagactatcattgctttgagctacattctatgtctggttttcgctcaaaaacttcctggaaatgacaacagcacggcaacgctgtgccttgggcaccatgcagtaccaaacggaacgatagtgaaaacaatcacgaatgaccaaattgaagttactaatgctactgagctggttcagagttcctcaacaggtgaaatatgcgacagtcctcatcagatccttgatggagaaaactgcacactaatagatgctctattgggagaccctcagtgtgatggcttccaaaataagaaatgggacctttttgttgaacgcagcaaagcctacagcaactgttacccttatgatgtgccggattatgcctcccttaggtcactagttgcctcatccggcaca…	1	2	1	8.132307692307693	8.978461538461538	8.132307692307693	0.12296632614453272	0.2227553118574366	0.12296632614453272	1	2	1	0.12296632614453272	0.2227553118574366	0.12296632614453272
pooled	2010	100x3	3	rankseq	C2_C2_|_A_COSTA_RICA_6696_2010	0.38448765243660998	0.39317642288040827	100	atgaagactatcattgctttgagctacattctatgtctggttttcgctcaaaaacttcctggaaatgacaacagcacggcaacgctgtgccttgggcaccatgcagtgccaaacggaacgatagtgaaaacaatcacgaatgaccaaattgaagttactaatgctactgagctggttcagagttcctcaacaggtgaaatatgcaacagtcctcatcagatccttgatggagaaaactgcacactaatagatgctctattgggagaccctcagtgtgatggcttccaaaacaagaaatgggacctttttgttgaacgaagcaaagcccacagcaactgttacccttatgatgtgccggattatgcctcccttaggtcactagttgcctcatccggcaca…	atgaagactatcattgctttgagctacattctatgtctggttttcgctcaaaaacttcctggaaatgacaacagcacggcaacgctgtgccttgggcaccatgcagtaccaaacggaacgatagtgaaaacaatcacgaatgaccaaattgaagttactaatgctactgagctggttcagagttcctcaacaggtgaaatatgcgacagtcctcatcagatccttgatggaaaaaactgcacactaatagatgctctattgggagaccctcagtgtgatggcttccaaaataagaaatgggacctttttgttgaacgcagcaaagcctacagcaactgttacccttatgatgtgccggattatgcctcccttaggtcactagttgcctcatccggcaca…	22	22	22	19.29153605015674	19.29153605015674	19.29153605015674	1.140396490087748	1.140396490087748	1.140396490087748	5	5	5	0.25918102047448816	0.25918102047448816	0.25918102047448816
pooled	2011	100x3	3	rankseq	P0_|_A_ILLINOIS_NHRC0002_2011	0.37250018039366012	0.38555847500028273	100	atgaagactatcattgctttgagctacattctatgtctggttttcgctcaaaaacttcctggaaatgacaacagcacggcaacgctgtgccttgggcaccatgcagtgccaaacggaacgatagtgaaaacaatcacgaatgaccaaattgaagttactaatgctactgagctggttcagagttcctcaacaggtgaaatatgcaacagtcctcatcagatccttgatggagaaaactgcacactaatagatgctctattgggagaccctcagtgtgatggcttccaaaacaagaaatgggacctttttgttgaacgaagcaaagcccacagcaactgttacccttatgatgtgccggattatgcctcccttaggtcactagttgcctcatccggcaca…	atgaagactatcattgctttgagctacattctatgtctggttttcgctcaaaaacttcctggaaatgacaacagcacggcaacgctgtgccttgggcaccatgcagtaccaaacggaacgatagtgaaaacaatcacgaatgaccaaattgaagttactaatgctactgagctggttcagagttcctcaacaggtgaaatatgcgacagtcctcatcagatccttgatggaaaaaactgcacactaatagatgctctattgggagaccctcagtgtgatggcttccaaaataagaaatgggacctttttgttgaacgcagcaaagcctacagcaactgttacccttatgatgtgccggattatgcctcccttaggtcactagttgcctcatccggcaca…	16	20	16	15.303680981595091	18.929447852760735	15.303680981595091	1.0455001002204851	1.0565548533462974	1.0455001002204851	5	9	5	0.3267187813189016	0.47544968400583376	0.3267187813189016
pooled	2012	100x3	3	rankseq	C2_|_A_NORTH_CAROLINA_15_2012	0.23928429931295001	0.16210486586065526	100	atgaagactatcattgctttgagctacattctatgtctggttttcgctcaaaaacttcctggaaatgacaatagcacggcaacgctgtgccttgggcaccatgcagtaccaaacggaacgatagtgaaaacaatcacgaatgaccgaattgaagttactaatgctactgagctggttcagaattcctcaataggtgaaatatgcgacagtcctcatcagatccttgatggagaaaactgcacactaatagatgctctattgggagaccctcagtgtgatggcttccaaaataagaaatgggacctttttgttgaacgaagcaaagcctacagcaactgttacccttatgatgtgccggattatgcctcccttaggtcactagttgcctcatccggcaca…	atgaagactatcattgctttgagctacattctatgtctggttttcgctcaaaaacttcctggaaatgacaacagcacggcaacgctgtgccttgggcaccatgcagtaccaaacggaacgatagtgaaaacaatcacgaatgaccaaattgaagttactaatgctactgagctggttcagagttcctcaacaggtgaaatatgcgacagtcctcatcagatccttgatggagaaaactgcacactaatagatgctctattgggagaccctcagtgtgatggcttccaaaataagaaatgggacctttttgttgaacgaagcaaagcctacagcaactgttacccttatgatgtgccggattatgcctcccttaggtcactagttgcctcatccggcaca…	17	17	17	21.71764705882353	21.71764705882353	21.71764705882353	0.7827735644637053	0.7827735644637053	0.7827735644637053	10	10	10	0.4604550379198266	0.4604550379198266	0.4604550379198266
pooled	2013	100x3	3	rankseq	P0_|_A_SANTA_CLARA_YGA_03003_2013	0.34261875590917995	0.36550071308319543	100	atgaagactatcattgctttgagctacattctatgtctggttttcgctcaaaaacttcctggaaatgacaatagcacggcaacgctgtgccttgggcaccatgcagtaccaaacggaacgatagtgaaaacaatcacgaatgaccgaattgaagttactaatgctactgagctggttcagaattcctcaataggtgaaatatgcgacagtcctcatcagatccttgatggagaaaactgcacactaatagatgctctattgggagaccctcagtgtgatggctttcaaaataagaaatgggacctttttgttgaacgaagcaaagcctacagcaactgttacccttatgatgtgccggattatgcctcccttaggtcactagttgcctcatccggcaca…	atgaagactatcattgctttgagctacattctatgtctggttttcgcccaaaaacttcctggaaatgacaacagcacggcaacgctgtgccttgggcaccatgcagtaccaaacggaacgatagtgaaaacaatcacgaatgaccaaattgaagttactaatgctactgagctggttcagagttcctcaacaggtgaaatatgcaacagtcctcatcagatccttgatggagaaaactgcacactaatagatgctctattgggagaccctcagtgtgatggcttccaaaataagaaatgggacctttttgttgaacgaagcaaagcctacagcaactgttacccttatgatgtgccggattatgcctcccttaggtcactagttgcctcatccggcaca…	4	4	4	9.815457413249211	13.00788643533123	9.815457413249211	0.40752048851036476	0.3075057596701831	0.40752048851036476	3	2	3	0.3056403663827736	0.15375287983509156	0.3056403663827736
pooled	2014	100x3	3	rankseq	PMK1_|_A_WASHINGTON_4370_2014	0.31441956023418993	0.3097595441799294	100	atgaagactatcattgccttgagctacattctatgtctggttttcgctcaaaaaattcctggaaatgacaatagcacggcaacgctgtgccttgggcaccatgcagtaccaaacggaacgatagtgaaaacaatcacaaatgaccgaattgaagttactaatgctactgagctggttcagaattcctcaataggtgaaatatgcgacagtcctcatcagatccttgatggagaaaactgcacactaatagatgctctattgggagaccctcagtgtgatggctttcaaaataagaaatgggacctttttgttgaacgaagcaaagcctacagcaactgttacccttatgatgtgccggattatgcctcccttaggtcactagttgcctcatccggcaca…	atgaagactatcattgctttgagctacattctatgtctggttttcgctcaaaaacttcctggaaatgacaatagcacggcaacgctgtgccttgggcaccatgcagtaccaaacggaacgatagtgaaaacaatcacgaatgaccgaattgaagttactaatgctactgagctggttcagaattcctcaataggtgaaatatgcgacagtcctcatcagatccttgatggagaaaactgcacactaatagatgctctattgggagaccctcagtgtgatggctttcaaaataagaaatgggacctttttgttgaacgaagcaaagcctacagcaactgttacccttatgatgtgccggattatgcctcccttaggtcactagttgcctcatccggcaca…	12	12	12	13.848056537102474	14.179505300353357	13.848056537102474	0.8665475886705792	0.8462918660287081	0.8665475886705792	4	4	4	0.2888491962235264	0.282097288676236	0.2888491962235264
nonsiat	2005	7x3	3	rankseq	PASSAGE_DETAILS__ND_MDCK_|_A_QUEBEC_26_070605_2005	0.19581399666071428	0.089113422008305312	7	atgaagactatcattgctttgagctacattctatgtctggttttcgctcaaaaacttcccggaaatgacaacagcacggcaaagctgtgccttgggcaccatgcagtaccaaacggaacgatagtgaaaacaatcacgaatgaccaaattgaagttactaatgctactgagctggttcagagttcctcaacaggtggaatatgcgacagtcctcatcagatccttgatggagaaaactgcacactaatagatgctctattgggagaccctcagtgtgatggcttccaaaataagaaatgggacctttttgttgaacgcagcaaagcctacagcaactgttacccttatgatgtgccggattatgcctcccttaggtcactagttgcctcatccggcaca…	atgaagactatcattgctttgagctacattctatgtctggttttcgctcaaaaacttcccggaaatgacaacagcacggcaacgctgtgccttgggcaccatgcagtaccaaacggaacgatagtgaaaacaatcacgaatgaccaaattgaagttactaatgctactgagctggttcagagttcctcaacaggtggaatatgcgacagtcctcatcagatccttgatggagaaaactgcacactaatagatgctctattgggagaccctcagtgtgatggcttccaaaataagaaatgggacctttttgttgaacgcagcaaagcctacagcaactgttacccttatgatgtgccggattatgcctcccttaggtcactagttgcctcatccggcaca…	5	5	5	8.2	8.2	8.2	0.6097560975609757	0.6097560975609757	0.6097560975609757	5	5	5	0.6097560975609757	0.6097560975609757	0.6097560975609757
nonsiat	2006	11x3	3	rankseq	MDCK_1_|_A_NEW_YORK_923_2006	0.1323666147842727	0.014841703282643379	11	atgaagactatcattgctttgagctacattctatgtctggttttcgctcaaaaacttcccggaaatgacaacagcacggcaacgctgtgccttgggcaccatgcagtaccaaacggaacgatagtgaaaacaatcacgaatgaccaaattgaagttactaatgctactgagctggttcagagttcctcaacaggtggaatatgcgacagtcctcatcagatccttgatggagaaaactgcacactaatagatgctctattgggagaccctcagtgtgatggcttccaaaataagagatgggacctttttgttgaacgcagcaaagcctacagcaactgttacccttatgatgtgccggattatgcctcccttaggtcactagttgcctcatccggcaca…	atgaagactatcattgctttgagctacattctatgtctggttttcgctcaaaaacttcccggaaatgacaacagcacggcaacgctgtgccttgggcaccatgcagtaccaaacggaacgatagtgaaaacaatcacgaatgaccaaattgaagttactaatgctactgagctggttcagagttcctcaacaggtggaatatgcgacagtcctcatcagatccttgatggagaaaactgcacactaatagatgctctattgggagaccctcagtgtgatggcttccaaaataagaaatgggacctttttgttgaacgcagcaaagcctacagcaactgttacccttatgatgtgccggattatgcctcccttaggtcactagttgcctcatccggcaca…	17	14	14	23.25	20.625	20.625	0.7311827956989247	0.6787878787878788	0.6787878787878788	17	14	14	0.7311827956989247	0.6787878787878788	0.6787878787878788
nonsiat	2007	100x3	3	rankseq	X3_C2_|_A_MANAGUA_3012_01_2007	0.28057383889010012	0.40535221195470433	100	atgaagactatcattgctttgagctacattctatgtctggttttcgctcaaaaacttcctggaaatgacaacagcacggcaacgctgtgccttgggcaccatgcagtaccaaacggaacgatagtgaaaacaatcacgaatgaccaaattgaagttactaatgctactgagctggttcagagttcctcaacaggtgaaatatgcgacagtcctcatcagatccttgatggagaaaactgcacactaatagatgctctattgggagaccctcagtgtgatggcttccaaaataagaaatgggacctttttgttgaacgcagcaaagcctacagcaactgttacccttatgatgtgccggattatgcctcccttaggtcactagttgcctcatccggcaca…	atgaagactatcattgctttgagctacattctatgtctggttttcgctcaaaaacttcctggaaatgacaacagcacggcaacgctgtgccttgggcatcatgcagtaccaaacggaacgatagtgaaaacaatcacgaatgaccaaattgaagttactaatgctactgagctggttcagagttcctcaacaggtggaatatgcaacagtcctcatcagatccttgatggagaaaactgcacactaatagatgctctattgggagaccctcagtgtgatggcttccaaaataagaaatgggacctttttgttgaacgcagcaaagcctacagcaactgttacccttatgatgtgccggattatgcctcccttaggtcactagttgcctcatccggcaca…	4	2	2	9.15748031496063	7.377952755905512	7.377952755905512	0.4368013757523646	0.2710779082177161	0.2710779082177161	4	2	2	0.4368013757523646	0.2710779082177161	0.2710779082177161
nonsiat	2008	62x3	3	rankseq	MX_C2_|_A_MINNESOTA_16_2008	0.42677970598198395	0.48248813539243623	62	atgaagactatcattgctttgagctacattctatgtctggttttcgctcaaaaacttcctggaaatgacaacagcacggcaacgctgtgccttgggcaccatgcagtaccaaacggaacgatagtgaaaacaatcacgaatgaccaaattgaagttactaatgctactgagctggttcagagttcctcaacaggtgaaatatgcgacagtcctcatcagatccttgatggagaaaactgcacactaatagatgctctattgggagaccctcagtgtgatggcttccaaaataagaaatgggacctttttgttgaacgcagcaaagcctacagcaactgttacccttatgatgtgccggattatgcctcccttaggtcactagttgcctcatccggcaca…	atgaagactatcattgctttgagctacattctatgtctggttttcgctcaaaaacttcctggaaatgacaacagcacggcaacgctgtgccttgggcaccatgcagtaccaaacggaacgatagtgaaaacaatcacgaatgaccaaattgaagttactaatgctactgagctggttcagagttcctcaacaggtgaaatatgcgacagtcctcatcagatccttgatggagaaaactgcacactaatagatgctctattgggagaccctcagtgtgatggcttccaaaataagaaatgggacctttttgttgaacgcagcaaagcctacagcaactgttacccttatgatgtgccggattatgcctcccttaggtcactagttgcctcatccggcaca…	7	3	6	15.426966292134832	11.44943820224719	14.426966292134832	0.4537509104151493	0.2620215897939156	0.4158878504672897	7	3	6	0.4537509104151493	0.2620215897939156	0.4158878504672897
nonsiat	2009	100x3	3	rankseq	C1_C1_|_A_WISCONSIN_05_2009	0.26992386833961018	0.42629221458562944	100	atgaagactatcattgctttgagctacattctatgtctggttttcgctcaaaaacttcctggaaatgacaacagcacggcaacgctgtgccttgggcaccatgcagtaccaaacggaacgatagtgaaaacaatcacgaatgaccaaattgaagttactaatgctactgagctggttcagagttcctcaacaggtgaaatatgcgacagtcctcatcagatccttgatggagaaaactgcacactaatagatgctctattgggagaccctcagtgtgatggcttccaaaataagaaatgggacctttttgttgaacgcagcaaagcctacagcaactgttacccttatgatgtgccggattatgcctcccttaggtcactagttgcctcatccggcaca…	atgaagactatcattgctttgagctacattctatgtctggttttcgctcaaaaacttcctggaaatgacaacagcacggcaacgctgtgccttgggcaccatgcagtaccaaacggaacgatagtgaaaacaatcacgaatgaccaaattgaagttactaatgctactgagctggttcagagctcctcaacaggtgaaatatgcgacagtcctcatcagatccttgatggagaaaactgcacactaatagatgctctattgggagaccctcagtgtgatggcttccaaaataagaaatgggacctttttgttgaacgcagcaaagcctacagcaactgttacccttatgatgtgccggattatgcctcccttaggtcactagttgcctcatccggcaca…	6	7	6	9.133928571428571	9.901785714285714	9.133928571428571	0.656891495601173	0.7069431920649234	0.656891495601173	2	3	2	0.21896383186705767	0.30297565374211005	0.21896383186705767
nonsiat	2010	100x3	3	rankseq	C2_|_A_IOWA_19_2010	0.34504509174327991	0.31760036529461833	100	atgaagactatcattgctttgagctacattctatgtctggttttcgctcaaaaacttcctggaaatgacaacagcacggcaacgctgtgccttgggcaccatgcagtgccaaacggaacgatagtgaaaacaatcacgaatgaccaaattgaagttactaatgctactgagctggttcagagttcctcaacaggtgaaatatgcaacagtcctcatcagatccttgatggagaaaactgcacactaatagatgctctattgggagaccctcagtgtgatggcttccaaaacaagaaatgggacctttttgttgaacgaagcaaagcccacagcaactgttacccttatgatgtgccggattatgcctcccttaggtcactagttgcctcatccggcaca…	atgaagactatcattgctttgagctacattctatgtctggttttcgctcaaaaacttcctggaaatgacaacagcacggcaacgctgtgccttgggcaccatgcagtaccaaacggaacgatagtgaaaacaatcacgaatgaccaaattgaagttactaatgctactgagctggttcagagttcctcaacaggtgaaatatgcgacagtcctcatcagatccttgatggaaaaaactgcacactaatagatgctctattgggagaccctcagtgtgatggcttccaaaataagaaatgggacctttttgttgaacgcagcaaagcctacagcaactgttacccttatgatgtgccggattatgcctcccttaggtcactagttgcctcatccggcaca…	22	23	23	18.86813186813187	19.74175824175824	19.74175824175824	1.1659871869539895	1.1650431394377958	1.1650431394377958	8	6	6	0.4239953407105416	0.30392429724464237	0.30392429724464237
nonsiat	2011	100x3	3	rankseq	M1_C1_|_A_MINNESOTA_09_2011	0.31040180575601006	0.31878183554940448	100	atgaagactatcattgctttgagctacattctatgtctggttttcgctcaaaaacttcctggaaatgacaacagcacggcaacgctgtgccttgggcaccatgcagtgccaaacggaacgatagtgaaaacaatcacgaatgaccaaattgaagttactaatgctactgagctggttcagagttcctcaacaggtgaaatatgcaacagtcctcatcagatccttgatggagaaaactgcacactaatagatgctctattgggagaccctcagtgtgatggcttccaaaacaagaaatgggacctttttgttgaacgaagcaaagcccacagcaactgttacccttatgatgtgccggattatgcctcccttaggtcactagttgcctcatccggcaca…	atgaagactatcattgctttgagctacattctatgtctggttttcgctcaaaaacttcctggaaatgacaacagcacggcaacgctgtgccttgggcaccatgcagtaccaaacggaacgatagtgaaaacaatcacgaatgaccaaattgaagttactaatgctactgagctggttcagagttcctcaacaggtgaaatatgcgacagtcctcatcagatccttgatggaaaaaactgcacactaatagatgctctattgggagaccctcagtgtgatggcttccaaaataagaaatgggacctttttgttgaacgcagcaaagcctacagcaactgttacccttatgatgtgccggattatgcctcccttaggtcactagttgcctcatccggcaca…	16	20	16	15.497816593886462	19.0	15.497816593886462	1.0324034939419555	1.0526315789473684	1.0324034939419555	5	9	5	0.3226260918568611	0.47368421052631576	0.3226260918568611
nonsiat	2012	100x3	3	rankseq	C1_|_A_MASSACHUSETTS_04_2012	0.21367383379180013	0.13594208815811862	100	atgaagactatcattgctttgagctacattctatgtctggttttcgctcaaaaacttcctggaaatgacaatagcacggcaacgctgtgccttgggcaccatgcagtaccaaacggaacgatagtgaaaacaatcacgaatgaccgaattgaagttactaatgctactgagctggttcagaattcctcaataggtgaaatatgcgacagtcctcatcagatccttgatggagaaaactgcacactaatagatgctctattgggagaccctcagtgtgatggcttccaaaataagaaatgggacctttttgttgaacgaagcaaagcctacagcaactgttacccttatgatgtgccggattatgcctcccttaggtcactagttgcctcatccggcaca…	atgaagactatcattgctttgagctacattctatgtctggttttcgctcaaaaacttcctggaaatgacaacagcacggcaacgctgtgccttgggcaccatgcagtaccaaacggaacgatagtgaaaacaatcacgaatgaccaaattgaagttactaatgctactgagctggttcagagttcctcaacaggtgaaatatgcgacagtcctcatcagatccttgatggagaaaactgcacactaatagatgctctattgggagaccctcagtgtgatggcttccaaaataagaaatgggacctttttgttgaacgaagcaaagcctacagcaactgttacccttatgatgtgccggattatgcctcccttaggtcactagttgcctcatccggcaca…	19	17	17	21.160526315789475	20.49473684210526	20.49473684210526	0.8978982713592836	0.8294812532100668	0.8294812532100668	13	10	10	0.614351448824773	0.48793014894709813	0.48793014894709813
nonsiat	2013	100x3	3	rankseq	C2_|_A_FLORIDA_08_2013	0.29784720918742014	0.38750318055362448	100	atgaagactatcattgctttgagctacattctatgtctggttttcgctcaaaaacttcctggaaatgacaatagcacggcaacgctgtgccttgggcaccatgcagtaccaaacggaacgatagtgaaaacaatcacgaatgaccgaattgaagttactaatgctactgagctggttcagaattcctcaataggtgaaatatgcgacagtcctcatcagatccttgatggagaaaactgcacactaatagatgctctattgggagaccctcagtgtgatggctttcaaaataagaaatgggacctttttgttgaacgaagcaaagcctacagcaactgttacccttatgatgtgccggattatgcctcccttaggtcactagttgcctcatccggcaca…	atgaagaccatcattgctttgagctacattctatgtctggttttcgctcaagaacttcctggaaatgacaacagcacggcaacgctgtgccttgggcaccatgcagtgccaaacggaacgatagtgaaaacaatcacgaatgaccaaattgaagttactaatgctactgagctggttcagagttcctcaacaggtgaaatatgcaacagtcctcatcagatccttgatggagaaaactgcacactaatagatgctctattgggagaccctcagtgtgatggctttcaaaataagaaatgggacctttttgttgaacgaagcaaagcctacagcaactgttacccttatgatgtgccggattatgcctcccttaggtcactagttgcctcatccggcaca…	0	4	4	7.793774319066148	11.214007782101167	8.700389105058365	0.0	0.3566967383761277	0.4597495527728086	0	2	3	0.0	0.17834836918806385	0.34481216457960645
nonsiat	2014	100x3	3	rankseq	C1_|_A_NEW_YORK_12_2014	0.37877544041997008	0.49561768985272514	100	atgaagactatcattgctttgagctacattctatgtctggttttcgctcaaaaaattcctggaaatgacaatagcacggcaacgctgtgccttgggcaccatgcagtaccaaacggaacgatagtgaaaacaatcacgaatgaccgaattgaagttactaatgctactgagctggttcagaattcctcaataggtgaaatatgcgacagtcctcatcagatccttgatggagaaaactgcacactaatagatgctctattgggagaccctcagtgtgatggctttcaaaataagaaatgggacctttttgttgaacgaagcaaagcctacagcaactgttacccttatgatgtgccggattatgcctcccttaggtcactagttgcctcatccggcaca…	atgaagactatcattgctttgagctacattctatgtctggttttcgctcaaaaacttcctggaaatgacaatagcacggcaacgctgtgccttgggcaccatgcagtaccaaacggaacgatagtgaaaacaatcacgaatgaccgaattgaagttactaatgctactgagctggttcagaattcctcaataggtgaaatatgcgacagtcctcatcagatccttgatggagaaaactgcacactaatagatgctctattgggagaccctcagtgtgatggctttcaaaataagaaatgggacctttttgttgaacgaagcaaagcctacagcaactgttacccttatgatgtgccggattatgcctcccttaggtcactagttgcctcatccggcaca…	11	12	10	13.558922558922559	13.030303030303031	11.912457912457912	0.811273901167122	0.9209302325581394	0.8394573205200679	10	7	7	0.7375217283337472	0.5372093023255814	0.5876201243640475
unpassaged	2005	15x4	4	rankseq	ISOLATED_DIRECTLY_FROM_HOST__NO_PASSAGE_|_A_QUEBEC_26_031205_2005	0.1491792602642	0.036455823074538339	15	atgaagactatcattgctttgagctacattctatgtctggttttcgctcaaaaacttcccggaaatgacaacagcacggcaaagctgtgccttgggcaccatgcagtaccaaacggaacgatagtgaaaacaatcacgaatgaccaaattgaagttactaatgctactgagctggttcagagttcctcaacaggtggaatatgcgacagtccttatcaggtccttgatggagaaaactgcacactaatagatgctctattgggagaccctcagtgtgatggcttccaaaataagaaatgggacctttttgttgaacgcagcaaagcctacagcaactgttacccttatgatgtgccggattatgcctcccttaggtcactagttgcctcatccggcaca…	atgaagactatcattgctttgagctacattctatgtctggttttcgctcaaaaacttcccggaaatgacaacagcacggcaacgctgtgccttgggcaccatgcagtaccaaacggaacgatagtgaaaacaatcacgaatgaccaaattgaagttactaatgctactgagctggttcagagttcctcaacaggtggaatatgcgacagtcctcatcagatccttgatggagaaaactgcacactaatagatgctctattgggagaccctcagtgtgatggcttccaaaataagaaatgggacctttttgttgaacgcagcaaagcctacagcaactgttacccttatgatgtgccggattatgcctcccttaggtcactagttgcctcatccggcaca…	16	16	16	11.272727272727273	11.272727272727273	11.272727272727273	1.4193548387096773	1.4193548387096773	1.4193548387096773	6	6	6	0.532258064516129	0.532258064516129	0.532258064516129
unpassaged	2006	12x4	4	rankseq	P0_|_A_GEORGIA_NHRC0001_2006	0.15734465379824999	0.095054973301232207	12	atgaagactatcattgctttgagctacattctatgtctggttttcgctcaaaaacttcccggaaatgacaacagcacggcaacgctgtgccttgggcaccatgcagtaccaaacggaacgatagtgaaaacaatcacgaatgaccaaattgaagttactaatgctactgagctggttcagagttcctcaacaggtggaatatgcgacagtcctcatcagatccttgatggagaaaactgcacactaatagatgctctattgggagaccctcagtgtgatggcttccaaaataagaaatgggacctttttgttgaacgcagcaaagcctacagcaactgttacccttatgatgtgccggattatgcctcccttaggtcactagttgcctcatccggcaca…	atgaagactatcattgctttgagctacattctatgtctggttttcgctcaaaaacttcccggaaatgacaacagcacggcaacgctgtgccttgggcaccatgcagtaccaaacggaacgatagtgaaaacaatcacgaatgaccaaattgaagttactaatgctactgagctggttcagagttcctcaacaggtggaatatgcgacagtcctcatcagatccttgatggagaaaactgcacactaatagatgctctattgggagaccctcagtgtgatggcttccaaaataagaaatgggacctttttgttgaacgcagcaaagcctacagcaactgttacccttatgatgtgccggattatgcctcccttaggtcactagttgcctcatccggcaca…	12	12	12	18.5	18.5	18.5	0.6486486486486487	0.6486486486486487	0.6486486486486487	12	12	12	0.6486486486486487	0.6486486486486487	0.6486486486486487
unpassaged	2007	54x4	4	rankseq	ORIGINAL_|_A_CALIFORNIA_UR06_0565_2007	0.31734928115850003	0.31449869329390095	54	atgaagactatcattgctttgagctacattctatgtctggttttcgctcaaaaacttcccggaaatgacaacagcacggcaacgctgtgccttgggcaccatgcagtaccaaacggaacgatagtgaaaacaatcacgaatgaccaaattgaagttactaatgctactgagctggttcagagttcctcaacaggtgaaatatgcgacagtcctcatcagatccttgatggagaaaactgcacactaatagatgctctattgggagaccctcagtgtgatggcttccaaaataagaaatgggacctttttgttgaacgcagcaaagcctacagcaactgttacccttatgatgtgccggattatgcctcccttaggtcactagttgcctcatccggcaca…	atgaagactatcattgctttgagctacattctatgtctggttttcgctcaaaaacttcccggaaatgacaacagcacggcaacgctgtgccttgggcatcatgcagtaccaaacggaacgatagtgaaaacaatcacgaatgaccaaattgaagttactaatgctactgagctggttcagagttcctcaacaggtggaatatgcaacagtcctcatcagatccttgatggagaaaactgcacactaatagatgctctattgggagaccctcagtgtgatggcttccaaaataagaaatgggacctttttgttgaacgcagcaaagcctacagcaactgttacccttatgatgtgccggattatgcctcccttaggtcactagttgcctcatccggcaca…	2	2	2	6.256410256410256	6.256410256410256	6.256410256410256	0.319672131147541	0.319672131147541	0.319672131147541	2	2	2	0.319672131147541	0.319672131147541	0.319672131147541
unpassaged	2008	25x4	4	rankseq	P0_|_A_NEW_YORK_1156_2008	0.24066373793616008	0.19712071337662007	25	atgaagactatcattgctttgagctacattctatgtctggttttcgctcaaaaacttcctggaaatgacaacagcacggcaacgctgtgccttgggcaccatgcagtaccaaacggaacgatagtgaaaacaatcacgaatgaccaaattgaagttactaatgctactgagctggttcagagttcctcaacaggtgaaatatgcgacagtcctcatcagatccttgatggagaaaactgcacactaatagatgctctattgggagaccctcagtgtgatggcttccaaaataagaaatgggacctttttgttgaacgcagcaaagcctacagcaactgttacccttatgatgtgccggattatgcctcccttaggtcactagttgcctcatccggcaca…	atgaagactatcattgctttgagctacattctatgtctggttttcgctcaaaaacttcctggaaatgacaacagcacggcaacgctgtgccttgggcaccatgcagtaccaaacggaacgatagtgaaaacaatcacgaatgaccaaattgaagttactaatgctactgagctggttcagagttcctcaacaggtgaaatatgcgacagtcctcatcagatccttgatggagaaaactgcacactaatagatgctctattgggagaccctcagtgtgatggcttccaaaataagaaatgggacctttttgttgaacgcagcaaagcctacagcaactgttacccttatgatgtgccggattatgcctcccttaggtcactagttgcctcatccggcaca…	3	3	6	9.916666666666666	9.916666666666666	12.86111111111111	0.3025210084033614	0.3025210084033614	0.46652267818574517	3	3	6	0.3025210084033614	0.3025210084033614	0.46652267818574517
unpassaged	2009	100x4	4	rankseq	P0_|_A_BOSTON_97_2009	0.28790132483887004	0.3101394568823363	100	atgaagactatcattgctttgagctacattctatgtctggttttcgctcaaaaacttcctggaaatgacaacagcacggcaacgctgtgccttgggcaccatgcagtaccaaacggaacgatagtgaaaacaatcacgaatgaccaaattgaagttactaatgctactgagctggttcagagttcctcaacaggtgaaatatgcgacagtcctcatcagatccttgatggaaaaaactgcacactaatagatgctctattgggagaccctcagtgtgatggcttccaaaataagaaatgggacctttttgttgaacgcagcaaagcctacagcaactgttacccttatgatgtgccggattatgcctcccttaggtcactagttgcctcatccggcaca…	atgaagactatcattgctttgagctacattctatgtctggttttcgctcaaaaacttcctggaaatgacaacagcacggcaacgctgtgccttgggcaccatgcagtaccaaacggaacgatagtgaaaacaatcacgaatgaccaaattgaagttactaatgctactgagctggttcagagttcctcaacaggtgaaatatgcgacagtcctcatcagatccttgatggaaaaaactgcacactaatagatgctctattgggagaccctcagtgtgatggcttccaaaataagaaatgggacctttttgttgaacgcagcaaagcctacagcaactgttacccttatgatgtgccggattatgcctcccttaggtcactagttgcctcatccggcaca…	2	2	1	8.491891891891893	8.491891891891893	7.578378378378378	0.2355187778485041	0.2355187778485041	0.1319543509272468	2	2	1	0.2355187778485041	0.2355187778485041	0.1319543509272468
unpassaged	2010	48x4	4	rankseq	P0_|_A_MANAGUA_2614_02_2010	0.48097088757908324	0.37813877080608016	48	atgaagactatcattgctttgagctacattctatgtctggttttcgctcaaaaacttcctggaaatgacaacagcacggcaacgctgtgccttgggcaccatgcagtaccaaacggaacgatagtgaaaacaatcacgaatgaccaaattgaagttactaatgctactgagctggttcagagttcctcaacaggtgaaatatgcgacagtcctcatcagatccttgatggagaaaactgcacactaatagatgctctattgggagaccctcagtgtgatggcttccaaaataagaaatgggacctttttgttgaacgaagcaaagcctacagcaactgttacccttatgatgtgccggattatgcctcccttaggtcactagttgcctcatccggcaca…	atgaagactatcattgctttgagctacattctatgtctggttttcgctcaaaaacttcctggaaatgacaacagcacggcaacgctgtgccttgggcaccatgcagtaccaaacggaacgatagtgaaaacaatcacgaatgaccaaattgaagttactaatgctactgagctggttcagagttcctcaacaggtgaaatatgcgacagtcctcatcagatccttgatggaaaaaactgcacactaatagatgctctattgggagaccctcagtgtgatggcttccaaaataagaaatgggacctttttgttgaacgcagcaaagcctacagcaactgttacccttatgatgtgccggattatgcctcccttaggtcactagttgcctcatccggcaca…	12	12	12	14.884057971014492	14.884057971014492	14.884057971014492	0.8062317429406037	0.8062317429406037	0.8062317429406037	5	5	5	0.3359298928919182	0.3359298928919182	0.3359298928919182
unpassaged	2011	52x4	4	rankseq	P0_|_A_BOSTON_DOA41_2011	0.27069215856301931	0.20540794901171278	52	atgaagaccatcattgctttgagctacattctatgtctggttttcgctcaaaaacttcctggaaatgacaacagcacggcaacgctgtgccttgggcaccatgcagtaccaaacggaacgatagtgaaaacaatcacgaatgaccaaattgaagttactaatgctactgagctggttcagaattcctcagcaggtgaaatatgcgacagtcctcatcatatccttgatggagaaaactgcacactaatagatgctctattgggagaccctcagtgtgatggcttccaaaataagaaatgggacctttttgttgaacgaagcagagcctacagcaactgttacccttatgatgtgccggattatgcctcccttaggtcactagttgcctcatccggcaca…	atgaagactatcattgctttgagctacattctatgtctggttttcgctcaaaaacttcctggaaatgacaacagcacggcaacgctgtgccttgggcaccatgcagtaccaaacggaacgatagtgaaaacaatcacgaatgaccaaattgaagttactaatgctactgagctggttcagagttcctcaacaggtgaaatatgcgacagtcctcatcagatccttgatggaaaaaactgcacactaatagatgctctattgggagaccctcagtgtgatggcttccaaaataagaaatgggacctttttgttgaacgcagcaaagcctacagcaactgttacccttatgatgtgccggattatgcctcccttaggtcactagttgcctcatccggcaca…	13	13	9	18.133333333333333	18.133333333333333	14.186666666666667	0.7169117647058824	0.7169117647058824	0.6343984962406015	11	11	7	0.6066176470588236	0.6066176470588236	0.4934210526315789
unpassaged	2012	100x4	4	rankseq	P0_|_A_TEXAS_JMM_29_2012	0.3755595460190998	0.30478686788348786	100	atgaagactatcattgctttgagctacattctatgtctggttttcgctcaaaaacttcctggaaatgacaatagcacggcaacgctgtgccttgggcaccatgcagtaccaaacggaacgatagtgaaaacaatcacgaatgaccgaattgaagttactaatgctactgagctggttcagaattcctcaataggtgaaatatgcgacagtcctcatcagatccttgatggagaaaactgtacactaatagatgctctattgggagaccctcagtgtgatggctttcaaaataagaaatgggacctttttgttgaacgaagcaaagcctacagcaactgttacccttatgatgtgccggattatgcctcccttaggtcactagttgcctcatccggcaca…	atgaagactatcattgctttgagctacattctatgtctggttttcgcccaaaaacttcctggaaatgacaacagcacggcaacgctgtgccttgggcaccatgcagtaccaaacggaacgatagtgaaaacaatcacgaatgaccaaattgaagttactaatgctactgagctggttcagagttcctcaacaggtgaaatatgcgacagtcctcatcagatccttgatggagaaaactgcacactaatagatgctctattgggagaccctcagtgtgatggcttccaaaataagaaatgggacctttttgttgaacgaagcaaagcctacagcaactgttacccttatgatgtgccggattatgcctcccttaggtcactagttgcctcatccggcaca…	21	21	21	22.929347826086957	22.929347826086957	22.929347826086957	0.915856838113297	0.915856838113297	0.915856838113297	11	11	11	0.4797345342498222	0.4797345342498222	0.4797345342498222
unpassaged	2013	100x4	4	rankseq	P0_|_A_SANTA_CLARA_YGA_03032_2013	0.34961562608633984	0.29701906786510268	100	atgaagactatcattgctttgagctacattctatgtctggttttcgctcaaaaacttcctggaaatgacaatagcacggcaacgctgtgccttgggcaccatgcagtaccaaacggaacgatagtgaaaacaatcacgaatgaccgaattgaagttactaatgctactgagctggttcagaattcctcaataggtgaaatatgcgacagtcctcatcagatccttgatggagaaaactgtacactaatagatgctctattgggagaccctcagtgtgatggctttcaaaataagaaatgggacctttttgttgaacgaagcaaagcctacagcaactgttacccttatgatgtgccggattatgcctcccttaggtcactagttgcctcatccggcaca…	atgaagactatcattgctttgagctacattctatgtctggttttcgcccaaaaacttcctggaaatgacaacagcacggcaacgctgtgccttgggcaccatgcagtaccaaacggaacgatagtgaaaacaatcacgaatgaccaaattgaagttactaatgctactgagctggttcagagttcctcaacaggtgaaatatgcaacagtcctcatcagatccttgatggagaaaactgcacactaatagatgctctattgggagaccctcagtgtgatggcttccaaaataagaaatgggacctttttgttgaacgaagcaaagcctacagcaactgttacccttatgatgtgccggattatgcctcccttaggtcactagttgcctcatccggcaca…	11	11	5	13.850533807829182	13.850533807829182	10.192170818505337	0.7941932168550874	0.7941932168550874	0.49057262569832405	4	4	3	0.28879753340184994	0.28879753340184994	0.2943435754189944
unpassaged	2014	100x4	4	rankseq	ORIGINAL_|_A_NORTH_CAROLINA_29_2014	0.33465164420889992	0.33798876509995224	100	atgaagactatcattgctttgagctacattctatgtctggttttcgctcaaaaaattcctggaaatgacaatagcacggcaacgctgtgccttgggcaccatgcagtaccaaacggaacgatagtgaaaacaatcacaaatgaccgaattgaagttactaatgctactgagctggttcagaattcctcaataggtgaaatatgcgacagtcctcatcagatccttgatggagaaaactgcacactaatagatgctctattgggagaccctcagtgtgatggctttcaaaataagaaatgggacctttttgttgaacgaagcaaagcctacagcaactgttacccttatgatgtgccggattatgcctcccttaggtcactagttgcctcatccggcaca…	atgaagactatcattgctttgagctacattctatgtctggttttcgctcaaaaacttcctggaaatgacaatagcacggcaacgctgtgccttgggcaccatgcagtaccaaacggaacgatagtgaaaacaatcacgaatgaccgaattgaagttactaatgctactgagctggttcagaattcctcaataggtgaaatatgcgacagtcctcatcagatccttgatggagaaaactgcacactaatagatgctctattgggagaccctcagtgtgatggctttcaaaataagaaatgggacctttttgttgaacgaagcaaagcctacagcaactgttacccttatgatgtgccggattatgcctcccttaggtcactagttgcctcatccggcaca…	11	11	11	13.682730923694779	13.682730923694779	13.409638554216867	0.8039330789550925	0.8039330789550925	0.8203054806828391	4	4	4	0.29233930143821546	0.29233930143821546	0.29829290206648695
pooled	2005	48x4	4	rankseq	RHMK1_|_A_NEW_YORK_1003_2005	0.23241891058999994	0.17742691459781643	48	atgaagactatcattgctttgagctacattctatgtctggttttcgctcaaaaacttcccggaaatgacaacagcacggcaacgctgtgccttgggcaccatgcagtaccaaacggaacgatagtgaaaacaatcacgaatgaccaaattgaagttactaatgctactgagctggttcagagttcctcaacaggtggaatatgcgacagtcctcatcagatccttgatggagaaaactgcacactaatagatgctctattgggagaccctcagtgtgatggcttccaaaataagaaatgggacctttttgttgaacgcagcaaagcctacagcaactgttacccttatgatgtgccggattatgcctcccttaggtcactagttgcctcatccggcaca…	atgaagactatcattgctttgagctacattctatgtctggttttcgctcaaaaacttcccggaaatgacaacagcacggcaacgctgtgccttgggcaccatgcagtaccaaacggaacgatagtgaaaacaatcacgaatgaccaaattgaagttactaatgctactgagctggttcagagttcctcaacaggtggaatatgcgacagtcctcatcagatccttgatggagaaaactgcacactaatagatgctctattgggagaccctcagtgtgatggcttccaaaataagaaatgggacctttttgttgaacgcagcaaagcctacagcaactgttacccttatgatgtgccggattatgcctcccttaggtcactagttgcctcatccggcaca…	10	10	10	9.144927536231885	9.144927536231885	9.144927536231885	1.0935023771790808	1.0935023771790808	1.0935023771790808	4	4	4	0.4374009508716323	0.4374009508716323	0.4374009508716323
pooled	2006	30x4	4	rankseq	P0_|_A_GEORGIA_NHRC0001_2006	0.1916670135197	0.14560837686029798	30	atgaagactatcattgctttgagctacattctatgtctggttttcgctcaaaaacttcccggaaatgacaacagcacggcaacgctgtgccttgggcaccatgcagtaccaaacggaacgatagtgaaaacaatcacgaatgaccaaattgaagttactaatgctactgagctggttcagagttcctcaacaggtggaatatgcgacagtcctcatcagatccttgatggagaaaactgcacactaatagatgctctattgggagaccctcagtgtgatggcttccaaaataagaaatgggacctttttgttgaacgcagcaaagcctacagcaactgttacccttatgatgtgccggattatgcctcccttaggtcactagttgcctcatccggcaca…	atgaagactatcattgctttgagctacattctatgtctggttttcgctcaaaaacttcccggaaatgacaacagcacggcaacgctgtgccttgggcaccatgcagtaccaaacggaacgatagtgaaaacaatcacgaatgaccaaattgaagttactaatgctactgagctggttcagagttcctcaacaggtggaatatgcgacagtcctcatcagatccttgatggagaaaactgcacactaatagatgctctattgggagaccctcagtgtgatggcttccaaaataagaaatgggacctttttgttgaacgcagcaaagcctacagcaactgttacccttatgatgtgccggattatgcctcccttaggtcactagttgcctcatccggcaca…	12	12	12	18.90909090909091	18.90909090909091	18.90909090909091	0.6346153846153846	0.6346153846153846	0.6346153846153846	12	12	12	0.6346153846153846	0.6346153846153846	0.6346153846153846
pooled	2007	100x4	4	rankseq	X_C1_|_A_DELAWARE_11_2007	0.36369457925543985	0.54286901925685904	100	atgaagactatcattgctttgagctacattctatgtctggttttcgctcaaaaacttcctggaaatgacaacagcacggcaacgctgtgccttgggcaccatgcagtaccaaacggaacgatagtgaaaacaatcacgaatgaccaaattgaagttactaatgctactgagctggttcagagttcctcaacaggtgaaatatgcgacagtcctcatcagatccttgatggagaaaactgcacactaatagatgctctattgggagaccctcagtgtgatggcttccaaaataagaaatgggacctttttgttgaacgcagcaaagcctacagcaactgttacccttatgatgtgccggattatgcctcccttaggtcactagttgcctcatccggcaca…	atgaagactatcattgctttgagctacattctatgtctggttttcgctcaaaaacttcccggaaatgacaacagcacggcaacgctgtgccttgggcatcatgcagtaccaaacggaacgatagtgaaaacaatcacgaatgaccaaattgaagttactaatgctactgagctggttcagagttcctcaacaggtggaatatgcaacagtcctcatcagatccttgatggagaaaactgcacactaatagatgctctattgggagaccctcagtgtgatggcttccaaaataagaaatgggacctttttgttgaacgcagcaaagcctacagcaactgttacccttatgatgtgccggattatgcctcccttaggtcactagttgcctcatccggcaca…	2	2	2	6.995305164319249	6.995305164319249	6.995305164319249	0.2859060402684564	0.2859060402684564	0.2859060402684564	2	2	2	0.2859060402684564	0.2859060402684564	0.2859060402684564
pooled	2008	100x4	4	rankseq	CX_C1_|_A_WISCONSIN_06_2008	0.54623290579999983	0.79811938530997562	100	atgaagactatcattgctttgagctacattctatgtctggttttcgctcaaaaacttcctggaaatgacaacagcacggcaacgctgtgccttgggcaccatgcagtaccaaacggaacgatagtgaaaacaatcacgaatgaccaaattgaagttactaatgctactgagctggttcagagttcctcaacaggtgaaatatgcgacagtcctcatcagatccttgatggagaaaactgcacactaatagatgctctattgggagaccctcagtgtgatggcttccaaaataagaaatgggacctttttgttgaacgcagcaaagcctacagcaactgttacccttatgatgtgccggattatgcctcccttaggtcactagttgcctcatccggcaca…	atgaagactatcattgctttgagctacattctatgtctggttttcgctcaaaaacttcctggaaatgacaacagcacggcaacgctgtgccttgggcaccatgcagtaccaaacggaacgatagtgaaaacaatcacgaatgaccaaattgaagttactaatgctactgagctggttcagagttcctcaacaggtgaaatatgcgacagtcctcatcagatccttgatggagaaaactgcacactaatagatgctctattgggagaccctcagtgtgatggcttccaaaataagaaatgggacctttttgttgaacgcagcaaagcctacagcaactgttacccttatgatgtgccggattatgcctcccttaggtcactagttgcctcatccggcaca…	6	3	6	13.863636363636363	10.893939393939394	13.863636363636363	0.43278688524590164	0.2753824756606398	0.43278688524590164	6	3	6	0.43278688524590164	0.2753824756606398	0.43278688524590164
pooled	2009	100x4	4	rankseq	C1_C1_|_A_WASHINGTON_05_2009	0.24058463069418001	0.26714622510109193	100	atgaagactatcattgctttgagctacattctatgtctggttttcgctcaaaaacttcctggaaatgacaacagcacggcaacgctgtgccttgggcaccatgcagtaccaaacggaacgatagtgaaaacaatcacgaatgaccaaattgaagttactaatgctactgagctggttcagagttcctcaacaggtgaaatatgcgacagtcctcatcagatccttgatggagaaaactgcacactaatagatgctctattgggagaccctcagtgtgatggcttccaaaataagaaatgggacctttttgttgaacgcagcaaagcctacagcaactgttacccttatgatgtgccggattatgcctcccttaggtcactagttgcctcatccggcaca…	atgaagactatcattgctttgagctacattctatgtctggttttcgctcaaaaacttcctggaaatgacaacagcacggcaacgctgtgccttgggcaccatgcagtaccaaacggaacgatagtgaaaacaatcacgaatgaccaaattgaagttactaatgctactgagctggttcagagttcctcaacaggtgaaatatgcgacagtcctcatcagatccttgatggagaaaactgcacactaatagatgctctattgggagaccctcagtgtgatggcttccaaaataagaaatgggacctttttgttgaacgcagcaaagcctacagcaactgttacccttatgatgtgccggattatgcctcccttaggtcactagttgcctcatccggcaca…	6	7	6	8.132307692307693	8.978461538461538	8.132307692307693	0.7377979568671963	0.7796435915010281	0.7377979568671963	1	2	1	0.12296632614453272	0.2227553118574366	0.12296632614453272
pooled	2010	100x4	4	rankseq	MDCK1_MDCK2_|_A_PANAMA_307149_2010	0.43407218574500001	0.41276215487677348	100	atgaagactatcattgctttgagctacattctatgtctggttttcgctcaaaaacttcctggaaatgacaacagcacggcaacgctgtgccttgggcaccatgcagtgccaaacggaacgatagtgaaaacaatcacgaatgaccaaattgaagttactaatgctactgagctggttcagagttcctcaacaggtgaaatatgcaacagtcctcatcagatccttgatggagaaaactgcacactaatagatgctctattgggagaccctcagtgtgatggcttccaaaacaagaaatgggacctttttgttgaacgaagcaaagcccacagcaactgttacccttatgatgtgccggattatgcctcccttaggtcactagttgcctcatccggcaca…	atgaagactatcattgctttgagctacattctatgtctggttttcgctcaaaaacttcctggaaatgacaacagcacggcaacgctgtgccttgggcaccatgcagtaccaaacggaacgatagtgaaaacaatcacgaatgaccaaattgaagttactaatgctactgagctggttcagagttcctcaacaggtgaaatatgcgacagtcctcatcagatccttgatggaaaaaactgcacactaatagatgctctattgggagaccctcagtgtgatggcttccaaaataagaaatgggacctttttgttgaacgcagcaaagcctacagcaactgttacccttatgatgtgccggattatgcctcccttaggtcactagttgcctcatccggcaca…	22	22	22	19.29153605015674	19.29153605015674	19.29153605015674	1.140396490087748	1.140396490087748	1.140396490087748	5	5	5	0.25918102047448816	0.25918102047448816	0.25918102047448816
pooled	2011	100x4	4	rankseq	C2_|_A_MISSISSIPPI_03_2011	0.39853997680295022	0.39051097471659751	100	atgaagactatcattgctttgagctacattctatgtctggttttcgctcaaaaacttcctggaaatgacaacagcacggcaacgctgtgccttgggcaccatgcagtgccaaacggaacgatagtgaaaacaatcacgaatgaccaaattgaagttactaatgctactgagctggttcagagttcctcaacaggtgaaatatgcaacagtcctcatcagatccttgatggagaaaactgcacactaatagatgctctattgggagaccctcagtgtgatggcttccaaaacaagaaatgggacctttttgttgaacgaagcaaagcccacagcaactgttacccttatgatgtgccggattatgcctcccttaggtcactagttgcctcatccggcaca…	atgaagactatcattgctttgagctacattctatgtctggttttcgctcaaaaacttcctggaaatgacaacagcacggcaacgctgtgccttgggcaccatgcagtaccaaacggaacgatagtgaaaacaatcacgaatgaccaaattgaagttactaatgctactgagctggttcagagttcctcaacaggtgaaatatgcgacagtcctcatcagatccttgatggaaaaaactgcacactaatagatgctctattgggagaccctcagtgtgatggcttccaaaataagaaatgggacctttttgttgaacgcagcaaagcctacagcaactgttacccttatgatgtgccggattatgcctcccttaggtcactagttgcctcatccggcaca…	16	20	16	15.303680981595091	18.929447852760735	15.303680981595091	1.0455001002204851	1.0565548533462974	1.0455001002204851	5	9	5	0.3267187813189016	0.47544968400583376	0.3267187813189016
pooled	2012	100x4	4	rankseq	C2_|_A_PENNSYLVANIA_20_2012	0.22688560333908001	0.12193786078525601	100	atgaagactatcattgctttgagctacattctatgtctggttttcgctcaaaaacttcctggaaatgacaatagcacggcaacgctgtgccttgggcaccatgcagtaccaaacggaacgatagtgaaaacaatcacgaatgaccgaattgaagttactaatgctactgagctggttcagaattcctcaataggtgaaatatgcgacagtcctcatcagatccttgatggagaaaactgcacactaatagatgctctattgggagaccctcagtgtgatggctttcaaaataagaaatgggacctttttgttgaacgaagcaaagcctacagcaactgttacccttatgatgtgccggattatgcctcccttaggtcactagttgcctcatccggcaca…	atgaagactatcattgctttgagctacattctatgtctggttttcgctcaaaaacttcctggaaatgacaacagcacggcaacgctgtgccttgggcaccatgcagtaccaaacggaacgatagtgaaaacaatcacgaatgaccaaattgaagttactaatgctactgagctggttcagagttcctcaacaggtgaaatatgcgacagtcctcatcagatccttgatggagaaaactgcacactaatagatgctctattgggagaccctcagtgtgatggcttccaaaataagaaatgggacctttttgttgaacgaagcaaagcctacagcaactgttacccttatgatgtgccggattatgcctcccttaggtcactagttgcctcatccggcaca…	22	22	22	21.71764705882353	21.71764705882353	21.71764705882353	1.0130010834236185	1.0130010834236185	1.0130010834236185	10	10	10	0.4604550379198266	0.4604550379198266	0.4604550379198266
pooled	2013	100x4	4	rankseq	PMK1_|_A_NEW_YORK_3219_2013	0.33561056100022996	0.31293068742129138	100	atgaagactatcattgctttgagctacattctatgtctggttttcgctcaaaaacttcctggaaatgacaatagcacggcaacgctgtgccttgggcaccatgcagtaccaaacggaacgatagtgaaaacaatcacgaatgaccgaattgaagttactaatgctactgagctggttcagaattcctcaataggtgaaatatgcgacagtcctcatcagatccttgatggagaaaactgcacactaatagatgctctattgggagaccctcagtgtgatggctttcaaaataagaaatgggacctttttgttgaacgaagcaaagcctacagcaactgttacccttatgatgtgccggattatgcctcccttaggtcactagttgcctcatccggcaca…	atgaagactatcattgctttgagctacattctatgtctggttttcgcccaaaaacttcctggaaatgacaacagcacggcaacgctgtgccttgggcaccatgcagtaccaaacggaacgatagtgaaaacaatcacgaatgaccaaattgaagttactaatgctactgagctggttcagagttcctcaacaggtgaaatatgcaacagtcctcatcagatccttgatggagaaaactgcacactaatagatgctctattgggagaccctcagtgtgatggcttccaaaataagaaatgggacctttttgttgaacgaagcaaagcctacagcaactgttacccttatgatgtgccggattatgcctcccttaggtcactagttgcctcatccggcaca…	4	4	4	9.815457413249211	13.00788643533123	9.815457413249211	0.40752048851036476	0.3075057596701831	0.40752048851036476	3	2	3	0.3056403663827736	0.15375287983509156	0.3056403663827736
pooled	2014	100x4	4	rankseq	ORIGINAL_|_A_MINNESOTA_18_2014	0.32666685276860008	0.29512652643661413	100	atgaagactatcattgctttgagctacattctatgtctggttttcgctcaaaaaattcctggaaatgacaatagcacggcaacgctgtgccttgggcaccatgcagtaccaaacggaacgatagtgaaaacaatcacaaatgaccgaattgaagttactaatgctactgagctggttcagaattcctcaataggtgaaatatgcgacagtcctcatcagatccttgatggagaaaactgcacactaatagatgctctattgggagaccctcagtgtgatggctttcaaaataagaaatgggacctttttgttgaacgaagcaaagcctacagcaactgttacccttatgatgtgccggattatgcctcccttaggtcactagttgcctcatccggcaca…	atgaagactatcattgctttgagctacattctatgtctggttttcgctcaaaaacttcctggaaatgacaatagcacggcaacgctgtgccttgggcaccatgcagtaccaaacggaacgatagtgaaaacaatcacgaatgaccgaattgaagttactaatgctactgagctggttcagaattcctcaataggtgaaatatgcgacagtcctcatcagatccttgatggagaaaactgcacactaatagatgctctattgggagaccctcagtgtgatggctttcaaaataagaaatgggacctttttgttgaacgaagcaaagcctacagcaactgttacccttatgatgtgccggattatgcctcccttaggtcactagttgcctcatccggcaca…	11	11	11	13.848056537102474	14.179505300353357	13.848056537102474	0.7943352896146976	0.7757675438596491	0.7943352896146976	4	4	4	0.2888491962235264	0.282097288676236	0.2888491962235264
nonsiat	2005	7x4	4	rankseq	PASSAGE_DETAILS__ND_MDCK_|_A_QUEBEC_26_070605_2005	0.19208513023285714	0.092904494128861231	7	atgaagactatcattgctttgagctacattctatgtctggttttcgctcaaaaacttcccggaaatgacaacagcacggcaaagctgtgccttgggcaccatgcagtaccaaacggaacgatagtgaaaacaatcacgaatgaccaaattgaagttactaatgctactgagctggttcagagttcctcaacaggtggaatatgcgacagtcctcatcagatccttgatggagaaaactgcacactaatagatgctctattgggagaccctcagtgtgatggcttccaaaataagaaatgggacctttttgttgaacgcagcaaagcctacagcaactgttacccttatgatgtgccggattatgcctcccttaggtcactagttgcctcatccggcaca…	atgaagactatcattgctttgagctacattctatgtctggttttcgctcaaaaacttcccggaaatgacaacagcacggcaacgctgtgccttgggcaccatgcagtaccaaacggaacgatagtgaaaacaatcacgaatgaccaaattgaagttactaatgctactgagctggttcagagttcctcaacaggtggaatatgcgacagtcctcatcagatccttgatggagaaaactgcacactaatagatgctctattgggagaccctcagtgtgatggcttccaaaataagaaatgggacctttttgttgaacgcagcaaagcctacagcaactgttacccttatgatgtgccggattatgcctcccttaggtcactagttgcctcatccggcaca…	5	5	5	8.2	8.2	8.2	0.6097560975609757	0.6097560975609757	0.6097560975609757	5	5	5	0.6097560975609757	0.6097560975609757	0.6097560975609757
nonsiat	2006	11x4	4	rankseq	MDCK_1_|_A_NEW_YORK_928_2006	0.13674962254781817	0.02690627949588275	11	atgaagactatcattgctttgagctacattatatgtctggttttcgctcaaaaacttcccggaaatgacaacagcacggcaacgctgtgccttgggcaccatgcagtaccaaacggaacgatagtgaaaacaatcacgaatgaccaaattgaagttactaatgctactgagttggttcagagttcctcaacaggtgaaatatgcgacagtcctcatcagatccttgatggagaaaactgcacactaatagatgctctattgggagaccctcagtgtgatggcttccaaaataagaaatgggacctttttgttgaacgcagcaaagcctacagcaactgttacccttatgatgtgccggattatgcctcccttaggtcactagttgcctcatccggcaca…	atgaagactatcattgctttgagctacattctatgtctggttttcgctcaaaaacttcccggaaatgacaacagcacggcaacgctgtgccttgggcaccatgcagtaccaaacggaacgatagtgaaaacaatcacgaatgaccaaattgaagttactaatgctactgagctggttcagagttcctcaacaggtggaatatgcgacagtcctcatcagatccttgatggagaaaactgcacactaatagatgctctattgggagaccctcagtgtgatggcttccaaaataagaaatgggacctttttgttgaacgcagcaaagcctacagcaactgttacccttatgatgtgccggattatgcctcccttaggtcactagttgcctcatccggcaca…	22	19	19	23.25	20.625	20.625	0.946236559139785	0.9212121212121213	0.9212121212121213	17	14	14	0.7311827956989247	0.6787878787878788	0.6787878787878788
nonsiat	2007	100x4	4	rankseq	X3_C2_|_A_MANAGUA_3012_01_2007	0.38463122204780986	0.45935377984187642	100	atgaagactatcattgctttgagctacattctatgtctggttttcgctcaaaaacttcctggaaatgacaacagcacggcaacgctgtgccttgggcaccatgcagtaccaaacggaacgatagtgaaaacaatcacgaatgaccaaattgaagttactaatgctactgagctggttcagagttcctcaacaggtgaaatatgcgacagtcctcatcagatccttgatggagaaaactgcacactaatagatgctctattgggagaccctcagtgtgatggcttccaaaataagaaatgggacctttttgttgaacgcagcaaagcctacagcaactgttacccttatgatgtgccggattatgcctcccttaggtcactagttgcctcatccggcaca…	atgaagactatcattgctttgagctacattctatgtctggttttcgctcaaaaacttcctggaaatgacaacagcacggcaacgctgtgccttgggcatcatgcagtaccaaacggaacgatagtgaaaacaatcacgaatgaccaaattgaagttactaatgctactgagctggttcagagttcctcaacaggtggaatatgcaacagtcctcatcagatccttgatggagaaaactgcacactaatagatgctctattgggagaccctcagtgtgatggcttccaaaataagaaatgggacctttttgttgaacgcagcaaagcctacagcaactgttacccttatgatgtgccggattatgcctcccttaggtcactagttgcctcatccggcaca…	4	2	2	9.15748031496063	7.377952755905512	7.377952755905512	0.4368013757523646	0.2710779082177161	0.2710779082177161	4	2	2	0.4368013757523646	0.2710779082177161	0.2710779082177161
nonsiat	2008	62x4	4	rankseq	MX_C1_|_A_NORTH_CAROLINA_01_2008	0.39869160949679028	0.45660765179954521	62	atgaagactatcattgctttgagctacattctatgtctggttttcgctcaaaaacttcctggaaatgacaacagcacggcaacgctgtgccttgggcaccatgcagtaccaaacggaacgatagtgaaaacaatcacgaatgaccaaattgaagttactaatgctactgagctggttcagagttcctcaacaggtgaaatatgcgacagtcctcatcagatccttgatggagaaaactgcacactaatagatgctctattgggagaccctcagtgtgatggcttccaaaataagaaatgggacctttttgttgaacgcagcaaagcctacagcaactgttacccttatgatgtgccggattatgcctcccttaggtcactagttgcctcatccggcaca…	atgaagactatcattgctttgagctacattctatgtctggttttcgctcaaaaacttcctggaaatgacaacagcacggcaacgctgtgccttgggcaccatgcagtaccaaacggaacgatagtgaaaacaatcacgaatgaccaaattgaagttactaatgctactgagctggttcagagttcctcaacaggtgaaatatgcgacagtcctcatcagatccttgatggagaaaactgcacactaatagatgctctattgggagaccctcagtgtgatggcttccaaaataagaaatgggacctttttgttgaacgcagcaaagcctacagcaactgttacccttatgatgtgccggattatgcctcccttaggtcactagttgcctcatccggcaca…	7	3	6	15.426966292134832	11.44943820224719	14.426966292134832	0.4537509104151493	0.2620215897939156	0.4158878504672897	7	3	6	0.4537509104151493	0.2620215897939156	0.4158878504672897
nonsiat	2009	100x4	4	rankseq	M1_C1_|_A_WASHINGTON_15_2009	0.24995163200930001	0.3135803271927291	100	atgaagactatcattgctttgagctacattctatgtctggttttcgctcaaaaacttcctggaaatgacaacagcacggcaacgctgtgccttgggcaccatgcagtaccaaacggaacgatagtgaaaacaatcacgaatgaccaaattgaagttactaatgctactgagctggttcagagttcctcaacaggtgaaatatgcgacagtcctcatcagatccttgatggagaaaactgcacactaatagatgctctattgggagaccctcagtgtgatggcttccaaaataagaaatgggacctttttgttgaacgcagcaaagcctacagcaactgttacccttatgatgtgccggattatgcctcccttaggtcactagttgcctcatccggcaca…	atgaagactatcattgctttgagctacattctatgtctggttttcgctcaaaaacttcctggaaatgacaacagcacggcaacgctgtgccttgggcaccatgcagtaccaaacggaacgatagtgaaaacaatcacgaatgaccaaattgaagttactaatgctactgagctggttcagagctcctcaacaggtgaaatatgcgacagtcctcatcagatccttgatggagaaaactgcacactaatagatgctctattgggagaccctcagtgtgatggcttccaaaataagaaatgggacctttttgttgaacgcagcaaagcctacagcaactgttacccttatgatgtgccggattatgcctcccttaggtcactagttgcctcatccggcaca…	6	7	6	9.133928571428571	9.901785714285714	9.133928571428571	0.656891495601173	0.7069431920649234	0.656891495601173	2	3	2	0.21896383186705767	0.30297565374211005	0.21896383186705767
nonsiat	2010	100x4	4	rankseq	C2_|_A_IOWA_12_2010	0.32730989195487004	0.32451999001142545	100	atgaagactatcattgctttgagctacattctatgtctggttttcgctcaaaaacttcctggaaatgacaacagcacggcaacgctgtgccttgggcaccatgcagtgccaaacggaacgatagtgaaaacaatcacgaatgaccaaattgaagttactaatgctactgagctggttcagagttcctcaacaggtgaaatatgcaacagtcctcatcagatccttgatggagaaaactgcacactaatagatgctctattgggagaccctcagtgtgatggcttccaaaacaagaaatgggacctttttgttgaacgaagcaaagcccacagcaactgttacccttatgatgtgccggattatgcctcccttaggtcactagttgcctcatccggcaca…	atgaagactatcattgctttgagctacattctatgtctggttttcgctcaaaaacttcctggaaatgacaacagcacggcaacgctgtgccttgggcaccatgcagtaccaaacggaacgatagtgaaaacaatcacgaatgaccaaattgaagttactaatgctactgagctggttcagagttcctcaacaggtgaaatatgcgacagtcctcatcagatccttgatggaaaaaactgcacactaatagatgctctattgggagaccctcagtgtgatggcttccaaaataagaaatgggacctttttgttgaacgcagcaaagcctacagcaactgttacccttatgatgtgccggattatgcctcccttaggtcactagttgcctcatccggcaca…	22	23	23	18.86813186813187	19.74175824175824	19.74175824175824	1.1659871869539895	1.1650431394377958	1.1650431394377958	8	6	6	0.4239953407105416	0.30392429724464237	0.30392429724464237
nonsiat	2011	100x4	4	rankseq	C2_|_A_MISSISSIPPI_05_2011	0.34304124663248009	0.39533711472447347	100	atgaagactatcattgctttgagctacattctatgtctggttttcgctcaaaaacttcctggaaatgacaacagcacggcaacgctgtgccttgggcaccatgcagtgccaaacggaacgatagtgaaaacaatcacgaatgaccaaattgaagttactaatgctactgagctggttcagagttcctcaacaggtgaaatatgcaacagtcctcatcagatccttgatggagaaaactgcacactaatagatgctctattgggagaccctcagtgtgatggcttccaaaacaagaaatgggacctttttgttgaacgaagcaaagcccacagcaactgttacccttatgatgtgccggattatgcctcccttaggtcactagttgcctcatccggcaca…	atgaagactatcattgctttgagctacattctatgtctggttttcgctcaaaaacttcctggaaatgacaacagcacggcaacgctgtgccttgggcaccatgcagtaccaaacggaacgatagtgaaaacaatcacgaatgaccaaattgaagttactaatgctactgagctggttcagagttcctcaacaggtgaaatatgcgacagtcctcatcagatccttgatggaaaaaactgcacactaatagatgctctattgggagaccctcagtgtgatggcttccaaaataagaaatgggacctttttgttgaacgcagcaaagcctacagcaactgttacccttatgatgtgccggattatgcctcccttaggtcactagttgcctcatccggcaca…	16	20	16	15.497816593886462	19.0	15.497816593886462	1.0324034939419555	1.0526315789473684	1.0324034939419555	5	9	5	0.3226260918568611	0.47368421052631576	0.3226260918568611
nonsiat	2012	100x4	4	rankseq	C2_|_A_HAWAII_13_2012	0.24760992049527999	0.14125329441738368	100	atgaagactatcattgctttgagctacattctatgtctggttttcgctcaaaaacttcctggaaatgacaatagcacggcaacgctgtgccttgggcaccatgcagtaccaaacggaacgatagtgaaaacaatcacgaatgaccgaattgaagttactaatgctactgagctggttcagaattcctcaataggtgaaatatgcgacagtcctcatcagatccttgatggagaaaactgcacactaatagatgctctattgggagaccctcagtgtgatggctttcaaaataagaaatgggacctttttgttgaacgaagcaaagcctacagcaactgttacccttatgatgtgccggattatgcctcccttaggtcactagttgcctcatccggcaca…	atgaagactatcattgctttgagctacattctatgtctggttttcgctcaaaaacttcctggaaatgacaacagcacggcaacgctgtgccttgggcaccatgcagtaccaaacggaacgatagtgaaaacaatcacgaatgaccaaattgaagttactaatgctactgagctggttcagagttcctcaacaggtgaaatatgcgacagtcctcatcagatccttgatggagaaaactgcacactaatagatgctctattgggagaccctcagtgtgatggcttccaaaataagaaatgggacctttttgttgaacgaagcaaagcctacagcaactgttacccttatgatgtgccggattatgcctcccttaggtcactagttgcctcatccggcaca…	17	19	19	21.160526315789475	20.49473684210526	20.49473684210526	0.80338266384778	0.9270672829994865	0.9270672829994865	13	10	10	0.614351448824773	0.48793014894709813	0.48793014894709813
nonsiat	2013	100x4	4	rankseq	C1_C1_|_A_FLORIDA_06_2013	0.27515490476754001	0.3368813099741737	100	atgaagactatcattgctttgagctacattctatgtctggttttcgctcaaaaacttcctggaaatgacaatagcacggcaacgctgtgccttgggcaccatgcagtaccaaacggaacgatagtgaaaacaatcacgaatgaccgaattgaagttactaatgctactgagctggttcagaattcctcaataggtgaaatatgcgacagtcctcatcagatccttgatggagaaaactgcacactaatagatgctctattgggagaccctcagtgtgatggctttcaaaataagaaatgggacctttttgttgaacgaagcaaagcctacagcaactgttacccttatgatgtgccggattatgcctcccttaggtcactagttgcctcatccggcaca…	atgaagaccatcattgctttgagctacattctatgtctggttttcgctcaagaacttcctggaaatgacaacagcacggcaacgctgtgccttgggcaccatgcagtgccaaacggaacgatagtgaaaacaatcacgaatgaccaaattgaagttactaatgctactgagctggttcagagttcctcaacaggtgaaatatgcaacagtcctcatcagatccttgatggagaaaactgcacactaatagatgctctattgggagaccctcagtgtgatggctttcaaaataagaaatgggacctttttgttgaacgaagcaaagcctacagcaactgttacccttatgatgtgccggattatgcctcccttaggtcactagttgcctcatccggcaca…	0	4	4	7.793774319066148	11.214007782101167	8.700389105058365	0.0	0.3566967383761277	0.4597495527728086	0	2	3	0.0	0.17834836918806385	0.34481216457960645
nonsiat	2014	100x4	4	rankseq	C1_|_A_COLORADO_13_2014	0.32326556524166994	0.3662235693872482	100	atgaagactatcattgctttgagctacattctatgtctggttttcgctcaaaaaattcctggaaatgacaatagcacggcaacgctgtgccttgggcaccatgcagtaccaaacggaacgatagtgaaaacaatcacgaatgaccgaattgaagttactaatgctactgagctggttcagaattcctcaataggtgaaatatgcgacagtcctcatcagatccttgatggagaaaactgcacactaatagatgctctattgggagaccctcagtgtgatggctttcaaaataagaaatgggacctttttgttgaacgaagcaaagcctacagcaactgttacccttatgatgtgccggattatgcctcccttaggtcactagttgcctcatccggcaca…	atgaagactatcattgctttgagctacattctatgtctggttttcgctcaaaaacttcctggaaatgacaatagcacggcaacgctgtgccttgggcaccatgcagtaccaaacggaacgatagtgaaaacaatcacgaatgaccgaattgaagttactaatgctactgagctggttcagaattcctcaataggtgaaatatgcgacagtcctcatcagatccttgatggagaaaactgcacactaatagatgctctattgggagaccctcagtgtgatggctttcaaaataagaaatgggacctttttgttgaacgaagcaaagcctacagcaactgttacccttatgatgtgccggattatgcctcccttaggtcactagttgcctcatccggcaca…	11	12	10	13.558922558922559	13.030303030303031	11.912457912457912	0.811273901167122	0.9209302325581394	0.8394573205200679	10	7	7	0.7375217283337472	0.5372093023255814	0.5876201243640475
unpassaged	2005	15x5	5	rankseq	ORIGINAL_|_A_NEW_YORK_918_2005	0.14389674576626668	0.036691947988754428	15	atgaagactatcattgctttgagctacattctatgtctggttttcgctcaaaaacttcccggaaatgacaacagcacggcaacgctgtgccttgggcaccatgcagtaccaaacggaacgatagtgaaaacaatcacgaatgaccaaattgaagttactaatgctactgagctggttcagagttcctcaacaggtggaatatgcgacagtcctcatcagatccttgatggagaaaactgcacactaatagatgctctattgggagaccctcagtgtgatggcttccaaaataagaaatgggacctttttgttgaacgcagcaaagcctacagcaactgttacccttatgatgtgccggattatgcctcccttaggtcactagttgcctcatccggcaca…	atgaagactatcattgctttgagctacattctatgtctggttttcgctcaaaaacttcccggaaatgacaacagcacggcaacgctgtgccttgggcaccatgcagtaccaaacggaacgatagtgaaaacaatcacgaatgaccaaattgaagttactaatgctactgagctggttcagagttcctcaacaggtggaatatgcgacagtcctcatcagatccttgatggagaaaactgcacactaatagatgctctattgggagaccctcagtgtgatggcttccaaaataagaaatgggacctttttgttgaacgcagcaaagcctacagcaactgttacccttatgatgtgccggattatgcctcccttaggtcactagttgcctcatccggcaca…	6	6	6	11.272727272727273	11.272727272727273	11.272727272727273	0.532258064516129	0.532258064516129	0.532258064516129	6	6	6	0.532258064516129	0.532258064516129	0.532258064516129
unpassaged	2006	12x5	5	rankseq	P0_|_A_GEORGIA_NHRC0001_2006	0.1758560217275833	0.096016120564246132	12	atgaagactatcattgctttgagctacattctatgtctggttttcgctcaaaaacttcccggaaatgacaacagcacggcaacgctgtgccttgggcaccatgcagtaccaaacggaacgatagtgaaaacaatcacgaatgaccaaattgaagttactaatgctactgagctggttcagagttcctcaacaggtggaatatgcgacagtcctcatcagatccttgatggagaaaactgcacactaatagatgctctattgggagaccctcagtgtgatggcttccaaaataagaaatgggacctttttgttgaacgcagcaaagcctacagcaactgttacccttatgatgtgccggattatgcctcccttaggtcactagttgcctcatccggcaca…	atgaagactatcattgctttgagctacattctatgtctggttttcgctcaaaaacttcccggaaatgacaacagcacggcaacgctgtgccttgggcaccatgcagtaccaaacggaacgatagtgaaaacaatcacgaatgaccaaattgaagttactaatgctactgagctggttcagagttcctcaacaggtggaatatgcgacagtcctcatcagatccttgatggagaaaactgcacactaatagatgctctattgggagaccctcagtgtgatggcttccaaaataagaaatgggacctttttgttgaacgcagcaaagcctacagcaactgttacccttatgatgtgccggattatgcctcccttaggtcactagttgcctcatccggcaca…	12	12	12	18.5	18.5	18.5	0.6486486486486487	0.6486486486486487	0.6486486486486487	12	12	12	0.6486486486486487	0.6486486486486487	0.6486486486486487
unpassaged	2007	54x5	5	rankseq	ORIGINAL_|_A_COLORADO_UR06_0453_2007	0.29966793122131485	0.30042742137696415	54	atgaagactatcattgctttgagctacattctatgtctggttttcgctcaaaaacttcctggaaatgacaacagcacggcaacgctgtgccttgggcaccatgcagtaccaaacggaacgatagtgaaaacaatcacgaatgaccaaattgaagttactaatgctactgagctggttcagagttcctcaacaggtgaaatatgcgacagtcctcatcagatccttgatggagaaaactgcacactaatagatgctctattgggagaccctcagtgtgatggcttccaaaataagaaatgggacctttttgttgaacgcagcaaagcctacagcaactgttacccttatgatgtgccggattatgcctcccttaggtcactagttgcctcatccggcaca…	atgaagactatcattgctttgagctacattctatgtctggttttcgctcaaaaacttcccggaaatgacaacagcacggcaacgctgtgccttgggcatcatgcagtaccaaacggaacgatagtgaaaacaatcacgaatgaccaaattgaagttactaatgctactgagctggttcagagttcctcaacaggtggaatatgcaacagtcctcatcagatccttgatggagaaaactgcacactaatagatgctctattgggagaccctcagtgtgatggcttccaaaataagaaatgggacctttttgttgaacgcagcaaagcctacagcaactgttacccttatgatgtgccggattatgcctcccttaggtcactagttgcctcatccggcaca…	2	2	2	6.256410256410256	6.256410256410256	6.256410256410256	0.319672131147541	0.319672131147541	0.319672131147541	2	2	2	0.319672131147541	0.319672131147541	0.319672131147541
unpassaged	2008	25x5	5	rankseq	P0_|_A_NEW_YORK_1157_2008	0.21716764091900001	0.18494689170296585	25	atgaagactatcattgctttgagctacattctatgtctggttttcgctcaaaaacttcctggaaatgacaacagcacggcaacgctgtgccttgggcaccatgcagtaccaaacggaacgatagtgaaaacaatcacgaatgaccaaattgaagttactaatgctactgagctggttcagagttcctcaacaggtgaaatatgcgacagtcctcatcagatccttgatggagaaaactgcacactaatagatgctctattgggagaccctcagtgtgatggcttccaaaataagaaatgggacctttttgttgaacgcagcaaagcctacagcaactgttacccttatgatgtgccggattatgcctcccttaggtcactagttgcctcatccggcaca…	atgaagactatcattgctttgagctacattctatgtctggttttcgctcaaaaacttcctggaaatgacaacagcacggcaacgctgtgccttgggcaccatgcagtaccaaacggaacgatagtgaaaacaatcacgaatgaccaaattgaagttactaatgctactgagctggttcagagttcctcaacaggtgaaatatgcgacagtcctcatcagatccttgatggagaaaactgcacactaatagatgctctattgggagaccctcagtgtgatggcttccaaaataagaaatgggacctttttgttgaacgcagcaaagcctacagcaactgttacccttatgatgtgccggattatgcctcccttaggtcactagttgcctcatccggcaca…	3	3	6	9.916666666666666	9.916666666666666	12.86111111111111	0.3025210084033614	0.3025210084033614	0.46652267818574517	3	3	6	0.3025210084033614	0.3025210084033614	0.46652267818574517
unpassaged	2009	100x5	5	rankseq	P0_|_A_CALIFORNIA_VRDL231_2009	0.31691099257681993	0.32642801575994584	100	atgaagactatcattgctttgagctacattctatgtctggttttcgctcaaaaacttcctggaaatgacaacagcacggcaacgctgtgccttgggcaccatgcagtaccaaacggaacgatagtgaaaacaatcacgaatgaccaaattgaagttactaatgctactgagctggttcagagttcctcaacaggtgaaatatgcgacagtcctcatcagatccttgatggaaaaaactgcacactaatagatgctctattgggagaccctcagtgtgatggcttccaaaataagaaatgggacctttttgttgaacgcagcaaagcctacagcaactgttacccttatgatgtgccggattatgcctcccttaggtcactagttgcctcatccggcaca…	atgaagactatcattgctttgagctacattctatgtctggttttcgctcaaaaacttcctggaaatgacaacagcacggcaacgctgtgccttgggcaccatgcagtaccaaacggaacgatagtgaaaacaatcacgaatgaccaaattgaagttactaatgctactgagctggttcagagttcctcaacaggtgaaatatgcgacagtcctcatcagatccttgatggaaaaaactgcacactaatagatgctctattgggagaccctcagtgtgatggcttccaaaataagaaatgggacctttttgttgaacgcagcaaagcctacagcaactgttacccttatgatgtgccggattatgcctcccttaggtcactagttgcctcatccggcaca…	3	3	2	8.491891891891893	8.491891891891893	7.578378378378378	0.3532781667727562	0.3532781667727562	0.2639087018544936	2	2	1	0.2355187778485041	0.2355187778485041	0.1319543509272468
unpassaged	2010	48x5	5	rankseq	P0_|_A_MANAGUA_5863_02_2010	0.59558360346806272	0.49006249919789174	48	atgaagactatcattgctttgagctacattctatgtctggttttcgctcaaaaacttcctggaaatgacaacagcacggcaacgctgtgccttgggcaccatgcagtaccaaacggaacgatagtgaaaacaatcacgaatgaccaaattgaagttactaatgctactgagctggttcagagttcctcaacaggtgaaatatgcgacagtcctcatcagatccttgatggagaaaactgcacactaatagatgctctattgggagaccctcagtgtgatggcttccaaaataagaaatgggacctttttgttgaacgaagcaaagcctacagcaactgttacccttatgatgtgccggattatgcctcccttaggtcactagttgcctcatccggcaca…	atgaagactatcattgctttgagctacattctatgtctggttttcgctcaaaaacttcctggaaatgacaacagcacggcaacgctgtgccttgggcaccatgcagtaccaaacggaacgatagtgaaaacaatcacgaatgaccaaattgaagttactaatgctactgagctggttcagagttcctcaacaggtgaaatatgcgacagtcctcatcagatccttgatggaaaaaactgcacactaatagatgctctattgggagaccctcagtgtgatggcttccaaaataagaaatgggacctttttgttgaacgcagcaaagcctacagcaactgttacccttatgatgtgccggattatgcctcccttaggtcactagttgcctcatccggcaca…	12	12	12	14.884057971014492	14.884057971014492	14.884057971014492	0.8062317429406037	0.8062317429406037	0.8062317429406037	5	5	5	0.3359298928919182	0.3359298928919182	0.3359298928919182
unpassaged	2011	52x5	5	rankseq	ORIGINAL_|_A_ALASKA_01_2011	0.31618412420501912	0.30942496323591506	52	atgaagaccatcattgctttgagctacattctatgtctggttttcgctcaaaaacttcctggaaatgacaacagcacggcaacgctgtgccttgggcaccatgcagtaccaaacggaacgatagtgaaaacaatcacgaatgaccaaattgaagttactaatgctactgagctggttcagagttcctcagcaggtgaaatatgcgacagtcctcatcatatccttgatggagaaaactgcacactaatagatgctctattgggagaccctcagtgtgatggcttccaaaataagaaatgggacctttttgttgaacgaagcagagcctacagcaactgttacccttatgatgtgccggattatgcctcccttaggtcactagttgcctcatccggcaca…	atgaagactatcattgctttgagctacattctatgtctggttttcgctcaaaaacttcctggaaatgacaacagcacggcaacgctgtgccttgggcaccatgcagtaccaaacggaacgatagtgaaaacaatcacgaatgaccaaattgaagttactaatgctactgagctggttcagagttcctcaacaggtgaaatatgcgacagtcctcatcagatccttgatggaaaaaactgcacactaatagatgctctattgggagaccctcagtgtgatggcttccaaaataagaaatgggacctttttgttgaacgcagcaaagcctacagcaactgttacccttatgatgtgccggattatgcctcccttaggtcactagttgcctcatccggcaca…	12	12	8	18.133333333333333	18.133333333333333	14.186666666666667	0.6617647058823529	0.6617647058823529	0.5639097744360902	11	11	7	0.6066176470588236	0.6066176470588236	0.4934210526315789
unpassaged	2012	100x5	5	rankseq	P0_|_A_TEXAS_JMM_29_2012	0.36138685736404019	0.2426779264850388	100	atgaagactatcattgctttgagctacattctatgtctggttttcgctcaaaaacttcctggaaatgacaatagcacggcaacgctgtgccttgggcaccatgcagtaccaaacggaacgatagtgaaaacaatcacgaatgaccgaattgaagttactaatgctactgagctggttcagaattcctcaataggtgaaatatgcgacagtcctcatcagatccttgatggagaaaactgtacactaatagatgctctattgggagaccctcagtgtgatggctttcaaaataagaaatgggacctttttgttgaacgaagcaaagcctacagcaactgttacccttatgatgtgccggattatgcctcccttaggtcactagttgcctcatccggcaca…	atgaagactatcattgctttgagctacattctatgtctggttttcgcccaaaaacttcctggaaatgacaacagcacggcaacgctgtgccttgggcaccatgcagtaccaaacggaacgatagtgaaaacaatcacgaatgaccaaattgaagttactaatgctactgagctggttcagagttcctcaacaggtgaaatatgcgacagtcctcatcagatccttgatggagaaaactgcacactaatagatgctctattgggagaccctcagtgtgatggcttccaaaataagaaatgggacctttttgttgaacgaagcaaagcctacagcaactgttacccttatgatgtgccggattatgcctcccttaggtcactagttgcctcatccggcaca…	21	21	21	22.929347826086957	22.929347826086957	22.929347826086957	0.915856838113297	0.915856838113297	0.915856838113297	11	11	11	0.4797345342498222	0.4797345342498222	0.4797345342498222
unpassaged	2013	100x5	5	rankseq	P0_|_A_HOUSTON_JMM_168_2013	0.35243917508180012	0.29345815922944596	100	atgaagactatcattgctttgagctacattctatgtctggttttcgctcaaaaacttcctggaaatgacaatagcacggcaacgctgtgccttgggcaccatgcagtaccaaacggaacgatagtgaaaacaatcacgaatgaccgaattgaagttactaatgctactgagctggttcagaattcctcaataggtgaaatatgcgacagtcctcatcagatccttgatggagaaaactgtacactaatagatgctctattgggagaccctcagtgtgatggctttcaaaataagaaatgggacctttttgttgaacgaagcaaagcctacagcaactgttacccttatgatgtgccggattatgcctcccttaggtcactagttgcctcatccggcaca…	atgaagactatcattgctttgagctacattctatgtctggttttcgcccaaaaacttcctggaaatgacaacagcacggcaacgctgtgccttgggcaccatgcagtaccaaacggaacgatagtgaaaacaatcacgaatgaccaaattgaagttactaatgctactgagctggttcagagttcctcaacaggtgaaatatgcaacagtcctcatcagatccttgatggagaaaactgcacactaatagatgctctattgggagaccctcagtgtgatggcttccaaaataagaaatgggacctttttgttgaacgaagcaaagcctacagcaactgttacccttatgatgtgccggattatgcctcccttaggtcactagttgcctcatccggcaca…	11	11	5	13.850533807829182	13.850533807829182	10.192170818505337	0.7941932168550874	0.7941932168550874	0.49057262569832405	4	4	3	0.28879753340184994	0.28879753340184994	0.2943435754189944
unpassaged	2014	100x5	5	rankseq	ORIGINAL_|_A_FLORIDA_25_2014	0.30439348804883992	0.30306183175901202	100	atgaagactatcattgctttgagctacattctatgtctggttttcgctcaaaaaattcctggaaatgacaatagcacggcaacgctgtgccttgggcaccatgcagtaccaaacggaacgatagtgaaaacaatcacaaatgaccgaattgaagttactaatgctactgagctggttcagaattcctcaataggtgaaatatgcgacagtcctcatcagatccttgatggagaaaactgcacactaatagatgctctattgggagaccctcagtgtgatggctttcaaaataagaaatgggacctttttgttgaacgaagcaaagcctacagcaactgttacccttatgatgtgccggattatgcctcccttaggtcactagttgcctcatccggcaca…	atgaagactatcattgctttgagctacattctatgtctggttttcgctcaaaaacttcctggaaatgacaatagcacggcaacgctgtgccttgggcaccatgcagtaccaaacggaacgatagtgaaaacaatcacgaatgaccgaattgaagttactaatgctactgagctggttcagaattcctcaataggtgaaatatgcgacagtcctcatcagatccttgatggagaaaactgcacactaatagatgctctattgggagaccctcagtgtgatggctttcaaaataagaaatgggacctttttgttgaacgaagcaaagcctacagcaactgttacccttatgatgtgccggattatgcctcccttaggtcactagttgcctcatccggcaca…	11	11	11	13.682730923694779	13.682730923694779	13.409638554216867	0.8039330789550925	0.8039330789550925	0.8203054806828391	4	4	4	0.29233930143821546	0.29233930143821546	0.29829290206648695
pooled	2005	48x5	5	rankseq	RHMK_1_|_A_NEW_YORK_367_2005	0.20924360518302085	0.142827372548919	48	atgaagactatcattgctttgagctacattctatgtctggttttcgctcaaaaacttcccggaaatgacaacagcacggcaacgctgtgccttgggcaccatgcagtaccaaacggaacgatagtgaaaacaatcacgaatgaccaaattgaagttactaatgctactgagctggttcagagttcctcaacaggtggaatatgcgacagtcctcatcagatccttgatggagaaaactgcacactaatagatgctctattgggagaccctcagtgtgatggcttccaaaataagaaatgggacctttttgttgaacgcagcaaagcctacagcaactgttacccttatgatgtgccggattatgcctcccttaggtcactagttgcctcatccggcaca…	atgaagactatcattgctttgagctacattctatgtctggttttcgctcaaaaacttcccggaaatgacaacagcacggcaacgctgtgccttgggcaccatgcagtaccaaacggaacgatagtgaaaacaatcacgaatgaccaaattgaagttactaatgctactgagctggttcagagttcctcaacaggtggaatatgcgacagtcctcatcagatccttgatggagaaaactgcacactaatagatgctctattgggagaccctcagtgtgatggcttccaaaataagaaatgggacctttttgttgaacgcagcaaagcctacagcaactgttacccttatgatgtgccggattatgcctcccttaggtcactagttgcctcatccggcaca…	6	6	6	9.144927536231885	9.144927536231885	9.144927536231885	0.6561014263074485	0.6561014263074485	0.6561014263074485	4	4	4	0.4374009508716323	0.4374009508716323	0.4374009508716323
pooled	2006	30x5	5	rankseq	P0_|_A_GEORGIA_NHRC0001_2006	0.1900285032357	0.13586719701881533	30	atgaagactatcattgctttgagctacattctatgtctggttttcgctcaaaaacttcccggaaatgacaacagcacggcaacgctgtgccttgggcaccatgcagtaccaaacggaacgatagtgaaaacaatcacgaatgaccaaattgaagttactaatgctactgagctggttcagagttcctcaacaggtggaatatgcgacagtcctcatcagatccttgatggagaaaactgcacactaatagatgctctattgggagaccctcagtgtgatggcttccaaaataagaaatgggacctttttgttgaacgcagcaaagcctacagcaactgttacccttatgatgtgccggattatgcctcccttaggtcactagttgcctcatccggcaca…	atgaagactatcattgctttgagctacattctatgtctggttttcgctcaaaaacttcccggaaatgacaacagcacggcaacgctgtgccttgggcaccatgcagtaccaaacggaacgatagtgaaaacaatcacgaatgaccaaattgaagttactaatgctactgagctggttcagagttcctcaacaggtggaatatgcgacagtcctcatcagatccttgatggagaaaactgcacactaatagatgctctattgggagaccctcagtgtgatggcttccaaaataagaaatgggacctttttgttgaacgcagcaaagcctacagcaactgttacccttatgatgtgccggattatgcctcccttaggtcactagttgcctcatccggcaca…	12	12	12	18.90909090909091	18.90909090909091	18.90909090909091	0.6346153846153846	0.6346153846153846	0.6346153846153846	12	12	12	0.6346153846153846	0.6346153846153846	0.6346153846153846
pooled	2007	100x5	5	rankseq	MDCK_1_|_A_MANAGUA_3012_01_2007	0.43529005977611007	0.66186980295318543	100	atgaagactatcattgctttgagctacattctatgtctggttttcgctcaaaaacttcctggaaatgacaacagcacggcaacgctgtgccttgggcaccatgcagtaccaaacggaacgatagtgaaaacaatcacgaatgaccaaattgaagttactaatgctactgagctggttcagagttcctcaacaggtgaaatatgcgacagtcctcatcagatccttgatggagaaaactgcacactaatagatgctctattgggagaccctcagtgtgatggcttccaaaataagaaatgggacctttttgttgaacgcagcaaagcctacagcaactgttacccttatgatgtgccggattatgcctcccttaggtcactagttgcctcatccggcaca…	atgaagactatcattgctttgagctacattctatgtctggttttcgctcaaaaacttcccggaaatgacaacagcacggcaacgctgtgccttgggcatcatgcagtaccaaacggaacgatagtgaaaacaatcacgaatgaccaaattgaagttactaatgctactgagctggttcagagttcctcaacaggtggaatatgcaacagtcctcatcagatccttgatggagaaaactgcacactaatagatgctctattgggagaccctcagtgtgatggcttccaaaataagaaatgggacctttttgttgaacgcagcaaagcctacagcaactgttacccttatgatgtgccggattatgcctcccttaggtcactagttgcctcatccggcaca…	2	2	2	6.995305164319249	6.995305164319249	6.995305164319249	0.2859060402684564	0.2859060402684564	0.2859060402684564	2	2	2	0.2859060402684564	0.2859060402684564	0.2859060402684564
pooled	2008	100x5	5	rankseq	MX_C1_|_A_MINNESOTA_06_2008	0.47493502677150956	0.62688359584042397	100	atgaagactatcattgctttgagctacattctatgtctggttttcgctcaaaaacttcctggaaatgacaacagcacggcaacgctgtgccttgggcaccatgcagtaccaaacggaacgatagtgaaaacaatcacgaatgaccaaattgaagttactaatgctactgagctggttcagagttcctcaacaggtgaaatatgcgacagtcctcatcagatccttgatggagaaaactgcacactaatagatgctctattgggagaccctcagtgtgatggcttccaaaataagaaatgggacctttttgttgaacgcagcaaagcctacagcaactgttacccttatgatgtgccggattatgcctcccttaggtcactagttgcctcatccggcaca…	atgaagactatcattgctttgagctacattctatgtctggttttcgctcaaaaacttcctggaaatgacaacagcacggcaacgctgtgccttgggcaccatgcagtaccaaacggaacgatagtgaaaacaatcacgaatgaccaaattgaagttactaatgctactgagctggttcagagttcctcaacaggtgaaatatgcgacagtcctcatcagatccttgatggagaaaactgcacactaatagatgctctattgggagaccctcagtgtgatggcttccaaaataagaaatgggacctttttgttgaacgcagcaaagcctacagcaactgttacccttatgatgtgccggattatgcctcccttaggtcactagttgcctcatccggcaca…	6	3	6	13.863636363636363	10.893939393939394	13.863636363636363	0.43278688524590164	0.2753824756606398	0.43278688524590164	6	3	6	0.43278688524590164	0.2753824756606398	0.43278688524590164
pooled	2009	100x5	5	rankseq	P0_|_A_CALIFORNIA_VRDL231_2009	0.21401885530580006	0.20668763184358602	100	atgaagactatcattgctttgagctacattctatgtctggttttcgctcaaaaacttcctggaaatgacaacagcacggcaacgctgtgccttgggcaccatgcagtaccaaacggaacgatagtgaaaacaatcacgaatgaccaaattgaagttactaatgctactgagctggttcagagttcctcaacaggtgaaatatgcgacagtcctcatcagatccttgatggaaaaaactgcacactaatagatgctctattgggagaccctcagtgtgatggcttccaaaataagaaatgggacctttttgttgaacgcagcaaagcctacagcaactgttacccttatgatgtgccggattatgcctcccttaggtcactagttgcctcatccggcaca…	atgaagactatcattgctttgagctacattctatgtctggttttcgctcaaaaacttcctggaaatgacaacagcacggcaacgctgtgccttgggcaccatgcagtaccaaacggaacgatagtgaaaacaatcacgaatgaccaaattgaagttactaatgctactgagctggttcagagttcctcaacaggtgaaatatgcgacagtcctcatcagatccttgatggagaaaactgcacactaatagatgctctattgggagaccctcagtgtgatggcttccaaaataagaaatgggacctttttgttgaacgcagcaaagcctacagcaactgttacccttatgatgtgccggattatgcctcccttaggtcactagttgcctcatccggcaca…	2	3	2	8.132307692307693	8.978461538461538	8.132307692307693	0.24593265228906544	0.3341329677861549	0.24593265228906544	1	2	1	0.12296632614453272	0.2227553118574366	0.12296632614453272
pooled	2010	100x5	5	rankseq	C1_|_A_PENNSYLVANIA_08_2010	0.37989769041694976	0.39102520084866971	100	atgaagactatcattgctttgagctacattctatgtctggttttcgctcaaaaacttcctggaaatgacaacagcacggcaacgctgtgccttgggcaccatgcagtgccaaacggaacgatagtgaaaacaatcacgaatgaccaaattgaagttactaatgctactgagctggttcagagttcctcaacaggtgaaatatgcaacagtcctcatcagatccttgatggagaaaactgcacactaatagatgctctattgggagaccctcagtgtgatggcttccaaaacaagaaatgggacctttttgttgaacgaagcaaagcccacagcaactgttacccttatgatgtgccggattatgcctcccttaggtcactagttgcctcatccggcaca…	atgaagactatcattgctttgagctacattctatgtctggttttcgctcaaaaacttcctggaaatgacaacagcacggcaacgctgtgccttgggcaccatgcagtaccaaacggaacgatagtgaaaacaatcacgaatgaccaaattgaagttactaatgctactgagctggttcagagttcctcaacaggtgaaatatgcgacagtcctcatcagatccttgatggaaaaaactgcacactaatagatgctctattgggagaccctcagtgtgatggcttccaaaataagaaatgggacctttttgttgaacgcagcaaagcctacagcaactgttacccttatgatgtgccggattatgcctcccttaggtcactagttgcctcatccggcaca…	22	22	22	19.29153605015674	19.29153605015674	19.29153605015674	1.140396490087748	1.140396490087748	1.140396490087748	5	5	5	0.25918102047448816	0.25918102047448816	0.25918102047448816
pooled	2011	100x5	5	rankseq	PASSAGE_DETAILS__PMK01_|_A_ROCHESTER_0044_2011	0.3170059115444	0.29606751192738096	100	atgaagactatcattgctttgagctacattctatgtctggttttcgctcaaaaacttcctggaaatgacaacagcacggcaacgctgtgccttgggcaccatgcagtgccaaacggaacgatagtgaaaacaatcacgaatgaccaaattgaagttactaatgctactgagctggttcagagttcctcaacaggtgaaatatgcaacagtcctcatcagatccttgatggagaaaactgcacactaatagatgctctattgggagaccctcagtgtgatggcttccaaaacaagaaatgggacctttttgttgaacgaagcaaagcccacagcaactgttacccttatgatgtgccggattatgcctcccttaggtcactagttgcctcatccggcaca…	atgaagactatcattgctttgagctacattctatgtctggttttcgctcaaaaacttcctggaaatgacaacagcacggcaacgctgtgccttgggcaccatgcagtaccaaacggaacgatagtgaaaacaatcacgaatgaccaaattgaagttactaatgctactgagctggttcagagttcctcaacaggtgaaatatgcgacagtcctcatcagatccttgatggaaaaaactgcacactaatagatgctctattgggagaccctcagtgtgatggcttccaaaataagaaatgggacctttttgttgaacgcagcaaagcctacagcaactgttacccttatgatgtgccggattatgcctcccttaggtcactagttgcctcatccggcaca…	15	19	15	15.303680981595091	18.929447852760735	15.303680981595091	0.9801563439567048	1.0037271106789825	0.9801563439567048	5	9	5	0.3267187813189016	0.47544968400583376	0.3267187813189016
pooled	2012	100x5	5	rankseq	C2_|_A_WISCONSIN_53_2012	0.2712106386153601	0.16132786594046419	100	atgaagactatcattgctttgagctacattctatgtctggttttcgctcaaaaacttcctggaaatgacaatagcacggcaacgctgtgccttgggcaccatgcagtaccaaacggaacgatagtgaaaacaatcacgaatgaccgaattgaagttactaatgctactgagctggttcagaattcctcaataggtgaaatatgcgacagtcctcatcagatccttgatggagaaaactgcacactaatagatgctctattgggagaccctcagtgtgatggctttcaaaataagaaatgggacctttttgttgaacgaagcaaagcctacagcaactgttacccttatgatgtgccggattatgcctcccttaggtcactagttgcctcatccggcaca…	atgaagactatcattgctttgagctacattctatgtctggttttcgctcaaaaacttcctggaaatgacaacagcacggcaacgctgtgccttgggcaccatgcagtaccaaacggaacgatagtgaaaacaatcacgaatgaccaaattgaagttactaatgctactgagctggttcagagttcctcaacaggtgaaatatgcgacagtcctcatcagatccttgatggagaaaactgcacactaatagatgctctattgggagaccctcagtgtgatggcttccaaaataagaaatgggacctttttgttgaacgaagcaaagcctacagcaactgttacccttatgatgtgccggattatgcctcccttaggtcactagttgcctcatccggcaca…	21	21	21	21.71764705882353	21.71764705882353	21.71764705882353	0.9669555796316359	0.9669555796316359	0.9669555796316359	10	10	10	0.4604550379198266	0.4604550379198266	0.4604550379198266
pooled	2013	100x5	5	rankseq	P0_|_A_HOUSTON_JMM_141_2013	0.35436036384480973	0.33152166767336333	100	atgaagactatcattgctttgagctacattctatgtctggttttcgctcaaaaacttcctggaaatgacaatagcacggcaacgctgtgccttgggcaccatgcagtaccaaacggaacgatagtgaaaacaatcacgaatgaccgaattgaagttactaatgctactgagctggttcagaattcctcaataggtgaaatatgcgacagtcctcatcagatccttgatggagaaaactgcacactaatagatgctctattgggagaccctcagtgtgatggctttcaaaataagaaatgggacctttttgttgaacgaagcaaagcctacagcaactgttacccttatgatgtgccggattatgcctcccttaggtcactagttgcctcatccggcaca…	atgaagactatcattgctttgagctacattctatgtctggttttcgcccaaaaacttcctggaaatgacaacagcacggcaacgctgtgccttgggcaccatgcagtaccaaacggaacgatagtgaaaacaatcacgaatgaccaaattgaagttactaatgctactgagctggttcagagttcctcaacaggtgaaatatgcaacagtcctcatcagatccttgatggagaaaactgcacactaatagatgctctattgggagaccctcagtgtgatggcttccaaaataagaaatgggacctttttgttgaacgaagcaaagcctacagcaactgttacccttatgatgtgccggattatgcctcccttaggtcactagttgcctcatccggcaca…	4	4	4	9.815457413249211	13.00788643533123	9.815457413249211	0.40752048851036476	0.3075057596701831	0.40752048851036476	3	2	3	0.3056403663827736	0.15375287983509156	0.3056403663827736
pooled	2014	100x5	5	rankseq	S1_|_A_MICHIGAN_31_2014	0.33602663365660979	0.31783094567913167	100	atgaagactatcattgctttgagctacattctatgtctggttttcgctcaaaaaattcctggaaatgacaatagcacggcaacgctgtgccttgggcaccatgcagtaccaaacggaacgatagtgaaaacaatcacaaatgaccgaattgaagttactaatgctactgagctggttcagaattcctcaataggtgaaatatgcgacagtcctcatcagatccttgatggagaaaactgcacactaatagatgctctattgggagaccctcagtgtgatggctttcaaaataagaaatgggacctttttgttgaacgaagcaaagcctacagcaactgttacccttatgatgtgccggattatgcctcccttaggtcactagttgcctcatccggcaca…	atgaagactatcattgctttgagctacattctatgtctggttttcgctcaaaaacttcctggaaatgacaatagcacggcaacgctgtgccttgggcaccatgcagtaccaaacggaacgatagtgaaaacaatcacgaatgaccgaattgaagttactaatgctactgagctggttcagaattcctcaataggtgaaatatgcgacagtcctcatcagatccttgatggagaaaactgcacactaatagatgctctattgggagaccctcagtgtgatggctttcaaaataagaaatgggacctttttgttgaacgaagcaaagcctacagcaactgttacccttatgatgtgccggattatgcctcccttaggtcactagttgcctcatccggcaca…	11	11	11	13.848056537102474	14.179505300353357	13.848056537102474	0.7943352896146976	0.7757675438596491	0.7943352896146976	4	4	4	0.2888491962235264	0.282097288676236	0.2888491962235264
nonsiat	2005	7x5	5	rankseq	PASSAGE_DETAILS__P0_MDCK_|_A_QUEBEC_26_100605_2005	0.17710458732371429	0.089605330954435833	7	atgaagactatcattgctttgagctacattctatgtctggttttcgctcaaaaacttcccggaaatgacaacagcacggcaaagctgtgccttgggcaccatgcagtaccaaacggaacgatagtgaaaacaatcacgaatgaccaaattgaagttactaatgctactgagctggttcagagttcctcaacaggtggaatatgcgacagtcctcatcagatccttgatggagaaaactgcacactaatagatgctctattgggagaccctcagtgtgatggcttccaaaataagaaatgggacctttttgttgaacgcagcaaagcctacagcaactgttacccttatgatgtgccggattatgcctcccttaggtcactagttgcctcatccggcaca…	atgaagactatcattgctttgagctacattctatgtctggttttcgctcaaaaacttcccggaaatgacaacagcacggcaacgctgtgccttgggcaccatgcagtaccaaacggaacgatagtgaaaacaatcacgaatgaccaaattgaagttactaatgctactgagctggttcagagttcctcaacaggtggaatatgcgacagtcctcatcagatccttgatggagaaaactgcacactaatagatgctctattgggagaccctcagtgtgatggcttccaaaataagaaatgggacctttttgttgaacgcagcaaagcctacagcaactgttacccttatgatgtgccggattatgcctcccttaggtcactagttgcctcatccggcaca…	6	6	6	8.2	8.2	8.2	0.7317073170731708	0.7317073170731708	0.7317073170731708	5	5	5	0.6097560975609757	0.6097560975609757	0.6097560975609757
nonsiat	2006	11x5	5	rankseq	MDCK_1_|_A_NEW_YORK_938_2006	0.12735942630781819	0.0038979578170427504	11	atgaagactatcattgctttgagctacattctatgtctggttttcgctcaaaaacttcccggaaatgacaacagcacggcaacgctgtgccttgggcaccatgcagtaccaaacggaacgatagtgagaacaatcacgaatgaccaaattgaagttactaatgctactgagctggttcagagttcctcaacaggtgaaatatgcgacagccctcatcagatccttgatggagaaaactgcacactaatagatgctctattgggagaccctcagtgtgatggcttccaaaataagaaatgggacctttttgttgaacgcagcaaagcctacagcaactgttacccttatgatgtgccggattatgcctcccttaggtcactagttgcctcatccggcaca…	atgaagactatcattgctttgagctacattctatgtctggttttcgctcaaaaacttcccggaaatgacaacagcacggcaacgctgtgccttgggcaccatgcagtaccaaacggaacgatagtgaaaacaatcacgaatgaccaaattgaagttactaatgctactgagctggttcagagttcctcaacaggtggaatatgcgacagtcctcatcagatccttgatggagaaaactgcacactaatagatgctctattgggagaccctcagtgtgatggcttccaaaataagaaatgggacctttttgttgaacgcagcaaagcctacagcaactgttacccttatgatgtgccggattatgcctcccttaggtcactagttgcctcatccggcaca…	19	16	16	23.25	20.625	20.625	0.8172043010752689	0.7757575757575758	0.7757575757575758	17	14	14	0.7311827956989247	0.6787878787878788	0.6787878787878788
nonsiat	2007	100x5	5	rankseq	X_C1_|_A_DELAWARE_11_2007	0.29904806501556985	0.37291338956350328	100	atgaagactatcattgctttgagctacattctatgtctggttttcgctcaaaaacttcctggaaatgacaacagcacggcaacgctgtgccttgggcaccatgcagtaccaaacggaacgatagtgaaaacaatcacgaatgaccaaattgaagttactaatgctactgagctggttcagagttcctcaacaggtgaaatatgcgacagtcctcatcagatccttgatggagaaaactgcacactaatagatgctctattgggagaccctcagtgtgatggcttccaaaataagaaatgggacctttttgttgaacgcagcaaagcctacagcaactgttacccttatgatgtgccggattatgcctcccttaggtcactagttgcctcatccggcaca…	atgaagactatcattgctttgagctacattctatgtctggttttcgctcaaaaacttcctggaaatgacaacagcacggcaacgctgtgccttgggcatcatgcagtaccaaacggaacgatagtgaaaacaatcacgaatgaccaaattgaagttactaatgctactgagctggttcagagttcctcaacaggtggaatatgcaacagtcctcatcagatccttgatggagaaaactgcacactaatagatgctctattgggagaccctcagtgtgatggcttccaaaataagaaatgggacctttttgttgaacgcagcaaagcctacagcaactgttacccttatgatgtgccggattatgcctcccttaggtcactagttgcctcatccggcaca…	4	2	2	9.15748031496063	7.377952755905512	7.377952755905512	0.4368013757523646	0.2710779082177161	0.2710779082177161	4	2	2	0.4368013757523646	0.2710779082177161	0.2710779082177161
nonsiat	2008	62x5	5	rankseq	C2_C1_|_A_MEMPHIS_30_2008	0.41451952962238708	0.49043869199756368	62	atgaagactatcattgctttgagctacattctatgtctggttttcgctcaaaaacttcctggaaatgacaacagcacggcaacgctgtgccttgggcaccatgcagtaccaaacggaacgatagtgaaaacaatcacgaatgaccaaattgaagttactaatgctactgagctggttcagagttcctcaacaggtgaaatatgcgacagtcctcatcagatccttgatggagaaaactgcacactaatagatgctctattgggagaccctcagtgtgatggcttccaaaataagaaatgggacctttttgttgaacgcagcaaagcctacagcaactgttacccttatgatgtgccggattatgcctcccttaggtcactagttgcctcatccggcaca…	atgaagactatcattgctttgagctacattctatgtctggttttcgctcaaaaacttcctggaaatgacaacagcacggcaacgctgtgccttgggcaccatgcagtaccaaacggaacgatagtgaaaacaatcacgaatgaccaaattgaagttactaatgctactgagctggttcagagttcctcaacaggtgaaatatgcgacagtcctcatcagatccttgatggagaaaactgcacactaatagatgctctattgggagaccctcagtgtgatggcttccaaaataagaaatgggacctttttgttgaacgcagcaaagcctacagcaactgttacccttatgatgtgccggattatgcctcccttaggtcactagttgcctcatccggcaca…	7	3	6	15.426966292134832	11.44943820224719	14.426966292134832	0.4537509104151493	0.2620215897939156	0.4158878504672897	7	3	6	0.4537509104151493	0.2620215897939156	0.4158878504672897
nonsiat	2009	100x5	5	rankseq	MDCK2_|_A_ALABAMA_WRAIR1242P_2009	0.28743398454309999	0.40255681604119425	100	atgaagactatcattgctttgagctacattctatgtctggttttcgctcaaaaacttcctggaaatgacaacagcacggcaacgctgtgccttgggcaccatgcagtaccaaacggaacgatagtgaaaacaatcacgaatgaccaaattgaagttactaatgctactgagctggttcagagttcctcaacaggtgaaatatgcgacagtcctcatcagatccttgatggagaaaactgcacactaatagatgctctattgggagaccctcagtgtgatggcttccaaaataagaaatgggacctttttgttgaacgcagcaaagcctacagcaactgttacccttatgatgtgccggattatgcctcccttaggtcactagttgcctcatccggcaca…	atgaagactatcattgctttgagctacattctatgtctggttttcgctcaaaaacttcctggaaatgacaacagcacggcaacgctgtgccttgggcaccatgcagtaccaaacggaacgatagtgaaaacaatcacgaatgaccaaattgaagttactaatgctactgagctggttcagagctcctcaacaggtgaaatatgcgacagtcctcatcagatccttgatggagaaaactgcacactaatagatgctctattgggagaccctcagtgtgatggcttccaaaataagaaatgggacctttttgttgaacgcagcaaagcctacagcaactgttacccttatgatgtgccggattatgcctcccttaggtcactagttgcctcatccggcaca…	6	7	6	9.133928571428571	9.901785714285714	9.133928571428571	0.656891495601173	0.7069431920649234	0.656891495601173	2	3	2	0.21896383186705767	0.30297565374211005	0.21896383186705767
nonsiat	2010	100x5	5	rankseq	MX_C2_|_A_FLORIDA_27_2010	0.4320306411151098	0.45882804084653989	100	atgaagactatcattgctttgagctacattctatgtctggttttcgctcaaaaacttcctggaaatgacaacagcacggcaacgctgtgccttgggcaccatgcagtgccaaacggaacgatagtgaaaacaatcacgaatgaccaaattgaagttactaatgctactgagctggttcagagttcctcaacaggtgaaatatgcaacagtcctcatcagatccttgatggagaaaactgcacactaatagatgctctattgggagaccctcagtgtgatggcttccaaaacaagaaatgggacctttttgttgaacgaagcaaagcccacagcaactgttacccttatgatgtgccggattatgcctcccttaggtcactagttgcctcatccggcaca…	atgaagactatcattgctttgagctacattctatgtctggttttcgctcaaaaacttcctggaaatgacaacagcacggcaacgctgtgccttgggcaccatgcagtaccaaacggaacgatagtgaaaacaatcacgaatgaccaaattgaagttactaatgctactgagctggttcagagttcctcaacaggtgaaatatgcgacagtcctcatcagatccttgatggaaaaaactgcacactaatagatgctctattgggagaccctcagtgtgatggcttccaaaataagaaatgggacctttttgttgaacgcagcaaagcctacagcaactgttacccttatgatgtgccggattatgcctcccttaggtcactagttgcctcatccggcaca…	21	22	22	18.86813186813187	19.74175824175824	19.74175824175824	1.1129877693651717	1.1143890898970221	1.1143890898970221	8	6	6	0.4239953407105416	0.30392429724464237	0.30392429724464237
nonsiat	2011	100x5	5	rankseq	C2_|_A_MISSISSIPPI_05_2011	0.34385820246626991	0.38969763261453116	100	atgaagactatcattgctttgagctacattctatgtctggttttcgctcaaaaacttcctggaaatgacaacagcacggcaacgctgtgccttgggcaccatgcagtgccaaacggaacgatagtgaaaacaatcacgaatgaccaaattgaagttactaatgctactgagctggttcagagttcctcaacaggtgaaatatgcaacagtcctcatcagatccttgatggagaaaactgcacactaatagatgctctattgggagaccctcagtgtgatggcttccaaaacaagaaatgggacctttttgttgaacgaagcaaagcccacagcaactgttacccttatgatgtgccggattatgcctcccttaggtcactagttgcctcatccggcaca…	atgaagactatcattgctttgagctacattctatgtctggttttcgctcaaaaacttcctggaaatgacaacagcacggcaacgctgtgccttgggcaccatgcagtaccaaacggaacgatagtgaaaacaatcacgaatgaccaaattgaagttactaatgctactgagctggttcagagttcctcaacaggtgaaatatgcgacagtcctcatcagatccttgatggaaaaaactgcacactaatagatgctctattgggagaccctcagtgtgatggcttccaaaataagaaatgggacctttttgttgaacgcagcaaagcctacagcaactgttacccttatgatgtgccggattatgcctcccttaggtcactagttgcctcatccggcaca…	16	20	16	15.497816593886462	19.0	15.497816593886462	1.0324034939419555	1.0526315789473684	1.0324034939419555	5	9	5	0.3226260918568611	0.47368421052631576	0.3226260918568611
nonsiat	2012	100x5	5	rankseq	C2_|_A_NEBRASKA_15_2012	0.25092733178337007	0.16905490810516055	100	atgaagactatcattgctttgagctacattctatgtctggttttcgctcaaaaacttcctggaaatgacaatagcacggcaacgctgtgccttgggcaccatgcagtaccaaacggaacgatagtgaaaacaatcacgaatgaccgaattgaagttactaatgctactgagctggttcagaattcctcaataggtgaaatatgcgacagtcctcatcagatccttgatggagaaaactgcacactaatagatgctctattgggagaccctcagtgtgatggctttcaaaataagaaatgggacctttttgttgaacgaagcaaagcctacagcaactgttacccttatgatgtgccggattatgcctcccttaggtcactagttgcctcatccggcaca…	atgaagactatcattgctttgagctacattctatgtctggttttcgctcaaaaacttcctggaaatgacaacagcacggcaacgctgtgccttgggcaccatgcagtaccaaacggaacgatagtgaaaacaatcacgaatgaccaaattgaagttactaatgctactgagctggttcagagttcctcaacaggtgaaatatgcgacagtcctcatcagatccttgatggagaaaactgcacactaatagatgctctattgggagaccctcagtgtgatggcttccaaaataagaaatgggacctttttgttgaacgaagcaaagcctacagcaactgttacccttatgatgtgccggattatgcctcccttaggtcactagttgcctcatccggcaca…	21	21	21	21.160526315789475	20.49473684210526	20.49473684210526	0.9924138788707871	1.0246533127889061	1.0246533127889061	13	10	10	0.614351448824773	0.48793014894709813	0.48793014894709813
nonsiat	2013	100x5	5	rankseq	C2_|_A_VIRGINIA_03_2013	0.22677972060689006	0.2339590182616415	100	atgaagactatcattgctttgagctacattctatgtctggttttcgctcaaaaacttcctggaaatgacaatagcacggcaacgctgtgccttgggcaccatgcagtaccaaacggaacgatagtgaaaacaatcacgaatgaccgaattgaagttactaatgctactgagctggttcagaattcctcaataggtgaaatatgcgacagtcctcatcagatccttgatggagaaaactgcacactaatagatgctctattgggagaccctcagtgtgatggctttcaaaataagaaatgggacctttttgttgaacgaagcaaagcctacagcaactgttacccttatgatgtgccggattatgcctcccttaggtcactagttgcctcatccggcaca…	atgaagaccatcattgctttgagctacattctatgtctggttttcgctcaagaacttcctggaaatgacaacagcacggcaacgctgtgccttgggcaccatgcagtgccaaacggaacgatagtgaaaacaatcacgaatgaccaaattgaagttactaatgctactgagctggttcagagttcctcaacaggtgaaatatgcaacagtcctcatcagatccttgatggagaaaactgcacactaatagatgctctattgggagaccctcagtgtgatggctttcaaaataagaaatgggacctttttgttgaacgaagcaaagcctacagcaactgttacccttatgatgtgccggattatgcctcccttaggtcactagttgcctcatccggcaca…	0	4	4	7.793774319066148	11.214007782101167	8.700389105058365	0.0	0.3566967383761277	0.4597495527728086	0	2	3	0.0	0.17834836918806385	0.34481216457960645
nonsiat	2014	100x5	5	rankseq	C2_|_A_NEW_JERSEY_08_2014	0.40725248412040993	0.51050152457179343	100	atgaagactatcattgctttgagctacattctatgtctggttttcgctcaaaaaattcctggaaatgacaatagcacggcaacgctgtgccttgggcaccatgcagtaccaaacggaacgatagtgaaaacaatcacgaatgaccgaattgaagttactaatgctactgagctggttcagaattcctcaataggtgaaatatgcgacagtcctcatcagatccttgatggagaaaactgcacactaatagatgctctattgggagaccctcagtgtgatggctttcaaaataagaaatgggacctttttgttgaacgaagcaaagcctacagcaactgttacccttatgatgtgccggattatgcctcccttaggtcactagttgcctcatccggcaca…	atgaagactatcattgctttgagctacattctatgtctggttttcgctcaaaaacttcctggaaatgacaatagcacggcaacgctgtgccttgggcaccatgcagtaccaaacggaacgatagtgaaaacaatcacgaatgaccgaattgaagttactaatgctactgagctggttcagaattcctcaataggtgaaatatgcgacagtcctcatcagatccttgatggagaaaactgcacactaatagatgctctattgggagaccctcagtgtgatggctttcaaaataagaaatgggacctttttgttgaacgaagcaaagcctacagcaactgttacccttatgatgtgccggattatgcctcccttaggtcactagttgcctcatccggcaca…	11	12	10	13.558922558922559	13.030303030303031	11.912457912457912	0.811273901167122	0.9209302325581394	0.8394573205200679	10	7	7	0.7375217283337472	0.5372093023255814	0.5876201243640475
unpassaged	2005	15x6	6	rankseq	P0_|_A_CALIFORNIA_NHRC0003_2005	0.139136157116	0.035496842739894924	15	atgaagactatcattgctttgagctacattctatgtctggttttcgctcaaaaacttcccggaaatgacaacagcacggcaacgctgtgccttgggcaccatgcagtaccaaacggaacgatagtgaaaacaatcacgaatgaccaaattgaagttactaatgctactgagctggttcagagttcctcaacaggtggaatatgcgacagtcctcatcagatccttgatggagaaaactgcactctaatagatgctctattgggagaccctcagtgtgatggcttccaaaataagaaatgggacctttttgttgaacgcagcaaagcctacagcaactgttacccttatgatgtgccggattatgcctcccttaggtcactagttgcctcatccggcaca…	atgaagactatcattgctttgagctacattctatgtctggttttcgctcaaaaacttcccggaaatgacaacagcacggcaacgctgtgccttgggcaccatgcagtaccaaacggaacgatagtgaaaacaatcacgaatgaccaaattgaagttactaatgctactgagctggttcagagttcctcaacaggtggaatatgcgacagtcctcatcagatccttgatggagaaaactgcacactaatagatgctctattgggagaccctcagtgtgatggcttccaaaataagaaatgggacctttttgttgaacgcagcaaagcctacagcaactgttacccttatgatgtgccggattatgcctcccttaggtcactagttgcctcatccggcaca…	12	12	12	11.272727272727273	11.272727272727273	11.272727272727273	1.064516129032258	1.064516129032258	1.064516129032258	6	6	6	0.532258064516129	0.532258064516129	0.532258064516129
unpassaged	2006	12x6	6	rankseq	P0_|_A_GEORGIA_NHRC0001_2006	0.16992504321974999	0.10159203933562379	12	atgaagactatcattgctttgagctacattctatgtctggttttcgctcaaaaacttcccggaaatgacaacagcacggcaacgctgtgccttgggcaccatgcagtaccaaacggaacgatagtgaaaacaatcacgaatgaccaaattgaagttactaatgctactgagctggttcagagttcctcaacaggtggaatatgcgacagtcctcatcagatccttgatggagaaaactgcacactaatagatgctctattgggagaccctcagtgtgatggcttccaaaataagaaatgggacctttttgttgaacgcagcaaagcctacagcaactgttacccttatgatgtgccggattatgcctcccttaggtcactagttgcctcatccggcaca…	atgaagactatcattgctttgagctacattctatgtctggttttcgctcaaaaacttcccggaaatgacaacagcacggcaacgctgtgccttgggcaccatgcagtaccaaacggaacgatagtgaaaacaatcacgaatgaccaaattgaagttactaatgctactgagctggttcagagttcctcaacaggtggaatatgcgacagtcctcatcagatccttgatggagaaaactgcacactaatagatgctctattgggagaccctcagtgtgatggcttccaaaataagaaatgggacctttttgttgaacgcagcaaagcctacagcaactgttacccttatgatgtgccggattatgcctcccttaggtcactagttgcctcatccggcaca…	12	12	12	18.5	18.5	18.5	0.6486486486486487	0.6486486486486487	0.6486486486486487	12	12	12	0.6486486486486487	0.6486486486486487	0.6486486486486487
unpassaged	2007	54x6	6	rankseq	ORIGINAL_|_A_COLORADO_UR06_0453_2007	0.30184616856187041	0.36426425537250035	54	atgaagactatcattgctttgagctacattctatgtctggttttcgctcaaaaacttcctggaaatgacaacagcacggcaacgctgtgccttgggcaccatgcagtaccaaacggaacgatagtgaaaacaatcacgaatgaccaaattgaagttactaatgctactgagctggttcagagttcctcaacaggtgaaatatgcgacagtcctcatcagatccttgatggagaaaactgcacactaatagatgctctattgggagaccctcagtgtgatggcttccaaaataagaaatgggacctttttgttgaacgcagcaaagcctacagcaactgttacccttatgatgtgccggattatgcctcccttaggtcactagttgcctcatccggcaca…	atgaagactatcattgctttgagctacattctatgtctggttttcgctcaaaaacttcccggaaatgacaacagcacggcaacgctgtgccttgggcatcatgcagtaccaaacggaacgatagtgaaaacaatcacgaatgaccaaattgaagttactaatgctactgagctggttcagagttcctcaacaggtggaatatgcaacagtcctcatcagatccttgatggagaaaactgcacactaatagatgctctattgggagaccctcagtgtgatggcttccaaaataagaaatgggacctttttgttgaacgcagcaaagcctacagcaactgttacccttatgatgtgccggattatgcctcccttaggtcactagttgcctcatccggcaca…	2	2	2	6.256410256410256	6.256410256410256	6.256410256410256	0.319672131147541	0.319672131147541	0.319672131147541	2	2	2	0.319672131147541	0.319672131147541	0.319672131147541
unpassaged	2008	25x6	6	rankseq	P0_|_A_NEW_YORK_1148_2008	0.24456472828008002	0.2129618741395663	25	atgaagactatcattgctttgagctacattctatgtctggttttcgctcaaaaacttcctggaaatgacaacagcacggcaacgctgtgccttgggcaccatgcagtaccaaacggaacgatagtgaaaacaatcacgaatgaccaaattgaagttactaatgctactgagctggttcagagttcctcaacaggtgaaatatgcgacagtcctcatcagatccttgatggagaaaactgcacactaatagatgctctattgggagaccctcagtgtgatggcttccaaaataagaaatgggacctttttgttgaacgcagcaaagcctacagcaactgttacccttatgatgtgccggattatgcctcccttaggtcactagttgcctcatccggcaca…	atgaagactatcattgctttgagctacattctatgtctggttttcgctcaaaaacttcctggaaatgacaacagcacggcaacgctgtgccttgggcaccatgcagtaccaaacggaacgatagtgaaaacaatcacgaatgaccaaattgaagttactaatgctactgagctggttcagagttcctcaacaggtgaaatatgcgacagtcctcatcagatccttgatggagaaaactgcacactaatagatgctctattgggagaccctcagtgtgatggcttccaaaataagaaatgggacctttttgttgaacgcagcaaagcctacagcaactgttacccttatgatgtgccggattatgcctcccttaggtcactagttgcctcatccggcaca…	3	3	6	9.916666666666666	9.916666666666666	12.86111111111111	0.3025210084033614	0.3025210084033614	0.46652267818574517	3	3	6	0.3025210084033614	0.3025210084033614	0.46652267818574517
unpassaged	2009	100x6	6	rankseq	P0_|_A_CALIFORNIA_VRDL356_2009	0.31320809782742992	0.32127685430505215	100	atgaagactatcattgctttgagctacattctatgtctggttttcgctcaaaaacttcctggaaatgacaacagcacggcaacgctgtgccttgggcaccatgcagtaccaaacggaacgatagtgaaaacaatcacgaatgaccaaattgaagttactaatgctactgagctggttcagagttcctcaacaggtgaaatatgcgacagtcctcatcagatccttgatggaaaaaactgcacactaatagatgctctattgggagaccctcagtgtgatggcttccaaaataagaaatgggacctttttgttgaacgcagcaaagcctacagcaactgttacccttatgatgtgccggattatgcctcccttaggtcactagttgcctcatccggcaca…	atgaagactatcattgctttgagctacattctatgtctggttttcgctcaaaaacttcctggaaatgacaacagcacggcaacgctgtgccttgggcaccatgcagtaccaaacggaacgatagtgaaaacaatcacgaatgaccaaattgaagttactaatgctactgagctggttcagagttcctcaacaggtgaaatatgcgacagtcctcatcagatccttgatggaaaaaactgcacactaatagatgctctattgggagaccctcagtgtgatggcttccaaaataagaaatgggacctttttgttgaacgcagcaaagcctacagcaactgttacccttatgatgtgccggattatgcctcccttaggtcactagttgcctcatccggcaca…	3	3	2	8.491891891891893	8.491891891891893	7.578378378378378	0.3532781667727562	0.3532781667727562	0.2639087018544936	2	2	1	0.2355187778485041	0.2355187778485041	0.1319543509272468
unpassaged	2010	48x6	6	rankseq	P0_|_A_MANAGUA_4009_02_2010	0.59586427693429156	0.50235966657455433	48	atgaagactatcattgctttgagctacattctatgtctggttttcgctcaaaaacttcctggaaatgacaacagcacggcaacgctgtgccttgggcaccatgcagtaccaaacggaacgatagtgaaaacaatcacgaatgaccaaattgaagttactaatgctactgagctggttcagagttcctcaacaggtgaaatatgcgacagtcctcatcagatccttgatggagaaaactgcacactaatagatgctctattgggagaccctcagtgtgatggcttccaaaataagaaatgggacctttttgttgaacgaagcaaagcctacagcaactgttacccttatgatgtgccggattatgcctcccttaggtcactagttgcctcatccggcaca…	atgaagactatcattgctttgagctacattctatgtctggttttcgctcaaaaacttcctggaaatgacaacagcacggcaacgctgtgccttgggcaccatgcagtaccaaacggaacgatagtgaaaacaatcacgaatgaccaaattgaagttactaatgctactgagctggttcagagttcctcaacaggtgaaatatgcgacagtcctcatcagatccttgatggaaaaaactgcacactaatagatgctctattgggagaccctcagtgtgatggcttccaaaataagaaatgggacctttttgttgaacgcagcaaagcctacagcaactgttacccttatgatgtgccggattatgcctcccttaggtcactagttgcctcatccggcaca…	12	12	12	14.884057971014492	14.884057971014492	14.884057971014492	0.8062317429406037	0.8062317429406037	0.8062317429406037	5	5	5	0.3359298928919182	0.3359298928919182	0.3359298928919182
unpassaged	2011	52x6	6	rankseq	P0_|_A_BOSTON_DOA54_2011	0.30759519781871153	0.31561965357613542	52	atgaagaccatcattgctttgagctacattctatgtctggttttcgctcaaaaacttcctggaaatgacaacagcacggcaacgctgtgccttgggcaccatgcagtaccaaacggaacgatagtgaaaacaatcacgaatgaccaaattgaagttactaatgctactgagctggttcagagttcctcagcaggtgaaatatgcgacagtcctcatcatatccttgatggagaaaactgcacactaatagatgctctattgggagaccctcagtgtgatggcttccaaaataagaaatgggacctttttgttgaacgaagcagagcctacagcaactgttacccttatgatgtgccggattatgcctcccttaggtcactagttgcctcatccggcaca…	atgaagactatcattgctttgagctacattctatgtctggttttcgctcaaaaacttcctggaaatgacaacagcacggcaacgctgtgccttgggcaccatgcagtaccaaacggaacgatagtgaaaacaatcacgaatgaccaaattgaagttactaatgctactgagctggttcagagttcctcaacaggtgaaatatgcgacagtcctcatcagatccttgatggaaaaaactgcacactaatagatgctctattgggagaccctcagtgtgatggcttccaaaataagaaatgggacctttttgttgaacgcagcaaagcctacagcaactgttacccttatgatgtgccggattatgcctcccttaggtcactagttgcctcatccggcaca…	12	12	8	18.133333333333333	18.133333333333333	14.186666666666667	0.6617647058823529	0.6617647058823529	0.5639097744360902	11	11	7	0.6066176470588236	0.6066176470588236	0.4934210526315789
unpassaged	2012	100x6	6	rankseq	P0_|_A_HOUSTON_JMM_94_2012	0.39786116036400965	0.3515553573010799	100	atgaagactatcattgctttgagctacattctatgtctggttttcgctcaaaaacttcctggaaatgacaatagcacggcaacgctgtgccttgggcaccatgcagtaccaaacggaacgatagtgaaaacaatcacgaatgaccgaattgaagttactaatgctactgagctggttcagaattcctcaataggtgaaatatgcgacagtcctcatcagatccttgatggagaaaactgtacactaatagatgctctattgggagaccctcagtgtgatggctttcaaaataagaaatgggacctttttgttgaacgaagcaaagcctacagcaactgttacccttatgatgtgccggattatgcctcccttaggtcactagttgcctcatccggcaca…	atgaagactatcattgctttgagctacattctatgtctggttttcgcccaaaaacttcctggaaatgacaacagcacggcaacgctgtgccttgggcaccatgcagtaccaaacggaacgatagtgaaaacaatcacgaatgaccaaattgaagttactaatgctactgagctggttcagagttcctcaacaggtgaaatatgcgacagtcctcatcagatccttgatggagaaaactgcacactaatagatgctctattgggagaccctcagtgtgatggcttccaaaataagaaatgggacctttttgttgaacgaagcaaagcctacagcaactgttacccttatgatgtgccggattatgcctcccttaggtcactagttgcctcatccggcaca…	21	21	21	22.929347826086957	22.929347826086957	22.929347826086957	0.915856838113297	0.915856838113297	0.915856838113297	11	11	11	0.4797345342498222	0.4797345342498222	0.4797345342498222
unpassaged	2013	100x6	6	rankseq	P0_|_A_BOSTON_YGA_00068_2013	0.33449651360148985	0.23576786383195958	100	atgaagactatcattgctttgagctacattctatgtctggttttcgctcaaaaacttcctggaaatgacaatagcacggcaacgctgtgccttgggcaccatgcagtaccaaacggaacgatagtgaaaacaatcacgaatgaccgaattgaagttactaatgctactgagctggttcagaattcctcaataggtgaaatatgcgacagtcctcatcagatccttgatggagaaaactgcacactaatagatgctctattgggagaccctcagtgtgatggctttcaaaataagaaatgggacctttttgttgaacgaagcaaagcctacagcaactgttacccttatgatgtgccggattatgcctcccttaggtcactagttgcctcatccggcaca…	atgaagactatcattgctttgagctacattctatgtctggttttcgcccaaaaacttcctggaaatgacaacagcacggcaacgctgtgccttgggcaccatgcagtaccaaacggaacgatagtgaaaacaatcacgaatgaccaaattgaagttactaatgctactgagctggttcagagttcctcaacaggtgaaatatgcaacagtcctcatcagatccttgatggagaaaactgcacactaatagatgctctattgggagaccctcagtgtgatggcttccaaaataagaaatgggacctttttgttgaacgaagcaaagcctacagcaactgttacccttatgatgtgccggattatgcctcccttaggtcactagttgcctcatccggcaca…	5	5	3	13.850533807829182	13.850533807829182	10.192170818505337	0.36099691675231244	0.36099691675231244	0.2943435754189944	4	4	3	0.28879753340184994	0.28879753340184994	0.2943435754189944
unpassaged	2014	100x6	6	rankseq	ORIGINAL_|_A_FLORIDA_26_2014	0.34282734377065993	0.3863183766827486	100	atgaagactatcattgctttgagctacattctatgtctggttttcgctcaaaaaattcctggaaatgacaatagcacggcaacgctgtgccttgggcaccatgcagtaccaaacggaacgatagtgaaaacaatcacaaatgaccgaattgaagttactaatgctactgagctggttcagaattcctcaataggtgaaatatgcgacagtcctcatcagatccttgatggagaaaactgcacactaatagatgctctattgggagaccctcagtgtgatggctttcaaaataagaaatgggacctttttgttgaacgaagcaaagcctacagcaactgttacccttatgatgtgccggattatgcctcccttaggtcactagttgcctcatccggcaca…	atgaagactatcattgctttgagctacattctatgtctggttttcgctcaaaaacttcctggaaatgacaatagcacggcaacgctgtgccttgggcaccatgcagtaccaaacggaacgatagtgaaaacaatcacgaatgaccgaattgaagttactaatgctactgagctggttcagaattcctcaataggtgaaatatgcgacagtcctcatcagatccttgatggagaaaactgcacactaatagatgctctattgggagaccctcagtgtgatggctttcaaaataagaaatgggacctttttgttgaacgaagcaaagcctacagcaactgttacccttatgatgtgccggattatgcctcccttaggtcactagttgcctcatccggcaca…	11	11	11	13.682730923694779	13.682730923694779	13.409638554216867	0.8039330789550925	0.8039330789550925	0.8203054806828391	4	4	4	0.29233930143821546	0.29233930143821546	0.29829290206648695
pooled	2005	48x6	6	rankseq	RHMK1_|_A_NEW_YORK_1003_2005	0.25505639938414587	0.19926054172300228	48	atgaagactatcattgctttgagctacattctatgtctggttttcgctcaaaaacttcccggaaatgacaacagcacggcaacgctgtgccttgggcaccatgcagtaccaaacggaacgatagtgaaaacaatcacgaatgaccaaattgaagttactaatgctactgagctggttcagagttcctcaacaggtggaatatgcgacagtcctcatcagatccttgatggagaaaactgcacactaatagatgctctattgggagaccctcagtgtgatggcttccaaaataagaaatgggacctttttgttgaacgcagcaaagcctacagcaactgttacccttatgatgtgccggattatgcctcccttaggtcactagttgcctcatccggcaca…	atgaagactatcattgctttgagctacattctatgtctggttttcgctcaaaaacttcccggaaatgacaacagcacggcaacgctgtgccttgggcaccatgcagtaccaaacggaacgatagtgaaaacaatcacgaatgaccaaattgaagttactaatgctactgagctggttcagagttcctcaacaggtggaatatgcgacagtcctcatcagatccttgatggagaaaactgcacactaatagatgctctattgggagaccctcagtgtgatggcttccaaaataagaaatgggacctttttgttgaacgcagcaaagcctacagcaactgttacccttatgatgtgccggattatgcctcccttaggtcactagttgcctcatccggcaca…	10	10	10	9.144927536231885	9.144927536231885	9.144927536231885	1.0935023771790808	1.0935023771790808	1.0935023771790808	4	4	4	0.4374009508716323	0.4374009508716323	0.4374009508716323
pooled	2006	30x6	6	rankseq	MDCK_1_|_A_NEW_YORK_938_2006	0.16131857851430004	0.071118137911114557	30	atgaagactatcattgctttgagctacattctatgtctggttttcgctcaaaaacttcccggaaatgacaacagcacggcaacgctgtgccttgggcaccatgcagtaccaaacggaacgatagtgagaacaatcacgaatgaccaaattgaagttactaatgctactgagctggttcagagttcctcaacaggtgaaatatgcgacagccctcatcagatccttgatggagaaaactgcacactaatagatgctctattgggagaccctcagtgtgatggcttccaaaataagaaatgggacctttttgttgaacgcagcaaagcctacagcaactgttacccttatgatgtgccggattatgcctcccttaggtcactagttgcctcatccggcaca…	atgaagactatcattgctttgagctacattctatgtctggttttcgctcaaaaacttcccggaaatgacaacagcacggcaacgctgtgccttgggcaccatgcagtaccaaacggaacgatagtgaaaacaatcacgaatgaccaaattgaagttactaatgctactgagctggttcagagttcctcaacaggtggaatatgcgacagtcctcatcagatccttgatggagaaaactgcacactaatagatgctctattgggagaccctcagtgtgatggcttccaaaataagaaatgggacctttttgttgaacgcagcaaagcctacagcaactgttacccttatgatgtgccggattatgcctcccttaggtcactagttgcctcatccggcaca…	16	16	16	18.90909090909091	18.90909090909091	18.90909090909091	0.8461538461538461	0.8461538461538461	0.8461538461538461	12	12	12	0.6346153846153846	0.6346153846153846	0.6346153846153846
pooled	2007	100x6	6	rankseq	X_C1_|_A_DELAWARE_11_2007	0.33641636650754003	0.47309672432244887	100	atgaagactatcattgctttgagctacattctatgtctggttttcgctcaaaaacttcctggaaatgacaacagcacggcaacgctgtgccttgggcaccatgcagtaccaaacggaacgatagtgaaaacaatcacgaatgaccaaattgaagttactaatgctactgagctggttcagagttcctcaacaggtgaaatatgcgacagtcctcatcagatccttgatggagaaaactgcacactaatagatgctctattgggagaccctcagtgtgatggcttccaaaataagaaatgggacctttttgttgaacgcagcaaagcctacagcaactgttacccttatgatgtgccggattatgcctcccttaggtcactagttgcctcatccggcaca…	atgaagactatcattgctttgagctacattctatgtctggttttcgctcaaaaacttcccggaaatgacaacagcacggcaacgctgtgccttgggcatcatgcagtaccaaacggaacgatagtgaaaacaatcacgaatgaccaaattgaagttactaatgctactgagctggttcagagttcctcaacaggtggaatatgcaacagtcctcatcagatccttgatggagaaaactgcacactaatagatgctctattgggagaccctcagtgtgatggcttccaaaataagaaatgggacctttttgttgaacgcagcaaagcctacagcaactgttacccttatgatgtgccggattatgcctcccttaggtcactagttgcctcatccggcaca…	2	2	2	6.995305164319249	6.995305164319249	6.995305164319249	0.2859060402684564	0.2859060402684564	0.2859060402684564	2	2	2	0.2859060402684564	0.2859060402684564	0.2859060402684564
pooled	2008	100x6	6	rankseq	MX_C1_|_A_MINNESOTA_06_2008	0.52170673341160967	0.64769965429811405	100	atgaagactatcattgctttgagctacattctatgtctggttttcgctcaaaaacttcctggaaatgacaacagcacggcaacgctgtgccttgggcaccatgcagtaccaaacggaacgatagtgaaaacaatcacgaatgaccaaattgaagttactaatgctactgagctggttcagagttcctcaacaggtgaaatatgcgacagtcctcatcagatccttgatggagaaaactgcacactaatagatgctctattgggagaccctcagtgtgatggcttccaaaataagaaatgggacctttttgttgaacgcagcaaagcctacagcaactgttacccttatgatgtgccggattatgcctcccttaggtcactagttgcctcatccggcaca…	atgaagactatcattgctttgagctacattctatgtctggttttcgctcaaaaacttcctggaaatgacaacagcacggcaacgctgtgccttgggcaccatgcagtaccaaacggaacgatagtgaaaacaatcacgaatgaccaaattgaagttactaatgctactgagctggttcagagttcctcaacaggtgaaatatgcgacagtcctcatcagatccttgatggagaaaactgcacactaatagatgctctattgggagaccctcagtgtgatggcttccaaaataagaaatgggacctttttgttgaacgcagcaaagcctacagcaactgttacccttatgatgtgccggattatgcctcccttaggtcactagttgcctcatccggcaca…	6	3	6	13.863636363636363	10.893939393939394	13.863636363636363	0.43278688524590164	0.2753824756606398	0.43278688524590164	6	3	6	0.43278688524590164	0.2753824756606398	0.43278688524590164
pooled	2009	100x6	6	rankseq	C1_C1_|_A_WISCONSIN_05_2009	0.24998253346273994	0.26303503371723636	100	atgaagactatcattgctttgagctacattctatgtctggttttcgctcaaaaacttcctggaaatgacaacagcacggcaacgctgtgccttgggcaccatgcagtaccaaacggaacgatagtgaaaacaatcacgaatgaccaaattgaagttactaatgctactgagctggttcagagttcctcaacaggtgaaatatgcgacagtcctcatcagatccttgatggagaaaactgcacactaatagatgctctattgggagaccctcagtgtgatggcttccaaaataagaaatgggacctttttgttgaacgcagcaaagcctacagcaactgttacccttatgatgtgccggattatgcctcccttaggtcactagttgcctcatccggcaca…	atgaagactatcattgctttgagctacattctatgtctggttttcgctcaaaaacttcctggaaatgacaacagcacggcaacgctgtgccttgggcaccatgcagtaccaaacggaacgatagtgaaaacaatcacgaatgaccaaattgaagttactaatgctactgagctggttcagagttcctcaacaggtgaaatatgcgacagtcctcatcagatccttgatggagaaaactgcacactaatagatgctctattgggagaccctcagtgtgatggcttccaaaataagaaatgggacctttttgttgaacgcagcaaagcctacagcaactgttacccttatgatgtgccggattatgcctcccttaggtcactagttgcctcatccggcaca…	6	7	6	8.132307692307693	8.978461538461538	8.132307692307693	0.7377979568671963	0.7796435915010281	0.7377979568671963	1	2	1	0.12296632614453272	0.2227553118574366	0.12296632614453272
pooled	2010	100x6	6	rankseq	S1_|_A_PENNSYLVANIA_08_2010	0.37376366829048024	0.41574962635861462	100	atgaagactatcattgctttgagctacattctatgtctggttttcgctcaaaaacttcctggaaatgacaacagcacggcaacgctgtgccttgggcaccatgcagtgccaaacggaacgatagtgaaaacaatcacgaatgaccaaattgaagttactaatgctactgagctggttcagagttcctcaacaggtgaaatatgcaacagtcctcatcagatccttgatggagaaaactgcacactaatagatgctctattgggagaccctcagtgtgatggcttccaaaacaagaaatgggacctttttgttgaacgaagcaaagcccacagcaactgttacccttatgatgtgccggattatgcctcccttaggtcactagttgcctcatccggcaca…	atgaagactatcattgctttgagctacattctatgtctggttttcgctcaaaaacttcctggaaatgacaacagcacggcaacgctgtgccttgggcaccatgcagtaccaaacggaacgatagtgaaaacaatcacgaatgaccaaattgaagttactaatgctactgagctggttcagagttcctcaacaggtgaaatatgcgacagtcctcatcagatccttgatggaaaaaactgcacactaatagatgctctattgggagaccctcagtgtgatggcttccaaaataagaaatgggacctttttgttgaacgcagcaaagcctacagcaactgttacccttatgatgtgccggattatgcctcccttaggtcactagttgcctcatccggcaca…	22	22	22	19.29153605015674	19.29153605015674	19.29153605015674	1.140396490087748	1.140396490087748	1.140396490087748	5	5	5	0.25918102047448816	0.25918102047448816	0.25918102047448816
pooled	2011	100x6	6	rankseq	C1_|_A_WYOMING_04_2011	0.35946202222765017	0.37767945958284349	100	atgaagactatcattgctttgagctacattctatgtctggttttcgctcaaaaacttcctggaaatgacaacagcacggcaacgctgtgccttgggcaccatgcagtgccaaacggaacgatagtgaaaacaatcacgaatgaccaaattgaagttactaatgctactgagctggttcagagttcctcaacaggtgaaatatgcaacagtcctcatcagatccttgatggagaaaactgcacactaatagatgctctattgggagaccctcagtgtgatggcttccaaaacaagaaatgggacctttttgttgaacgaagcaaagcccacagcaactgttacccttatgatgtgccggattatgcctcccttaggtcactagttgcctcatccggcaca…	atgaagactatcattgctttgagctacattctatgtctggttttcgctcaaaaacttcctggaaatgacaacagcacggcaacgctgtgccttgggcaccatgcagtaccaaacggaacgatagtgaaaacaatcacgaatgaccaaattgaagttactaatgctactgagctggttcagagttcctcaacaggtgaaatatgcgacagtcctcatcagatccttgatggaaaaaactgcacactaatagatgctctattgggagaccctcagtgtgatggcttccaaaataagaaatgggacctttttgttgaacgcagcaaagcctacagcaactgttacccttatgatgtgccggattatgcctcccttaggtcactagttgcctcatccggcaca…	16	20	16	15.303680981595091	18.929447852760735	15.303680981595091	1.0455001002204851	1.0565548533462974	1.0455001002204851	5	9	5	0.3267187813189016	0.47544968400583376	0.3267187813189016
pooled	2012	100x6	6	rankseq	P0_|_A_BOSTON_YGA_01093_2012	0.27089677819570995	0.18080192761058206	100	atgaagactatcattgctttgagctacattctatgtctggttttcgctcaaaaacttcctggaaatgacaatagcacggcaacgctgtgccttgggcaccatgcagtaccaaacggaacgatagtgaaaacaatcacgaatgaccgaattgaagttactaatgctactgagctggttcagaattcctcaataggtgaaatatgcgacagtcctcatcagatccttgatggagaaaactgtacactaatagatgctctattgggagaccctcagtgtgatggctttcaaaataagaaatgggacctttttgttgaacgaagcaaagcctacagcaactgttacccttatgatgtgccggattatgcctcccttaggtcactagttgcctcatccggcaca…	atgaagactatcattgctttgagctacattctatgtctggttttcgctcaaaaacttcctggaaatgacaacagcacggcaacgctgtgccttgggcaccatgcagtaccaaacggaacgatagtgaaaacaatcacgaatgaccaaattgaagttactaatgctactgagctggttcagagttcctcaacaggtgaaatatgcgacagtcctcatcagatccttgatggagaaaactgcacactaatagatgctctattgggagaccctcagtgtgatggcttccaaaataagaaatgggacctttttgttgaacgaagcaaagcctacagcaactgttacccttatgatgtgccggattatgcctcccttaggtcactagttgcctcatccggcaca…	21	21	21	21.71764705882353	21.71764705882353	21.71764705882353	0.9669555796316359	0.9669555796316359	0.9669555796316359	10	10	10	0.4604550379198266	0.4604550379198266	0.4604550379198266
pooled	2013	100x6	6	rankseq	PMK1_|_A_NEW_YORK_3219_2013	0.28040599239784003	0.27595081010227468	100	atgaagactatcattgctttgagctacattctatgtctggttttcgctcaaaaacttcctggaaatgacaatagcacggcaacgctgtgccttgggcaccatgcagtaccaaacggaacgatagtgaaaacaatcacgaatgaccgaattgaagttactaatgctactgagctggttcagaattcctcaataggtgaaatatgcgacagtcctcatcagatccttgatggagaaaactgcacactaatagatgctctattgggagaccctcagtgtgatggctttcaaaataagaaatgggacctttttgttgaacgaagcaaagcctacagcaactgttacccttatgatgtgccggattatgcctcccttaggtcactagttgcctcatccggcaca…	atgaagactatcattgctttgagctacattctatgtctggttttcgcccaaaaacttcctggaaatgacaacagcacggcaacgctgtgccttgggcaccatgcagtaccaaacggaacgatagtgaaaacaatcacgaatgaccaaattgaagttactaatgctactgagctggttcagagttcctcaacaggtgaaatatgcaacagtcctcatcagatccttgatggagaaaactgcacactaatagatgctctattgggagaccctcagtgtgatggcttccaaaataagaaatgggacctttttgttgaacgaagcaaagcctacagcaactgttacccttatgatgtgccggattatgcctcccttaggtcactagttgcctcatccggcaca…	4	4	4	9.815457413249211	13.00788643533123	9.815457413249211	0.40752048851036476	0.3075057596701831	0.40752048851036476	3	2	3	0.3056403663827736	0.15375287983509156	0.3056403663827736
pooled	2014	100x6	6	rankseq	PMK1_|_A_WYOMING_4378_2014	0.36214587086466965	0.52080277482463477	100	atgaagactatcattgctttgagctacattctatgtctggttttcgctcaaaaaattcctggaaatgacaatagcacggcaacgctgtgccttgggcaccatgcagtaccaaacggaacgatagtgaaaacaatcacaaatgaccgaattgaagttactaatgctactgagctggttcagaattcctcaataggtgaaatatgcgacagtcctcatcagatccttgatggagaaaactgcacactaatagatgctctattgggagaccctcagtgtgatggctttcaaaataagaaatgggacctttttgttgaacgaagcaaagcctacagcaactgttacccttatgatgtgccggattatgcctcccttaggtcactagttgcctcatccggcaca…	atgaagactatcattgctttgagctacattctatgtctggttttcgctcaaaaacttcctggaaatgacaatagcacggcaacgctgtgccttgggcaccatgcagtaccaaacggaacgatagtgaaaacaatcacgaatgaccgaattgaagttactaatgctactgagctggttcagaattcctcaataggtgaaatatgcgacagtcctcatcagatccttgatggagaaaactgcacactaatagatgctctattgggagaccctcagtgtgatggctttcaaaataagaaatgggacctttttgttgaacgaagcaaagcctacagcaactgttacccttatgatgtgccggattatgcctcccttaggtcactagttgcctcatccggcaca…	11	11	11	13.848056537102474	14.179505300353357	13.848056537102474	0.7943352896146976	0.7757675438596491	0.7943352896146976	4	4	4	0.2888491962235264	0.282097288676236	0.2888491962235264
nonsiat	2005	7x6	6	rankseq	MDCK_1_|_A_NEW_YORK_918_2005	0.17912926761557144	0.062181368376683879	7	atgaagactatcattgctttgagctacattctatgtctggttttcgctcaaaaacttcccggaaatgacaacagcacggcaacgctgtgccttgggcaccatgcagtaccaaacggaacgatagtgaaaacaatcacgaatgaccaaattgaagttactaatgctactgagctggttcagagttcctcaacaggtggaatatgcgacagtcctcatcagatccttgatggagaaaactgcacactaatagatgctctattgggagaccctcagtgtgatggcttccaaaataagaaatgggacctttttgttgaacgcagcaaagcctacagcaactgttacccttatgatgtgccggattatgcctcccttaggtcactagttgcctcatccggcaca…	atgaagactatcattgctttgagctacattctatgtctggttttcgctcaaaaacttcccggaaatgacaacagcacggcaacgctgtgccttgggcaccatgcagtaccaaacggaacgatagtgaaaacaatcacgaatgaccaaattgaagttactaatgctactgagctggttcagagttcctcaacaggtggaatatgcgacagtcctcatcagatccttgatggagaaaactgcacactaatagatgctctattgggagaccctcagtgtgatggcttccaaaataagaaatgggacctttttgttgaacgcagcaaagcctacagcaactgttacccttatgatgtgccggattatgcctcccttaggtcactagttgcctcatccggcaca…	6	6	6	8.2	8.2	8.2	0.7317073170731708	0.7317073170731708	0.7317073170731708	5	5	5	0.6097560975609757	0.6097560975609757	0.6097560975609757
nonsiat	2006	11x6	6	rankseq	M1_C1_|_A_OHIO_07_2006	0.12741083877163636	0.0027588801107316075	11	atgaagactatcattgctttgagctacattctatgtctggttttcgctcaaaaacttcccggaaatgacaacagcacggcaacgctgtgccttgggcaccatgcagtaccaaacggaacgatagtgaaaacaatcacgaatgaccaaattgaagttactaatgctactgagctggttcagagttcctcaacaggtggaatatgcgacagtcctcatcagatccttgatggagaaaactgcacactaatagatgctctattgggagaccctcagtgtgatggcttccaaaataagaaatgggacctttttgttgaacgcagcaaagcctacagcaactgttacccttatgatgtgccggattatgcctcccttaggtcactagttgcctcatccggcaca…	atgaagactatcattgctttgagctacattctatgtctggttttcgctcaaaaacttcccggaaatgacaacagcacggcaacgctgtgccttgggcaccatgcagtaccaaacggaacgatagtgaaaacaatcacgaatgaccaaattgaagttactaatgctactgagctggttcagagttcctcaacaggtggaatatgcgacagtcctcatcagatccttgatggagaaaactgcacactaatagatgctctattgggagaccctcagtgtgatggcttccaaaataagaaatgggacctttttgttgaacgcagcaaagcctacagcaactgttacccttatgatgtgccggattatgcctcccttaggtcactagttgcctcatccggcaca…	17	14	14	23.25	20.625	20.625	0.7311827956989247	0.6787878787878788	0.6787878787878788	17	14	14	0.7311827956989247	0.6787878787878788	0.6787878787878788
nonsiat	2007	100x6	6	rankseq	X_C1_|_A_DELAWARE_11_2007	0.24967865242674997	0.29941119257272819	100	atgaagactatcattgctttgagctacattctatgtctggttttcgctcaaaaacttcctggaaatgacaacagcacggcaacgctgtgccttgggcaccatgcagtaccaaacggaacgatagtgaaaacaatcacgaatgaccaaattgaagttactaatgctactgagctggttcagagttcctcaacaggtgaaatatgcgacagtcctcatcagatccttgatggagaaaactgcacactaatagatgctctattgggagaccctcagtgtgatggcttccaaaataagaaatgggacctttttgttgaacgcagcaaagcctacagcaactgttacccttatgatgtgccggattatgcctcccttaggtcactagttgcctcatccggcaca…	atgaagactatcattgctttgagctacattctatgtctggttttcgctcaaaaacttcctggaaatgacaacagcacggcaacgctgtgccttgggcatcatgcagtaccaaacggaacgatagtgaaaacaatcacgaatgaccaaattgaagttactaatgctactgagctggttcagagttcctcaacaggtggaatatgcaacagtcctcatcagatccttgatggagaaaactgcacactaatagatgctctattgggagaccctcagtgtgatggcttccaaaataagaaatgggacctttttgttgaacgcagcaaagcctacagcaactgttacccttatgatgtgccggattatgcctcccttaggtcactagttgcctcatccggcaca…	4	2	2	9.15748031496063	7.377952755905512	7.377952755905512	0.4368013757523646	0.2710779082177161	0.2710779082177161	4	2	2	0.4368013757523646	0.2710779082177161	0.2710779082177161
nonsiat	2008	62x6	6	rankseq	C2_|_A_ILLINOIS_09_2008	0.4528010478836611	0.52892840022343646	62	atgaagactatcattgctttgagctacattctatgtctggttttcgctcaaaaacttcctggaaatgacaacagcacggcaacgctgtgccttgggcaccatgcagtaccaaacggaacgatagtgaaaacaatcacgaatgaccaaattgaagttactaatgctactgagctggttcagagttcctcaacaggtgaaatatgcgacagtcctcatcagatccttgatggagaaaactgcacactaatagatgctctattgggagaccctcagtgtgatggcttccaaaataagaaatgggacctttttgttgaacgcagcaaagcctacagcaactgttacccttatgatgtgccggattatgcctcccttaggtcactagttgcctcatccggcaca…	atgaagactatcattgctttgagctacattctatgtctggttttcgctcaaaaacttcctggaaatgacaacagcacggcaacgctgtgccttgggcaccatgcagtaccaaacggaacgatagtgaaaacaatcacgaatgaccaaattgaagttactaatgctactgagctggttcagagttcctcaacaggtgaaatatgcgacagtcctcatcagatccttgatggagaaaactgcacactaatagatgctctattgggagaccctcagtgtgatggcttccaaaataagaaatgggacctttttgttgaacgcagcaaagcctacagcaactgttacccttatgatgtgccggattatgcctcccttaggtcactagttgcctcatccggcaca…	7	3	6	15.426966292134832	11.44943820224719	14.426966292134832	0.4537509104151493	0.2620215897939156	0.4158878504672897	7	3	6	0.4537509104151493	0.2620215897939156	0.4158878504672897
nonsiat	2009	100x6	6	rankseq	MDCK2_|_A_ALABAMA_WRAIR1242P_2009	0.23904469600266995	0.31744587239807709	100	atgaagactatcattgctttgagctacattctatgtctggttttcgctcaaaaacttcctggaaatgacaacagcacggcaacgctgtgccttgggcaccatgcagtaccaaacggaacgatagtgaaaacaatcacgaatgaccaaattgaagttactaatgctactgagctggttcagagttcctcaacaggtgaaatatgcgacagtcctcatcagatccttgatggagaaaactgcacactaatagatgctctattgggagaccctcagtgtgatggcttccaaaataagaaatgggacctttttgttgaacgcagcaaagcctacagcaactgttacccttatgatgtgccggattatgcctcccttaggtcactagttgcctcatccggcaca…	atgaagactatcattgctttgagctacattctatgtctggttttcgctcaaaaacttcctggaaatgacaacagcacggcaacgctgtgccttgggcaccatgcagtaccaaacggaacgatagtgaaaacaatcacgaatgaccaaattgaagttactaatgctactgagctggttcagagctcctcaacaggtgaaatatgcgacagtcctcatcagatccttgatggagaaaactgcacactaatagatgctctattgggagaccctcagtgtgatggcttccaaaataagaaatgggacctttttgttgaacgcagcaaagcctacagcaactgttacccttatgatgtgccggattatgcctcccttaggtcactagttgcctcatccggcaca…	6	7	6	9.133928571428571	9.901785714285714	9.133928571428571	0.656891495601173	0.7069431920649234	0.656891495601173	2	3	2	0.21896383186705767	0.30297565374211005	0.21896383186705767
nonsiat	2010	100x6	6	rankseq	C1_|_A_UTAH_09_2010	0.38766230250887029	0.39106652749881782	100	atgaagactatcattgctttgagctacattctatgtctggttttcgctcaaaaacttcctggaaatgacaacagcacggcaacgctgtgccttgggcaccatgcagtgccaaacggaacgatagtgaaaacaatcacgaatgaccaaattgaagttactaatgctactgagctggttcagagttcctcaacaggtgaaatatgcaacagtcctcatcagatccttgatggagaaaactgcacactaatagatgctctattgggagaccctcagtgtgatggcttccaaaacaagaaatgggacctttttgttgaacgaagcaaagcccacagcaactgttacccttatgatgtgccggattatgcctcccttaggtcactagttgcctcatccggcaca…	atgaagactatcattgctttgagctacattctatgtctggttttcgctcaaaaacttcctggaaatgacaacagcacggcaacgctgtgccttgggcaccatgcagtaccaaacggaacgatagtgaaaacaatcacgaatgaccaaattgaagttactaatgctactgagctggttcagagttcctcaacaggtgaaatatgcgacagtcctcatcagatccttgatggaaaaaactgcacactaatagatgctctattgggagaccctcagtgtgatggcttccaaaataagaaatgggacctttttgttgaacgcagcaaagcctacagcaactgttacccttatgatgtgccggattatgcctcccttaggtcactagttgcctcatccggcaca…	19	20	20	18.86813186813187	19.74175824175824	19.74175824175824	1.0069889341875364	1.0130809908154745	1.0130809908154745	8	6	6	0.4239953407105416	0.30392429724464237	0.30392429724464237
nonsiat	2011	100x6	6	rankseq	C1_|_A_WYOMING_04_2011	0.34574627856478007	0.32018329481950214	100	atgaagactatcattgctttgagctacattctatgtctggttttcgctcaaaaacttcctggaaatgacaacagcacggcaacgctgtgccttgggcaccatgcagtgccaaacggaacgatagtgaaaacaatcacgaatgaccaaattgaagttactaatgctactgagctggttcagagttcctcaacaggtgaaatatgcaacagtcctcatcagatccttgatggagaaaactgcacactaatagatgctctattgggagaccctcagtgtgatggcttccaaaacaagaaatgggacctttttgttgaacgaagcaaagcccacagcaactgttacccttatgatgtgccggattatgcctcccttaggtcactagttgcctcatccggcaca…	atgaagactatcattgctttgagctacattctatgtctggttttcgctcaaaaacttcctggaaatgacaacagcacggcaacgctgtgccttgggcaccatgcagtaccaaacggaacgatagtgaaaacaatcacgaatgaccaaattgaagttactaatgctactgagctggttcagagttcctcaacaggtgaaatatgcgacagtcctcatcagatccttgatggaaaaaactgcacactaatagatgctctattgggagaccctcagtgtgatggcttccaaaataagaaatgggacctttttgttgaacgcagcaaagcctacagcaactgttacccttatgatgtgccggattatgcctcccttaggtcactagttgcctcatccggcaca…	16	20	16	15.497816593886462	19.0	15.497816593886462	1.0324034939419555	1.0526315789473684	1.0324034939419555	5	9	5	0.3226260918568611	0.47368421052631576	0.3226260918568611
nonsiat	2012	100x6	6	rankseq	C1_|_A_MASSACHUSETTS_04_2012	0.24741698902593007	0.16914786598906462	100	atgaagactatcattgctttgagctacattctatgtctggttttcgctcaaaaacttcctggaaatgacaatagcacggcaacgctgtgccttgggcaccatgcagtaccaaacggaacgatagtgaaaacaatcacgaatgaccgaattgaagttactaatgctactgagctggttcagaattcctcaataggtgaaatatgcgacagtcctcatcagatccttgatggagaaaactgcacactaatagatgctctattgggagaccctcagtgtgatggcttccaaaataagaaatgggacctttttgttgaacgaagcaaagcctacagcaactgttacccttatgatgtgccggattatgcctcccttaggtcactagttgcctcatccggcaca…	atgaagactatcattgctttgagctacattctatgtctggttttcgctcaaaaacttcctggaaatgacaacagcacggcaacgctgtgccttgggcaccatgcagtaccaaacggaacgatagtgaaaacaatcacgaatgaccaaattgaagttactaatgctactgagctggttcagagttcctcaacaggtgaaatatgcgacagtcctcatcagatccttgatggagaaaactgcacactaatagatgctctattgggagaccctcagtgtgatggcttccaaaataagaaatgggacctttttgttgaacgaagcaaagcctacagcaactgttacccttatgatgtgccggattatgcctcccttaggtcactagttgcctcatccggcaca…	19	17	17	21.160526315789475	20.49473684210526	20.49473684210526	0.8978982713592836	0.8294812532100668	0.8294812532100668	13	10	10	0.614351448824773	0.48793014894709813	0.48793014894709813
nonsiat	2013	100x6	6	rankseq	M1_C1_|_A_VERMONT_02_2013	0.2571701742193101	0.25367587324952107	100	atgaagactatcattgctttgagctacattctatgtctggttttcgctcaaaaacttcctggaaatgacaatagcacggcaacgctgtgccttgggcaccatgcagtaccaaacggaacgatagtgaaaacaatcacgaatgaccgaattgaagttactaatgctactgagctggttcagaattcctcaataggtgaaatatgcgacagtcctcatcagattcttgatggagaaaactgcacactaatagatgctctattgggagaccctcagtgtgatggctttcaaaataagaaatgggacctttttgttgaacgaagcaaagcctacagcaactgttacccttatgatgtgccggattatgcctcccttaggtcactagttgcctcatccggcaca…	atgaagaccatcattgctttgagctacattctatgtctggttttcgctcaagaacttcctggaaatgacaacagcacggcaacgctgtgccttgggcaccatgcagtgccaaacggaacgatagtgaaaacaatcacgaatgaccaaattgaagttactaatgctactgagctggttcagagttcctcaacaggtgaaatatgcaacagtcctcatcagatccttgatggagaaaactgcacactaatagatgctctattgggagaccctcagtgtgatggctttcaaaataagaaatgggacctttttgttgaacgaagcaaagcctacagcaactgttacccttatgatgtgccggattatgcctcccttaggtcactagttgcctcatccggcaca…	12	16	10	7.793774319066148	11.214007782101167	8.700389105058365	1.5396904643035447	1.4267869535045108	1.1493738819320216	0	2	3	0.0	0.17834836918806385	0.34481216457960645
nonsiat	2014	100x6	6	rankseq	C2_|_A_CALIFORNIA_14_2014	0.40674212881004029	0.56967838085010469	100	atgaagactatcattgctttgagctacattctatgtctggttttcgctcaaaaaattcctggaaatgacaatagcacggcaacgctgtgccttgggcaccatgcagtaccaaacggaacgatagtgaaaacaatcacgaatgaccgaattgaagttactaatgctactgagctggttcagaattcctcaataggtgaaatatgcgacagtcctcatcagatccttgatggagaaaactgcacactaatagatgctctattgggagaccctcagtgtgatggctttcaaaataagaaatgggacctttttgttgaacgaagcaaagcctacagcaactgttacccttatgatgtgccggattatgcctcccttaggtcactagttgcctcatccggcaca…	atgaagactatcattgctttgagctacattctatgtctggttttcgctcaaaaacttcctggaaatgacaatagcacggcaacgctgtgccttgggcaccatgcagtaccaaacggaacgatagtgaaaacaatcacgaatgaccgaattgaagttactaatgctactgagctggttcagaattcctcaataggtgaaatatgcgacagtcctcatcagatccttgatggagaaaactgcacactaatagatgctctattgggagaccctcagtgtgatggctttcaaaataagaaatgggacctttttgttgaacgaagcaaagcctacagcaactgttacccttatgatgtgccggattatgcctcccttaggtcactagttgcctcatccggcaca…	11	12	10	13.558922558922559	13.030303030303031	11.912457912457912	0.811273901167122	0.9209302325581394	0.8394573205200679	10	7	7	0.7375217283337472	0.5372093023255814	0.5876201243640475
unpassaged	2005	15x7	7	rankseq	P0_|_A_ILLINOIS_NHRC0002_2005	0.13918597074993333	0.034104269528430001	15	atgaagactatcattgctttgagctacattctatgtctggttttcgctcaaaaacttcccggaaatgacaacagcacggcaacgctgtgccttgggcaccatgcagtaccaaacggaacgatagtgaaaacaatcacgaatgaccaaattgaagttactaatgctactgagctggttcagagttcctcaacaggtggaatatgcgacagtcctcatcagatccttgatggagaaaactgcacattaatagatgctctattgggagaccctcagtgtgatggcttccaaaataagaaatgggacctttttgttgaacgcagcaaagcctacagcaactgttacccttatgatgtgccggattatgcctcccttaggtcactagttgcctcatccggcaca…	atgaagactatcattgctttgagctacattctatgtctggttttcgctcaaaaacttcccggaaatgacaacagcacggcaacgctgtgccttgggcaccatgcagtaccaaacggaacgatagtgaaaacaatcacgaatgaccaaattgaagttactaatgctactgagctggttcagagttcctcaacaggtggaatatgcgacagtcctcatcagatccttgatggagaaaactgcacactaatagatgctctattgggagaccctcagtgtgatggcttccaaaataagaaatgggacctttttgttgaacgcagcaaagcctacagcaactgttacccttatgatgtgccggattatgcctcccttaggtcactagttgcctcatccggcaca…	11	11	11	11.272727272727273	11.272727272727273	11.272727272727273	0.9758064516129031	0.9758064516129031	0.9758064516129031	6	6	6	0.532258064516129	0.532258064516129	0.532258064516129
unpassaged	2006	12x7	7	rankseq	P0_|_A_ILLINOIS_NHRC0002_2006	0.1370422573548333	0.034474116721603977	12	atgaagactatcattgctttgagctacattctatgtctggttttcgctcaaaaacttcccggaaatgacaacagcacggcaacgctgtgccttgggcaccatgcagtaccaaacggaacgatagtgaaaacaatcacgaatgaccaaattgaagttactaatgctactgagctggttcagagttcctcaacaggtgaaatatgcgacagtcctcatcagatccttgatggagaaaactgcacactaatagatgctctattgggagaccctcagtgtgatggcttccaaaataagaaatgggacctttttgttgaacgcagcaaagcctacagcaactgttacccttatgatgtaccggattatgcctcccttaggtcactagttgcctcatccggcaca…	atgaagactatcattgctttgagctacattctatgtctggttttcgctcaaaaacttcccggaaatgacaacagcacggcaacgctgtgccttgggcaccatgcagtaccaaacggaacgatagtgaaaacaatcacgaatgaccaaattgaagttactaatgctactgagctggttcagagttcctcaacaggtggaatatgcgacagtcctcatcagatccttgatggagaaaactgcacactaatagatgctctattgggagaccctcagtgtgatggcttccaaaataagaaatgggacctttttgttgaacgcagcaaagcctacagcaactgttacccttatgatgtgccggattatgcctcccttaggtcactagttgcctcatccggcaca…	23	23	23	18.5	18.5	18.5	1.2432432432432432	1.2432432432432432	1.2432432432432432	12	12	12	0.6486486486486487	0.6486486486486487	0.6486486486486487
unpassaged	2007	54x7	7	rankseq	ORIGINAL_|_A_VIRGINIA_UR06_0021_2007	0.33221254557177782	0.41355125015135369	54	atgaagactatcattgctttgagctacattctatgtctggttttcgctcaaaaacttcctggaaatgacaacagcacggcaacgctgtgccttgggcaccatgcagtaccaaacggaacgatagtgaaaacaatcacgaatgaccaaattgaagttactaatgctactgagctggttcagagttcctcaacaggtgaaatatgcgacagtcctcatcagatccttgatggagaaaactgcacactaatagatgctctattgggagaccctcagtgtgatggcttccaaaataagaaatgggacctttttgttgaacgcagcaaagcctacagcaactgttacccttatgatgtgccggattatgcctcccttaggtcactagttgcctcatccggcaca…	atgaagactatcattgctttgagctacattctatgtctggttttcgctcaaaaacttcccggaaatgacaacagcacggcaacgctgtgccttgggcatcatgcagtaccaaacggaacgatagtgaaaacaatcacgaatgaccaaattgaagttactaatgctactgagctggttcagagttcctcaacaggtggaatatgcaacagtcctcatcagatccttgatggagaaaactgcacactaatagatgctctattgggagaccctcagtgtgatggcttccaaaataagaaatgggacctttttgttgaacgcagcaaagcctacagcaactgttacccttatgatgtgccggattatgcctcccttaggtcactagttgcctcatccggcaca…	2	2	2	6.256410256410256	6.256410256410256	6.256410256410256	0.319672131147541	0.319672131147541	0.319672131147541	2	2	2	0.319672131147541	0.319672131147541	0.319672131147541
unpassaged	2008	25x7	7	rankseq	P0_|_A_NEW_YORK_1148_2008	0.23639296251696007	0.1703281322623254	25	atgaagactatcattgctttgagctacattctatgtctggttttcgctcaaaaacttcctggaaatgacaacagcacggcaacgctgtgccttgggcaccatgcagtaccaaacggaacgatagtgaaaacaatcacgaatgaccaaattgaagttactaatgctactgagctggttcagagttcctcaacaggtgaaatatgcgacagtcctcatcagatccttgatggagaaaactgcacactaatagatgctctattgggagaccctcagtgtgatggcttccaaaataagaaatgggacctttttgttgaacgcagcaaagcctacagcaactgttacccttatgatgtgccggattatgcctcccttaggtcactagttgcctcatccggcaca…	atgaagactatcattgctttgagctacattctatgtctggttttcgctcaaaaacttcctggaaatgacaacagcacggcaacgctgtgccttgggcaccatgcagtaccaaacggaacgatagtgaaaacaatcacgaatgaccaaattgaagttactaatgctactgagctggttcagagttcctcaacaggtgaaatatgcgacagtcctcatcagatccttgatggagaaaactgcacactaatagatgctctattgggagaccctcagtgtgatggcttccaaaataagaaatgggacctttttgttgaacgcagcaaagcctacagcaactgttacccttatgatgtgccggattatgcctcccttaggtcactagttgcctcatccggcaca…	3	3	6	9.916666666666666	9.916666666666666	12.86111111111111	0.3025210084033614	0.3025210084033614	0.46652267818574517	3	3	6	0.3025210084033614	0.3025210084033614	0.46652267818574517
unpassaged	2009	100x7	7	rankseq	P0_|_A_CALIFORNIA_VRDL241_2009	0.31112913830909988	0.32404335198340811	100	atgaagactatcattgctttgagctacattctatgtctggttttcgctcaaaaacttcctggaaatgacaacagcacggcaacgctgtgccttgggcaccatgcagtaccaaacggaacgatagtgaaaacaatcacgaatgaccaaattgaagttactaatgctactgagctggttcagagttcctcaacaggtgaaatatgcgacagtcctcatcagatccttgatggaaaaaactgcacactaatagatgctctattgggagaccctcagtgtgatggcttccaaaataagaaatgggacctttttgttgaacgcagcaaagcctacagcaactgttacccttatgatgtgccggattatgcctcccttaggtcactagttgcctcatccggcaca…	atgaagactatcattgctttgagctacattctatgtctggttttcgctcaaaaacttcctggaaatgacaacagcacggcaacgctgtgccttgggcaccatgcagtaccaaacggaacgatagtgaaaacaatcacgaatgaccaaattgaagttactaatgctactgagctggttcagagttcctcaacaggtgaaatatgcgacagtcctcatcagatccttgatggaaaaaactgcacactaatagatgctctattgggagaccctcagtgtgatggcttccaaaataagaaatgggacctttttgttgaacgcagcaaagcctacagcaactgttacccttatgatgtgccggattatgcctcccttaggtcactagttgcctcatccggcaca…	3	3	2	8.491891891891893	8.491891891891893	7.578378378378378	0.3532781667727562	0.3532781667727562	0.2639087018544936	2	2	1	0.2355187778485041	0.2355187778485041	0.1319543509272468
unpassaged	2010	48x7	7	rankseq	P0_|_A_MANAGUA_3527_02_2010	0.52025365256291678	0.42139825925235919	48	atgaagactatcattgctttgagctacattctatgtctggttttcgctcaaaaacttcctggaaatgacaacagcacggcaacgctgtgccttgggcaccatgcagtaccaaacggaacgatagtgaaaacaatcacgaatgaccaaattgaagttactaatgctactgagctggttcagagttcctcaacaggtgaaatatgcgacagtcctcatcagatccttgatggagaaaactgcacactaatagatgctctattgggagaccctcagtgtgatggcttccaaaataagaaatgggacctttttgttgaacgaagcaaagcctacagcaactgttacccttatgatgtgccggattatgcctcccttaggtcactagttgcctcatccggcaca…	atgaagactatcattgctttgagctacattctatgtctggttttcgctcaaaaacttcctggaaatgacaacagcacggcaacgctgtgccttgggcaccatgcagtaccaaacggaacgatagtgaaaacaatcacgaatgaccaaattgaagttactaatgctactgagctggttcagagttcctcaacaggtgaaatatgcgacagtcctcatcagatccttgatggaaaaaactgcacactaatagatgctctattgggagaccctcagtgtgatggcttccaaaataagaaatgggacctttttgttgaacgcagcaaagcctacagcaactgttacccttatgatgtgccggattatgcctcccttaggtcactagttgcctcatccggcaca…	12	12	12	14.884057971014492	14.884057971014492	14.884057971014492	0.8062317429406037	0.8062317429406037	0.8062317429406037	5	5	5	0.3359298928919182	0.3359298928919182	0.3359298928919182
unpassaged	2011	52x7	7	rankseq	ORIGINAL_|_A_ALASKA_01_2011	0.29421293963911538	0.29281118091658614	52	atgaagaccatcattgctttgagctacattctatgtctggttttcgctcaaaaacttcctggaaatgacaacagcacggcaacgctgtgccttgggcaccatgcagtaccaaacggaacgatagtgaaaacaatcacgaatgaccaaattgaagttactaatgctactgagctggttcagagttcctcagcaggtgaaatatgcgacagtcctcatcatatccttgatggagaaaactgcacactaatagatgctctattgggagaccctcagtgtgatggcttccaaaataagaaatgggacctttttgttgaacgaagcagagcctacagcaactgttacccttatgatgtgccggattatgcctcccttaggtcactagttgcctcatccggcaca…	atgaagactatcattgctttgagctacattctatgtctggttttcgctcaaaaacttcctggaaatgacaacagcacggcaacgctgtgccttgggcaccatgcagtaccaaacggaacgatagtgaaaacaatcacgaatgaccaaattgaagttactaatgctactgagctggttcagagttcctcaacaggtgaaatatgcgacagtcctcatcagatccttgatggaaaaaactgcacactaatagatgctctattgggagaccctcagtgtgatggcttccaaaataagaaatgggacctttttgttgaacgcagcaaagcctacagcaactgttacccttatgatgtgccggattatgcctcccttaggtcactagttgcctcatccggcaca…	12	12	8	18.133333333333333	18.133333333333333	14.186666666666667	0.6617647058823529	0.6617647058823529	0.5639097744360902	11	11	7	0.6066176470588236	0.6066176470588236	0.4934210526315789
unpassaged	2012	100x7	7	rankseq	P0_|_A_TEXAS_JMM_29_2012	0.38683676574556003	0.27161344088963868	100	atgaagactatcattgctttgagctacattctatgtctggttttcgctcaaaaacttcctggaaatgacaatagcacggcaacgctgtgccttgggcaccatgcagtaccaaacggaacgatagtgaaaacaatcacgaatgaccgaattgaagttactaatgctactgagctggttcagaattcctcaataggtgaaatatgcgacagtcctcatcagatccttgatggagaaaactgtacactaatagatgctctattgggagaccctcagtgtgatggctttcaaaataagaaatgggacctttttgttgaacgaagcaaagcctacagcaactgttacccttatgatgtgccggattatgcctcccttaggtcactagttgcctcatccggcaca…	atgaagactatcattgctttgagctacattctatgtctggttttcgcccaaaaacttcctggaaatgacaacagcacggcaacgctgtgccttgggcaccatgcagtaccaaacggaacgatagtgaaaacaatcacgaatgaccaaattgaagttactaatgctactgagctggttcagagttcctcaacaggtgaaatatgcgacagtcctcatcagatccttgatggagaaaactgcacactaatagatgctctattgggagaccctcagtgtgatggcttccaaaataagaaatgggacctttttgttgaacgaagcaaagcctacagcaactgttacccttatgatgtgccggattatgcctcccttaggtcactagttgcctcatccggcaca…	21	21	21	22.929347826086957	22.929347826086957	22.929347826086957	0.915856838113297	0.915856838113297	0.915856838113297	11	11	11	0.4797345342498222	0.4797345342498222	0.4797345342498222
unpassaged	2013	100x7	7	rankseq	P0_|_A_HOUSTON_JMM_140_2013	0.33872113818116006	0.26426153287256759	100	atgaagactatcattgctttgagctacattctatgtctggttttcgctcaaaaacttcctggaaatgacaatagcacggcaacgctgtgccttgggcaccatgcagtaccaaacggaacgatagtgaaaacaatcacgaatgaccgaattgaagttactaatgctactgagctggttcagaattcctcaataggtgaaatatgcgacagtcctcatcagatccttgatggagaaaactgtacactaatagatgctctattgggagaccctcagtgtgatggctttcaaaataagaaatgggacctttttgttgaacgaagcaaagcctacagcaactgttacccttatgatgtgccggattatgcctcccttaggtcactagttgcctcatccggcaca…	atgaagactatcattgctttgagctacattctatgtctggttttcgcccaaaaacttcctggaaatgacaacagcacggcaacgctgtgccttgggcaccatgcagtaccaaacggaacgatagtgaaaacaatcacgaatgaccaaattgaagttactaatgctactgagctggttcagagttcctcaacaggtgaaatatgcaacagtcctcatcagatccttgatggagaaaactgcacactaatagatgctctattgggagaccctcagtgtgatggcttccaaaataagaaatgggacctttttgttgaacgaagcaaagcctacagcaactgttacccttatgatgtgccggattatgcctcccttaggtcactagttgcctcatccggcaca…	11	11	5	13.850533807829182	13.850533807829182	10.192170818505337	0.7941932168550874	0.7941932168550874	0.49057262569832405	4	4	3	0.28879753340184994	0.28879753340184994	0.2943435754189944
unpassaged	2014	100x7	7	rankseq	ORIGINAL_|_A_COLORADO_20_2014	0.31254232881748994	0.30698750162410082	100	atgaagactatcattgctttgagctacattctatgtctggttttcgctcaaaaaattcctggaaatgacaatagcacggcaacgctgtgccttgggcaccatgcagtaccaaacggaacgatagtgaaaacaatcacaaatgaccgaattgaagttactaatgctactgagctggttcagaattcctcaataggtgaaatatgcgacagtcctcatcagatccttgatggagaaaactgcacactaatagatgctctattgggagaccctcagtgtgatggctttcaaaataagaaatgggacctttttgttgaacgaagcaaagcctacagcaactgttacccttatgatgtgccggattatgcctcccttaggtcactagttgcctcatccggcaca…	atgaagactatcattgctttgagctacattctatgtctggttttcgctcaaaaacttcctggaaatgacaatagcacggcaacgctgtgccttgggcaccatgcagtaccaaacggaacgatagtgaaaacaatcacgaatgaccgaattgaagttactaatgctactgagctggttcagaattcctcaataggtgaaatatgcgacagtcctcatcagatccttgatggagaaaactgcacactaatagatgctctattgggagaccctcagtgtgatggctttcaaaataagaaatgggacctttttgttgaacgaagcaaagcctacagcaactgttacccttatgatgtgccggattatgcctcccttaggtcactagttgcctcatccggcaca…	11	11	11	13.682730923694779	13.682730923694779	13.409638554216867	0.8039330789550925	0.8039330789550925	0.8203054806828391	4	4	4	0.29233930143821546	0.29233930143821546	0.29829290206648695
pooled	2005	48x7	7	rankseq	RHMK1_|_A_NEW_YORK_1003_2005	0.21763600869935415	0.13429203369312104	48	atgaagactatcattgctttgagctacattctatgtctggttttcgctcaaaaacttcccggaaatgacaacagcacggcaacgctgtgccttgggcaccatgcagtaccaaacggaacgatagtgaaaacaatcacgaatgaccaaattgaagttactaatgctactgagctggttcagagttcctcaacaggtggaatatgcgacagtcctcatcagatccttgatggagaaaactgcacactaatagatgctctattgggagaccctcagtgtgatggcttccaaaataagaaatgggacctttttgttgaacgcagcaaagcctacagcaactgttacccttatgatgtgccggattatgcctcccttaggtcactagttgcctcatccggcaca…	atgaagactatcattgctttgagctacattctatgtctggttttcgctcaaaaacttcccggaaatgacaacagcacggcaacgctgtgccttgggcaccatgcagtaccaaacggaacgatagtgaaaacaatcacgaatgaccaaattgaagttactaatgctactgagctggttcagagttcctcaacaggtggaatatgcgacagtcctcatcagatccttgatggagaaaactgcacactaatagatgctctattgggagaccctcagtgtgatggcttccaaaataagaaatgggacctttttgttgaacgcagcaaagcctacagcaactgttacccttatgatgtgccggattatgcctcccttaggtcactagttgcctcatccggcaca…	10	10	10	9.144927536231885	9.144927536231885	9.144927536231885	1.0935023771790808	1.0935023771790808	1.0935023771790808	4	4	4	0.4374009508716323	0.4374009508716323	0.4374009508716323
pooled	2006	30x7	7	rankseq	P0_|_A_GEORGIA_NHRC0001_2006	0.1834671168811334	0.1364283835163573	30	atgaagactatcattgctttgagctacattctatgtctggttttcgctcaaaaacttcccggaaatgacaacagcacggcaacgctgtgccttgggcaccatgcagtaccaaacggaacgatagtgaaaacaatcacgaatgaccaaattgaagttactaatgctactgagctggttcagagttcctcaacaggtggaatatgcgacagtcctcatcagatccttgatggagaaaactgcacactaatagatgctctattgggagaccctcagtgtgatggcttccaaaataagaaatgggacctttttgttgaacgcagcaaagcctacagcaactgttacccttatgatgtgccggattatgcctcccttaggtcactagttgcctcatccggcaca…	atgaagactatcattgctttgagctacattctatgtctggttttcgctcaaaaacttcccggaaatgacaacagcacggcaacgctgtgccttgggcaccatgcagtaccaaacggaacgatagtgaaaacaatcacgaatgaccaaattgaagttactaatgctactgagctggttcagagttcctcaacaggtggaatatgcgacagtcctcatcagatccttgatggagaaaactgcacactaatagatgctctattgggagaccctcagtgtgatggcttccaaaataagaaatgggacctttttgttgaacgcagcaaagcctacagcaactgttacccttatgatgtgccggattatgcctcccttaggtcactagttgcctcatccggcaca…	12	12	12	18.90909090909091	18.90909090909091	18.90909090909091	0.6346153846153846	0.6346153846153846	0.6346153846153846	12	12	12	0.6346153846153846	0.6346153846153846	0.6346153846153846
pooled	2007	100x7	7	rankseq	ORIGINAL_|_A_VIRGINIA_UR06_0021_2007	0.39654980763135989	0.59321881140326216	100	atgaagactatcattgctttgagctacattctatgtctggttttcgctcaaaaacttcctggaaatgacaacagcacggcaacgctgtgccttgggcaccatgcagtaccaaacggaacgatagtgaaaacaatcacgaatgaccaaattgaagttactaatgctactgagctggttcagagttcctcaacaggtgaaatatgcgacagtcctcatcagatccttgatggagaaaactgcacactaatagatgctctattgggagaccctcagtgtgatggcttccaaaataagaaatgggacctttttgttgaacgcagcaaagcctacagcaactgttacccttatgatgtgccggattatgcctcccttaggtcactagttgcctcatccggcaca…	atgaagactatcattgctttgagctacattctatgtctggttttcgctcaaaaacttcccggaaatgacaacagcacggcaacgctgtgccttgggcatcatgcagtaccaaacggaacgatagtgaaaacaatcacgaatgaccaaattgaagttactaatgctactgagctggttcagagttcctcaacaggtggaatatgcaacagtcctcatcagatccttgatggagaaaactgcacactaatagatgctctattgggagaccctcagtgtgatggcttccaaaataagaaatgggacctttttgttgaacgcagcaaagcctacagcaactgttacccttatgatgtgccggattatgcctcccttaggtcactagttgcctcatccggcaca…	2	2	2	6.995305164319249	6.995305164319249	6.995305164319249	0.2859060402684564	0.2859060402684564	0.2859060402684564	2	2	2	0.2859060402684564	0.2859060402684564	0.2859060402684564
pooled	2008	100x7	7	rankseq	CX_C1_|_A_WISCONSIN_06_2008	0.48796215841239016	0.69809066909539175	100	atgaagactatcattgctttgagctacattctatgtctggttttcgctcaaaaacttcctggaaatgacaacagcacggcaacgctgtgccttgggcaccatgcagtaccaaacggaacgatagtgaaaacaatcacgaatgaccaaattgaagttactaatgctactgagctggttcagagttcctcaacaggtgaaatatgcgacagtcctcatcagatccttgatggagaaaactgcacactaatagatgctctattgggagaccctcagtgtgatggcttccaaaataagaaatgggacctttttgttgaacgcagcaaagcctacagcaactgttacccttatgatgtgccggattatgcctcccttaggtcactagttgcctcatccggcaca…	atgaagactatcattgctttgagctacattctatgtctggttttcgctcaaaaacttcctggaaatgacaacagcacggcaacgctgtgccttgggcaccatgcagtaccaaacggaacgatagtgaaaacaatcacgaatgaccaaattgaagttactaatgctactgagctggttcagagttcctcaacaggtgaaatatgcgacagtcctcatcagatccttgatggagaaaactgcacactaatagatgctctattgggagaccctcagtgtgatggcttccaaaataagaaatgggacctttttgttgaacgcagcaaagcctacagcaactgttacccttatgatgtgccggattatgcctcccttaggtcactagttgcctcatccggcaca…	6	3	6	13.863636363636363	10.893939393939394	13.863636363636363	0.43278688524590164	0.2753824756606398	0.43278688524590164	6	3	6	0.43278688524590164	0.2753824756606398	0.43278688524590164
pooled	2009	100x7	7	rankseq	M1_C1_|_A_WASHINGTON_15_2009	0.30476688001454993	0.38801513249697084	100	atgaagactatcattgctttgagctacattctatgtctggttttcgctcaaaaacttcctggaaatgacaacagcacggcaacgctgtgccttgggcaccatgcagtaccaaacggaacgatagtgaaaacaatcacgaatgaccaaattgaagttactaatgctactgagctggttcagagttcctcaacaggtgaaatatgcgacagtcctcatcagatccttgatggagaaaactgcacactaatagatgctctattgggagaccctcagtgtgatggcttccaaaataagaaatgggacctttttgttgaacgcagcaaagcctacagcaactgttacccttatgatgtgccggattatgcctcccttaggtcactagttgcctcatccggcaca…	atgaagactatcattgctttgagctacattctatgtctggttttcgctcaaaaacttcctggaaatgacaacagcacggcaacgctgtgccttgggcaccatgcagtaccaaacggaacgatagtgaaaacaatcacgaatgaccaaattgaagttactaatgctactgagctggttcagagttcctcaacaggtgaaatatgcgacagtcctcatcagatccttgatggagaaaactgcacactaatagatgctctattgggagaccctcagtgtgatggcttccaaaataagaaatgggacctttttgttgaacgcagcaaagcctacagcaactgttacccttatgatgtgccggattatgcctcccttaggtcactagttgcctcatccggcaca…	6	7	6	8.132307692307693	8.978461538461538	8.132307692307693	0.7377979568671963	0.7796435915010281	0.7377979568671963	1	2	1	0.12296632614453272	0.2227553118574366	0.12296632614453272
pooled	2010	100x7	7	rankseq	C1_|_A_WYOMING_06_2010	0.41674546485884995	0.37468369305076454	100	atgaagactatcattgctttgagctacattctatgtctggttttcgctcaaaaacttcctggaaatgacaacagcacggcaacgctgtgccttgggcaccatgcagtgccaaacggaacgatagtgaaaacaatcacgaatgaccaaattgaagttactaatgctactgagctggttcagagttcctcaacaggtgaaatatgcaacagtcctcatcagatccttgatggagaaaactgcacactaatagatgctctattgggagaccctcagtgtgatggcttccaaaacaagaaatgggacctttttgttgaacgaagcaaagcccacagcaactgttacccttatgatgtgccggattatgcctcccttaggtcactagttgcctcatccggcaca…	atgaagactatcattgctttgagctacattctatgtctggttttcgctcaaaaacttcctggaaatgacaacagcacggcaacgctgtgccttgggcaccatgcagtaccaaacggaacgatagtgaaaacaatcacgaatgaccaaattgaagttactaatgctactgagctggttcagagttcctcaacaggtgaaatatgcgacagtcctcatcagatccttgatggaaaaaactgcacactaatagatgctctattgggagaccctcagtgtgatggcttccaaaataagaaatgggacctttttgttgaacgcagcaaagcctacagcaactgttacccttatgatgtgccggattatgcctcccttaggtcactagttgcctcatccggcaca…	20	20	20	19.29153605015674	19.29153605015674	19.29153605015674	1.0367240818979526	1.0367240818979526	1.0367240818979526	5	5	5	0.25918102047448816	0.25918102047448816	0.25918102047448816
pooled	2011	100x7	7	rankseq	OR_|_A_MISSISSIPPI_05_2011	0.37591377988017	0.39645174583841564	100	atgaagactatcattgctttgagctacattctatgtctggttttcgctcaaaaacttcctggaaatgacaacagcacggcaacgctgtgccttgggcaccatgcagtgccaaacggaacgatagtgaaaacaatcacgaatgaccaaattgaagttactaatgctactgagctggttcagagttcctcaacaggtgaaatatgcaacagtcctcatcagatccttgatggagaaaactgcacactaatagatgctctattgggagaccctcagtgtgatggcttccaaaacaagaaatgggacctttttgttgaacgaagcaaagcccacagcaactgttacccttatgatgtgccggattatgcctcccttaggtcactagttgcctcatccggcaca…	atgaagactatcattgctttgagctacattctatgtctggttttcgctcaaaaacttcctggaaatgacaacagcacggcaacgctgtgccttgggcaccatgcagtaccaaacggaacgatagtgaaaacaatcacgaatgaccaaattgaagttactaatgctactgagctggttcagagttcctcaacaggtgaaatatgcgacagtcctcatcagatccttgatggaaaaaactgcacactaatagatgctctattgggagaccctcagtgtgatggcttccaaaataagaaatgggacctttttgttgaacgcagcaaagcctacagcaactgttacccttatgatgtgccggattatgcctcccttaggtcactagttgcctcatccggcaca…	16	20	16	15.303680981595091	18.929447852760735	15.303680981595091	1.0455001002204851	1.0565548533462974	1.0455001002204851	5	9	5	0.3267187813189016	0.47544968400583376	0.3267187813189016
pooled	2012	100x7	7	rankseq	C1_|_A_IOWA_15_2012	0.26971564595805997	0.23187996954613596	100	atgaagactatcattgctttgagctacattctatgtctggttttcgctcaaaaacttcctggaaatgacaatagcacggcaacgctgtgccttgggcaccatgcagtaccaaacggaacgatagtgaaaacaatcacgaatgaccgaattgaagttactaatgctactgagctggttcagaattcctcaataggtgaaatatgcgacagtcctcatcagatccttgatggagaaaactgcacactaatagatgctctattgggagaccctcagtgtgatggctttcaaaataagaaatgggacctttttgttgaacgaagcaaagcctacagcaactgttacccttatgatgtgccggattatgcctcccttaggtcactagttgcctcatccggcaca…	atgaagactatcattgctttgagctacattctatgtctggttttcgctcaaaaacttcctggaaatgacaacagcacggcaacgctgtgccttgggcaccatgcagtaccaaacggaacgatagtgaaaacaatcacgaatgaccaaattgaagttactaatgctactgagctggttcagagttcctcaacaggtgaaatatgcgacagtcctcatcagatccttgatggagaaaactgcacactaatagatgctctattgggagaccctcagtgtgatggcttccaaaataagaaatgggacctttttgttgaacgaagcaaagcctacagcaactgttacccttatgatgtgccggattatgcctcccttaggtcactagttgcctcatccggcaca…	21	21	21	21.71764705882353	21.71764705882353	21.71764705882353	0.9669555796316359	0.9669555796316359	0.9669555796316359	10	10	10	0.4604550379198266	0.4604550379198266	0.4604550379198266
pooled	2013	100x7	7	rankseq	C1_C1_|_A_FLORIDA_06_2013	0.30458082057713004	0.2630391355174948	100	atgaagactatcattgctttgagctacattctatgtctggttttcgctcaaaaacttcctggaaatgacaatagcacggcaacgctgtgccttgggcaccatgcagtaccaaacggaacgatagtgaaaacaatcacgaatgaccgaattgaagttactaatgctactgagctggttcagaattcctcaataggtgaaatatgcgacagtcctcatcagatccttgatggagaaaactgcacactaatagatgctctattgggagaccctcagtgtgatggctttcaaaataagaaatgggacctttttgttgaacgaagcaaagcctacagcaactgttacccttatgatgtgccggattatgcctcccttaggtcactagttgcctcatccggcaca…	atgaagactatcattgctttgagctacattctatgtctggttttcgcccaaaaacttcctggaaatgacaacagcacggcaacgctgtgccttgggcaccatgcagtaccaaacggaacgatagtgaaaacaatcacgaatgaccaaattgaagttactaatgctactgagctggttcagagttcctcaacaggtgaaatatgcaacagtcctcatcagatccttgatggagaaaactgcacactaatagatgctctattgggagaccctcagtgtgatggcttccaaaataagaaatgggacctttttgttgaacgaagcaaagcctacagcaactgttacccttatgatgtgccggattatgcctcccttaggtcactagttgcctcatccggcaca…	4	4	4	9.815457413249211	13.00788643533123	9.815457413249211	0.40752048851036476	0.3075057596701831	0.40752048851036476	3	2	3	0.3056403663827736	0.15375287983509156	0.3056403663827736
pooled	2014	100x7	7	rankseq	ORIGINAL_|_A_ILLINOIS_05_2014	0.33467275070239005	0.37496241881582798	100	atgaagactatcattgctttgagctacattctatgtctggttttcgctcaaaaaattcctggaaatgacaatagcacggcaacgctgtgccttgggcaccatgcagtaccaaacggaacgatagtgaaaacaatcacaaatgaccgaattgaagttactaatgctactgagctggttcagaattcctcaataggtgaaatatgcgacagtcctcatcagatccttgatggagaaaactgcacactaatagatgctctattgggagaccctcagtgtgatggctttcaaaataagaaatgggacctttttgttgaacgaagcaaagcctacagcaactgttacccttatgatgtgccggattatgcctcccttaggtcactagttgcctcatccggcaca…	atgaagactatcattgctttgagctacattctatgtctggttttcgctcaaaaacttcctggaaatgacaatagcacggcaacgctgtgccttgggcaccatgcagtaccaaacggaacgatagtgaaaacaatcacgaatgaccgaattgaagttactaatgctactgagctggttcagaattcctcaataggtgaaatatgcgacagtcctcatcagatccttgatggagaaaactgcacactaatagatgctctattgggagaccctcagtgtgatggctttcaaaataagaaatgggacctttttgttgaacgaagcaaagcctacagcaactgttacccttatgatgtgccggattatgcctcccttaggtcactagttgcctcatccggcaca…	11	11	11	13.848056537102474	14.179505300353357	13.848056537102474	0.7943352896146976	0.7757675438596491	0.7943352896146976	4	4	4	0.2888491962235264	0.282097288676236	0.2888491962235264
nonsiat	2005	7x7	7	rankseq	PASSAGE_DETAILS__ND_MDCK_|_A_QUEBEC_26_070605_2005	0.1920892018712857	0.092611723292154391	7	atgaagactatcattgctttgagctacattctatgtctggttttcgctcaaaaacttcccggaaatgacaacagcacggcaaagctgtgccttgggcaccatgcagtaccaaacggaacgatagtgaaaacaatcacgaatgaccaaattgaagttactaatgctactgagctggttcagagttcctcaacaggtggaatatgcgacagtcctcatcagatccttgatggagaaaactgcacactaatagatgctctattgggagaccctcagtgtgatggcttccaaaataagaaatgggacctttttgttgaacgcagcaaagcctacagcaactgttacccttatgatgtgccggattatgcctcccttaggtcactagttgcctcatccggcaca…	atgaagactatcattgctttgagctacattctatgtctggttttcgctcaaaaacttcccggaaatgacaacagcacggcaacgctgtgccttgggcaccatgcagtaccaaacggaacgatagtgaaaacaatcacgaatgaccaaattgaagttactaatgctactgagctggttcagagttcctcaacaggtggaatatgcgacagtcctcatcagatccttgatggagaaaactgcacactaatagatgctctattgggagaccctcagtgtgatggcttccaaaataagaaatgggacctttttgttgaacgcagcaaagcctacagcaactgttacccttatgatgtgccggattatgcctcccttaggtcactagttgcctcatccggcaca…	5	5	5	8.2	8.2	8.2	0.6097560975609757	0.6097560975609757	0.6097560975609757	5	5	5	0.6097560975609757	0.6097560975609757	0.6097560975609757
nonsiat	2006	11x7	7	rankseq	MDCK_1_|_A_NEW_YORK_928_2006	0.13813596366836361	0.026390405880350583	11	atgaagactatcattgctttgagctacattatatgtctggttttcgctcaaaaacttcccggaaatgacaacagcacggcaacgctgtgccttgggcaccatgcagtaccaaacggaacgatagtgaaaacaatcacgaatgaccaaattgaagttactaatgctactgagttggttcagagttcctcaacaggtgaaatatgcgacagtcctcatcagatccttgatggagaaaactgcacactaatagatgctctattgggagaccctcagtgtgatggcttccaaaataagaaatgggacctttttgttgaacgcagcaaagcctacagcaactgttacccttatgatgtgccggattatgcctcccttaggtcactagttgcctcatccggcaca…	atgaagactatcattgctttgagctacattctatgtctggttttcgctcaaaaacttcccggaaatgacaacagcacggcaacgctgtgccttgggcaccatgcagtaccaaacggaacgatagtgaaaacaatcacgaatgaccaaattgaagttactaatgctactgagctggttcagagttcctcaacaggtggaatatgcgacagtcctcatcagatccttgatggagaaaactgcacactaatagatgctctattgggagaccctcagtgtgatggcttccaaaataagaaatgggacctttttgttgaacgcagcaaagcctacagcaactgttacccttatgatgtgccggattatgcctcccttaggtcactagttgcctcatccggcaca…	22	19	19	23.25	20.625	20.625	0.946236559139785	0.9212121212121213	0.9212121212121213	17	14	14	0.7311827956989247	0.6787878787878788	0.6787878787878788
nonsiat	2007	100x7	7	rankseq	X3_C2_|_A_MANAGUA_3012_01_2007	0.30983724064106993	0.42204369500104688	100	atgaagactatcattgctttgagctacattctatgtctggttttcgctcaaaaacttcctggaaatgacaacagcacggcaacgctgtgccttgggcaccatgcagtaccaaacggaacgatagtgaaaacaatcacgaatgaccaaattgaagttactaatgctactgagctggttcagagttcctcaacaggtgaaatatgcgacagtcctcatcagatccttgatggagaaaactgcacactaatagatgctctattgggagaccctcagtgtgatggcttccaaaataagaaatgggacctttttgttgaacgcagcaaagcctacagcaactgttacccttatgatgtgccggattatgcctcccttaggtcactagttgcctcatccggcaca…	atgaagactatcattgctttgagctacattctatgtctggttttcgctcaaaaacttcctggaaatgacaacagcacggcaacgctgtgccttgggcatcatgcagtaccaaacggaacgatagtgaaaacaatcacgaatgaccaaattgaagttactaatgctactgagctggttcagagttcctcaacaggtggaatatgcaacagtcctcatcagatccttgatggagaaaactgcacactaatagatgctctattgggagaccctcagtgtgatggcttccaaaataagaaatgggacctttttgttgaacgcagcaaagcctacagcaactgttacccttatgatgtgccggattatgcctcccttaggtcactagttgcctcatccggcaca…	4	2	2	9.15748031496063	7.377952755905512	7.377952755905512	0.4368013757523646	0.2710779082177161	0.2710779082177161	4	2	2	0.4368013757523646	0.2710779082177161	0.2710779082177161
nonsiat	2008	62x7	7	rankseq	MX_C1_|_A_NORTH_CAROLINA_01_2008	0.42251631255185479	0.4643842954922765	62	atgaagactatcattgctttgagctacattctatgtctggttttcgctcaaaaacttcctggaaatgacaacagcacggcaacgctgtgccttgggcaccatgcagtaccaaacggaacgatagtgaaaacaatcacgaatgaccaaattgaagttactaatgctactgagctggttcagagttcctcaacaggtgaaatatgcgacagtcctcatcagatccttgatggagaaaactgcacactaatagatgctctattgggagaccctcagtgtgatggcttccaaaataagaaatgggacctttttgttgaacgcagcaaagcctacagcaactgttacccttatgatgtgccggattatgcctcccttaggtcactagttgcctcatccggcaca…	atgaagactatcattgctttgagctacattctatgtctggttttcgctcaaaaacttcctggaaatgacaacagcacggcaacgctgtgccttgggcaccatgcagtaccaaacggaacgatagtgaaaacaatcacgaatgaccaaattgaagttactaatgctactgagctggttcagagttcctcaacaggtgaaatatgcgacagtcctcatcagatccttgatggagaaaactgcacactaatagatgctctattgggagaccctcagtgtgatggcttccaaaataagaaatgggacctttttgttgaacgcagcaaagcctacagcaactgttacccttatgatgtgccggattatgcctcccttaggtcactagttgcctcatccggcaca…	7	3	6	15.426966292134832	11.44943820224719	14.426966292134832	0.4537509104151493	0.2620215897939156	0.4158878504672897	7	3	6	0.4537509104151493	0.2620215897939156	0.4158878504672897
nonsiat	2009	100x7	7	rankseq	M1_C1_|_A_WASHINGTON_15_2009	0.26433540775909986	0.40209032906419578	100	atgaagactatcattgctttgagctacattctatgtctggttttcgctcaaaaacttcctggaaatgacaacagcacggcaacgctgtgccttgggcaccatgcagtaccaaacggaacgatagtgaaaacaatcacgaatgaccaaattgaagttactaatgctactgagctggttcagagttcctcaacaggtgaaatatgcgacagtcctcatcagatccttgatggagaaaactgcacactaatagatgctctattgggagaccctcagtgtgatggcttccaaaataagaaatgggacctttttgttgaacgcagcaaagcctacagcaactgttacccttatgatgtgccggattatgcctcccttaggtcactagttgcctcatccggcaca…	atgaagactatcattgctttgagctacattctatgtctggttttcgctcaaaaacttcctggaaatgacaacagcacggcaacgctgtgccttgggcaccatgcagtaccaaacggaacgatagtgaaaacaatcacgaatgaccaaattgaagttactaatgctactgagctggttcagagctcctcaacaggtgaaatatgcgacagtcctcatcagatccttgatggagaaaactgcacactaatagatgctctattgggagaccctcagtgtgatggcttccaaaataagaaatgggacctttttgttgaacgcagcaaagcctacagcaactgttacccttatgatgtgccggattatgcctcccttaggtcactagttgcctcatccggcaca…	6	7	6	9.133928571428571	9.901785714285714	9.133928571428571	0.656891495601173	0.7069431920649234	0.656891495601173	2	3	2	0.21896383186705767	0.30297565374211005	0.21896383186705767
nonsiat	2010	100x7	7	rankseq	M1_C1_|_A_FLORIDA_11_2010	0.3497972047963504	0.34962460108440679	100	atgaagactatcattgctttgagctacattctatgtctggttttcgctcaaaaacttcctggaaatgacaacagcacggcaacgctgtgccttgggcaccatgcagtgccaaacggaacgatagtgaaaacaatcacgaatgaccaaattgaagttactaatgctactgagctggttcagagttcctcaacaggtgaaatatgcaacagtcctcatcagatccttgatggagaaaactgcacactaatagatgctctattgggagaccctcagtgtgatggcttccaaaacaagaaatgggacctttttgttgaacgaagcaaagcccacagcaactgttacccttatgatgtgccggattatgcctcccttaggtcactagttgcctcatccggcaca…	atgaagactatcattgctttgagctacattctatgtctggttttcgctcaaaaacttcctggaaatgacaacagcacggcaacgctgtgccttgggcaccatgcagtaccaaacggaacgatagtgaaaacaatcacgaatgaccaaattgaagttactaatgctactgagctggttcagagttcctcaacaggtgaaatatgcgacagtcctcatcagatccttgatggaaaaaactgcacactaatagatgctctattgggagaccctcagtgtgatggcttccaaaataagaaatgggacctttttgttgaacgcagcaaagcctacagcaactgttacccttatgatgtgccggattatgcctcccttaggtcactagttgcctcatccggcaca…	21	22	22	18.86813186813187	19.74175824175824	19.74175824175824	1.1129877693651717	1.1143890898970221	1.1143890898970221	8	6	6	0.4239953407105416	0.30392429724464237	0.30392429724464237
nonsiat	2011	100x7	7	rankseq	M1_C1_|_A_MINNESOTA_09_2011	0.33988345072441023	0.31790738515004074	100	atgaagactatcattgctttgagctacattctatgtctggttttcgctcaaaaacttcctggaaatgacaacagcacggcaacgctgtgccttgggcaccatgcagtgccaaacggaacgatagtgaaaacaatcacgaatgaccaaattgaagttactaatgctactgagctggttcagagttcctcaacaggtgaaatatgcaacagtcctcatcagatccttgatggagaaaactgcacactaatagatgctctattgggagaccctcagtgtgatggcttccaaaacaagaaatgggacctttttgttgaacgaagcaaagcccacagcaactgttacccttatgatgtgccggattatgcctcccttaggtcactagttgcctcatccggcaca…	atgaagactatcattgctttgagctacattctatgtctggttttcgctcaaaaacttcctggaaatgacaacagcacggcaacgctgtgccttgggcaccatgcagtaccaaacggaacgatagtgaaaacaatcacgaatgaccaaattgaagttactaatgctactgagctggttcagagttcctcaacaggtgaaatatgcgacagtcctcatcagatccttgatggaaaaaactgcacactaatagatgctctattgggagaccctcagtgtgatggcttccaaaataagaaatgggacctttttgttgaacgcagcaaagcctacagcaactgttacccttatgatgtgccggattatgcctcccttaggtcactagttgcctcatccggcaca…	16	20	16	15.497816593886462	19.0	15.497816593886462	1.0324034939419555	1.0526315789473684	1.0324034939419555	5	9	5	0.3226260918568611	0.47368421052631576	0.3226260918568611
nonsiat	2012	100x7	7	rankseq	C1_|_A_MASSACHUSETTS_04_2012	0.21436952783869009	0.13427065333550767	100	atgaagactatcattgctttgagctacattctatgtctggttttcgctcaaaaacttcctggaaatgacaatagcacggcaacgctgtgccttgggcaccatgcagtaccaaacggaacgatagtgaaaacaatcacgaatgaccgaattgaagttactaatgctactgagctggttcagaattcctcaataggtgaaatatgcgacagtcctcatcagatccttgatggagaaaactgcacactaatagatgctctattgggagaccctcagtgtgatggcttccaaaataagaaatgggacctttttgttgaacgaagcaaagcctacagcaactgttacccttatgatgtgccggattatgcctcccttaggtcactagttgcctcatccggcaca…	atgaagactatcattgctttgagctacattctatgtctggttttcgctcaaaaacttcctggaaatgacaacagcacggcaacgctgtgccttgggcaccatgcagtaccaaacggaacgatagtgaaaacaatcacgaatgaccaaattgaagttactaatgctactgagctggttcagagttcctcaacaggtgaaatatgcgacagtcctcatcagatccttgatggagaaaactgcacactaatagatgctctattgggagaccctcagtgtgatggcttccaaaataagaaatgggacctttttgttgaacgaagcaaagcctacagcaactgttacccttatgatgtgccggattatgcctcccttaggtcactagttgcctcatccggcaca…	19	17	17	21.160526315789475	20.49473684210526	20.49473684210526	0.8978982713592836	0.8294812532100668	0.8294812532100668	13	10	10	0.614351448824773	0.48793014894709813	0.48793014894709813
nonsiat	2013	100x7	7	rankseq	C1_C1_|_A_FLORIDA_06_2013	0.29388161458312995	0.34576891215470973	100	atgaagactatcattgctttgagctacattctatgtctggttttcgctcaaaaacttcctggaaatgacaatagcacggcaacgctgtgccttgggcaccatgcagtaccaaacggaacgatagtgaaaacaatcacgaatgaccgaattgaagttactaatgctactgagctggttcagaattcctcaataggtgaaatatgcgacagtcctcatcagatccttgatggagaaaactgcacactaatagatgctctattgggagaccctcagtgtgatggctttcaaaataagaaatgggacctttttgttgaacgaagcaaagcctacagcaactgttacccttatgatgtgccggattatgcctcccttaggtcactagttgcctcatccggcaca…	atgaagaccatcattgctttgagctacattctatgtctggttttcgctcaagaacttcctggaaatgacaacagcacggcaacgctgtgccttgggcaccatgcagtgccaaacggaacgatagtgaaaacaatcacgaatgaccaaattgaagttactaatgctactgagctggttcagagttcctcaacaggtgaaatatgcaacagtcctcatcagatccttgatggagaaaactgcacactaatagatgctctattgggagaccctcagtgtgatggctttcaaaataagaaatgggacctttttgttgaacgaagcaaagcctacagcaactgttacccttatgatgtgccggattatgcctcccttaggtcactagttgcctcatccggcaca…	0	4	4	7.793774319066148	11.214007782101167	8.700389105058365	0.0	0.3566967383761277	0.4597495527728086	0	2	3	0.0	0.17834836918806385	0.34481216457960645
nonsiat	2014	100x7	7	rankseq	C2_|_A_PENNSYLVANIA_36_2014	0.43151231553324992	0.57868081398457771	100	atgaagactatcattgctttgagctacattctatgtctggttttcgctcaaaaaattcctggaaatgacaatagcacggcaacgctgtgccttgggcaccatgcagtaccaaacggaacgatagtgaaaacaatcacgaatgaccgaattgaagttactaatgctactgagctggttcagaattcctcaataggtgaaatatgcgacagtcctcatcagatccttgatggagaaaactgcacactaatagatgctctattgggagaccctcagtgtgatggctttcaaaataagaaatgggacctttttgttgaacgaagcaaagcctacagcaactgttacccttatgatgtgccggattatgcctcccttaggtcactagttgcctcatccggcaca…	atgaagactatcattgctttgagctacattctatgtctggttttcgctcaaaaacttcctggaaatgacaatagcacggcaacgctgtgccttgggcaccatgcagtaccaaacggaacgatagtgaaaacaatcacgaatgaccgaattgaagttactaatgctactgagctggttcagaattcctcaataggtgaaatatgcgacagtcctcatcagatccttgatggagaaaactgcacactaatagatgctctattgggagaccctcagtgtgatggctttcaaaataagaaatgggacctttttgttgaacgaagcaaagcctacagcaactgttacccttatgatgtgccggattatgcctcccttaggtcactagttgcctcatccggcaca…	11	12	10	13.558922558922559	13.030303030303031	11.912457912457912	0.811273901167122	0.9209302325581394	0.8394573205200679	10	7	7	0.7375217283337472	0.5372093023255814	0.5876201243640475
unpassaged	2005	15x8	8	rankseq	P0_|_A_CALIFORNIA_NHRC0003_2005	0.15262661219946666	0.041347542496624701	15	atgaagactatcattgctttgagctacattctatgtctggttttcgctcaaaaacttcccggaaatgacaacagcacggcaacgctgtgccttgggcaccatgcagtaccaaacggaacgatagtgaaaacaatcacgaatgaccaaattgaagttactaatgctactgagctggttcagagttcctcaacaggtggaatatgcgacagtcctcatcagatccttgatggagaaaactgcactctaatagatgctctattgggagaccctcagtgtgatggcttccaaaataagaaatgggacctttttgttgaacgcagcaaagcctacagcaactgttacccttatgatgtgccggattatgcctcccttaggtcactagttgcctcatccggcaca…	atgaagactatcattgctttgagctacattctatgtctggttttcgctcaaaaacttcccggaaatgacaacagcacggcaacgctgtgccttgggcaccatgcagtaccaaacggaacgatagtgaaaacaatcacgaatgaccaaattgaagttactaatgctactgagctggttcagagttcctcaacaggtggaatatgcgacagtcctcatcagatccttgatggagaaaactgcacactaatagatgctctattgggagaccctcagtgtgatggcttccaaaataagaaatgggacctttttgttgaacgcagcaaagcctacagcaactgttacccttatgatgtgccggattatgcctcccttaggtcactagttgcctcatccggcaca…	12	12	12	11.272727272727273	11.272727272727273	11.272727272727273	1.064516129032258	1.064516129032258	1.064516129032258	6	6	6	0.532258064516129	0.532258064516129	0.532258064516129
unpassaged	2006	12x8	8	rankseq	P0_|_A_GEORGIA_NHRC0001_2006	0.16738422483308335	0.088434173239021294	12	atgaagactatcattgctttgagctacattctatgtctggttttcgctcaaaaacttcccggaaatgacaacagcacggcaacgctgtgccttgggcaccatgcagtaccaaacggaacgatagtgaaaacaatcacgaatgaccaaattgaagttactaatgctactgagctggttcagagttcctcaacaggtggaatatgcgacagtcctcatcagatccttgatggagaaaactgcacactaatagatgctctattgggagaccctcagtgtgatggcttccaaaataagaaatgggacctttttgttgaacgcagcaaagcctacagcaactgttacccttatgatgtgccggattatgcctcccttaggtcactagttgcctcatccggcaca…	atgaagactatcattgctttgagctacattctatgtctggttttcgctcaaaaacttcccggaaatgacaacagcacggcaacgctgtgccttgggcaccatgcagtaccaaacggaacgatagtgaaaacaatcacgaatgaccaaattgaagttactaatgctactgagctggttcagagttcctcaacaggtggaatatgcgacagtcctcatcagatccttgatggagaaaactgcacactaatagatgctctattgggagaccctcagtgtgatggcttccaaaataagaaatgggacctttttgttgaacgcagcaaagcctacagcaactgttacccttatgatgtgccggattatgcctcccttaggtcactagttgcctcatccggcaca…	12	12	12	18.5	18.5	18.5	0.6486486486486487	0.6486486486486487	0.6486486486486487	12	12	12	0.6486486486486487	0.6486486486486487	0.6486486486486487
unpassaged	2007	54x8	8	rankseq	ORIGINAL_|_A_COLORADO_UR06_0557_2007	0.27444614095040737	0.30019284276294428	54	atgaagactatcattgctttgagctacattctatgtctggttttcgctcaaaaacttcctggaaatgacaacagcacggcaacgctgtgccttgggcaccatgcagtaccaaacggaacgatagtgaaaacaatcacgaatgaccaaattgaagttactaatgctactgagctggttcagagttcctcaacaggtgaaatatgcgacagtcctcatcagatccttgatggagaaaactgcacactaatagatgctctattgggagaccctcagtgtgatggcttccaaaataagaaatgggacctttttgttgaacgcagcaaagcctacagcaactgttacccttatgatgtgccggattatgcctcccttaggtcactagttgcctcatccggcaca…	atgaagactatcattgctttgagctacattctatgtctggttttcgctcaaaaacttcccggaaatgacaacagcacggcaacgctgtgccttgggcatcatgcagtaccaaacggaacgatagtgaaaacaatcacgaatgaccaaattgaagttactaatgctactgagctggttcagagttcctcaacaggtggaatatgcaacagtcctcatcagatccttgatggagaaaactgcacactaatagatgctctattgggagaccctcagtgtgatggcttccaaaataagaaatgggacctttttgttgaacgcagcaaagcctacagcaactgttacccttatgatgtgccggattatgcctcccttaggtcactagttgcctcatccggcaca…	2	2	2	6.256410256410256	6.256410256410256	6.256410256410256	0.319672131147541	0.319672131147541	0.319672131147541	2	2	2	0.319672131147541	0.319672131147541	0.319672131147541
unpassaged	2008	25x8	8	rankseq	P0_|_A_NEW_YORK_1157_2008	0.2237231050448	0.17743027952368498	25	atgaagactatcattgctttgagctacattctatgtctggttttcgctcaaaaacttcctggaaatgacaacagcacggcaacgctgtgccttgggcaccatgcagtaccaaacggaacgatagtgaaaacaatcacgaatgaccaaattgaagttactaatgctactgagctggttcagagttcctcaacaggtgaaatatgcgacagtcctcatcagatccttgatggagaaaactgcacactaatagatgctctattgggagaccctcagtgtgatggcttccaaaataagaaatgggacctttttgttgaacgcagcaaagcctacagcaactgttacccttatgatgtgccggattatgcctcccttaggtcactagttgcctcatccggcaca…	atgaagactatcattgctttgagctacattctatgtctggttttcgctcaaaaacttcctggaaatgacaacagcacggcaacgctgtgccttgggcaccatgcagtaccaaacggaacgatagtgaaaacaatcacgaatgaccaaattgaagttactaatgctactgagctggttcagagttcctcaacaggtgaaatatgcgacagtcctcatcagatccttgatggagaaaactgcacactaatagatgctctattgggagaccctcagtgtgatggcttccaaaataagaaatgggacctttttgttgaacgcagcaaagcctacagcaactgttacccttatgatgtgccggattatgcctcccttaggtcactagttgcctcatccggcaca…	3	3	6	9.916666666666666	9.916666666666666	12.86111111111111	0.3025210084033614	0.3025210084033614	0.46652267818574517	3	3	6	0.3025210084033614	0.3025210084033614	0.46652267818574517
unpassaged	2009	100x8	8	rankseq	P0_|_A_CALIFORNIA_VRDL277_2009	0.31642830714616993	0.3428096921004079	100	atgaagactatcattgctttgagctacattctatgtctggttttcgctcaaaaacttcctggaaatgacaacagcacggcaacgctgtgccttgggcaccatgcagtaccaaacggaacgatagtgaaaacaatcacgaatgaccaaattgaagttactaatgctactgagctggttcagagttcctcaacaggtgaaatatgcgacagtcctcatcagatccttgatggaaaaaactgcacactaatagatgctctattgggagaccctcagtgtgatggcttccaaaataagaaatgggacctttttgttgaacgcagcaaagcctacagcaactgttacccttatgatgtgccggattatgcctcccttaggtcactagttgcctcatccggcaca…	atgaagactatcattgctttgagctacattctatgtctggttttcgctcaaaaacttcctggaaatgacaacagcacggcaacgctgtgccttgggcaccatgcagtaccaaacggaacgatagtgaaaacaatcacgaatgaccaaattgaagttactaatgctactgagctggttcagagttcctcaacaggtgaaatatgcgacagtcctcatcagatccttgatggaaaaaactgcacactaatagatgctctattgggagaccctcagtgtgatggcttccaaaataagaaatgggacctttttgttgaacgcagcaaagcctacagcaactgttacccttatgatgtgccggattatgcctcccttaggtcactagttgcctcatccggcaca…	3	3	2	8.491891891891893	8.491891891891893	7.578378378378378	0.3532781667727562	0.3532781667727562	0.2639087018544936	2	2	1	0.2355187778485041	0.2355187778485041	0.1319543509272468
unpassaged	2010	48x8	8	rankseq	P0_|_A_MANAGUA_4134_04_2010	0.55816628713427097	0.40048022170111658	48	atgaagactatcattgctttgagctacattctatgtctggttttcgctcaaaaacttcctggaaatgacaacagcacggcaacgctgtgccttgggcaccatgcagtaccaaacggaacgatagtgaaaacaatcacgaatgaccaaattgaagttactaatgctactgagctggttcagagttcctcaacaggtgaaatatgcgacagtcctcatcagatccttgatggagaaaactgcacactaatagatgctctattgggagaccctcagtgtgatggcttccaaaataagaaatgggacctttttgttgaacgaagcaaagcctacagcaactgttacccttatgatgtgccggattatgcctcccttaggtcactagttgcctcatccggcaca…	atgaagactatcattgctttgagctacattctatgtctggttttcgctcaaaaacttcctggaaatgacaacagcacggcaacgctgtgccttgggcaccatgcagtaccaaacggaacgatagtgaaaacaatcacgaatgaccaaattgaagttactaatgctactgagctggttcagagttcctcaacaggtgaaatatgcgacagtcctcatcagatccttgatggaaaaaactgcacactaatagatgctctattgggagaccctcagtgtgatggcttccaaaataagaaatgggacctttttgttgaacgcagcaaagcctacagcaactgttacccttatgatgtgccggattatgcctcccttaggtcactagttgcctcatccggcaca…	12	12	12	14.884057971014492	14.884057971014492	14.884057971014492	0.8062317429406037	0.8062317429406037	0.8062317429406037	5	5	5	0.3359298928919182	0.3359298928919182	0.3359298928919182
unpassaged	2011	52x8	8	rankseq	P0_|_A_BOSTON_DOA54_2011	0.37556984553155776	0.35810773805492274	52	atgaagaccatcattgctttgagctacattctatgtctggttttcgctcaaaaacttcctggaaatgacaacagcacggcaacgctgtgccttgggcaccatgcagtaccaaacggaacgatagtgaaaacaatcacgaatgaccaaattgaagttactaatgctactgagctggttcagagttcctcagcaggtgaaatatgcgacagtcctcatcatatccttgatggagaaaactgcacactaatagatgctctattgggagaccctcagtgtgatggcttccaaaataagaaatgggacctttttgttgaacgaagcagagcctacagcaactgttacccttatgatgtgccggattatgcctcccttaggtcactagttgcctcatccggcaca…	atgaagactatcattgctttgagctacattctatgtctggttttcgctcaaaaacttcctggaaatgacaacagcacggcaacgctgtgccttgggcaccatgcagtaccaaacggaacgatagtgaaaacaatcacgaatgaccaaattgaagttactaatgctactgagctggttcagagttcctcaacaggtgaaatatgcgacagtcctcatcagatccttgatggaaaaaactgcacactaatagatgctctattgggagaccctcagtgtgatggcttccaaaataagaaatgggacctttttgttgaacgcagcaaagcctacagcaactgttacccttatgatgtgccggattatgcctcccttaggtcactagttgcctcatccggcaca…	12	12	8	18.133333333333333	18.133333333333333	14.186666666666667	0.6617647058823529	0.6617647058823529	0.5639097744360902	11	11	7	0.6066176470588236	0.6066176470588236	0.4934210526315789
unpassaged	2012	100x8	8	rankseq	P0_|_A_HOUSTON_JMM_75_2012	0.42906950991658022	0.39631569425388152	100	atgaagactatcattgctttgagctacattctatgtctggttttcgctcaaaaacttcctggaaatgacaatagcacggcaacgctgtgccttgggcaccatgcagtaccaaacggaacgatagtgaaaacaatcacgaatgaccgaattgaagttactaatgctactgagctggttcagaattcctcaataggtgaaatatgcgacagtcctcatcagatccttgatggagaaaactgtacactaatagatgctctattgggagaccctcagtgtgatggctttcaaaataagaaatgggacctttttgttgaacgaagcaaagcctacagcaactgttacccttatgatgtgccggattatgcctcccttaggtcactagttgcctcatccggcaca…	atgaagactatcattgctttgagctacattctatgtctggttttcgcccaaaaacttcctggaaatgacaacagcacggcaacgctgtgccttgggcaccatgcagtaccaaacggaacgatagtgaaaacaatcacgaatgaccaaattgaagttactaatgctactgagctggttcagagttcctcaacaggtgaaatatgcgacagtcctcatcagatccttgatggagaaaactgcacactaatagatgctctattgggagaccctcagtgtgatggcttccaaaataagaaatgggacctttttgttgaacgaagcaaagcctacagcaactgttacccttatgatgtgccggattatgcctcccttaggtcactagttgcctcatccggcaca…	21	21	21	22.929347826086957	22.929347826086957	22.929347826086957	0.915856838113297	0.915856838113297	0.915856838113297	11	11	11	0.4797345342498222	0.4797345342498222	0.4797345342498222
unpassaged	2013	100x8	8	rankseq	P0_|_A_HOUSTON_JMM_168_2013	0.32358082783808989	0.23674670752159263	100	atgaagactatcattgctttgagctacattctatgtctggttttcgctcaaaaacttcctggaaatgacaatagcacggcaacgctgtgccttgggcaccatgcagtaccaaacggaacgatagtgaaaacaatcacgaatgaccgaattgaagttactaatgctactgagctggttcagaattcctcaataggtgaaatatgcgacagtcctcatcagatccttgatggagaaaactgtacactaatagatgctctattgggagaccctcagtgtgatggctttcaaaataagaaatgggacctttttgttgaacgaagcaaagcctacagcaactgttacccttatgatgtgccggattatgcctcccttaggtcactagttgcctcatccggcaca…	atgaagactatcattgctttgagctacattctatgtctggttttcgcccaaaaacttcctggaaatgacaacagcacggcaacgctgtgccttgggcaccatgcagtaccaaacggaacgatagtgaaaacaatcacgaatgaccaaattgaagttactaatgctactgagctggttcagagttcctcaacaggtgaaatatgcaacagtcctcatcagatccttgatggagaaaactgcacactaatagatgctctattgggagaccctcagtgtgatggcttccaaaataagaaatgggacctttttgttgaacgaagcaaagcctacagcaactgttacccttatgatgtgccggattatgcctcccttaggtcactagttgcctcatccggcaca…	11	11	5	13.850533807829182	13.850533807829182	10.192170818505337	0.7941932168550874	0.7941932168550874	0.49057262569832405	4	4	3	0.28879753340184994	0.28879753340184994	0.2943435754189944
unpassaged	2014	100x8	8	rankseq	ORIGINAL_|_A_NORTH_CAROLINA_34_2014	0.35236219087216009	0.28539795229738163	100	atgaagactatcattgctttgagctacattctatgtctggttttcgctcaaaaaattcctggaaatgacaatagcacggcaacgctgtgccttgggcaccatgcagtaccaaacggaacgatagtgaaaacaatcacaaatgaccgaattgaagttactaatgctactgagctggttcagaattcctcaataggtgaaatatgcgacagtcctcatcagatccttgatggagaaaactgcacactaatagatgctctattgggagaccctcagtgtgatggctttcaaaataagaaatgggacctttttgttgaacgaagcaaagcctacagcaactgttacccttatgatgtgccggattatgcctcccttaggtcactagttgcctcatccggcaca…	atgaagactatcattgctttgagctacattctatgtctggttttcgctcaaaaacttcctggaaatgacaatagcacggcaacgctgtgccttgggcaccatgcagtaccaaacggaacgatagtgaaaacaatcacgaatgaccgaattgaagttactaatgctactgagctggttcagaattcctcaataggtgaaatatgcgacagtcctcatcagatccttgatggagaaaactgcacactaatagatgctctattgggagaccctcagtgtgatggctttcaaaataagaaatgggacctttttgttgaacgaagcaaagcctacagcaactgttacccttatgatgtgccggattatgcctcccttaggtcactagttgcctcatccggcaca…	11	11	11	13.682730923694779	13.682730923694779	13.409638554216867	0.8039330789550925	0.8039330789550925	0.8203054806828391	4	4	4	0.29233930143821546	0.29233930143821546	0.29829290206648695
pooled	2005	48x8	8	rankseq	ORIGINAL_|_A_NEW_YORK_918_2005	0.23620416551149995	0.19143157701368502	48	atgaagactatcattgctttgagctacattctatgtctggttttcgctcaaaaacttcccggaaatgacaacagcacggcaacgctgtgccttgggcaccatgcagtaccaaacggaacgatagtgaaaacaatcacgaatgaccaaattgaagttactaatgctactgagctggttcagagttcctcaacaggtggaatatgcgacagtcctcatcagatccttgatggagaaaactgcacactaatagatgctctattgggagaccctcagtgtgatggcttccaaaataagaaatgggacctttttgttgaacgcagcaaagcctacagcaactgttacccttatgatgtgccggattatgcctcccttaggtcactagttgcctcatccggcaca…	atgaagactatcattgctttgagctacattctatgtctggttttcgctcaaaaacttcccggaaatgacaacagcacggcaacgctgtgccttgggcaccatgcagtaccaaacggaacgatagtgaaaacaatcacgaatgaccaaattgaagttactaatgctactgagctggttcagagttcctcaacaggtggaatatgcgacagtcctcatcagatccttgatggagaaaactgcacactaatagatgctctattgggagaccctcagtgtgatggcttccaaaataagaaatgggacctttttgttgaacgcagcaaagcctacagcaactgttacccttatgatgtgccggattatgcctcccttaggtcactagttgcctcatccggcaca…	6	6	6	9.144927536231885	9.144927536231885	9.144927536231885	0.6561014263074485	0.6561014263074485	0.6561014263074485	4	4	4	0.4374009508716323	0.4374009508716323	0.4374009508716323
pooled	2006	30x8	8	rankseq	ORIGINAL_|_A_NEW_YORK_5_2006	0.16647398762590002	0.057730495460211938	30	atgaagactatcattgctttgagctacattctatgtctggttttcgctcaaaaacttcccggaaatgacaacagcacggcaacgctgtgccttgggcaccatgcagtaccaaacggaacgatagtgaaaacaatcacgaatgaccaaattgaagttactaatgctactgagctggttcagagttcctcaacaggtgaaatatgcgacagccctcatcagatccttgatggagaaaactgcacactaatagatgctctattgggagaccctcagtgtgatggcttccaaaataagaaatgggacctttttgttgaacgcagcaaagcctacagcaactgttacccttatgatgtgccggattatgcctcccttaggtcactagttgcctcatccggcaca…	atgaagactatcattgctttgagctacattctatgtctggttttcgctcaaaaacttcccggaaatgacaacagcacggcaacgctgtgccttgggcaccatgcagtaccaaacggaacgatagtgaaaacaatcacgaatgaccaaattgaagttactaatgctactgagctggttcagagttcctcaacaggtggaatatgcgacagtcctcatcagatccttgatggagaaaactgcacactaatagatgctctattgggagaccctcagtgtgatggcttccaaaataagaaatgggacctttttgttgaacgcagcaaagcctacagcaactgttacccttatgatgtgccggattatgcctcccttaggtcactagttgcctcatccggcaca…	15	15	15	18.90909090909091	18.90909090909091	18.90909090909091	0.7932692307692307	0.7932692307692307	0.7932692307692307	12	12	12	0.6346153846153846	0.6346153846153846	0.6346153846153846
pooled	2007	100x8	8	rankseq	ORIGINAL_|_A_COLORADO_UR06_0557_2007	0.35372347177687985	0.53133883585218233	100	atgaagactatcattgctttgagctacattctatgtctggttttcgctcaaaaacttcctggaaatgacaacagcacggcaacgctgtgccttgggcaccatgcagtaccaaacggaacgatagtgaaaacaatcacgaatgaccaaattgaagttactaatgctactgagctggttcagagttcctcaacaggtgaaatatgcgacagtcctcatcagatccttgatggagaaaactgcacactaatagatgctctattgggagaccctcagtgtgatggcttccaaaataagaaatgggacctttttgttgaacgcagcaaagcctacagcaactgttacccttatgatgtgccggattatgcctcccttaggtcactagttgcctcatccggcaca…	atgaagactatcattgctttgagctacattctatgtctggttttcgctcaaaaacttcccggaaatgacaacagcacggcaacgctgtgccttgggcatcatgcagtaccaaacggaacgatagtgaaaacaatcacgaatgaccaaattgaagttactaatgctactgagctggttcagagttcctcaacaggtggaatatgcaacagtcctcatcagatccttgatggagaaaactgcacactaatagatgctctattgggagaccctcagtgtgatggcttccaaaataagaaatgggacctttttgttgaacgcagcaaagcctacagcaactgttacccttatgatgtgccggattatgcctcccttaggtcactagttgcctcatccggcaca…	2	2	2	6.995305164319249	6.995305164319249	6.995305164319249	0.2859060402684564	0.2859060402684564	0.2859060402684564	2	2	2	0.2859060402684564	0.2859060402684564	0.2859060402684564
pooled	2008	100x8	8	rankseq	P0_|_A_NEW_YORK_1156_2008	0.52366900400203953	0.72452622120525123	100	atgaagactatcattgctttgagctacattctatgtctggttttcgctcaaaaacttcctggaaatgacaacagcacggcaacgctgtgccttgggcaccatgcagtaccaaacggaacgatagtgaaaacaatcacgaatgaccaaattgaagttactaatgctactgagctggttcagagttcctcaacaggtgaaatatgcgacagtcctcatcagatccttgatggagaaaactgcacactaatagatgctctattgggagaccctcagtgtgatggcttccaaaataagaaatgggacctttttgttgaacgcagcaaagcctacagcaactgttacccttatgatgtgccggattatgcctcccttaggtcactagttgcctcatccggcaca…	atgaagactatcattgctttgagctacattctatgtctggttttcgctcaaaaacttcctggaaatgacaacagcacggcaacgctgtgccttgggcaccatgcagtaccaaacggaacgatagtgaaaacaatcacgaatgaccaaattgaagttactaatgctactgagctggttcagagttcctcaacaggtgaaatatgcgacagtcctcatcagatccttgatggagaaaactgcacactaatagatgctctattgggagaccctcagtgtgatggcttccaaaataagaaatgggacctttttgttgaacgcagcaaagcctacagcaactgttacccttatgatgtgccggattatgcctcccttaggtcactagttgcctcatccggcaca…	6	3	6	13.863636363636363	10.893939393939394	13.863636363636363	0.43278688524590164	0.2753824756606398	0.43278688524590164	6	3	6	0.43278688524590164	0.2753824756606398	0.43278688524590164
pooled	2009	100x8	8	rankseq	P0_|_A_CALIFORNIA_VRDL231_2009	0.24957147798954016	0.21230742035576278	100	atgaagactatcattgctttgagctacattctatgtctggttttcgctcaaaaacttcctggaaatgacaacagcacggcaacgctgtgccttgggcaccatgcagtaccaaacggaacgatagtgaaaacaatcacgaatgaccaaattgaagttactaatgctactgagctggttcagagttcctcaacaggtgaaatatgcgacagtcctcatcagatccttgatggaaaaaactgcacactaatagatgctctattgggagaccctcagtgtgatggcttccaaaataagaaatgggacctttttgttgaacgcagcaaagcctacagcaactgttacccttatgatgtgccggattatgcctcccttaggtcactagttgcctcatccggcaca…	atgaagactatcattgctttgagctacattctatgtctggttttcgctcaaaaacttcctggaaatgacaacagcacggcaacgctgtgccttgggcaccatgcagtaccaaacggaacgatagtgaaaacaatcacgaatgaccaaattgaagttactaatgctactgagctggttcagagttcctcaacaggtgaaatatgcgacagtcctcatcagatccttgatggagaaaactgcacactaatagatgctctattgggagaccctcagtgtgatggcttccaaaataagaaatgggacctttttgttgaacgcagcaaagcctacagcaactgttacccttatgatgtgccggattatgcctcccttaggtcactagttgcctcatccggcaca…	2	3	2	8.132307692307693	8.978461538461538	8.132307692307693	0.24593265228906544	0.3341329677861549	0.24593265228906544	1	2	1	0.12296632614453272	0.2227553118574366	0.12296632614453272
pooled	2010	100x8	8	rankseq	C2_|_A_DOMINICAN_REPUBLIC_4319_2010	0.38409941759144994	0.37987656454207158	100	atgaagactatcattgctttgagctacattctatgtctggttttcgctcaaaaacttcctggaaatgacaacagcacggcaacgctgtgccttgggcaccatgcagtgccaaacggaacgatagtgaaaacaatcacgaatgaccaaattgaagttactaatgctactgagctggttcagagttcctcaacaggtgaaatatgcaacagtcctcatcagatccttgatggagaaaactgcacactaatagatgctctattgggagaccctcagtgtgatggcttccaaaacaagaaatgggacctttttgttgaacgaagcaaagcccacagcaactgttacccttatgatgtgccggattatgcctcccttaggtcactagttgcctcatccggcaca…	atgaagactatcattgctttgagctacattctatgtctggttttcgctcaaaaacttcctggaaatgacaacagcacggcaacgctgtgccttgggcaccatgcagtaccaaacggaacgatagtgaaaacaatcacgaatgaccaaattgaagttactaatgctactgagctggttcagagttcctcaacaggtgaaatatgcgacagtcctcatcagatccttgatggaaaaaactgcacactaatagatgctctattgggagaccctcagtgtgatggcttccaaaataagaaatgggacctttttgttgaacgcagcaaagcctacagcaactgttacccttatgatgtgccggattatgcctcccttaggtcactagttgcctcatccggcaca…	22	22	22	19.29153605015674	19.29153605015674	19.29153605015674	1.140396490087748	1.140396490087748	1.140396490087748	5	5	5	0.25918102047448816	0.25918102047448816	0.25918102047448816
pooled	2011	100x8	8	rankseq	C1_|_A_WYOMING_04_2011	0.32694850149154997	0.36491963567718944	100	atgaagactatcattgctttgagctacattctatgtctggttttcgctcaaaaacttcctggaaatgacaacagcacggcaacgctgtgccttgggcaccatgcagtgccaaacggaacgatagtgaaaacaatcacgaatgaccaaattgaagttactaatgctactgagctggttcagagttcctcaacaggtgaaatatgcaacagtcctcatcagatccttgatggagaaaactgcacactaatagatgctctattgggagaccctcagtgtgatggcttccaaaacaagaaatgggacctttttgttgaacgaagcaaagcccacagcaactgttacccttatgatgtgccggattatgcctcccttaggtcactagttgcctcatccggcaca…	atgaagactatcattgctttgagctacattctatgtctggttttcgctcaaaaacttcctggaaatgacaacagcacggcaacgctgtgccttgggcaccatgcagtaccaaacggaacgatagtgaaaacaatcacgaatgaccaaattgaagttactaatgctactgagctggttcagagttcctcaacaggtgaaatatgcgacagtcctcatcagatccttgatggaaaaaactgcacactaatagatgctctattgggagaccctcagtgtgatggcttccaaaataagaaatgggacctttttgttgaacgcagcaaagcctacagcaactgttacccttatgatgtgccggattatgcctcccttaggtcactagttgcctcatccggcaca…	16	20	16	15.303680981595091	18.929447852760735	15.303680981595091	1.0455001002204851	1.0565548533462974	1.0455001002204851	5	9	5	0.3267187813189016	0.47544968400583376	0.3267187813189016
pooled	2012	100x8	8	rankseq	P0_|_A_TEXAS_JMM_33_2012	0.24994263702775987	0.18704840408099851	100	atgaagactatcattgctttgagctacattctatgtctggttttcgctcaaaaacttcctggaaatgacaatagcacggcaacgctgtgccttgggcaccatgcagtaccaaacggaacgatagtgaaaacaatcacgaatgaccgaattgaagttactaatgctactgagctggttcagaattcctcaataggtgaaatatgcgacagtcctcatcagatccttgatggagaaaactgtacactaatagatgctctattgggagaccctcagtgtgatggctttcaaaataagaaatgggacctttttgttgaacgaagcaaagcctacagcaactgttacccttatgatgtgccggattatgcctcccttaggtcactagttgcctcatccggcaca…	atgaagactatcattgctttgagctacattctatgtctggttttcgctcaaaaacttcctggaaatgacaacagcacggcaacgctgtgccttgggcaccatgcagtaccaaacggaacgatagtgaaaacaatcacgaatgaccaaattgaagttactaatgctactgagctggttcagagttcctcaacaggtgaaatatgcgacagtcctcatcagatccttgatggagaaaactgcacactaatagatgctctattgggagaccctcagtgtgatggcttccaaaataagaaatgggacctttttgttgaacgaagcaaagcctacagcaactgttacccttatgatgtgccggattatgcctcccttaggtcactagttgcctcatccggcaca…	21	21	21	21.71764705882353	21.71764705882353	21.71764705882353	0.9669555796316359	0.9669555796316359	0.9669555796316359	10	10	10	0.4604550379198266	0.4604550379198266	0.4604550379198266
pooled	2013	100x8	8	rankseq	PMK1_|_A_VIRGINIA_3259_2013	0.38132028361911963	0.42425007190970204	100	atgaagactatcattgctttgagctacattctatgtctggttttcgctcaaaaacttcctggaaatgacaatagcacggcaacgctgtgccttgggcaccatgcagtaccaaacggaacgatagtgaaaacaatcacgaatgaccgaattgaagttactaatgctactgagctggttcagaattcctcaataggtgaaatatgcgacagtcctcatcagatccttgatggagaaaactgcacactaatagatgctctattgggagaccctcagtgtgatggctttcaaaataagaaatgggacctttttgttgaacgaagcaaagcctacagcaactgttacccttatgatgtgccggattatgcctcccttaggtcactagttgcctcatccggcaca…	atgaagactatcattgctttgagctacattctatgtctggttttcgcccaaaaacttcctggaaatgacaacagcacggcaacgctgtgccttgggcaccatgcagtaccaaacggaacgatagtgaaaacaatcacgaatgaccaaattgaagttactaatgctactgagctggttcagagttcctcaacaggtgaaatatgcaacagtcctcatcagatccttgatggagaaaactgcacactaatagatgctctattgggagaccctcagtgtgatggcttccaaaataagaaatgggacctttttgttgaacgaagcaaagcctacagcaactgttacccttatgatgtgccggattatgcctcccttaggtcactagttgcctcatccggcaca…	3	5	3	9.815457413249211	13.00788643533123	9.815457413249211	0.3056403663827736	0.3843821995877289	0.3056403663827736	3	2	3	0.3056403663827736	0.15375287983509156	0.3056403663827736
pooled	2014	100x8	8	rankseq	ORIGINAL_|_A_FLORIDA_25_2014	0.38999439173505018	0.45146915197163623	100	atgaagactatcattgctttgagctacattctatgtctggttttcgctcaaaaaattcctggaaatgacaatagcacggcaacgctgtgccttgggcaccatgcagtaccaaacggaacgatagtgaaaacaatcacaaatgaccgaattgaagttactaatgctactgagctggttcagaattcctcaataggtgaaatatgcgacagtcctcatcagatccttgatggagaaaactgcacactaatagatgctctattgggagaccctcagtgtgatggctttcaaaataagaaatgggacctttttgttgaacgaagcaaagcctacagcaactgttacccttatgatgtgccggattatgcctcccttaggtcactagttgcctcatccggcaca…	atgaagactatcattgctttgagctacattctatgtctggttttcgctcaaaaacttcctggaaatgacaatagcacggcaacgctgtgccttgggcaccatgcagtaccaaacggaacgatagtgaaaacaatcacgaatgaccgaattgaagttactaatgctactgagctggttcagaattcctcaataggtgaaatatgcgacagtcctcatcagatccttgatggagaaaactgcacactaatagatgctctattgggagaccctcagtgtgatggctttcaaaataagaaatgggacctttttgttgaacgaagcaaagcctacagcaactgttacccttatgatgtgccggattatgcctcccttaggtcactagttgcctcatccggcaca…	11	11	11	13.848056537102474	14.179505300353357	13.848056537102474	0.7943352896146976	0.7757675438596491	0.7943352896146976	4	4	4	0.2888491962235264	0.282097288676236	0.2888491962235264
nonsiat	2005	7x8	8	rankseq	MDCK_3_|_A_NEW_YORK_918_2005	0.14615283776528568	0.041154666145230917	7	atgaagactatcattgctttgagctacattctatgtctggttttcgctcaaaaacttcccggaaatgacaacagcacggcaacgctgtgccttgggcaccatgcagtaccaaacggaacgatagtgaaaacaatcacgaatgaccaaattgaagttactaatgctactgagctggttcagagttcctcaacaggtggaatatgcgacagtcctcatcagatccttgatggagaaaactgcacactaatagatgctctattgggagaccctcagtgtgatggcttccaaaataagaaatgggacctttttgttgaacgcagcaaagcctacagcaactgttacccttatgatgtgccggattatgcctcccttaggtcactagttgcctcatccggcaca…	atgaagactatcattgctttgagctacattctatgtctggttttcgctcaaaaacttcccggaaatgacaacagcacggcaacgctgtgccttgggcaccatgcagtaccaaacggaacgatagtgaaaacaatcacgaatgaccaaattgaagttactaatgctactgagctggttcagagttcctcaacaggtggaatatgcgacagtcctcatcagatccttgatggagaaaactgcacactaatagatgctctattgggagaccctcagtgtgatggcttccaaaataagaaatgggacctttttgttgaacgcagcaaagcctacagcaactgttacccttatgatgtgccggattatgcctcccttaggtcactagttgcctcatccggcaca…	6	6	6	8.2	8.2	8.2	0.7317073170731708	0.7317073170731708	0.7317073170731708	5	5	5	0.6097560975609757	0.6097560975609757	0.6097560975609757
nonsiat	2006	11x8	8	rankseq	MDCK_1_|_A_NEW_YORK_923_2006	0.13165351031927272	0.015956732165658079	11	atgaagactatcattgctttgagctacattctatgtctggttttcgctcaaaaacttcccggaaatgacaacagcacggcaacgctgtgccttgggcaccatgcagtaccaaacggaacgatagtgaaaacaatcacgaatgaccaaattgaagttactaatgctactgagctggttcagagttcctcaacaggtggaatatgcgacagtcctcatcagatccttgatggagaaaactgcacactaatagatgctctattgggagaccctcagtgtgatggcttccaaaataagagatgggacctttttgttgaacgcagcaaagcctacagcaactgttacccttatgatgtgccggattatgcctcccttaggtcactagttgcctcatccggcaca…	atgaagactatcattgctttgagctacattctatgtctggttttcgctcaaaaacttcccggaaatgacaacagcacggcaacgctgtgccttgggcaccatgcagtaccaaacggaacgatagtgaaaacaatcacgaatgaccaaattgaagttactaatgctactgagctggttcagagttcctcaacaggtggaatatgcgacagtcctcatcagatccttgatggagaaaactgcacactaatagatgctctattgggagaccctcagtgtgatggcttccaaaataagaaatgggacctttttgttgaacgcagcaaagcctacagcaactgttacccttatgatgtgccggattatgcctcccttaggtcactagttgcctcatccggcaca…	17	14	14	23.25	20.625	20.625	0.7311827956989247	0.6787878787878788	0.6787878787878788	17	14	14	0.7311827956989247	0.6787878787878788	0.6787878787878788
nonsiat	2007	100x8	8	rankseq	C2_|_A_PENNSYLVANIA_4_07	0.2637828812774099	0.32640574338069278	100	atgaagactatcattgctttgagctacattctatgtctggttttcgctcaaaaacttcctggaaatgacaacagcacggcaacgctgtgccttgggcaccatgcagtaccaaacggaacgatagtgaaaacaatcacgaatgaccaaattgaagttactaatgctactgagctggttcagagttcctcaacaggtgaaatatgcgacagtcctcatcagatccttgatggagaaaactgcacactaatagatgctctattgggagaccctcagtgtgatggcttccaaaataagaaatgggacctttttgttgaacgcagcaaagcctacagcaactgttacccttatgatgtgccggattatgcctcccttaggtcactagttgcctcatccggcaca…	atgaagactatcattgctttgagctacattctatgtctggttttcgctcaaaaacttcctggaaatgacaacagcacggcaacgctgtgccttgggcatcatgcagtaccaaacggaacgatagtgaaaacaatcacgaatgaccaaattgaagttactaatgctactgagctggttcagagttcctcaacaggtggaatatgcaacagtcctcatcagatccttgatggagaaaactgcacactaatagatgctctattgggagaccctcagtgtgatggcttccaaaataagaaatgggacctttttgttgaacgcagcaaagcctacagcaactgttacccttatgatgtgccggattatgcctcccttaggtcactagttgcctcatccggcaca…	4	2	2	9.15748031496063	7.377952755905512	7.377952755905512	0.4368013757523646	0.2710779082177161	0.2710779082177161	4	2	2	0.4368013757523646	0.2710779082177161	0.2710779082177161
nonsiat	2008	62x8	8	rankseq	CX_C1_|_A_WISCONSIN_06_2008	0.38026512392703216	0.46224128242673412	62	atgaagactatcattgctttgagctacattctatgtctggttttcgctcaaaaacttcctggaaatgacaacagcacggcaacgctgtgccttgggcaccatgcagtaccaaacggaacgatagtgaaaacaatcacgaatgaccaaattgaagttactaatgctactgagctggttcagagttcctcaacaggtgaaatatgcgacagtcctcatcagatccttgatggagaaaactgcacactaatagatgctctattgggagaccctcagtgtgatggcttccaaaataagaaatgggacctttttgttgaacgcagcaaagcctacagcaactgttacccttatgatgtgccggattatgcctcccttaggtcactagttgcctcatccggcaca…	atgaagactatcattgctttgagctacattctatgtctggttttcgctcaaaaacttcctggaaatgacaacagcacggcaacgctgtgccttgggcaccatgcagtaccaaacggaacgatagtgaaaacaatcacgaatgaccaaattgaagttactaatgctactgagctggttcagagttcctcaacaggtgaaatatgcgacagtcctcatcagatccttgatggagaaaactgcacactaatagatgctctattgggagaccctcagtgtgatggcttccaaaataagaaatgggacctttttgttgaacgcagcaaagcctacagcaactgttacccttatgatgtgccggattatgcctcccttaggtcactagttgcctcatccggcaca…	7	3	6	15.426966292134832	11.44943820224719	14.426966292134832	0.4537509104151493	0.2620215897939156	0.4158878504672897	7	3	6	0.4537509104151493	0.2620215897939156	0.4158878504672897
nonsiat	2009	100x8	8	rankseq	M1_C1_|_A_WASHINGTON_15_2009	0.24837435879682002	0.2725581896852628	100	atgaagactatcattgctttgagctacattctatgtctggttttcgctcaaaaacttcctggaaatgacaacagcacggcaacgctgtgccttgggcaccatgcagtaccaaacggaacgatagtgaaaacaatcacgaatgaccaaattgaagttactaatgctactgagctggttcagagttcctcaacaggtgaaatatgcgacagtcctcatcagatccttgatggagaaaactgcacactaatagatgctctattgggagaccctcagtgtgatggcttccaaaataagaaatgggacctttttgttgaacgcagcaaagcctacagcaactgttacccttatgatgtgccggattatgcctcccttaggtcactagttgcctcatccggcaca…	atgaagactatcattgctttgagctacattctatgtctggttttcgctcaaaaacttcctggaaatgacaacagcacggcaacgctgtgccttgggcaccatgcagtaccaaacggaacgatagtgaaaacaatcacgaatgaccaaattgaagttactaatgctactgagctggttcagagctcctcaacaggtgaaatatgcgacagtcctcatcagatccttgatggagaaaactgcacactaatagatgctctattgggagaccctcagtgtgatggcttccaaaataagaaatgggacctttttgttgaacgcagcaaagcctacagcaactgttacccttatgatgtgccggattatgcctcccttaggtcactagttgcctcatccggcaca…	6	7	6	9.133928571428571	9.901785714285714	9.133928571428571	0.656891495601173	0.7069431920649234	0.656891495601173	2	3	2	0.21896383186705767	0.30297565374211005	0.21896383186705767
nonsiat	2010	100x8	8	rankseq	M1_C1_|_A_FLORIDA_11_2010	0.38645892846726981	0.41757926138296292	100	atgaagactatcattgctttgagctacattctatgtctggttttcgctcaaaaacttcctggaaatgacaacagcacggcaacgctgtgccttgggcaccatgcagtgccaaacggaacgatagtgaaaacaatcacgaatgaccaaattgaagttactaatgctactgagctggttcagagttcctcaacaggtgaaatatgcaacagtcctcatcagatccttgatggagaaaactgcacactaatagatgctctattgggagaccctcagtgtgatggcttccaaaacaagaaatgggacctttttgttgaacgaagcaaagcccacagcaactgttacccttatgatgtgccggattatgcctcccttaggtcactagttgcctcatccggcaca…	atgaagactatcattgctttgagctacattctatgtctggttttcgctcaaaaacttcctggaaatgacaacagcacggcaacgctgtgccttgggcaccatgcagtaccaaacggaacgatagtgaaaacaatcacgaatgaccaaattgaagttactaatgctactgagctggttcagagttcctcaacaggtgaaatatgcgacagtcctcatcagatccttgatggaaaaaactgcacactaatagatgctctattgggagaccctcagtgtgatggcttccaaaataagaaatgggacctttttgttgaacgcagcaaagcctacagcaactgttacccttatgatgtgccggattatgcctcccttaggtcactagttgcctcatccggcaca…	21	22	22	18.86813186813187	19.74175824175824	19.74175824175824	1.1129877693651717	1.1143890898970221	1.1143890898970221	8	6	6	0.4239953407105416	0.30392429724464237	0.30392429724464237
nonsiat	2011	100x8	8	rankseq	C3_|_A_MISSISSIPPI_05_2011	0.31039639896452004	0.30219453622507314	100	atgaagactatcattgctttgagctacattctatgtctggttttcgctcaaaaacttcctggaaatgacaacagcacggcaacgctgtgccttgggcaccatgcagtgccaaacggaacgatagtgaaaacaatcacgaatgaccaaattgaagttactaatgctactgagctggttcagagttcctcaacaggtgaaatatgcaacagtcctcatcagatccttgatggagaaaactgcacactaatagatgctctattgggagaccctcagtgtgatggcttccaaaacaagaaatgggacctttttgttgaacgaagcaaagcccacagcaactgttacccttatgatgtgccggattatgcctcccttaggtcactagttgcctcatccggcaca…	atgaagactatcattgctttgagctacattctatgtctggttttcgctcaaaaacttcctggaaatgacaacagcacggcaacgctgtgccttgggcaccatgcagtaccaaacggaacgatagtgaaaacaatcacgaatgaccaaattgaagttactaatgctactgagctggttcagagttcctcaacaggtgaaatatgcgacagtcctcatcagatccttgatggaaaaaactgcacactaatagatgctctattgggagaccctcagtgtgatggcttccaaaataagaaatgggacctttttgttgaacgcagcaaagcctacagcaactgttacccttatgatgtgccggattatgcctcccttaggtcactagttgcctcatccggcaca…	16	20	16	15.497816593886462	19.0	15.497816593886462	1.0324034939419555	1.0526315789473684	1.0324034939419555	5	9	5	0.3226260918568611	0.47368421052631576	0.3226260918568611
nonsiat	2012	100x8	8	rankseq	C2_|_A_NORTH_CAROLINA_15_2012	0.23989216080458994	0.15972413969419241	100	atgaagactatcattgctttgagctacattctatgtctggttttcgctcaaaaacttcctggaaatgacaatagcacggcaacgctgtgccttgggcaccatgcagtaccaaacggaacgatagtgaaaacaatcacgaatgaccgaattgaagttactaatgctactgagctggttcagaattcctcaataggtgaaatatgcgacagtcctcatcagatccttgatggagaaaactgcacactaatagatgctctattgggagaccctcagtgtgatggcttccaaaataagaaatgggacctttttgttgaacgaagcaaagcctacagcaactgttacccttatgatgtgccggattatgcctcccttaggtcactagttgcctcatccggcaca…	atgaagactatcattgctttgagctacattctatgtctggttttcgctcaaaaacttcctggaaatgacaacagcacggcaacgctgtgccttgggcaccatgcagtaccaaacggaacgatagtgaaaacaatcacgaatgaccaaattgaagttactaatgctactgagctggttcagagttcctcaacaggtgaaatatgcgacagtcctcatcagatccttgatggagaaaactgcacactaatagatgctctattgggagaccctcagtgtgatggcttccaaaataagaaatgggacctttttgttgaacgaagcaaagcctacagcaactgttacccttatgatgtgccggattatgcctcccttaggtcactagttgcctcatccggcaca…	19	17	17	21.160526315789475	20.49473684210526	20.49473684210526	0.8978982713592836	0.8294812532100668	0.8294812532100668	13	10	10	0.614351448824773	0.48793014894709813	0.48793014894709813
nonsiat	2013	100x8	8	rankseq	C2_|_A_FLORIDA_08_2013	0.31751517449276007	0.33131788866274409	100	atgaagactatcattgctttgagctacattctatgtctggttttcgctcaaaaacttcctggaaatgacaatagcacggcaacgctgtgccttgggcaccatgcagtaccaaacggaacgatagtgaaaacaatcacgaatgaccgaattgaagttactaatgctactgagctggttcagaattcctcaataggtgaaatatgcgacagtcctcatcagatccttgatggagaaaactgcacactaatagatgctctattgggagaccctcagtgtgatggctttcaaaataagaaatgggacctttttgttgaacgaagcaaagcctacagcaactgttacccttatgatgtgccggattatgcctcccttaggtcactagttgcctcatccggcaca…	atgaagaccatcattgctttgagctacattctatgtctggttttcgctcaagaacttcctggaaatgacaacagcacggcaacgctgtgccttgggcaccatgcagtgccaaacggaacgatagtgaaaacaatcacgaatgaccaaattgaagttactaatgctactgagctggttcagagttcctcaacaggtgaaatatgcaacagtcctcatcagatccttgatggagaaaactgcacactaatagatgctctattgggagaccctcagtgtgatggctttcaaaataagaaatgggacctttttgttgaacgaagcaaagcctacagcaactgttacccttatgatgtgccggattatgcctcccttaggtcactagttgcctcatccggcaca…	0	4	4	7.793774319066148	11.214007782101167	8.700389105058365	0.0	0.3566967383761277	0.4597495527728086	0	2	3	0.0	0.17834836918806385	0.34481216457960645
nonsiat	2014	100x8	8	rankseq	X1_C2_|_A_ALBERTA_RV1499_2014	0.37740845696742981	0.48205342489158709	100	atgaagactatcattgctttgagctacattctatgtctggttttcgctcaaaaaattcctggaaatgacaatagcacggcaacgctgtgccttgggcaccatgcagtaccaaacggaacgatagtgaaaacaatcacgaatgaccgaattgaagttactaatgctactgagctggttcagaattcctcaataggtgaaatatgcgacagtcctcatcagatccttgatggagaaaactgcacactaatagatgctctattgggagaccctcagtgtgatggctttcaaaataagaaatgggacctttttgttgaacgaagcaaagcctacagcaactgttacccttatgatgtgccggattatgcctcccttaggtcactagttgcctcatccggcaca…	atgaagactatcattgctttgagctacattctatgtctggttttcgctcaaaaacttcctggaaatgacaatagcacggcaacgctgtgccttgggcaccatgcagtaccaaacggaacgatagtgaaaacaatcacgaatgaccgaattgaagttactaatgctactgagctggttcagaattcctcaataggtgaaatatgcgacagtcctcatcagatccttgatggagaaaactgcacactaatagatgctctattgggagaccctcagtgtgatggctttcaaaataagaaatgggacctttttgttgaacgaagcaaagcctacagcaactgttacccttatgatgtgccggattatgcctcccttaggtcactagttgcctcatccggcaca…	11	12	10	13.558922558922559	13.030303030303031	11.912457912457912	0.811273901167122	0.9209302325581394	0.8394573205200679	10	7	7	0.7375217283337472	0.5372093023255814	0.5876201243640475
unpassaged	2005	15x9	9	rankseq	P0_|_A_CALIFORNIA_NHRC0003_2005	0.16248245379886664	0.054696607787816147	15	atgaagactatcattgctttgagctacattctatgtctggttttcgctcaaaaacttcccggaaatgacaacagcacggcaacgctgtgccttgggcaccatgcagtaccaaacggaacgatagtgaaaacaatcacgaatgaccaaattgaagttactaatgctactgagctggttcagagttcctcaacaggtggaatatgcgacagtcctcatcagatccttgatggagaaaactgcactctaatagatgctctattgggagaccctcagtgtgatggcttccaaaataagaaatgggacctttttgttgaacgcagcaaagcctacagcaactgttacccttatgatgtgccggattatgcctcccttaggtcactagttgcctcatccggcaca…	atgaagactatcattgctttgagctacattctatgtctggttttcgctcaaaaacttcccggaaatgacaacagcacggcaacgctgtgccttgggcaccatgcagtaccaaacggaacgatagtgaaaacaatcacgaatgaccaaattgaagttactaatgctactgagctggttcagagttcctcaacaggtggaatatgcgacagtcctcatcagatccttgatggagaaaactgcacactaatagatgctctattgggagaccctcagtgtgatggcttccaaaataagaaatgggacctttttgttgaacgcagcaaagcctacagcaactgttacccttatgatgtgccggattatgcctcccttaggtcactagttgcctcatccggcaca…	12	12	12	11.272727272727273	11.272727272727273	11.272727272727273	1.064516129032258	1.064516129032258	1.064516129032258	6	6	6	0.532258064516129	0.532258064516129	0.532258064516129
unpassaged	2006	12x9	9	rankseq	P0_|_A_GEORGIA_NHRC0001_2006	0.19513401552183332	0.13261733995171793	12	atgaagactatcattgctttgagctacattctatgtctggttttcgctcaaaaacttcccggaaatgacaacagcacggcaacgctgtgccttgggcaccatgcagtaccaaacggaacgatagtgaaaacaatcacgaatgaccaaattgaagttactaatgctactgagctggttcagagttcctcaacaggtggaatatgcgacagtcctcatcagatccttgatggagaaaactgcacactaatagatgctctattgggagaccctcagtgtgatggcttccaaaataagaaatgggacctttttgttgaacgcagcaaagcctacagcaactgttacccttatgatgtgccggattatgcctcccttaggtcactagttgcctcatccggcaca…	atgaagactatcattgctttgagctacattctatgtctggttttcgctcaaaaacttcccggaaatgacaacagcacggcaacgctgtgccttgggcaccatgcagtaccaaacggaacgatagtgaaaacaatcacgaatgaccaaattgaagttactaatgctactgagctggttcagagttcctcaacaggtggaatatgcgacagtcctcatcagatccttgatggagaaaactgcacactaatagatgctctattgggagaccctcagtgtgatggcttccaaaataagaaatgggacctttttgttgaacgcagcaaagcctacagcaactgttacccttatgatgtgccggattatgcctcccttaggtcactagttgcctcatccggcaca…	12	12	12	18.5	18.5	18.5	0.6486486486486487	0.6486486486486487	0.6486486486486487	12	12	12	0.6486486486486487	0.6486486486486487	0.6486486486486487
unpassaged	2007	54x9	9	rankseq	ORIGINAL_|_A_OHIO_UR06_0494_2007	0.38756742539048145	0.42914138484924885	54	atgaagactatcattgctttgagctacattctatgtctggttttcgctcaaaaacttcctggaaatgacaacagcacggcaacgctgtgccttgggcaccatgcagtaccaaacggaacgatagtgaaaacaatcacgaatgaccaaattgaagttactaatgctactgagctggttcagagttcctcaacaggtgaaatatgcgacagtcctcatcagatccttgatggagaaaactgcacactaatagatgctctattgggagaccctcagtgtgatggcttccaaaataagaaatgggacctttttgttgaacgcagcaaagcctacagcaactgttacccttatgatgtgccggattatgcctcccttaggtcactagttgcctcatccggcaca…	atgaagactatcattgctttgagctacattctatgtctggttttcgctcaaaaacttcccggaaatgacaacagcacggcaacgctgtgccttgggcatcatgcagtaccaaacggaacgatagtgaaaacaatcacgaatgaccaaattgaagttactaatgctactgagctggttcagagttcctcaacaggtggaatatgcaacagtcctcatcagatccttgatggagaaaactgcacactaatagatgctctattgggagaccctcagtgtgatggcttccaaaataagaaatgggacctttttgttgaacgcagcaaagcctacagcaactgttacccttatgatgtgccggattatgcctcccttaggtcactagttgcctcatccggcaca…	2	2	2	6.256410256410256	6.256410256410256	6.256410256410256	0.319672131147541	0.319672131147541	0.319672131147541	2	2	2	0.319672131147541	0.319672131147541	0.319672131147541
unpassaged	2008	25x9	9	rankseq	P0_|_A_NEW_YORK_1157_2008	0.26012682584648006	0.21207193583156245	25	atgaagactatcattgctttgagctacattctatgtctggttttcgctcaaaaacttcctggaaatgacaacagcacggcaacgctgtgccttgggcaccatgcagtaccaaacggaacgatagtgaaaacaatcacgaatgaccaaattgaagttactaatgctactgagctggttcagagttcctcaacaggtgaaatatgcgacagtcctcatcagatccttgatggagaaaactgcacactaatagatgctctattgggagaccctcagtgtgatggcttccaaaataagaaatgggacctttttgttgaacgcagcaaagcctacagcaactgttacccttatgatgtgccggattatgcctcccttaggtcactagttgcctcatccggcaca…	atgaagactatcattgctttgagctacattctatgtctggttttcgctcaaaaacttcctggaaatgacaacagcacggcaacgctgtgccttgggcaccatgcagtaccaaacggaacgatagtgaaaacaatcacgaatgaccaaattgaagttactaatgctactgagctggttcagagttcctcaacaggtgaaatatgcgacagtcctcatcagatccttgatggagaaaactgcacactaatagatgctctattgggagaccctcagtgtgatggcttccaaaataagaaatgggacctttttgttgaacgcagcaaagcctacagcaactgttacccttatgatgtgccggattatgcctcccttaggtcactagttgcctcatccggcaca…	3	3	6	9.916666666666666	9.916666666666666	12.86111111111111	0.3025210084033614	0.3025210084033614	0.46652267818574517	3	3	6	0.3025210084033614	0.3025210084033614	0.46652267818574517
unpassaged	2009	100x9	9	rankseq	P0_|_A_NEW_YORK_1193_2009	0.27557898958273003	0.26517861956216399	100	atgaagactatcattgctttgagctacattctatgtctggttttcgctcaaaaacttcctggaaatgacaacagcacggcaacgctgtgccttgggcaccatgcagtaccaaacggaacgatagtgaaaacaatcacgaatgaccaaattgaagttactaatgctactgagctggttcagagttcctcaacaggtgaaatatgcgacagtcctcatcagatccttgatggaaaaaactgcacactaatagatgctctattgggagaccctcagtgtgatggcttccaaaataagaaatgggacctttttgttgaacgcagcaaagcctacagcaactgttacccttatgatgtgccggattatgcctcccttaggtcactagttgcctcatccggcaca…	atgaagactatcattgctttgagctacattctatgtctggttttcgctcaaaaacttcctggaaatgacaacagcacggcaacgctgtgccttgggcaccatgcagtaccaaacggaacgatagtgaaaacaatcacgaatgaccaaattgaagttactaatgctactgagctggttcagagttcctcaacaggtgaaatatgcgacagtcctcatcagatccttgatggaaaaaactgcacactaatagatgctctattgggagaccctcagtgtgatggcttccaaaataagaaatgggacctttttgttgaacgcagcaaagcctacagcaactgttacccttatgatgtgccggattatgcctcccttaggtcactagttgcctcatccggcaca…	2	2	1	8.491891891891893	8.491891891891893	7.578378378378378	0.2355187778485041	0.2355187778485041	0.1319543509272468	2	2	1	0.2355187778485041	0.2355187778485041	0.1319543509272468
unpassaged	2010	48x9	9	rankseq	P0_|_A_MANAGUA_2912_04_2010	0.53756583495083332	0.3963607552805673	48	atgaagactatcattgctttgagctacattctatgtctggttttcgctcaaaaacttcctggaaatgacaacagcacggcaacgctgtgccttgggcaccatgcagtaccaaacggaacgatagtgaaaacaatcacgaatgaccaaattgaagttactaatgctactgagctggttcagagttcctcaacaggtgaaatatgcgacagtcctcatcagatccttgatggagaaaactgcacactaatagatgctctattgggagaccctcagtgtgatggcttccaaaataagaaatgggacctttttgttgaacgaagcaaagcctacagcaactgttacccttatgatgtgccggattatgcctcccttaggtcactagttgcctcatccggcaca…	atgaagactatcattgctttgagctacattctatgtctggttttcgctcaaaaacttcctggaaatgacaacagcacggcaacgctgtgccttgggcaccatgcagtaccaaacggaacgatagtgaaaacaatcacgaatgaccaaattgaagttactaatgctactgagctggttcagagttcctcaacaggtgaaatatgcgacagtcctcatcagatccttgatggaaaaaactgcacactaatagatgctctattgggagaccctcagtgtgatggcttccaaaataagaaatgggacctttttgttgaacgcagcaaagcctacagcaactgttacccttatgatgtgccggattatgcctcccttaggtcactagttgcctcatccggcaca…	12	12	12	14.884057971014492	14.884057971014492	14.884057971014492	0.8062317429406037	0.8062317429406037	0.8062317429406037	5	5	5	0.3359298928919182	0.3359298928919182	0.3359298928919182
unpassaged	2011	52x9	9	rankseq	ORIGINAL_|_A_ALASKA_01_2011	0.34695627185898081	0.31908682553880402	52	atgaagaccatcattgctttgagctacattctatgtctggttttcgctcaaaaacttcctggaaatgacaacagcacggcaacgctgtgccttgggcaccatgcagtaccaaacggaacgatagtgaaaacaatcacgaatgaccaaattgaagttactaatgctactgagctggttcagagttcctcagcaggtgaaatatgcgacagtcctcatcatatccttgatggagaaaactgcacactaatagatgctctattgggagaccctcagtgtgatggcttccaaaataagaaatgggacctttttgttgaacgaagcagagcctacagcaactgttacccttatgatgtgccggattatgcctcccttaggtcactagttgcctcatccggcaca…	atgaagactatcattgctttgagctacattctatgtctggttttcgctcaaaaacttcctggaaatgacaacagcacggcaacgctgtgccttgggcaccatgcagtaccaaacggaacgatagtgaaaacaatcacgaatgaccaaattgaagttactaatgctactgagctggttcagagttcctcaacaggtgaaatatgcgacagtcctcatcagatccttgatggaaaaaactgcacactaatagatgctctattgggagaccctcagtgtgatggcttccaaaataagaaatgggacctttttgttgaacgcagcaaagcctacagcaactgttacccttatgatgtgccggattatgcctcccttaggtcactagttgcctcatccggcaca…	12	12	8	18.133333333333333	18.133333333333333	14.186666666666667	0.6617647058823529	0.6617647058823529	0.5639097744360902	11	11	7	0.6066176470588236	0.6066176470588236	0.4934210526315789
unpassaged	2012	100x9	9	rankseq	P0_|_A_TEXAS_JMM_34_2012	0.35854941466349999	0.29193664546838038	100	atgaagactatcattgctttgagctacattctatgtctggttttcgctcaaaaacttcctggaaatgacaatagcacggcaacgctgtgccttgggcaccatgcagtaccaaacggaacgatagtgaaaacaatcacgaatgaccgaattgaagttactaatgctactgagctggttcagaattcctcaataggtgaaatatgcgacagtcctcatcagatccttgatggagaaaactgtacactaatagatgctctattgggagaccctcagtgtgatggctttcaaaataagaaatgggacctttttgttgaacgaagcaaagcctacagcaactgttacccttatgatgtgccggattatgcctcccttaggtcactagttgcctcatccggcaca…	atgaagactatcattgctttgagctacattctatgtctggttttcgcccaaaaacttcctggaaatgacaacagcacggcaacgctgtgccttgggcaccatgcagtaccaaacggaacgatagtgaaaacaatcacgaatgaccaaattgaagttactaatgctactgagctggttcagagttcctcaacaggtgaaatatgcgacagtcctcatcagatccttgatggagaaaactgcacactaatagatgctctattgggagaccctcagtgtgatggcttccaaaataagaaatgggacctttttgttgaacgaagcaaagcctacagcaactgttacccttatgatgtgccggattatgcctcccttaggtcactagttgcctcatccggcaca…	21	21	21	22.929347826086957	22.929347826086957	22.929347826086957	0.915856838113297	0.915856838113297	0.915856838113297	11	11	11	0.4797345342498222	0.4797345342498222	0.4797345342498222
unpassaged	2013	100x9	9	rankseq	P0_|_A_BOSTON_YGA_00088_2013	0.40609224744099998	0.2749534238187808	100	atgaagactatcattgctttgagctacattctatgtctggttttcgctcaaaaacttcctggaaatgacaatagcacggcaacgctgtgccttgggcaccatgcagtaccaaacggaacgatagtgaaaacaatcacgaatgaccgaattgaagttactaatgctactgagctggttcagaattcctcaataggtgaaatatgcgacagtcctcatcagatccttgatggagaaaactgcacactaatagatgctctattgggagaccctcagtgtgatggctttcaaaataagaaatgggacctttttgttgaacgaagcaaagcctacagcaactgttacccttatgatgtgccggattatgcctcccttaggtcactagttgcctcatccggcaca…	atgaagactatcattgctttgagctacattctatgtctggttttcgcccaaaaacttcctggaaatgacaacagcacggcaacgctgtgccttgggcaccatgcagtaccaaacggaacgatagtgaaaacaatcacgaatgaccaaattgaagttactaatgctactgagctggttcagagttcctcaacaggtgaaatatgcaacagtcctcatcagatccttgatggagaaaactgcacactaatagatgctctattgggagaccctcagtgtgatggcttccaaaataagaaatgggacctttttgttgaacgaagcaaagcctacagcaactgttacccttatgatgtgccggattatgcctcccttaggtcactagttgcctcatccggcaca…	4	4	4	13.850533807829182	13.850533807829182	10.192170818505337	0.28879753340184994	0.28879753340184994	0.39245810055865926	4	4	3	0.28879753340184994	0.28879753340184994	0.2943435754189944
unpassaged	2014	100x9	9	rankseq	ORIGINAL_|_A_NORTH_CAROLINA_29_2014	0.32245353876185995	0.3798782864778617	100	atgaagactatcattgctttgagctacattctatgtctggttttcgctcaaaaaattcctggaaatgacaatagcacggcaacgctgtgccttgggcaccatgcagtaccaaacggaacgatagtgaaaacaatcacaaatgaccgaattgaagttactaatgctactgagctggttcagaattcctcaataggtgaaatatgcgacagtcctcatcagatccttgatggagaaaactgcacactaatagatgctctattgggagaccctcagtgtgatggctttcaaaataagaaatgggacctttttgttgaacgaagcaaagcctacagcaactgttacccttatgatgtgccggattatgcctcccttaggtcactagttgcctcatccggcaca…	atgaagactatcattgctttgagctacattctatgtctggttttcgctcaaaaacttcctggaaatgacaatagcacggcaacgctgtgccttgggcaccatgcagtaccaaacggaacgatagtgaaaacaatcacgaatgaccgaattgaagttactaatgctactgagctggttcagaattcctcaataggtgaaatatgcgacagtcctcatcagatccttgatggagaaaactgcacactaatagatgctctattgggagaccctcagtgtgatggctttcaaaataagaaatgggacctttttgttgaacgaagcaaagcctacagcaactgttacccttatgatgtgccggattatgcctcccttaggtcactagttgcctcatccggcaca…	11	11	11	13.682730923694779	13.682730923694779	13.409638554216867	0.8039330789550925	0.8039330789550925	0.8203054806828391	4	4	4	0.29233930143821546	0.29233930143821546	0.29829290206648695
pooled	2005	48x9	9	rankseq	RHMK_1_|_A_NEW_YORK_389_2005	0.20077463282664584	0.13341175963022808	48	atgaagactatcattgctttgagctacattctatgtctggttttcgctcaaaaacttcccggaaatgacaacagcacggcaacgctgtgccttgggcaccatgcagtaccaaacggaacgatagtgaaaacaatcacgaatgaccaaattgaagttactaatgctactgagctggttcagagttcctcaacaggtggaatatgcgacagtcctcatcagatccttgatggagaaaactgcacactaatagatgctctattgggagaccctcagtgtgatggcttccaaaataagaaatgggacctttttgttgaacgcagcaaagcctacagcaactgttacccttatgatgtgccggattatgcctcccttaggtcactagttgcctcatccggcaca…	atgaagactatcattgctttgagctacattctatgtctggttttcgctcaaaaacttcccggaaatgacaacagcacggcaacgctgtgccttgggcaccatgcagtaccaaacggaacgatagtgaaaacaatcacgaatgaccaaattgaagttactaatgctactgagctggttcagagttcctcaacaggtggaatatgcgacagtcctcatcagatccttgatggagaaaactgcacactaatagatgctctattgggagaccctcagtgtgatggcttccaaaataagaaatgggacctttttgttgaacgcagcaaagcctacagcaactgttacccttatgatgtgccggattatgcctcccttaggtcactagttgcctcatccggcaca…	6	6	6	9.144927536231885	9.144927536231885	9.144927536231885	0.6561014263074485	0.6561014263074485	0.6561014263074485	4	4	4	0.4374009508716323	0.4374009508716323	0.4374009508716323
pooled	2006	30x9	9	rankseq	P0_|_A_GEORGIA_NHRC0001_2006	0.19181613789563334	0.14340611746872867	30	atgaagactatcattgctttgagctacattctatgtctggttttcgctcaaaaacttcccggaaatgacaacagcacggcaacgctgtgccttgggcaccatgcagtaccaaacggaacgatagtgaaaacaatcacgaatgaccaaattgaagttactaatgctactgagctggttcagagttcctcaacaggtggaatatgcgacagtcctcatcagatccttgatggagaaaactgcacactaatagatgctctattgggagaccctcagtgtgatggcttccaaaataagaaatgggacctttttgttgaacgcagcaaagcctacagcaactgttacccttatgatgtgccggattatgcctcccttaggtcactagttgcctcatccggcaca…	atgaagactatcattgctttgagctacattctatgtctggttttcgctcaaaaacttcccggaaatgacaacagcacggcaacgctgtgccttgggcaccatgcagtaccaaacggaacgatagtgaaaacaatcacgaatgaccaaattgaagttactaatgctactgagctggttcagagttcctcaacaggtggaatatgcgacagtcctcatcagatccttgatggagaaaactgcacactaatagatgctctattgggagaccctcagtgtgatggcttccaaaataagaaatgggacctttttgttgaacgcagcaaagcctacagcaactgttacccttatgatgtgccggattatgcctcccttaggtcactagttgcctcatccggcaca…	12	12	12	18.90909090909091	18.90909090909091	18.90909090909091	0.6346153846153846	0.6346153846153846	0.6346153846153846	12	12	12	0.6346153846153846	0.6346153846153846	0.6346153846153846
pooled	2007	100x9	9	rankseq	X_C1_|_A_DELAWARE_11_2007	0.33495318788529022	0.44488425888283667	100	atgaagactatcattgctttgagctacattctatgtctggttttcgctcaaaaacttcctggaaatgacaacagcacggcaacgctgtgccttgggcaccatgcagtaccaaacggaacgatagtgaaaacaatcacgaatgaccaaattgaagttactaatgctactgagctggttcagagttcctcaacaggtgaaatatgcgacagtcctcatcagatccttgatggagaaaactgcacactaatagatgctctattgggagaccctcagtgtgatggcttccaaaataagaaatgggacctttttgttgaacgcagcaaagcctacagcaactgttacccttatgatgtgccggattatgcctcccttaggtcactagttgcctcatccggcaca…	atgaagactatcattgctttgagctacattctatgtctggttttcgctcaaaaacttcccggaaatgacaacagcacggcaacgctgtgccttgggcatcatgcagtaccaaacggaacgatagtgaaaacaatcacgaatgaccaaattgaagttactaatgctactgagctggttcagagttcctcaacaggtggaatatgcaacagtcctcatcagatccttgatggagaaaactgcacactaatagatgctctattgggagaccctcagtgtgatggcttccaaaataagaaatgggacctttttgttgaacgcagcaaagcctacagcaactgttacccttatgatgtgccggattatgcctcccttaggtcactagttgcctcatccggcaca…	2	2	2	6.995305164319249	6.995305164319249	6.995305164319249	0.2859060402684564	0.2859060402684564	0.2859060402684564	2	2	2	0.2859060402684564	0.2859060402684564	0.2859060402684564
pooled	2008	100x9	9	rankseq	CX_C1_|_A_WISCONSIN_02_2008	0.55317450527268963	0.72974768827864156	100	atgaagactatcattgctttgagctacattctatgtctggttttcgctcaaaaacttcctggaaatgacaacagcacggcaacgctgtgccttgggcaccatgcagtaccaaacggaacgatagtgaaaacaatcacgaatgaccaaattgaagttactaatgctactgagctggttcagagttcctcaacaggtgaaatatgcgacagtcctcatcagatccttgatggagaaaactgcacactaatagatgctctattgggagaccctcagtgtgatggcttccaaaataagaaatgggacctttttgttgaacgcagcaaagcctacagcaactgttacccttatgatgtgccggattatgcctcccttaggtcactagttgcctcatccggcaca…	atgaagactatcattgctttgagctacattctatgtctggttttcgctcaaaaacttcctggaaatgacaacagcacggcaacgctgtgccttgggcaccatgcagtaccaaacggaacgatagtgaaaacaatcacgaatgaccaaattgaagttactaatgctactgagctggttcagagttcctcaacaggtgaaatatgcgacagtcctcatcagatccttgatggagaaaactgcacactaatagatgctctattgggagaccctcagtgtgatggcttccaaaataagaaatgggacctttttgttgaacgcagcaaagcctacagcaactgttacccttatgatgtgccggattatgcctcccttaggtcactagttgcctcatccggcaca…	6	3	6	13.863636363636363	10.893939393939394	13.863636363636363	0.43278688524590164	0.2753824756606398	0.43278688524590164	6	3	6	0.43278688524590164	0.2753824756606398	0.43278688524590164
pooled	2009	100x9	9	rankseq	MDCK2_|_A_ALABAMA_WRAIR1242P_2009	0.26564755710069005	0.2746556940516463	100	atgaagactatcattgctttgagctacattctatgtctggttttcgctcaaaaacttcctggaaatgacaacagcacggcaacgctgtgccttgggcaccatgcagtaccaaacggaacgatagtgaaaacaatcacgaatgaccaaattgaagttactaatgctactgagctggttcagagttcctcaacaggtgaaatatgcgacagtcctcatcagatccttgatggagaaaactgcacactaatagatgctctattgggagaccctcagtgtgatggcttccaaaataagaaatgggacctttttgttgaacgcagcaaagcctacagcaactgttacccttatgatgtgccggattatgcctcccttaggtcactagttgcctcatccggcaca…	atgaagactatcattgctttgagctacattctatgtctggttttcgctcaaaaacttcctggaaatgacaacagcacggcaacgctgtgccttgggcaccatgcagtaccaaacggaacgatagtgaaaacaatcacgaatgaccaaattgaagttactaatgctactgagctggttcagagttcctcaacaggtgaaatatgcgacagtcctcatcagatccttgatggagaaaactgcacactaatagatgctctattgggagaccctcagtgtgatggcttccaaaataagaaatgggacctttttgttgaacgcagcaaagcctacagcaactgttacccttatgatgtgccggattatgcctcccttaggtcactagttgcctcatccggcaca…	6	7	6	8.132307692307693	8.978461538461538	8.132307692307693	0.7377979568671963	0.7796435915010281	0.7377979568671963	1	2	1	0.12296632614453272	0.2227553118574366	0.12296632614453272
pooled	2010	100x9	9	rankseq	C1_|_A_PENNSYLVANIA_08_2010	0.35117782198343989	0.378206234465427	100	atgaagactatcattgctttgagctacattctatgtctggttttcgctcaaaaacttcctggaaatgacaacagcacggcaacgctgtgccttgggcaccatgcagtgccaaacggaacgatagtgaaaacaatcacgaatgaccaaattgaagttactaatgctactgagctggttcagagttcctcaacaggtgaaatatgcaacagtcctcatcagatccttgatggagaaaactgcacactaatagatgctctattgggagaccctcagtgtgatggcttccaaaacaagaaatgggacctttttgttgaacgaagcaaagcccacagcaactgttacccttatgatgtgccggattatgcctcccttaggtcactagttgcctcatccggcaca…	atgaagactatcattgctttgagctacattctatgtctggttttcgctcaaaaacttcctggaaatgacaacagcacggcaacgctgtgccttgggcaccatgcagtaccaaacggaacgatagtgaaaacaatcacgaatgaccaaattgaagttactaatgctactgagctggttcagagttcctcaacaggtgaaatatgcgacagtcctcatcagatccttgatggaaaaaactgcacactaatagatgctctattgggagaccctcagtgtgatggcttccaaaataagaaatgggacctttttgttgaacgcagcaaagcctacagcaactgttacccttatgatgtgccggattatgcctcccttaggtcactagttgcctcatccggcaca…	22	22	22	19.29153605015674	19.29153605015674	19.29153605015674	1.140396490087748	1.140396490087748	1.140396490087748	5	5	5	0.25918102047448816	0.25918102047448816	0.25918102047448816
pooled	2011	100x9	9	rankseq	C3_|_A_MISSISSIPPI_05_2011	0.31783460395925001	0.26950995378706888	100	atgaagactatcattgctttgagctacattctatgtctggttttcgctcaaaaacttcctggaaatgacaacagcacggcaacgctgtgccttgggcaccatgcagtgccaaacggaacgatagtgaaaacaatcacgaatgaccaaattgaagttactaatgctactgagctggttcagagttcctcaacaggtgaaatatgcaacagtcctcatcagatccttgatggagaaaactgcacactaatagatgctctattgggagaccctcagtgtgatggcttccaaaacaagaaatgggacctttttgttgaacgaagcaaagcccacagcaactgttacccttatgatgtgccggattatgcctcccttaggtcactagttgcctcatccggcaca…	atgaagactatcattgctttgagctacattctatgtctggttttcgctcaaaaacttcctggaaatgacaacagcacggcaacgctgtgccttgggcaccatgcagtaccaaacggaacgatagtgaaaacaatcacgaatgaccaaattgaagttactaatgctactgagctggttcagagttcctcaacaggtgaaatatgcgacagtcctcatcagatccttgatggaaaaaactgcacactaatagatgctctattgggagaccctcagtgtgatggcttccaaaataagaaatgggacctttttgttgaacgcagcaaagcctacagcaactgttacccttatgatgtgccggattatgcctcccttaggtcactagttgcctcatccggcaca…	16	20	16	15.303680981595091	18.929447852760735	15.303680981595091	1.0455001002204851	1.0565548533462974	1.0455001002204851	5	9	5	0.3267187813189016	0.47544968400583376	0.3267187813189016
pooled	2012	100x9	9	rankseq	C2_|_A_WISCONSIN_53_2012	0.22287054132986991	0.14446907846384821	100	atgaagactatcattgctttgagctacattctatgtctggttttcgctcaaaaacttcctggaaatgacaatagcacggcaacgctgtgccttgggcaccatgcagtaccaaacggaacgatagtgaaaacaatcacgaatgaccgaattgaagttactaatgctactgagctggttcagaattcctcaataggtgaaatatgcgacagtcctcatcagatccttgatggagaaaactgcacactaatagatgctctattgggagaccctcagtgtgatggctttcaaaataagaaatgggacctttttgttgaacgaagcaaagcctacagcaactgttacccttatgatgtgccggattatgcctcccttaggtcactagttgcctcatccggcaca…	atgaagactatcattgctttgagctacattctatgtctggttttcgctcaaaaacttcctggaaatgacaacagcacggcaacgctgtgccttgggcaccatgcagtaccaaacggaacgatagtgaaaacaatcacgaatgaccaaattgaagttactaatgctactgagctggttcagagttcctcaacaggtgaaatatgcgacagtcctcatcagatccttgatggagaaaactgcacactaatagatgctctattgggagaccctcagtgtgatggcttccaaaataagaaatgggacctttttgttgaacgaagcaaagcctacagcaactgttacccttatgatgtgccggattatgcctcccttaggtcactagttgcctcatccggcaca…	21	21	21	21.71764705882353	21.71764705882353	21.71764705882353	0.9669555796316359	0.9669555796316359	0.9669555796316359	10	10	10	0.4604550379198266	0.4604550379198266	0.4604550379198266
pooled	2013	100x9	9	rankseq	C1_|_A_NEW_JERSEY_02_2013	0.28231619997637997	0.28748159569098081	100	atgaagactatcattgctttgagctacattctatgtctggttttcgctcaaaaacttcctggaaatgacaatagcacggcaacgctgtgccttgggcaccatgcagtaccaaacggaacgatagtgaaaacaatcacgaatgaccgaattgaagttactaatgctactgagctggttcagaattcctcaataggtgaaatatgcgacagtcctcatcagatccttgatggagaaaactgcacactaatagatgctctattgggagaccctcagtgtgatggctttcaaaataagaaatgggacctttttgttgaacgaagcaaagcctacagcaactgttacccttatgatgtgccggattatgcctcccttaggtcactagttgcctcatccggcaca…	atgaagactatcattgctttgagctacattctatgtctggttttcgcccaaaaacttcctggaaatgacaacagcacggcaacgctgtgccttgggcaccatgcagtaccaaacggaacgatagtgaaaacaatcacgaatgaccaaattgaagttactaatgctactgagctggttcagagttcctcaacaggtgaaatatgcaacagtcctcatcagatccttgatggagaaaactgcacactaatagatgctctattgggagaccctcagtgtgatggcttccaaaataagaaatgggacctttttgttgaacgaagcaaagcctacagcaactgttacccttatgatgtgccggattatgcctcccttaggtcactagttgcctcatccggcaca…	4	4	4	9.815457413249211	13.00788643533123	9.815457413249211	0.40752048851036476	0.3075057596701831	0.40752048851036476	3	2	3	0.3056403663827736	0.15375287983509156	0.3056403663827736
pooled	2014	100x9	9	rankseq	R1_|_A_NEW_MEXICO_27_2014	0.36938903460827005	0.47169952974783236	100	atgaagactatcattgctttgagctacattctatgtctggttttcgctcaaaaaattcctggaaatgacaatagcacggcaacgctgtgccttgggcaccatgcagtaccaaacggaacgatagtgaaaacaatcacaaatgaccgaattgaagttactaatgctactgagctggttcagaattcctcaataggtgaaatatgcgacagtcctcatcagatccttgatggagaaaactgcacactaatagatgctctattgggagaccctcagtgtgatggctttcaaaataagaaatgggacctttttgttgaacgaagcaaagcctacagcaactgttacccttatgatgtgccggattatgcctcccttaggtcactagttgcctcatccggcaca…	atgaagactatcattgctttgagctacattctatgtctggttttcgctcaaaaacttcctggaaatgacaatagcacggcaacgctgtgccttgggcaccatgcagtaccaaacggaacgatagtgaaaacaatcacgaatgaccgaattgaagttactaatgctactgagctggttcagaattcctcaataggtgaaatatgcgacagtcctcatcagatccttgatggagaaaactgcacactaatagatgctctattgggagaccctcagtgtgatggctttcaaaataagaaatgggacctttttgttgaacgaagcaaagcctacagcaactgttacccttatgatgtgccggattatgcctcccttaggtcactagttgcctcatccggcaca…	11	11	11	13.848056537102474	14.179505300353357	13.848056537102474	0.7943352896146976	0.7757675438596491	0.7943352896146976	4	4	4	0.2888491962235264	0.282097288676236	0.2888491962235264
nonsiat	2005	7x9	9	rankseq	MDCK_1_|_A_NEW_YORK_918_2005	0.14833642197771429	0.039345876940318915	7	atgaagactatcattgctttgagctacattctatgtctggttttcgctcaaaaacttcccggaaatgacaacagcacggcaacgctgtgccttgggcaccatgcagtaccaaacggaacgatagtgaaaacaatcacgaatgaccaaattgaagttactaatgctactgagctggttcagagttcctcaacaggtggaatatgcgacagtcctcatcagatccttgatggagaaaactgcacactaatagatgctctattgggagaccctcagtgtgatggcttccaaaataagaaatgggacctttttgttgaacgcagcaaagcctacagcaactgttacccttatgatgtgccggattatgcctcccttaggtcactagttgcctcatccggcaca…	atgaagactatcattgctttgagctacattctatgtctggttttcgctcaaaaacttcccggaaatgacaacagcacggcaacgctgtgccttgggcaccatgcagtaccaaacggaacgatagtgaaaacaatcacgaatgaccaaattgaagttactaatgctactgagctggttcagagttcctcaacaggtggaatatgcgacagtcctcatcagatccttgatggagaaaactgcacactaatagatgctctattgggagaccctcagtgtgatggcttccaaaataagaaatgggacctttttgttgaacgcagcaaagcctacagcaactgttacccttatgatgtgccggattatgcctcccttaggtcactagttgcctcatccggcaca…	6	6	6	8.2	8.2	8.2	0.7317073170731708	0.7317073170731708	0.7317073170731708	5	5	5	0.6097560975609757	0.6097560975609757	0.6097560975609757
nonsiat	2006	11x9	9	rankseq	MDCK_1_|_A_NEW_YORK_923_2006	0.13453085165163636	0.017664940202711268	11	atgaagactatcattgctttgagctacattctatgtctggttttcgctcaaaaacttcccggaaatgacaacagcacggcaacgctgtgccttgggcaccatgcagtaccaaacggaacgatagtgaaaacaatcacgaatgaccaaattgaagttactaatgctactgagctggttcagagttcctcaacaggtggaatatgcgacagtcctcatcagatccttgatggagaaaactgcacactaatagatgctctattgggagaccctcagtgtgatggcttccaaaataagagatgggacctttttgttgaacgcagcaaagcctacagcaactgttacccttatgatgtgccggattatgcctcccttaggtcactagttgcctcatccggcaca…	atgaagactatcattgctttgagctacattctatgtctggttttcgctcaaaaacttcccggaaatgacaacagcacggcaacgctgtgccttgggcaccatgcagtaccaaacggaacgatagtgaaaacaatcacgaatgaccaaattgaagttactaatgctactgagctggttcagagttcctcaacaggtggaatatgcgacagtcctcatcagatccttgatggagaaaactgcacactaatagatgctctattgggagaccctcagtgtgatggcttccaaaataagaaatgggacctttttgttgaacgcagcaaagcctacagcaactgttacccttatgatgtgccggattatgcctcccttaggtcactagttgcctcatccggcaca…	17	14	14	23.25	20.625	20.625	0.7311827956989247	0.6787878787878788	0.6787878787878788	17	14	14	0.7311827956989247	0.6787878787878788	0.6787878787878788
nonsiat	2007	100x9	9	rankseq	C1_C2_|_A_DOMINICA_2898_2007	0.33592930808040999	0.47444432807608333	100	atgaagactatcattgctttgagctacattctatgtctggttttcgctcaaaaacttcctggaaatgacaacagcacggcaacgctgtgccttgggcaccatgcagtaccaaacggaacgatagtgaaaacaatcacgaatgaccaaattgaagttactaatgctactgagctggttcagagttcctcaacaggtgaaatatgcgacagtcctcatcagatccttgatggagaaaactgcacactaatagatgctctattgggagaccctcagtgtgatggcttccaaaataagaaatgggacctttttgttgaacgcagcaaagcctacagcaactgttacccttatgatgtgccggattatgcctcccttaggtcactagttgcctcatccggcaca…	atgaagactatcattgctttgagctacattctatgtctggttttcgctcaaaaacttcctggaaatgacaacagcacggcaacgctgtgccttgggcatcatgcagtaccaaacggaacgatagtgaaaacaatcacgaatgaccaaattgaagttactaatgctactgagctggttcagagttcctcaacaggtggaatatgcaacagtcctcatcagatccttgatggagaaaactgcacactaatagatgctctattgggagaccctcagtgtgatggcttccaaaataagaaatgggacctttttgttgaacgcagcaaagcctacagcaactgttacccttatgatgtgccggattatgcctcccttaggtcactagttgcctcatccggcaca…	4	2	2	9.15748031496063	7.377952755905512	7.377952755905512	0.4368013757523646	0.2710779082177161	0.2710779082177161	4	2	2	0.4368013757523646	0.2710779082177161	0.2710779082177161
nonsiat	2008	62x9	9	rankseq	CX_C1_|_A_WISCONSIN_02_2008	0.42639207924235478	0.47807043335028582	62	atgaagactatcattgctttgagctacattctatgtctggttttcgctcaaaaacttcctggaaatgacaacagcacggcaacgctgtgccttgggcaccatgcagtaccaaacggaacgatagtgaaaacaatcacgaatgaccaaattgaagttactaatgctactgagctggttcagagttcctcaacaggtgaaatatgcgacagtcctcatcagatccttgatggagaaaactgcacactaatagatgctctattgggagaccctcagtgtgatggcttccaaaataagaaatgggacctttttgttgaacgcagcaaagcctacagcaactgttacccttatgatgtgccggattatgcctcccttaggtcactagttgcctcatccggcaca…	atgaagactatcattgctttgagctacattctatgtctggttttcgctcaaaaacttcctggaaatgacaacagcacggcaacgctgtgccttgggcaccatgcagtaccaaacggaacgatagtgaaaacaatcacgaatgaccaaattgaagttactaatgctactgagctggttcagagttcctcaacaggtgaaatatgcgacagtcctcatcagatccttgatggagaaaactgcacactaatagatgctctattgggagaccctcagtgtgatggcttccaaaataagaaatgggacctttttgttgaacgcagcaaagcctacagcaactgttacccttatgatgtgccggattatgcctcccttaggtcactagttgcctcatccggcaca…	7	3	6	15.426966292134832	11.44943820224719	14.426966292134832	0.4537509104151493	0.2620215897939156	0.4158878504672897	7	3	6	0.4537509104151493	0.2620215897939156	0.4158878504672897
nonsiat	2009	100x9	9	rankseq	C1_C1_|_A_WASHINGTON_05_2009	0.27857719995758995	0.38417623672265028	100	atgaagactatcattgctttgagctacattctatgtctggttttcgctcaaaaacttcctggaaatgacaacagcacggcaacgctgtgccttgggcaccatgcagtaccaaacggaacgatagtgaaaacaatcacgaatgaccaaattgaagttactaatgctactgagctggttcagagttcctcaacaggtgaaatatgcgacagtcctcatcagatccttgatggagaaaactgcacactaatagatgctctattgggagaccctcagtgtgatggcttccaaaataagaaatgggacctttttgttgaacgcagcaaagcctacagcaactgttacccttatgatgtgccggattatgcctcccttaggtcactagttgcctcatccggcaca…	atgaagactatcattgctttgagctacattctatgtctggttttcgctcaaaaacttcctggaaatgacaacagcacggcaacgctgtgccttgggcaccatgcagtaccaaacggaacgatagtgaaaacaatcacgaatgaccaaattgaagttactaatgctactgagctggttcagagctcctcaacaggtgaaatatgcgacagtcctcatcagatccttgatggagaaaactgcacactaatagatgctctattgggagaccctcagtgtgatggcttccaaaataagaaatgggacctttttgttgaacgcagcaaagcctacagcaactgttacccttatgatgtgccggattatgcctcccttaggtcactagttgcctcatccggcaca…	6	7	6	9.133928571428571	9.901785714285714	9.133928571428571	0.656891495601173	0.7069431920649234	0.656891495601173	2	3	2	0.21896383186705767	0.30297565374211005	0.21896383186705767
nonsiat	2010	100x9	9	rankseq	M1_C1_|_A_FLORIDA_11_2010	0.36578256553714006	0.37843167149292911	100	atgaagactatcattgctttgagctacattctatgtctggttttcgctcaaaaacttcctggaaatgacaacagcacggcaacgctgtgccttgggcaccatgcagtgccaaacggaacgatagtgaaaacaatcacgaatgaccaaattgaagttactaatgctactgagctggttcagagttcctcaacaggtgaaatatgcaacagtcctcatcagatccttgatggagaaaactgcacactaatagatgctctattgggagaccctcagtgtgatggcttccaaaacaagaaatgggacctttttgttgaacgaagcaaagcccacagcaactgttacccttatgatgtgccggattatgcctcccttaggtcactagttgcctcatccggcaca…	atgaagactatcattgctttgagctacattctatgtctggttttcgctcaaaaacttcctggaaatgacaacagcacggcaacgctgtgccttgggcaccatgcagtaccaaacggaacgatagtgaaaacaatcacgaatgaccaaattgaagttactaatgctactgagctggttcagagttcctcaacaggtgaaatatgcgacagtcctcatcagatccttgatggaaaaaactgcacactaatagatgctctattgggagaccctcagtgtgatggcttccaaaataagaaatgggacctttttgttgaacgcagcaaagcctacagcaactgttacccttatgatgtgccggattatgcctcccttaggtcactagttgcctcatccggcaca…	21	22	22	18.86813186813187	19.74175824175824	19.74175824175824	1.1129877693651717	1.1143890898970221	1.1143890898970221	8	6	6	0.4239953407105416	0.30392429724464237	0.30392429724464237
nonsiat	2011	100x9	9	rankseq	M1_C1_|_A_MINNESOTA_09_2011	0.32101947276770992	0.35188738336502584	100	atgaagactatcattgctttgagctacattctatgtctggttttcgctcaaaaacttcctggaaatgacaacagcacggcaacgctgtgccttgggcaccatgcagtgccaaacggaacgatagtgaaaacaatcacgaatgaccaaattgaagttactaatgctactgagctggttcagagttcctcaacaggtgaaatatgcaacagtcctcatcagatccttgatggagaaaactgcacactaatagatgctctattgggagaccctcagtgtgatggcttccaaaacaagaaatgggacctttttgttgaacgaagcaaagcccacagcaactgttacccttatgatgtgccggattatgcctcccttaggtcactagttgcctcatccggcaca…	atgaagactatcattgctttgagctacattctatgtctggttttcgctcaaaaacttcctggaaatgacaacagcacggcaacgctgtgccttgggcaccatgcagtaccaaacggaacgatagtgaaaacaatcacgaatgaccaaattgaagttactaatgctactgagctggttcagagttcctcaacaggtgaaatatgcgacagtcctcatcagatccttgatggaaaaaactgcacactaatagatgctctattgggagaccctcagtgtgatggcttccaaaataagaaatgggacctttttgttgaacgcagcaaagcctacagcaactgttacccttatgatgtgccggattatgcctcccttaggtcactagttgcctcatccggcaca…	16	20	16	15.497816593886462	19.0	15.497816593886462	1.0324034939419555	1.0526315789473684	1.0324034939419555	5	9	5	0.3226260918568611	0.47368421052631576	0.3226260918568611
nonsiat	2012	100x9	9	rankseq	C2_|_A_HAWAII_13_2012	0.21705318639508001	0.1265035083671622	100	atgaagactatcattgctttgagctacattctatgtctggttttcgctcaaaaacttcctggaaatgacaatagcacggcaacgctgtgccttgggcaccatgcagtaccaaacggaacgatagtgaaaacaatcacgaatgaccgaattgaagttactaatgctactgagctggttcagaattcctcaataggtgaaatatgcgacagtcctcatcagatccttgatggagaaaactgcacactaatagatgctctattgggagaccctcagtgtgatggctttcaaaataagaaatgggacctttttgttgaacgaagcaaagcctacagcaactgttacccttatgatgtgccggattatgcctcccttaggtcactagttgcctcatccggcaca…	atgaagactatcattgctttgagctacattctatgtctggttttcgctcaaaaacttcctggaaatgacaacagcacggcaacgctgtgccttgggcaccatgcagtaccaaacggaacgatagtgaaaacaatcacgaatgaccaaattgaagttactaatgctactgagctggttcagagttcctcaacaggtgaaatatgcgacagtcctcatcagatccttgatggagaaaactgcacactaatagatgctctattgggagaccctcagtgtgatggcttccaaaataagaaatgggacctttttgttgaacgaagcaaagcctacagcaactgttacccttatgatgtgccggattatgcctcccttaggtcactagttgcctcatccggcaca…	17	19	19	21.160526315789475	20.49473684210526	20.49473684210526	0.80338266384778	0.9270672829994865	0.9270672829994865	13	10	10	0.614351448824773	0.48793014894709813	0.48793014894709813
nonsiat	2013	100x9	9	rankseq	C2_|_A_WISCONSIN_54_2013	0.29464666799611017	0.38846192853493899	100	atgaagactatcattgctttgagctacattctatgtctggttttcgctcaaaaacttcctggaaatgacaatagcacggcaacgctgtgccttgggcaccatgcagtaccaaacggaacgatagtgaaaacaatcacgaatgaccgaattgaagttactaatgctactgagctggttcagaattcctcaataggtgaaatatgcgacagtcctcatcagatccttgatggagaaaactgcacactaatagatgctctattgggagaccctcagtgtgatggctttcaaaataagaaatgggacctttttgttgaacgaagcaaagcctacagcaactgttacccttatgatgtgccggattatgcctcccttaggtcactagttgcctcatccggcaca…	atgaagaccatcattgctttgagctacattctatgtctggttttcgctcaagaacttcctggaaatgacaacagcacggcaacgctgtgccttgggcaccatgcagtgccaaacggaacgatagtgaaaacaatcacgaatgaccaaattgaagttactaatgctactgagctggttcagagttcctcaacaggtgaaatatgcaacagtcctcatcagatccttgatggagaaaactgcacactaatagatgctctattgggagaccctcagtgtgatggctttcaaaataagaaatgggacctttttgttgaacgaagcaaagcctacagcaactgttacccttatgatgtgccggattatgcctcccttaggtcactagttgcctcatccggcaca…	1	5	3	7.793774319066148	11.214007782101167	8.700389105058365	0.12830753869196207	0.4458709229701596	0.34481216457960645	0	2	3	0.0	0.17834836918806385	0.34481216457960645
nonsiat	2014	100x9	9	rankseq	C2_|_A_PENNSYLVANIA_36_2014	0.38095181852991983	0.54312143460332207	100	atgaagactatcattgctttgagctacattctatgtctggttttcgctcaaaaaattcctggaaatgacaatagcacggcaacgctgtgccttgggcaccatgcagtaccaaacggaacgatagtgaaaacaatcacgaatgaccgaattgaagttactaatgctactgagctggttcagaattcctcaataggtgaaatatgcgacagtcctcatcagatccttgatggagaaaactgcacactaatagatgctctattgggagaccctcagtgtgatggctttcaaaataagaaatgggacctttttgttgaacgaagcaaagcctacagcaactgttacccttatgatgtgccggattatgcctcccttaggtcactagttgcctcatccggcaca…	atgaagactatcattgctttgagctacattctatgtctggttttcgctcaaaaacttcctggaaatgacaatagcacggcaacgctgtgccttgggcaccatgcagtaccaaacggaacgatagtgaaaacaatcacgaatgaccgaattgaagttactaatgctactgagctggttcagaattcctcaataggtgaaatatgcgacagtcctcatcagatccttgatggagaaaactgcacactaatagatgctctattgggagaccctcagtgtgatggctttcaaaataagaaatgggacctttttgttgaacgaagcaaagcctacagcaactgttacccttatgatgtgccggattatgcctcccttaggtcactagttgcctcatccggcaca…	11	12	10	13.558922558922559	13.030303030303031	11.912457912457912	0.811273901167122	0.9209302325581394	0.8394573205200679	10	7	7	0.7375217283337472	0.5372093023255814	0.5876201243640475
unpassaged	2005	15x10	10	rankseq	P0_|_A_CALIFORNIA_NHRC0003_2005	0.15613149080579999	0.051595080203824965	15	atgaagactatcattgctttgagctacattctatgtctggttttcgctcaaaaacttcccggaaatgacaacagcacggcaacgctgtgccttgggcaccatgcagtaccaaacggaacgatagtgaaaacaatcacgaatgaccaaattgaagttactaatgctactgagctggttcagagttcctcaacaggtggaatatgcgacagtcctcatcagatccttgatggagaaaactgcactctaatagatgctctattgggagaccctcagtgtgatggcttccaaaataagaaatgggacctttttgttgaacgcagcaaagcctacagcaactgttacccttatgatgtgccggattatgcctcccttaggtcactagttgcctcatccggcaca…	atgaagactatcattgctttgagctacattctatgtctggttttcgctcaaaaacttcccggaaatgacaacagcacggcaacgctgtgccttgggcaccatgcagtaccaaacggaacgatagtgaaaacaatcacgaatgaccaaattgaagttactaatgctactgagctggttcagagttcctcaacaggtggaatatgcgacagtcctcatcagatccttgatggagaaaactgcacactaatagatgctctattgggagaccctcagtgtgatggcttccaaaataagaaatgggacctttttgttgaacgcagcaaagcctacagcaactgttacccttatgatgtgccggattatgcctcccttaggtcactagttgcctcatccggcaca…	12	12	12	11.272727272727273	11.272727272727273	11.272727272727273	1.064516129032258	1.064516129032258	1.064516129032258	6	6	6	0.532258064516129	0.532258064516129	0.532258064516129
unpassaged	2006	12x10	10	rankseq	P0_|_A_GEORGIA_NHRC0001_2006	0.17941370540016666	0.12976792801359094	12	atgaagactatcattgctttgagctacattctatgtctggttttcgctcaaaaacttcccggaaatgacaacagcacggcaacgctgtgccttgggcaccatgcagtaccaaacggaacgatagtgaaaacaatcacgaatgaccaaattgaagttactaatgctactgagctggttcagagttcctcaacaggtggaatatgcgacagtcctcatcagatccttgatggagaaaactgcacactaatagatgctctattgggagaccctcagtgtgatggcttccaaaataagaaatgggacctttttgttgaacgcagcaaagcctacagcaactgttacccttatgatgtgccggattatgcctcccttaggtcactagttgcctcatccggcaca…	atgaagactatcattgctttgagctacattctatgtctggttttcgctcaaaaacttcccggaaatgacaacagcacggcaacgctgtgccttgggcaccatgcagtaccaaacggaacgatagtgaaaacaatcacgaatgaccaaattgaagttactaatgctactgagctggttcagagttcctcaacaggtggaatatgcgacagtcctcatcagatccttgatggagaaaactgcacactaatagatgctctattgggagaccctcagtgtgatggcttccaaaataagaaatgggacctttttgttgaacgcagcaaagcctacagcaactgttacccttatgatgtgccggattatgcctcccttaggtcactagttgcctcatccggcaca…	12	12	12	18.5	18.5	18.5	0.6486486486486487	0.6486486486486487	0.6486486486486487	12	12	12	0.6486486486486487	0.6486486486486487	0.6486486486486487
unpassaged	2007	54x10	10	rankseq	ORIGINAL_|_A_COLORADO_UR06_0557_2007	0.26772050146179627	0.30029293096101084	54	atgaagactatcattgctttgagctacattctatgtctggttttcgctcaaaaacttcctggaaatgacaacagcacggcaacgctgtgccttgggcaccatgcagtaccaaacggaacgatagtgaaaacaatcacgaatgaccaaattgaagttactaatgctactgagctggttcagagttcctcaacaggtgaaatatgcgacagtcctcatcagatccttgatggagaaaactgcacactaatagatgctctattgggagaccctcagtgtgatggcttccaaaataagaaatgggacctttttgttgaacgcagcaaagcctacagcaactgttacccttatgatgtgccggattatgcctcccttaggtcactagttgcctcatccggcaca…	atgaagactatcattgctttgagctacattctatgtctggttttcgctcaaaaacttcccggaaatgacaacagcacggcaacgctgtgccttgggcatcatgcagtaccaaacggaacgatagtgaaaacaatcacgaatgaccaaattgaagttactaatgctactgagctggttcagagttcctcaacaggtggaatatgcaacagtcctcatcagatccttgatggagaaaactgcacactaatagatgctctattgggagaccctcagtgtgatggcttccaaaataagaaatgggacctttttgttgaacgcagcaaagcctacagcaactgttacccttatgatgtgccggattatgcctcccttaggtcactagttgcctcatccggcaca…	2	2	2	6.256410256410256	6.256410256410256	6.256410256410256	0.319672131147541	0.319672131147541	0.319672131147541	2	2	2	0.319672131147541	0.319672131147541	0.319672131147541
unpassaged	2008	25x10	10	rankseq	P0_|_A_NEW_YORK_1157_2008	0.24505532086020004	0.19783026870388476	25	atgaagactatcattgctttgagctacattctatgtctggttttcgctcaaaaacttcctggaaatgacaacagcacggcaacgctgtgccttgggcaccatgcagtaccaaacggaacgatagtgaaaacaatcacgaatgaccaaattgaagttactaatgctactgagctggttcagagttcctcaacaggtgaaatatgcgacagtcctcatcagatccttgatggagaaaactgcacactaatagatgctctattgggagaccctcagtgtgatggcttccaaaataagaaatgggacctttttgttgaacgcagcaaagcctacagcaactgttacccttatgatgtgccggattatgcctcccttaggtcactagttgcctcatccggcaca…	atgaagactatcattgctttgagctacattctatgtctggttttcgctcaaaaacttcctggaaatgacaacagcacggcaacgctgtgccttgggcaccatgcagtaccaaacggaacgatagtgaaaacaatcacgaatgaccaaattgaagttactaatgctactgagctggttcagagttcctcaacaggtgaaatatgcgacagtcctcatcagatccttgatggagaaaactgcacactaatagatgctctattgggagaccctcagtgtgatggcttccaaaataagaaatgggacctttttgttgaacgcagcaaagcctacagcaactgttacccttatgatgtgccggattatgcctcccttaggtcactagttgcctcatccggcaca…	3	3	6	9.916666666666666	9.916666666666666	12.86111111111111	0.3025210084033614	0.3025210084033614	0.46652267818574517	3	3	6	0.3025210084033614	0.3025210084033614	0.46652267818574517
unpassaged	2009	100x10	10	rankseq	P0_|_A_CALIFORNIA_VRDL356_2009	0.30507071234760014	0.32095780526946499	100	atgaagactatcattgctttgagctacattctatgtctggttttcgctcaaaaacttcctggaaatgacaacagcacggcaacgctgtgccttgggcaccatgcagtaccaaacggaacgatagtgaaaacaatcacgaatgaccaaattgaagttactaatgctactgagctggttcagagttcctcaacaggtgaaatatgcgacagtcctcatcagatccttgatggaaaaaactgcacactaatagatgctctattgggagaccctcagtgtgatggcttccaaaataagaaatgggacctttttgttgaacgcagcaaagcctacagcaactgttacccttatgatgtgccggattatgcctcccttaggtcactagttgcctcatccggcaca…	atgaagactatcattgctttgagctacattctatgtctggttttcgctcaaaaacttcctggaaatgacaacagcacggcaacgctgtgccttgggcaccatgcagtaccaaacggaacgatagtgaaaacaatcacgaatgaccaaattgaagttactaatgctactgagctggttcagagttcctcaacaggtgaaatatgcgacagtcctcatcagatccttgatggaaaaaactgcacactaatagatgctctattgggagaccctcagtgtgatggcttccaaaataagaaatgggacctttttgttgaacgcagcaaagcctacagcaactgttacccttatgatgtgccggattatgcctcccttaggtcactagttgcctcatccggcaca…	3	3	2	8.491891891891893	8.491891891891893	7.578378378378378	0.3532781667727562	0.3532781667727562	0.2639087018544936	2	2	1	0.2355187778485041	0.2355187778485041	0.1319543509272468
unpassaged	2010	48x10	10	rankseq	P0_|_A_MANAGUA_4131_04_2010	0.53349360984320882	0.41399686939781577	48	atgaagactatcattgctttgagctacattctatgtctggttttcgctcaaaaacttcctggaaatgacaacagcacggcaacgctgtgccttgggcaccatgcagtaccaaacggaacgatagtgaaaacaatcacgaatgaccaaattgaagttactaatgctactgagctggttcagagttcctcaacaggtgaaatatgcgacagtcctcatcagatccttgatggagaaaactgcacactaatagatgctctattgggagaccctcagtgtgatggcttccaaaataagaaatgggacctttttgttgaacgaagcaaagcctacagcaactgttacccttatgatgtgccggattatgcctcccttaggtcactagttgcctcatccggcaca…	atgaagactatcattgctttgagctacattctatgtctggttttcgctcaaaaacttcctggaaatgacaacagcacggcaacgctgtgccttgggcaccatgcagtaccaaacggaacgatagtgaaaacaatcacgaatgaccaaattgaagttactaatgctactgagctggttcagagttcctcaacaggtgaaatatgcgacagtcctcatcagatccttgatggaaaaaactgcacactaatagatgctctattgggagaccctcagtgtgatggcttccaaaataagaaatgggacctttttgttgaacgcagcaaagcctacagcaactgttacccttatgatgtgccggattatgcctcccttaggtcactagttgcctcatccggcaca…	12	12	12	14.884057971014492	14.884057971014492	14.884057971014492	0.8062317429406037	0.8062317429406037	0.8062317429406037	5	5	5	0.3359298928919182	0.3359298928919182	0.3359298928919182
unpassaged	2011	52x10	10	rankseq	P0_|_A_BOSTON_DOA54_2011	0.3125005999748654	0.30879157482971503	52	atgaagaccatcattgctttgagctacattctatgtctggttttcgctcaaaaacttcctggaaatgacaacagcacggcaacgctgtgccttgggcaccatgcagtaccaaacggaacgatagtgaaaacaatcacgaatgaccaaattgaagttactaatgctactgagctggttcagagttcctcagcaggtgaaatatgcgacagtcctcatcatatccttgatggagaaaactgcacactaatagatgctctattgggagaccctcagtgtgatggcttccaaaataagaaatgggacctttttgttgaacgaagcagagcctacagcaactgttacccttatgatgtgccggattatgcctcccttaggtcactagttgcctcatccggcaca…	atgaagactatcattgctttgagctacattctatgtctggttttcgctcaaaaacttcctggaaatgacaacagcacggcaacgctgtgccttgggcaccatgcagtaccaaacggaacgatagtgaaaacaatcacgaatgaccaaattgaagttactaatgctactgagctggttcagagttcctcaacaggtgaaatatgcgacagtcctcatcagatccttgatggaaaaaactgcacactaatagatgctctattgggagaccctcagtgtgatggcttccaaaataagaaatgggacctttttgttgaacgcagcaaagcctacagcaactgttacccttatgatgtgccggattatgcctcccttaggtcactagttgcctcatccggcaca…	12	12	8	18.133333333333333	18.133333333333333	14.186666666666667	0.6617647058823529	0.6617647058823529	0.5639097744360902	11	11	7	0.6066176470588236	0.6066176470588236	0.4934210526315789
unpassaged	2012	100x10	10	rankseq	P0_|_A_HOUSTON_JMM_78_2012	0.40270358886819985	0.3153084292254294	100	atgaagactatcattgctttgagctacattctatgtctggttttcgctcaaaaacttcctggaaatgacaatagcacggcaacgctgtgccttgggcaccatgcagtaccaaacggaacgatagtgaaaacaatcacgaatgaccgaattgaagttactaatgctactgagctggttcagaattcctcaataggtgaaatatgcgacagtcctcatcagatccttgatggagaaaactgtacactaatagatgctctattgggagaccctcagtgtgatggctttcaaaataagaaatgggacctttttgttgaacgaagcaaagcctacagcaactgttacccttatgatgtgccggattatgcctcccttaggtcactagttgcctcatccggcaca…	atgaagactatcattgctttgagctacattctatgtctggttttcgcccaaaaacttcctggaaatgacaacagcacggcaacgctgtgccttgggcaccatgcagtaccaaacggaacgatagtgaaaacaatcacgaatgaccaaattgaagttactaatgctactgagctggttcagagttcctcaacaggtgaaatatgcgacagtcctcatcagatccttgatggagaaaactgcacactaatagatgctctattgggagaccctcagtgtgatggcttccaaaataagaaatgggacctttttgttgaacgaagcaaagcctacagcaactgttacccttatgatgtgccggattatgcctcccttaggtcactagttgcctcatccggcaca…	21	21	21	22.929347826086957	22.929347826086957	22.929347826086957	0.915856838113297	0.915856838113297	0.915856838113297	11	11	11	0.4797345342498222	0.4797345342498222	0.4797345342498222
unpassaged	2013	100x10	10	rankseq	P0_|_A_HOUSTON_JMM_129_2013	0.36384696209755996	0.29092391374395177	100	atgaagactatcattgctttgagctacattctatgtctggttttcgctcaaaaacttcctggaaatgacaatagcacggcaacgctgtgccttgggcaccatgcagtaccaaacggaacgatagtgaaaacaatcacgaatgaccgaattgaagttactaatgctactgagctggttcagaattcctcaataggtgaaatatgcgacagtcctcatcagattcttgatggagaaaactgcacactaatagatgctctattgggagaccctcagtgtgatggctttcaaaataagaaatgggacctttttgttgaacgaagcaaagcctacagcaactgttacccttatgatgtgccggattatgcctcccttaggtcactagttgcctcatccggcaca…	atgaagactatcattgctttgagctacattctatgtctggttttcgcccaaaaacttcctggaaatgacaacagcacggcaacgctgtgccttgggcaccatgcagtaccaaacggaacgatagtgaaaacaatcacgaatgaccaaattgaagttactaatgctactgagctggttcagagttcctcaacaggtgaaatatgcaacagtcctcatcagatccttgatggagaaaactgcacactaatagatgctctattgggagaccctcagtgtgatggcttccaaaataagaaatgggacctttttgttgaacgaagcaaagcctacagcaactgttacccttatgatgtgccggattatgcctcccttaggtcactagttgcctcatccggcaca…	16	16	10	13.850533807829182	13.850533807829182	10.192170818505337	1.1551901336073997	1.1551901336073997	0.9811452513966481	4	4	3	0.28879753340184994	0.28879753340184994	0.2943435754189944
unpassaged	2014	100x10	10	rankseq	ORIGINAL_|_A_NORTH_CAROLINA_34_2014	0.30752840862375008	0.31352216618753181	100	atgaagactatcattgctttgagctacattctatgtctggttttcgctcaaaaaattcctggaaatgacaatagcacggcaacgctgtgccttgggcaccatgcagtaccaaacggaacgatagtgaaaacaatcacaaatgaccgaattgaagttactaatgctactgagctggttcagaattcctcaataggtgaaatatgcgacagtcctcatcagatccttgatggagaaaactgcacactaatagatgctctattgggagaccctcagtgtgatggctttcaaaataagaaatgggacctttttgttgaacgaagcaaagcctacagcaactgttacccttatgatgtgccggattatgcctcccttaggtcactagttgcctcatccggcaca…	atgaagactatcattgctttgagctacattctatgtctggttttcgctcaaaaacttcctggaaatgacaatagcacggcaacgctgtgccttgggcaccatgcagtaccaaacggaacgatagtgaaaacaatcacgaatgaccgaattgaagttactaatgctactgagctggttcagaattcctcaataggtgaaatatgcgacagtcctcatcagatccttgatggagaaaactgcacactaatagatgctctattgggagaccctcagtgtgatggctttcaaaataagaaatgggacctttttgttgaacgaagcaaagcctacagcaactgttacccttatgatgtgccggattatgcctcccttaggtcactagttgcctcatccggcaca…	11	11	11	13.682730923694779	13.682730923694779	13.409638554216867	0.8039330789550925	0.8039330789550925	0.8203054806828391	4	4	4	0.29233930143821546	0.29233930143821546	0.29829290206648695
pooled	2005	48x10	10	rankseq	RHMK1_|_A_NEW_YORK_1003_2005	0.22640765563952095	0.16446453231851776	48	atgaagactatcattgctttgagctacattctatgtctggttttcgctcaaaaacttcccggaaatgacaacagcacggcaacgctgtgccttgggcaccatgcagtaccaaacggaacgatagtgaaaacaatcacgaatgaccaaattgaagttactaatgctactgagctggttcagagttcctcaacaggtggaatatgcgacagtcctcatcagatccttgatggagaaaactgcacactaatagatgctctattgggagaccctcagtgtgatggcttccaaaataagaaatgggacctttttgttgaacgcagcaaagcctacagcaactgttacccttatgatgtgccggattatgcctcccttaggtcactagttgcctcatccggcaca…	atgaagactatcattgctttgagctacattctatgtctggttttcgctcaaaaacttcccggaaatgacaacagcacggcaacgctgtgccttgggcaccatgcagtaccaaacggaacgatagtgaaaacaatcacgaatgaccaaattgaagttactaatgctactgagctggttcagagttcctcaacaggtggaatatgcgacagtcctcatcagatccttgatggagaaaactgcacactaatagatgctctattgggagaccctcagtgtgatggcttccaaaataagaaatgggacctttttgttgaacgcagcaaagcctacagcaactgttacccttatgatgtgccggattatgcctcccttaggtcactagttgcctcatccggcaca…	10	10	10	9.144927536231885	9.144927536231885	9.144927536231885	1.0935023771790808	1.0935023771790808	1.0935023771790808	4	4	4	0.4374009508716323	0.4374009508716323	0.4374009508716323
pooled	2006	30x10	10	rankseq	ORIGINAL_|_A_NEW_YORK_5_2006	0.1749465587773	0.060193582118902036	30	atgaagactatcattgctttgagctacattctatgtctggttttcgctcaaaaacttcccggaaatgacaacagcacggcaacgctgtgccttgggcaccatgcagtaccaaacggaacgatagtgaaaacaatcacgaatgaccaaattgaagttactaatgctactgagctggttcagagttcctcaacaggtgaaatatgcgacagccctcatcagatccttgatggagaaaactgcacactaatagatgctctattgggagaccctcagtgtgatggcttccaaaataagaaatgggacctttttgttgaacgcagcaaagcctacagcaactgttacccttatgatgtgccggattatgcctcccttaggtcactagttgcctcatccggcaca…	atgaagactatcattgctttgagctacattctatgtctggttttcgctcaaaaacttcccggaaatgacaacagcacggcaacgctgtgccttgggcaccatgcagtaccaaacggaacgatagtgaaaacaatcacgaatgaccaaattgaagttactaatgctactgagctggttcagagttcctcaacaggtggaatatgcgacagtcctcatcagatccttgatggagaaaactgcacactaatagatgctctattgggagaccctcagtgtgatggcttccaaaataagaaatgggacctttttgttgaacgcagcaaagcctacagcaactgttacccttatgatgtgccggattatgcctcccttaggtcactagttgcctcatccggcaca…	15	15	15	18.90909090909091	18.90909090909091	18.90909090909091	0.7932692307692307	0.7932692307692307	0.7932692307692307	12	12	12	0.6346153846153846	0.6346153846153846	0.6346153846153846
pooled	2007	100x10	10	rankseq	X3_C2_|_A_MANAGUA_3012_01_2007	0.40914635303567032	0.60694056707161559	100	atgaagactatcattgctttgagctacattctatgtctggttttcgctcaaaaacttcctggaaatgacaacagcacggcaacgctgtgccttgggcaccatgcagtaccaaacggaacgatagtgaaaacaatcacgaatgaccaaattgaagttactaatgctactgagctggttcagagttcctcaacaggtgaaatatgcgacagtcctcatcagatccttgatggagaaaactgcacactaatagatgctctattgggagaccctcagtgtgatggcttccaaaataagaaatgggacctttttgttgaacgcagcaaagcctacagcaactgttacccttatgatgtgccggattatgcctcccttaggtcactagttgcctcatccggcaca…	atgaagactatcattgctttgagctacattctatgtctggttttcgctcaaaaacttcccggaaatgacaacagcacggcaacgctgtgccttgggcatcatgcagtaccaaacggaacgatagtgaaaacaatcacgaatgaccaaattgaagttactaatgctactgagctggttcagagttcctcaacaggtggaatatgcaacagtcctcatcagatccttgatggagaaaactgcacactaatagatgctctattgggagaccctcagtgtgatggcttccaaaataagaaatgggacctttttgttgaacgcagcaaagcctacagcaactgttacccttatgatgtgccggattatgcctcccttaggtcactagttgcctcatccggcaca…	2	2	2	6.995305164319249	6.995305164319249	6.995305164319249	0.2859060402684564	0.2859060402684564	0.2859060402684564	2	2	2	0.2859060402684564	0.2859060402684564	0.2859060402684564
pooled	2008	100x10	10	rankseq	CX_C1_|_A_WISCONSIN_02_2008	0.49109484516844021	0.63870995252370932	100	atgaagactatcattgctttgagctacattctatgtctggttttcgctcaaaaacttcctggaaatgacaacagcacggcaacgctgtgccttgggcaccatgcagtaccaaacggaacgatagtgaaaacaatcacgaatgaccaaattgaagttactaatgctactgagctggttcagagttcctcaacaggtgaaatatgcgacagtcctcatcagatccttgatggagaaaactgcacactaatagatgctctattgggagaccctcagtgtgatggcttccaaaataagaaatgggacctttttgttgaacgcagcaaagcctacagcaactgttacccttatgatgtgccggattatgcctcccttaggtcactagttgcctcatccggcaca…	atgaagactatcattgctttgagctacattctatgtctggttttcgctcaaaaacttcctggaaatgacaacagcacggcaacgctgtgccttgggcaccatgcagtaccaaacggaacgatagtgaaaacaatcacgaatgaccaaattgaagttactaatgctactgagctggttcagagttcctcaacaggtgaaatatgcgacagtcctcatcagatccttgatggagaaaactgcacactaatagatgctctattgggagaccctcagtgtgatggcttccaaaataagaaatgggacctttttgttgaacgcagcaaagcctacagcaactgttacccttatgatgtgccggattatgcctcccttaggtcactagttgcctcatccggcaca…	6	3	6	13.863636363636363	10.893939393939394	13.863636363636363	0.43278688524590164	0.2753824756606398	0.43278688524590164	6	3	6	0.43278688524590164	0.2753824756606398	0.43278688524590164
pooled	2009	100x10	10	rankseq	P0_|_A_NEW_YORK_3904_2009	0.24872696839501021	0.22969987663147745	100	atgaagactatcattgctttgagctacattctatgtctggttttcgctcaaaaacttcctggaaatgacaacagcacggcaacgctgtgccttgggcaccatgcagtaccaaacggaacgatagtgaaaacaatcacgaatgaccaaattgaagttactaatgctactgagctggttcagagttcctcaacaggtgaaatatgcgacagtcctcatcagatccttgatggaaaaaactgcacactaatagatgctctattgggagaccctcagtgtgatggcttccaaaataagaaatgggacctttttgttgaacgcagcaaagcctacagcaactgttacccttatgatgtgccggattatgcctcccttaggtcactagttgcctcatccggcaca…	atgaagactatcattgctttgagctacattctatgtctggttttcgctcaaaaacttcctggaaatgacaacagcacggcaacgctgtgccttgggcaccatgcagtaccaaacggaacgatagtgaaaacaatcacgaatgaccaaattgaagttactaatgctactgagctggttcagagttcctcaacaggtgaaatatgcgacagtcctcatcagatccttgatggagaaaactgcacactaatagatgctctattgggagaccctcagtgtgatggcttccaaaataagaaatgggacctttttgttgaacgcagcaaagcctacagcaactgttacccttatgatgtgccggattatgcctcccttaggtcactagttgcctcatccggcaca…	2	3	2	8.132307692307693	8.978461538461538	8.132307692307693	0.24593265228906544	0.3341329677861549	0.24593265228906544	1	2	1	0.12296632614453272	0.2227553118574366	0.12296632614453272
pooled	2010	100x10	10	rankseq	C2_|_A_ARKANSAS_03_2010	0.36691328153674008	0.40897218204706548	100	atgaagactatcattgctttgagctacattctatgtctggttttcgctcaaaaacttcctggaaatgacaacagcacggcaacgctgtgccttgggcaccatgcagtgccaaacggaacgatagtgaaaacaatcacgaatgaccaaattgaagttactaatgctactgagctggttcagagttcctcaacaggtgaaatatgcaacagtcctcatcagatccttgatggagaaaactgcacactaatagatgctctattgggagaccctcagtgtgatggcttccaaaacaagaaatgggacctttttgttgaacgaagcaaagcccacagcaactgttacccttatgatgtgccggattatgcctcccttaggtcactagttgcctcatccggcaca…	atgaagactatcattgctttgagctacattctatgtctggttttcgctcaaaaacttcctggaaatgacaacagcacggcaacgctgtgccttgggcaccatgcagtaccaaacggaacgatagtgaaaacaatcacgaatgaccaaattgaagttactaatgctactgagctggttcagagttcctcaacaggtgaaatatgcgacagtcctcatcagatccttgatggaaaaaactgcacactaatagatgctctattgggagaccctcagtgtgatggcttccaaaataagaaatgggacctttttgttgaacgcagcaaagcctacagcaactgttacccttatgatgtgccggattatgcctcccttaggtcactagttgcctcatccggcaca…	23	23	23	19.29153605015674	19.29153605015674	19.29153605015674	1.1922326941826453	1.1922326941826453	1.1922326941826453	5	5	5	0.25918102047448816	0.25918102047448816	0.25918102047448816
pooled	2011	100x10	10	rankseq	M1_C1_|_A_MINNESOTA_09_2011	0.3639377218082801	0.33524572100886307	100	atgaagactatcattgctttgagctacattctatgtctggttttcgctcaaaaacttcctggaaatgacaacagcacggcaacgctgtgccttgggcaccatgcagtgccaaacggaacgatagtgaaaacaatcacgaatgaccaaattgaagttactaatgctactgagctggttcagagttcctcaacaggtgaaatatgcaacagtcctcatcagatccttgatggagaaaactgcacactaatagatgctctattgggagaccctcagtgtgatggcttccaaaacaagaaatgggacctttttgttgaacgaagcaaagcccacagcaactgttacccttatgatgtgccggattatgcctcccttaggtcactagttgcctcatccggcaca…	atgaagactatcattgctttgagctacattctatgtctggttttcgctcaaaaacttcctggaaatgacaacagcacggcaacgctgtgccttgggcaccatgcagtaccaaacggaacgatagtgaaaacaatcacgaatgaccaaattgaagttactaatgctactgagctggttcagagttcctcaacaggtgaaatatgcgacagtcctcatcagatccttgatggaaaaaactgcacactaatagatgctctattgggagaccctcagtgtgatggcttccaaaataagaaatgggacctttttgttgaacgcagcaaagcctacagcaactgttacccttatgatgtgccggattatgcctcccttaggtcactagttgcctcatccggcaca…	16	20	16	15.303680981595091	18.929447852760735	15.303680981595091	1.0455001002204851	1.0565548533462974	1.0455001002204851	5	9	5	0.3267187813189016	0.47544968400583376	0.3267187813189016
pooled	2012	100x10	10	rankseq	C2_|_A_HAWAII_13_2012	0.2530734684903001	0.14741297138071818	100	atgaagactatcattgctttgagctacattctatgtctggttttcgctcaaaaacttcctggaaatgacaatagcacggcaacgctgtgccttgggcaccatgcagtaccaaacggaacgatagtgaaaacaatcacgaatgaccgaattgaagttactaatgctactgagctggttcagaattcctcaataggtgaaatatgcgacagtcctcatcagatccttgatggagaaaactgcacactaatagatgctctattgggagaccctcagtgtgatggctttcaaaataagaaatgggacctttttgttgaacgaagcaaagcctacagcaactgttacccttatgatgtgccggattatgcctcccttaggtcactagttgcctcatccggcaca…	atgaagactatcattgctttgagctacattctatgtctggttttcgctcaaaaacttcctggaaatgacaacagcacggcaacgctgtgccttgggcaccatgcagtaccaaacggaacgatagtgaaaacaatcacgaatgaccaaattgaagttactaatgctactgagctggttcagagttcctcaacaggtgaaatatgcgacagtcctcatcagatccttgatggagaaaactgcacactaatagatgctctattgggagaccctcagtgtgatggcttccaaaataagaaatgggacctttttgttgaacgaagcaaagcctacagcaactgttacccttatgatgtgccggattatgcctcccttaggtcactagttgcctcatccggcaca…	19	19	19	21.71764705882353	21.71764705882353	21.71764705882353	0.8748645720476707	0.8748645720476707	0.8748645720476707	10	10	10	0.4604550379198266	0.4604550379198266	0.4604550379198266
pooled	2013	100x10	10	rankseq	C2_|_A_VIRGINIA_03_2013	0.26720457367653994	0.26498865725883419	100	atgaagactatcattgctttgagctacattctatgtctggttttcgctcaaaaacttcctggaaatgacaatagcacggcaacgctgtgccttgggcaccatgcagtaccaaacggaacgatagtgaaaacaatcacgaatgaccgaattgaagttactaatgctactgagctggttcagaattcctcaataggtgaaatatgcgacagtcctcatcagatccttgatggagaaaactgcacactaatagatgctctattgggagaccctcagtgtgatggctttcaaaataagaaatgggacctttttgttgaacgaagcaaagcctacagcaactgttacccttatgatgtgccggattatgcctcccttaggtcactagttgcctcatccggcaca…	atgaagactatcattgctttgagctacattctatgtctggttttcgcccaaaaacttcctggaaatgacaacagcacggcaacgctgtgccttgggcaccatgcagtaccaaacggaacgatagtgaaaacaatcacgaatgaccaaattgaagttactaatgctactgagctggttcagagttcctcaacaggtgaaatatgcaacagtcctcatcagatccttgatggagaaaactgcacactaatagatgctctattgggagaccctcagtgtgatggcttccaaaataagaaatgggacctttttgttgaacgaagcaaagcctacagcaactgttacccttatgatgtgccggattatgcctcccttaggtcactagttgcctcatccggcaca…	4	4	4	9.815457413249211	13.00788643533123	9.815457413249211	0.40752048851036476	0.3075057596701831	0.40752048851036476	3	2	3	0.3056403663827736	0.15375287983509156	0.3056403663827736
pooled	2014	100x10	10	rankseq	S1_|_A_MICHIGAN_28_2014	0.39014358946080008	0.44182486155398504	100	atgaagactatcattgctttgagctacattctatgtctggttttcgctcaaaaaattcctggaaatgacaatagcacggcaacgctgtgccttgggcaccatgcagtaccaaacggaacgatagtgaaaacaatcacaaatgaccgaattgaagttactaatgctactgagctggttcagaattcctcaataggtgaaatatgcgacagtcctcatcagatccttgatggagaaaactgcacactaatagatgctctattgggagaccctcagtgtgatggctttcaaaataagaaatgggacctttttgttgaacgaagcaaagcctacagcaactgttacccttatgatgtgccggattatgcctcccttaggtcactagttgcctcatccggcaca…	atgaagactatcattgctttgagctacattctatgtctggttttcgctcaaaaacttcctggaaatgacaatagcacggcaacgctgtgccttgggcaccatgcagtaccaaacggaacgatagtgaaaacaatcacgaatgaccgaattgaagttactaatgctactgagctggttcagaattcctcaataggtgaaatatgcgacagtcctcatcagatccttgatggagaaaactgcacactaatagatgctctattgggagaccctcagtgtgatggctttcaaaataagaaatgggacctttttgttgaacgaagcaaagcctacagcaactgttacccttatgatgtgccggattatgcctcccttaggtcactagttgcctcatccggcaca…	11	11	11	13.848056537102474	14.179505300353357	13.848056537102474	0.7943352896146976	0.7757675438596491	0.7943352896146976	4	4	4	0.2888491962235264	0.282097288676236	0.2888491962235264
nonsiat	2005	7x10	10	rankseq	PASSAGE_DETAILS__ND_MDCK_|_A_QUEBEC_26_070605_2005	0.19334699897200003	0.10972203913197977	7	atgaagactatcattgctttgagctacattctatgtctggttttcgctcaaaaacttcccggaaatgacaacagcacggcaaagctgtgccttgggcaccatgcagtaccaaacggaacgatagtgaaaacaatcacgaatgaccaaattgaagttactaatgctactgagctggttcagagttcctcaacaggtggaatatgcgacagtcctcatcagatccttgatggagaaaactgcacactaatagatgctctattgggagaccctcagtgtgatggcttccaaaataagaaatgggacctttttgttgaacgcagcaaagcctacagcaactgttacccttatgatgtgccggattatgcctcccttaggtcactagttgcctcatccggcaca…	atgaagactatcattgctttgagctacattctatgtctggttttcgctcaaaaacttcccggaaatgacaacagcacggcaacgctgtgccttgggcaccatgcagtaccaaacggaacgatagtgaaaacaatcacgaatgaccaaattgaagttactaatgctactgagctggttcagagttcctcaacaggtggaatatgcgacagtcctcatcagatccttgatggagaaaactgcacactaatagatgctctattgggagaccctcagtgtgatggcttccaaaataagaaatgggacctttttgttgaacgcagcaaagcctacagcaactgttacccttatgatgtgccggattatgcctcccttaggtcactagttgcctcatccggcaca…	5	5	5	8.2	8.2	8.2	0.6097560975609757	0.6097560975609757	0.6097560975609757	5	5	5	0.6097560975609757	0.6097560975609757	0.6097560975609757
nonsiat	2006	11x10	10	rankseq	MDCK_1_|_A_NEW_YORK_923_2006	0.12961089842890908	0.0090664783115639754	11	atgaagactatcattgctttgagctacattctatgtctggttttcgctcaaaaacttcccggaaatgacaacagcacggcaacgctgtgccttgggcaccatgcagtaccaaacggaacgatagtgaaaacaatcacgaatgaccaaattgaagttactaatgctactgagctggttcagagttcctcaacaggtggaatatgcgacagtcctcatcagatccttgatggagaaaactgcacactaatagatgctctattgggagaccctcagtgtgatggcttccaaaataagagatgggacctttttgttgaacgcagcaaagcctacagcaactgttacccttatgatgtgccggattatgcctcccttaggtcactagttgcctcatccggcaca…	atgaagactatcattgctttgagctacattctatgtctggttttcgctcaaaaacttcccggaaatgacaacagcacggcaacgctgtgccttgggcaccatgcagtaccaaacggaacgatagtgaaaacaatcacgaatgaccaaattgaagttactaatgctactgagctggttcagagttcctcaacaggtggaatatgcgacagtcctcatcagatccttgatggagaaaactgcacactaatagatgctctattgggagaccctcagtgtgatggcttccaaaataagaaatgggacctttttgttgaacgcagcaaagcctacagcaactgttacccttatgatgtgccggattatgcctcccttaggtcactagttgcctcatccggcaca…	17	14	14	23.25	20.625	20.625	0.7311827956989247	0.6787878787878788	0.6787878787878788	17	14	14	0.7311827956989247	0.6787878787878788	0.6787878787878788
nonsiat	2007	100x10	10	rankseq	C2_|_A_PENNSYLVANIA_4_07	0.30907652026659005	0.38480579906011436	100	atgaagactatcattgctttgagctacattctatgtctggttttcgctcaaaaacttcctggaaatgacaacagcacggcaacgctgtgccttgggcaccatgcagtaccaaacggaacgatagtgaaaacaatcacgaatgaccaaattgaagttactaatgctactgagctggttcagagttcctcaacaggtgaaatatgcgacagtcctcatcagatccttgatggagaaaactgcacactaatagatgctctattgggagaccctcagtgtgatggcttccaaaataagaaatgggacctttttgttgaacgcagcaaagcctacagcaactgttacccttatgatgtgccggattatgcctcccttaggtcactagttgcctcatccggcaca…	atgaagactatcattgctttgagctacattctatgtctggttttcgctcaaaaacttcctggaaatgacaacagcacggcaacgctgtgccttgggcatcatgcagtaccaaacggaacgatagtgaaaacaatcacgaatgaccaaattgaagttactaatgctactgagctggttcagagttcctcaacaggtggaatatgcaacagtcctcatcagatccttgatggagaaaactgcacactaatagatgctctattgggagaccctcagtgtgatggcttccaaaataagaaatgggacctttttgttgaacgcagcaaagcctacagcaactgttacccttatgatgtgccggattatgcctcccttaggtcactagttgcctcatccggcaca…	4	2	2	9.15748031496063	7.377952755905512	7.377952755905512	0.4368013757523646	0.2710779082177161	0.2710779082177161	4	2	2	0.4368013757523646	0.2710779082177161	0.2710779082177161
nonsiat	2008	62x10	10	rankseq	MX_C1_|_A_NEW_JERSEY_07_2008	0.36692414134780676	0.40446608318498456	62	atgaagactatcattgctttgagctacattctatgtctggttttcgctcaaaaatttcctggaaatgacaacagcacggcaacgctgtgccttgggcaccatgcagtaccaaacggaacgatagtgaaaacaatcacgaatgaccaaattgaagttactaatgctactgagctggttcagagttcctcaacaggtgaaatatgcgacagtcctcatcagatccttgatggagaaaactgcacactaatagatgctctattgggagaccctcagtgtgatggcttccaaaataagaattgggacctttttgttgaacgcagcaaagcctacagcaactgttacccttatgatgtgccggattatgcctcccttaggtcactagttgcctcatccggcaca…	atgaagactatcattgctttgagctacattctatgtctggttttcgctcaaaaacttcctggaaatgacaacagcacggcaacgctgtgccttgggcaccatgcagtaccaaacggaacgatagtgaaaacaatcacgaatgaccaaattgaagttactaatgctactgagctggttcagagttcctcaacaggtgaaatatgcgacagtcctcatcagatccttgatggagaaaactgcacactaatagatgctctattgggagaccctcagtgtgatggcttccaaaataagaaatgggacctttttgttgaacgcagcaaagcctacagcaactgttacccttatgatgtgccggattatgcctcccttaggtcactagttgcctcatccggcaca…	23	19	22	15.426966292134832	11.44943820224719	14.426966292134832	1.490895848506919	1.659470068694799	1.5249221183800623	7	3	6	0.4537509104151493	0.2620215897939156	0.4158878504672897
nonsiat	2009	100x10	10	rankseq	C1_C1_|_A_WASHINGTON_05_2009	0.28308673796171979	0.36424364253260283	100	atgaagactatcattgctttgagctacattctatgtctggttttcgctcaaaaacttcctggaaatgacaacagcacggcaacgctgtgccttgggcaccatgcagtaccaaacggaacgatagtgaaaacaatcacgaatgaccaaattgaagttactaatgctactgagctggttcagagttcctcaacaggtgaaatatgcgacagtcctcatcagatccttgatggagaaaactgcacactaatagatgctctattgggagaccctcagtgtgatggcttccaaaataagaaatgggacctttttgttgaacgcagcaaagcctacagcaactgttacccttatgatgtgccggattatgcctcccttaggtcactagttgcctcatccggcaca…	atgaagactatcattgctttgagctacattctatgtctggttttcgctcaaaaacttcctggaaatgacaacagcacggcaacgctgtgccttgggcaccatgcagtaccaaacggaacgatagtgaaaacaatcacgaatgaccaaattgaagttactaatgctactgagctggttcagagctcctcaacaggtgaaatatgcgacagtcctcatcagatccttgatggagaaaactgcacactaatagatgctctattgggagaccctcagtgtgatggcttccaaaataagaaatgggacctttttgttgaacgcagcaaagcctacagcaactgttacccttatgatgtgccggattatgcctcccttaggtcactagttgcctcatccggcaca…	6	7	6	9.133928571428571	9.901785714285714	9.133928571428571	0.656891495601173	0.7069431920649234	0.656891495601173	2	3	2	0.21896383186705767	0.30297565374211005	0.21896383186705767
nonsiat	2010	100x10	10	rankseq	MX_C2_|_A_FLORIDA_27_2010	0.36220264034478988	0.41830648204998078	100	atgaagactatcattgctttgagctacattctatgtctggttttcgctcaaaaacttcctggaaatgacaacagcacggcaacgctgtgccttgggcaccatgcagtgccaaacggaacgatagtgaaaacaatcacgaatgaccaaattgaagttactaatgctactgagctggttcagagttcctcaacaggtgaaatatgcaacagtcctcatcagatccttgatggagaaaactgcacactaatagatgctctattgggagaccctcagtgtgatggcttccaaaacaagaaatgggacctttttgttgaacgaagcaaagcccacagcaactgttacccttatgatgtgccggattatgcctcccttaggtcactagttgcctcatccggcaca…	atgaagactatcattgctttgagctacattctatgtctggttttcgctcaaaaacttcctggaaatgacaacagcacggcaacgctgtgccttgggcaccatgcagtaccaaacggaacgatagtgaaaacaatcacgaatgaccaaattgaagttactaatgctactgagctggttcagagttcctcaacaggtgaaatatgcgacagtcctcatcagatccttgatggaaaaaactgcacactaatagatgctctattgggagaccctcagtgtgatggcttccaaaataagaaatgggacctttttgttgaacgcagcaaagcctacagcaactgttacccttatgatgtgccggattatgcctcccttaggtcactagttgcctcatccggcaca…	21	22	22	18.86813186813187	19.74175824175824	19.74175824175824	1.1129877693651717	1.1143890898970221	1.1143890898970221	8	6	6	0.4239953407105416	0.30392429724464237	0.30392429724464237
nonsiat	2011	100x10	10	rankseq	C2_|_A_MISSISSIPPI_05_2011	0.38228795068009985	0.37816567683112368	100	atgaagactatcattgctttgagctacattctatgtctggttttcgctcaaaaacttcctggaaatgacaacagcacggcaacgctgtgccttgggcaccatgcagtgccaaacggaacgatagtgaaaacaatcacgaatgaccaaattgaagttactaatgctactgagctggttcagagttcctcaacaggtgaaatatgcaacagtcctcatcagatccttgatggagaaaactgcacactaatagatgctctattgggagaccctcagtgtgatggcttccaaaacaagaaatgggacctttttgttgaacgaagcaaagcccacagcaactgttacccttatgatgtgccggattatgcctcccttaggtcactagttgcctcatccggcaca…	atgaagactatcattgctttgagctacattctatgtctggttttcgctcaaaaacttcctggaaatgacaacagcacggcaacgctgtgccttgggcaccatgcagtaccaaacggaacgatagtgaaaacaatcacgaatgaccaaattgaagttactaatgctactgagctggttcagagttcctcaacaggtgaaatatgcgacagtcctcatcagatccttgatggaaaaaactgcacactaatagatgctctattgggagaccctcagtgtgatggcttccaaaataagaaatgggacctttttgttgaacgcagcaaagcctacagcaactgttacccttatgatgtgccggattatgcctcccttaggtcactagttgcctcatccggcaca…	16	20	16	15.497816593886462	19.0	15.497816593886462	1.0324034939419555	1.0526315789473684	1.0324034939419555	5	9	5	0.3226260918568611	0.47368421052631576	0.3226260918568611
nonsiat	2012	100x10	10	rankseq	C2_|_A_CALIFORNIA_20_2012	0.24037927980866999	0.14787572988993869	100	atgaagactatcattgctttgagctacattctatgtctggttttcgctcaaaaacttcctggaaatgacaacagcacggcaacgctgtgccttgggcaccatgcagtaccaaacggaacgatagtgaaaacaatcacgaatgaccaaattgaagttactaatgctactgagctggttcagagttcctcaacaggtgaaatatgcgacagtcctcatcagatccttgatggagaaaactgcacactaatagatgctctattgggagaccctcagtgtgatggcttccaaaataagaagtgggacctttttgttgaacgaagcaaagcctacagcaactgttacccttatgatgtgccggattatgcctcccttaggtcactagttgcctcatccggcaca…	atgaagactatcattgctttgagctacattctatgtctggttttcgctcaaaaacttcctggaaatgacaacagcacggcaacgctgtgccttgggcaccatgcagtaccaaacggaacgatagtgaaaacaatcacgaatgaccaaattgaagttactaatgctactgagctggttcagagttcctcaacaggtgaaatatgcgacagtcctcatcagatccttgatggagaaaactgcacactaatagatgctctattgggagaccctcagtgtgatggcttccaaaataagaaatgggacctttttgttgaacgaagcaaagcctacagcaactgttacccttatgatgtgccggattatgcctcccttaggtcactagttgcctcatccggcaca…	15	11	11	21.160526315789475	20.49473684210526	20.49473684210526	0.7088670563362766	0.536723163841808	0.536723163841808	13	10	10	0.614351448824773	0.48793014894709813	0.48793014894709813
nonsiat	2013	100x10	10	rankseq	C2_|_A_FLORIDA_08_2013	0.24530080025370013	0.24887633123585551	100	atgaagactatcattgctttgagctacattctatgtctggttttcgctcaaaaacttcctggaaatgacaatagcacggcaacgctgtgccttgggcaccatgcagtaccaaacggaacgatagtgaaaacaatcacgaatgaccgaattgaagttactaatgctactgagctggttcagaattcctcaataggtgaaatatgcgacagtcctcatcagatccttgatggagaaaactgcacactaatagatgctctattgggagaccctcagtgtgatggctttcaaaataagaaatgggacctttttgttgaacgaagcaaagcctacagcaactgttacccttatgatgtgccggattatgcctcccttaggtcactagttgcctcatccggcaca…	atgaagaccatcattgctttgagctacattctatgtctggttttcgctcaagaacttcctggaaatgacaacagcacggcaacgctgtgccttgggcaccatgcagtgccaaacggaacgatagtgaaaacaatcacgaatgaccaaattgaagttactaatgctactgagctggttcagagttcctcaacaggtgaaatatgcaacagtcctcatcagatccttgatggagaaaactgcacactaatagatgctctattgggagaccctcagtgtgatggctttcaaaataagaaatgggacctttttgttgaacgaagcaaagcctacagcaactgttacccttatgatgtgccggattatgcctcccttaggtcactagttgcctcatccggcaca…	0	4	4	7.793774319066148	11.214007782101167	8.700389105058365	0.0	0.3566967383761277	0.4597495527728086	0	2	3	0.0	0.17834836918806385	0.34481216457960645
nonsiat	2014	100x10	10	rankseq	C2_|_A_RHODE_ISLAND_11_2014	0.41313807507952005	0.4926213206879379	100	atgaagactatcattgctttgagctacattctatgtctggttttcgctcaaaaaattcctggaaatgacaatagcacggcaacgctgtgccttgggcaccatgcagtaccaaacggaacgatagtgaaaacaatcacgaatgaccgaattgaagttactaatgctactgagctggttcagaattcctcaataggtgaaatatgcgacagtcctcatcagatccttgatggagaaaactgcacactaatagatgctctattgggagaccctcagtgtgatggctttcaaaataagaaatgggacctttttgttgaacgaagcaaagcctacagcaactgttacccttatgatgtgccggattatgcctcccttaggtcactagttgcctcatccggcaca…	atgaagactatcattgctttgagctacattctatgtctggttttcgctcaaaaacttcctggaaatgacaatagcacggcaacgctgtgccttgggcaccatgcagtaccaaacggaacgatagtgaaaacaatcacgaatgaccgaattgaagttactaatgctactgagctggttcagaattcctcaataggtgaaatatgcgacagtcctcatcagatccttgatggagaaaactgcacactaatagatgctctattgggagaccctcagtgtgatggctttcaaaataagaaatgggacctttttgttgaacgaagcaaagcctacagcaactgttacccttatgatgtgccggattatgcctcccttaggtcactagttgcctcatccggcaca…	11	12	10	13.558922558922559	13.030303030303031	11.912457912457912	0.811273901167122	0.9209302325581394	0.8394573205200679	10	7	7	0.7375217283337472	0.5372093023255814	0.5876201243640475
unpassaged	2005	15x11	11	rankseq	P0_|_A_ILLINOIS_NHRC0002_2005	0.15121247065540003	0.052229865527018637	15	atgaagactatcattgctttgagctacattctatgtctggttttcgctcaaaaacttcccggaaatgacaacagcacggcaacgctgtgccttgggcaccatgcagtaccaaacggaacgatagtgaaaacaatcacgaatgaccaaattgaagttactaatgctactgagctggttcagagttcctcaacaggtggaatatgcgacagtcctcatcagatccttgatggagaaaactgcacattaatagatgctctattgggagaccctcagtgtgatggcttccaaaataagaaatgggacctttttgttgaacgcagcaaagcctacagcaactgttacccttatgatgtgccggattatgcctcccttaggtcactagttgcctcatccggcaca…	atgaagactatcattgctttgagctacattctatgtctggttttcgctcaaaaacttcccggaaatgacaacagcacggcaacgctgtgccttgggcaccatgcagtaccaaacggaacgatagtgaaaacaatcacgaatgaccaaattgaagttactaatgctactgagctggttcagagttcctcaacaggtggaatatgcgacagtcctcatcagatccttgatggagaaaactgcacactaatagatgctctattgggagaccctcagtgtgatggcttccaaaataagaaatgggacctttttgttgaacgcagcaaagcctacagcaactgttacccttatgatgtgccggattatgcctcccttaggtcactagttgcctcatccggcaca…	11	11	11	11.272727272727273	11.272727272727273	11.272727272727273	0.9758064516129031	0.9758064516129031	0.9758064516129031	6	6	6	0.532258064516129	0.532258064516129	0.532258064516129
unpassaged	2006	12x11	11	rankseq	P0_|_A_GEORGIA_NHRC0001_2006	0.18736904835549997	0.11591744436459381	12	atgaagactatcattgctttgagctacattctatgtctggttttcgctcaaaaacttcccggaaatgacaacagcacggcaacgctgtgccttgggcaccatgcagtaccaaacggaacgatagtgaaaacaatcacgaatgaccaaattgaagttactaatgctactgagctggttcagagttcctcaacaggtggaatatgcgacagtcctcatcagatccttgatggagaaaactgcacactaatagatgctctattgggagaccctcagtgtgatggcttccaaaataagaaatgggacctttttgttgaacgcagcaaagcctacagcaactgttacccttatgatgtgccggattatgcctcccttaggtcactagttgcctcatccggcaca…	atgaagactatcattgctttgagctacattctatgtctggttttcgctcaaaaacttcccggaaatgacaacagcacggcaacgctgtgccttgggcaccatgcagtaccaaacggaacgatagtgaaaacaatcacgaatgaccaaattgaagttactaatgctactgagctggttcagagttcctcaacaggtggaatatgcgacagtcctcatcagatccttgatggagaaaactgcacactaatagatgctctattgggagaccctcagtgtgatggcttccaaaataagaaatgggacctttttgttgaacgcagcaaagcctacagcaactgttacccttatgatgtgccggattatgcctcccttaggtcactagttgcctcatccggcaca…	12	12	12	18.5	18.5	18.5	0.6486486486486487	0.6486486486486487	0.6486486486486487	12	12	12	0.6486486486486487	0.6486486486486487	0.6486486486486487
unpassaged	2007	54x11	11	rankseq	ORIGINAL_|_A_COLORADO_UR06_0557_2007	0.3147790205072592	0.34055965999732291	54	atgaagactatcattgctttgagctacattctatgtctggttttcgctcaaaaacttcctggaaatgacaacagcacggcaacgctgtgccttgggcaccatgcagtaccaaacggaacgatagtgaaaacaatcacgaatgaccaaattgaagttactaatgctactgagctggttcagagttcctcaacaggtgaaatatgcgacagtcctcatcagatccttgatggagaaaactgcacactaatagatgctctattgggagaccctcagtgtgatggcttccaaaataagaaatgggacctttttgttgaacgcagcaaagcctacagcaactgttacccttatgatgtgccggattatgcctcccttaggtcactagttgcctcatccggcaca…	atgaagactatcattgctttgagctacattctatgtctggttttcgctcaaaaacttcccggaaatgacaacagcacggcaacgctgtgccttgggcatcatgcagtaccaaacggaacgatagtgaaaacaatcacgaatgaccaaattgaagttactaatgctactgagctggttcagagttcctcaacaggtggaatatgcaacagtcctcatcagatccttgatggagaaaactgcacactaatagatgctctattgggagaccctcagtgtgatggcttccaaaataagaaatgggacctttttgttgaacgcagcaaagcctacagcaactgttacccttatgatgtgccggattatgcctcccttaggtcactagttgcctcatccggcaca…	2	2	2	6.256410256410256	6.256410256410256	6.256410256410256	0.319672131147541	0.319672131147541	0.319672131147541	2	2	2	0.319672131147541	0.319672131147541	0.319672131147541
unpassaged	2008	25x11	11	rankseq	P0_|_A_NEW_YORK_1157_2008	0.21725506961519997	0.23557464766060912	25	atgaagactatcattgctttgagctacattctatgtctggttttcgctcaaaaacttcctggaaatgacaacagcacggcaacgctgtgccttgggcaccatgcagtaccaaacggaacgatagtgaaaacaatcacgaatgaccaaattgaagttactaatgctactgagctggttcagagttcctcaacaggtgaaatatgcgacagtcctcatcagatccttgatggagaaaactgcacactaatagatgctctattgggagaccctcagtgtgatggcttccaaaataagaaatgggacctttttgttgaacgcagcaaagcctacagcaactgttacccttatgatgtgccggattatgcctcccttaggtcactagttgcctcatccggcaca…	atgaagactatcattgctttgagctacattctatgtctggttttcgctcaaaaacttcctggaaatgacaacagcacggcaacgctgtgccttgggcaccatgcagtaccaaacggaacgatagtgaaaacaatcacgaatgaccaaattgaagttactaatgctactgagctggttcagagttcctcaacaggtgaaatatgcgacagtcctcatcagatccttgatggagaaaactgcacactaatagatgctctattgggagaccctcagtgtgatggcttccaaaataagaaatgggacctttttgttgaacgcagcaaagcctacagcaactgttacccttatgatgtgccggattatgcctcccttaggtcactagttgcctcatccggcaca…	3	3	6	9.916666666666666	9.916666666666666	12.86111111111111	0.3025210084033614	0.3025210084033614	0.46652267818574517	3	3	6	0.3025210084033614	0.3025210084033614	0.46652267818574517
unpassaged	2009	100x11	11	rankseq	P0_|_A_NEW_YORK_1193_2009	0.3000266536519699	0.3070215473897609	100	atgaagactatcattgctttgagctacattctatgtctggttttcgctcaaaaacttcctggaaatgacaacagcacggcaacgctgtgccttgggcaccatgcagtaccaaacggaacgatagtgaaaacaatcacgaatgaccaaattgaagttactaatgctactgagctggttcagagttcctcaacaggtgaaatatgcgacagtcctcatcagatccttgatggaaaaaactgcacactaatagatgctctattgggagaccctcagtgtgatggcttccaaaataagaaatgggacctttttgttgaacgcagcaaagcctacagcaactgttacccttatgatgtgccggattatgcctcccttaggtcactagttgcctcatccggcaca…	atgaagactatcattgctttgagctacattctatgtctggttttcgctcaaaaacttcctggaaatgacaacagcacggcaacgctgtgccttgggcaccatgcagtaccaaacggaacgatagtgaaaacaatcacgaatgaccaaattgaagttactaatgctactgagctggttcagagttcctcaacaggtgaaatatgcgacagtcctcatcagatccttgatggaaaaaactgcacactaatagatgctctattgggagaccctcagtgtgatggcttccaaaataagaaatgggacctttttgttgaacgcagcaaagcctacagcaactgttacccttatgatgtgccggattatgcctcccttaggtcactagttgcctcatccggcaca…	2	2	1	8.491891891891893	8.491891891891893	7.578378378378378	0.2355187778485041	0.2355187778485041	0.1319543509272468	2	2	1	0.2355187778485041	0.2355187778485041	0.1319543509272468
unpassaged	2010	48x11	11	rankseq	P0_|_A_MANAGUA_3433_02_2010	0.60397606469145815	0.44089341122331405	48	atgaagactatcattgctttgagctacattctatgtctggttttcgctcaaaaacttcctggaaatgacaacagcacggcaacgctgtgccttgggcaccatgcagtaccaaacggaacgatagtgaaaacaatcacgaatgaccaaattgaagttactaatgctactgagctggttcagagttcctcaacaggtgaaatatgcgacagtcctcatcagatccttgatggagaaaactgcacactaatagatgctctattgggagaccctcagtgtgatggcttccaaaataagaaatgggacctttttgttgaacgaagcaaagcctacagcaactgttacccttatgatgtgccggattatgcctcccttaggtcactagttgcctcatccggcaca…	atgaagactatcattgctttgagctacattctatgtctggttttcgctcaaaaacttcctggaaatgacaacagcacggcaacgctgtgccttgggcaccatgcagtaccaaacggaacgatagtgaaaacaatcacgaatgaccaaattgaagttactaatgctactgagctggttcagagttcctcaacaggtgaaatatgcgacagtcctcatcagatccttgatggaaaaaactgcacactaatagatgctctattgggagaccctcagtgtgatggcttccaaaataagaaatgggacctttttgttgaacgcagcaaagcctacagcaactgttacccttatgatgtgccggattatgcctcccttaggtcactagttgcctcatccggcaca…	12	12	12	14.884057971014492	14.884057971014492	14.884057971014492	0.8062317429406037	0.8062317429406037	0.8062317429406037	5	5	5	0.3359298928919182	0.3359298928919182	0.3359298928919182
unpassaged	2011	52x11	11	rankseq	ORIGINAL_|_A_ALASKA_01_2011	0.32871963485923056	0.34750402954641746	52	atgaagaccatcattgctttgagctacattctatgtctggttttcgctcaaaaacttcctggaaatgacaacagcacggcaacgctgtgccttgggcaccatgcagtaccaaacggaacgatagtgaaaacaatcacgaatgaccaaattgaagttactaatgctactgagctggttcagagttcctcagcaggtgaaatatgcgacagtcctcatcatatccttgatggagaaaactgcacactaatagatgctctattgggagaccctcagtgtgatggcttccaaaataagaaatgggacctttttgttgaacgaagcagagcctacagcaactgttacccttatgatgtgccggattatgcctcccttaggtcactagttgcctcatccggcaca…	atgaagactatcattgctttgagctacattctatgtctggttttcgctcaaaaacttcctggaaatgacaacagcacggcaacgctgtgccttgggcaccatgcagtaccaaacggaacgatagtgaaaacaatcacgaatgaccaaattgaagttactaatgctactgagctggttcagagttcctcaacaggtgaaatatgcgacagtcctcatcagatccttgatggaaaaaactgcacactaatagatgctctattgggagaccctcagtgtgatggcttccaaaataagaaatgggacctttttgttgaacgcagcaaagcctacagcaactgttacccttatgatgtgccggattatgcctcccttaggtcactagttgcctcatccggcaca…	12	12	8	18.133333333333333	18.133333333333333	14.186666666666667	0.6617647058823529	0.6617647058823529	0.5639097744360902	11	11	7	0.6066176470588236	0.6066176470588236	0.4934210526315789
unpassaged	2012	100x11	11	rankseq	P0_|_A_TEXAS_JMM_50_2012	0.36375838038746972	0.30231813218529496	100	atgaagactatcattgctttgagctacattctatgtctggttttcgctcaaaaacttcctggaaatgacaatagcacggcaacgctgtgccttgggcaccatgcagtaccaaacggaacgatagtgaaaacaatcacgaatgaccgaattgaagttactaatgctactgagctggttcagaattcctcaataggtgaaatatgcgacagtcctcatcagatccttgatggagaaaactgtacactaatagatgctctattgggagaccctcagtgtgatggctttcaaaataagaaatgggacctttttgttgaacgaagcaaagcctacagcaactgttacccttatgatgtgccggattatgcctcccttaggtcactagttgcctcatccggcaca…	atgaagactatcattgctttgagctacattctatgtctggttttcgcccaaaaacttcctggaaatgacaacagcacggcaacgctgtgccttgggcaccatgcagtaccaaacggaacgatagtgaaaacaatcacgaatgaccaaattgaagttactaatgctactgagctggttcagagttcctcaacaggtgaaatatgcgacagtcctcatcagatccttgatggagaaaactgcacactaatagatgctctattgggagaccctcagtgtgatggcttccaaaataagaaatgggacctttttgttgaacgaagcaaagcctacagcaactgttacccttatgatgtgccggattatgcctcccttaggtcactagttgcctcatccggcaca…	21	21	21	22.929347826086957	22.929347826086957	22.929347826086957	0.915856838113297	0.915856838113297	0.915856838113297	11	11	11	0.4797345342498222	0.4797345342498222	0.4797345342498222
unpassaged	2013	100x11	11	rankseq	P0_|_A_BOSTON_YGA_01190_2013	0.33850592054807005	0.26248249108826627	100	atgaagactatcattgctttgagctacattctatgtctggttttcgctcaaaaacttcctggaaatgacaatagcacggcaacgctgtgccttgggcaccatgcagtaccaaacggaacgatagtgaaaacaatcacgaatgaccgaattgaagttactaatgctactgagctggttcagaattcctcaataggtgaaatatgcgacagtcctcatcagattcttgatggagaaaactgcacactaatagatgctctattgggagaccctcagtgtgatggctttcaaaataagaaatgggacctttttgttgaacgaagcaaagcctacagcaactgttacccttatgatgtgccggattatgcctcccttaggtcactagttgcctcatccggcaca…	atgaagactatcattgctttgagctacattctatgtctggttttcgcccaaaaacttcctggaaatgacaacagcacggcaacgctgtgccttgggcaccatgcagtaccaaacggaacgatagtgaaaacaatcacgaatgaccaaattgaagttactaatgctactgagctggttcagagttcctcaacaggtgaaatatgcaacagtcctcatcagatccttgatggagaaaactgcacactaatagatgctctattgggagaccctcagtgtgatggcttccaaaataagaaatgggacctttttgttgaacgaagcaaagcctacagcaactgttacccttatgatgtgccggattatgcctcccttaggtcactagttgcctcatccggcaca…	16	16	10	13.850533807829182	13.850533807829182	10.192170818505337	1.1551901336073997	1.1551901336073997	0.9811452513966481	4	4	3	0.28879753340184994	0.28879753340184994	0.2943435754189944
unpassaged	2014	100x11	11	rankseq	ORIGINAL_|_A_NORTH_CAROLINA_34_2014	0.36143391295830979	0.42468571465136745	100	atgaagactatcattgctttgagctacattctatgtctggttttcgctcaaaaaattcctggaaatgacaatagcacggcaacgctgtgccttgggcaccatgcagtaccaaacggaacgatagtgaaaacaatcacaaatgaccgaattgaagttactaatgctactgagctggttcagaattcctcaataggtgaaatatgcgacagtcctcatcagatccttgatggagaaaactgcacactaatagatgctctattgggagaccctcagtgtgatggctttcaaaataagaaatgggacctttttgttgaacgaagcaaagcctacagcaactgttacccttatgatgtgccggattatgcctcccttaggtcactagttgcctcatccggcaca…	atgaagactatcattgctttgagctacattctatgtctggttttcgctcaaaaacttcctggaaatgacaatagcacggcaacgctgtgccttgggcaccatgcagtaccaaacggaacgatagtgaaaacaatcacgaatgaccgaattgaagttactaatgctactgagctggttcagaattcctcaataggtgaaatatgcgacagtcctcatcagatccttgatggagaaaactgcacactaatagatgctctattgggagaccctcagtgtgatggctttcaaaataagaaatgggacctttttgttgaacgaagcaaagcctacagcaactgttacccttatgatgtgccggattatgcctcccttaggtcactagttgcctcatccggcaca…	11	11	11	13.682730923694779	13.682730923694779	13.409638554216867	0.8039330789550925	0.8039330789550925	0.8203054806828391	4	4	4	0.29233930143821546	0.29233930143821546	0.29829290206648695
pooled	2005	48x11	11	rankseq	RHMK_1_|_A_NEW_YORK_191_2005	0.1975983441100416	0.10092505812320619	48	atgaagactatcattgctttgagctacattctatgtctggttttcgctcaaaaacttcccggaaatgacaacagcacggcaacgctgtgccttgggcaccatgcagtaccaaacggaacgatagtgaaaacaatcacgaatgaccaaattgaagttactaatgctactgagctggttcagagttcctcaacaggtggaatatgcgacagtcctcatcagatccttgatggagaaaactgcacactaatagatgctctattgggagaccctcagtgtgatggcttccaaaataagaaatgggacctttttattgaacgcagcaaagcctacagcaactgttacccttatgatgtgccggattatgcctcccttaggtcactagttgcctcatccggcaca…	atgaagactatcattgctttgagctacattctatgtctggttttcgctcaaaaacttcccggaaatgacaacagcacggcaacgctgtgccttgggcaccatgcagtaccaaacggaacgatagtgaaaacaatcacgaatgaccaaattgaagttactaatgctactgagctggttcagagttcctcaacaggtggaatatgcgacagtcctcatcagatccttgatggagaaaactgcacactaatagatgctctattgggagaccctcagtgtgatggcttccaaaataagaaatgggacctttttgttgaacgcagcaaagcctacagcaactgttacccttatgatgtgccggattatgcctcccttaggtcactagttgcctcatccggcaca…	8	8	8	9.144927536231885	9.144927536231885	9.144927536231885	0.8748019017432646	0.8748019017432646	0.8748019017432646	4	4	4	0.4374009508716323	0.4374009508716323	0.4374009508716323
pooled	2006	30x11	11	rankseq	PRHMK_1_|_A_NEW_YORK_938_2006	0.18311688317879998	0.079205877049274648	30	atgaagactatcattgctttgagctacattctatgtctggttttcgctcaaaaacttcccggaaatgacaacagcacggcaacgctgtgccttgggcaccatgcagtaccaaacggaacgatagtgagaacaatcacgaatgaccaaattgaagttactaatgctactgagctggttcagagttcctcaacaggtgaaatatgcgacagccctcatcagatccttgatggagaaaactgcacactaatagatgctctattgggagaccctcagtgtgatggcttccaaaataagaaatgggacctttttgttgaacgcagcaaagcctacagcaactgttacccttatgatgtgccggattatgcctcccttaggtcactagttgcctcatccggcaca…	atgaagactatcattgctttgagctacattctatgtctggttttcgctcaaaaacttcccggaaatgacaacagcacggcaacgctgtgccttgggcaccatgcagtaccaaacggaacgatagtgaaaacaatcacgaatgaccaaattgaagttactaatgctactgagctggttcagagttcctcaacaggtggaatatgcgacagtcctcatcagatccttgatggagaaaactgcacactaatagatgctctattgggagaccctcagtgtgatggcttccaaaataagaaatgggacctttttgttgaacgcagcaaagcctacagcaactgttacccttatgatgtgccggattatgcctcccttaggtcactagttgcctcatccggcaca…	16	16	16	18.90909090909091	18.90909090909091	18.90909090909091	0.8461538461538461	0.8461538461538461	0.8461538461538461	12	12	12	0.6346153846153846	0.6346153846153846	0.6346153846153846
pooled	2007	100x11	11	rankseq	ORIGINAL_|_A_COLORADO_UR06_0453_2007	0.3172984911527299	0.42099733862831218	100	atgaagactatcattgctttgagctacattctatgtctggttttcgctcaaaaacttcctggaaatgacaacagcacggcaacgctgtgccttgggcaccatgcagtaccaaacggaacgatagtgaaaacaatcacgaatgaccaaattgaagttactaatgctactgagctggttcagagttcctcaacaggtgaaatatgcgacagtcctcatcagatccttgatggagaaaactgcacactaatagatgctctattgggagaccctcagtgtgatggcttccaaaataagaaatgggacctttttgttgaacgcagcaaagcctacagcaactgttacccttatgatgtgccggattatgcctcccttaggtcactagttgcctcatccggcaca…	atgaagactatcattgctttgagctacattctatgtctggttttcgctcaaaaacttcccggaaatgacaacagcacggcaacgctgtgccttgggcatcatgcagtaccaaacggaacgatagtgaaaacaatcacgaatgaccaaattgaagttactaatgctactgagctggttcagagttcctcaacaggtggaatatgcaacagtcctcatcagatccttgatggagaaaactgcacactaatagatgctctattgggagaccctcagtgtgatggcttccaaaataagaaatgggacctttttgttgaacgcagcaaagcctacagcaactgttacccttatgatgtgccggattatgcctcccttaggtcactagttgcctcatccggcaca…	2	2	2	6.995305164319249	6.995305164319249	6.995305164319249	0.2859060402684564	0.2859060402684564	0.2859060402684564	2	2	2	0.2859060402684564	0.2859060402684564	0.2859060402684564
pooled	2008	100x11	11	rankseq	P0_|_A_NEW_YORK_1156_2008	0.48590096893630014	0.63116312923476059	100	atgaagactatcattgctttgagctacattctatgtctggttttcgctcaaaaacttcctggaaatgacaacagcacggcaacgctgtgccttgggcaccatgcagtaccaaacggaacgatagtgaaaacaatcacgaatgaccaaattgaagttactaatgctactgagctggttcagagttcctcaacaggtgaaatatgcgacagtcctcatcagatccttgatggagaaaactgcacactaatagatgctctattgggagaccctcagtgtgatggcttccaaaataagaaatgggacctttttgttgaacgcagcaaagcctacagcaactgttacccttatgatgtgccggattatgcctcccttaggtcactagttgcctcatccggcaca…	atgaagactatcattgctttgagctacattctatgtctggttttcgctcaaaaacttcctggaaatgacaacagcacggcaacgctgtgccttgggcaccatgcagtaccaaacggaacgatagtgaaaacaatcacgaatgaccaaattgaagttactaatgctactgagctggttcagagttcctcaacaggtgaaatatgcgacagtcctcatcagatccttgatggagaaaactgcacactaatagatgctctattgggagaccctcagtgtgatggcttccaaaataagaaatgggacctttttgttgaacgcagcaaagcctacagcaactgttacccttatgatgtgccggattatgcctcccttaggtcactagttgcctcatccggcaca…	6	3	6	13.863636363636363	10.893939393939394	13.863636363636363	0.43278688524590164	0.2753824756606398	0.43278688524590164	6	3	6	0.43278688524590164	0.2753824756606398	0.43278688524590164
pooled	2009	100x11	11	rankseq	C1_C1_|_A_WASHINGTON_05_2009	0.24992729348036	0.29925413223058284	100	atgaagactatcattgctttgagctacattctatgtctggttttcgctcaaaaacttcctggaaatgacaacagcacggcaacgctgtgccttgggcaccatgcagtaccaaacggaacgatagtgaaaacaatcacgaatgaccaaattgaagttactaatgctactgagctggttcagagttcctcaacaggtgaaatatgcgacagtcctcatcagatccttgatggagaaaactgcacactaatagatgctctattgggagaccctcagtgtgatggcttccaaaataagaaatgggacctttttgttgaacgcagcaaagcctacagcaactgttacccttatgatgtgccggattatgcctcccttaggtcactagttgcctcatccggcaca…	atgaagactatcattgctttgagctacattctatgtctggttttcgctcaaaaacttcctggaaatgacaacagcacggcaacgctgtgccttgggcaccatgcagtaccaaacggaacgatagtgaaaacaatcacgaatgaccaaattgaagttactaatgctactgagctggttcagagttcctcaacaggtgaaatatgcgacagtcctcatcagatccttgatggagaaaactgcacactaatagatgctctattgggagaccctcagtgtgatggcttccaaaataagaaatgggacctttttgttgaacgcagcaaagcctacagcaactgttacccttatgatgtgccggattatgcctcccttaggtcactagttgcctcatccggcaca…	6	7	6	8.132307692307693	8.978461538461538	8.132307692307693	0.7377979568671963	0.7796435915010281	0.7377979568671963	1	2	1	0.12296632614453272	0.2227553118574366	0.12296632614453272
pooled	2010	100x11	11	rankseq	C2_|_A_IOWA_19_2010	0.3998218718766301	0.35900713746753005	100	atgaagactatcattgctttgagctacattctatgtctggttttcgctcaaaaacttcctggaaatgacaacagcacggcaacgctgtgccttgggcaccatgcagtgccaaacggaacgatagtgaaaacaatcacgaatgaccaaattgaagttactaatgctactgagctggttcagagttcctcaacaggtgaaatatgcaacagtcctcatcagatccttgatggagaaaactgcacactaatagatgctctattgggagaccctcagtgtgatggcttccaaaacaagaaatgggacctttttgttgaacgaagcaaagcccacagcaactgttacccttatgatgtgccggattatgcctcccttaggtcactagttgcctcatccggcaca…	atgaagactatcattgctttgagctacattctatgtctggttttcgctcaaaaacttcctggaaatgacaacagcacggcaacgctgtgccttgggcaccatgcagtaccaaacggaacgatagtgaaaacaatcacgaatgaccaaattgaagttactaatgctactgagctggttcagagttcctcaacaggtgaaatatgcgacagtcctcatcagatccttgatggaaaaaactgcacactaatagatgctctattgggagaccctcagtgtgatggcttccaaaataagaaatgggacctttttgttgaacgcagcaaagcctacagcaactgttacccttatgatgtgccggattatgcctcccttaggtcactagttgcctcatccggcaca…	23	23	23	19.29153605015674	19.29153605015674	19.29153605015674	1.1922326941826453	1.1922326941826453	1.1922326941826453	5	5	5	0.25918102047448816	0.25918102047448816	0.25918102047448816
pooled	2011	100x11	11	rankseq	M1_C1_|_A_MINNESOTA_09_2011	0.35254296477920988	0.33993273972981131	100	atgaagactatcattgctttgagctacattctatgtctggttttcgctcaaaaacttcctggaaatgacaacagcacggcaacgctgtgccttgggcaccatgcagtgccaaacggaacgatagtgaaaacaatcacgaatgaccaaattgaagttactaatgctactgagctggttcagagttcctcaacaggtgaaatatgcaacagtcctcatcagatccttgatggagaaaactgcacactaatagatgctctattgggagaccctcagtgtgatggcttccaaaacaagaaatgggacctttttgttgaacgaagcaaagcccacagcaactgttacccttatgatgtgccggattatgcctcccttaggtcactagttgcctcatccggcaca…	atgaagactatcattgctttgagctacattctatgtctggttttcgctcaaaaacttcctggaaatgacaacagcacggcaacgctgtgccttgggcaccatgcagtaccaaacggaacgatagtgaaaacaatcacgaatgaccaaattgaagttactaatgctactgagctggttcagagttcctcaacaggtgaaatatgcgacagtcctcatcagatccttgatggaaaaaactgcacactaatagatgctctattgggagaccctcagtgtgatggcttccaaaataagaaatgggacctttttgttgaacgcagcaaagcctacagcaactgttacccttatgatgtgccggattatgcctcccttaggtcactagttgcctcatccggcaca…	16	20	16	15.303680981595091	18.929447852760735	15.303680981595091	1.0455001002204851	1.0565548533462974	1.0455001002204851	5	9	5	0.3267187813189016	0.47544968400583376	0.3267187813189016
pooled	2012	100x11	11	rankseq	P0_|_A_HOUSTON_JMM_94_2012	0.28924191231374996	0.23210771211961734	100	atgaagactatcattgctttgagctacattctatgtctggttttcgctcaaaaacttcctggaaatgacaatagcacggcaacgctgtgccttgggcaccatgcagtaccaaacggaacgatagtgaaaacaatcacgaatgaccgaattgaagttactaatgctactgagctggttcagaattcctcaataggtgaaatatgcgacagtcctcatcagatccttgatggagaaaactgtacactaatagatgctctattgggagaccctcagtgtgatggctttcaaaataagaaatgggacctttttgttgaacgaagcaaagcctacagcaactgttacccttatgatgtgccggattatgcctcccttaggtcactagttgcctcatccggcaca…	atgaagactatcattgctttgagctacattctatgtctggttttcgctcaaaaacttcctggaaatgacaacagcacggcaacgctgtgccttgggcaccatgcagtaccaaacggaacgatagtgaaaacaatcacgaatgaccaaattgaagttactaatgctactgagctggttcagagttcctcaacaggtgaaatatgcgacagtcctcatcagatccttgatggagaaaactgcacactaatagatgctctattgggagaccctcagtgtgatggcttccaaaataagaaatgggacctttttgttgaacgaagcaaagcctacagcaactgttacccttatgatgtgccggattatgcctcccttaggtcactagttgcctcatccggcaca…	21	21	21	21.71764705882353	21.71764705882353	21.71764705882353	0.9669555796316359	0.9669555796316359	0.9669555796316359	10	10	10	0.4604550379198266	0.4604550379198266	0.4604550379198266
pooled	2013	100x11	11	rankseq	P0_|_A_BOSTON_YGA_00088_2013	0.2928053975227799	0.32157155702423346	100	atgaagactatcattgctttgagctacattctatgtctggttttcgctcaaaaacttcctggaaatgacaatagcacggcaacgctgtgccttgggcaccatgcagtaccaaacggaacgatagtgaaaacaatcacgaatgaccgaattgaagttactaatgctactgagctggttcagaattcctcaataggtgaaatatgcgacagtcctcatcagatccttgatggagaaaactgcacactaatagatgctctattgggagaccctcagtgtgatggctttcaaaataagaaatgggacctttttgttgaacgaagcaaagcctacagcaactgttacccttatgatgtgccggattatgcctcccttaggtcactagttgcctcatccggcaca…	atgaagactatcattgctttgagctacattctatgtctggttttcgcccaaaaacttcctggaaatgacaacagcacggcaacgctgtgccttgggcaccatgcagtaccaaacggaacgatagtgaaaacaatcacgaatgaccaaattgaagttactaatgctactgagctggttcagagttcctcaacaggtgaaatatgcaacagtcctcatcagatccttgatggagaaaactgcacactaatagatgctctattgggagaccctcagtgtgatggcttccaaaataagaaatgggacctttttgttgaacgaagcaaagcctacagcaactgttacccttatgatgtgccggattatgcctcccttaggtcactagttgcctcatccggcaca…	4	4	4	9.815457413249211	13.00788643533123	9.815457413249211	0.40752048851036476	0.3075057596701831	0.40752048851036476	3	2	3	0.3056403663827736	0.15375287983509156	0.3056403663827736
pooled	2014	100x11	11	rankseq	ORIGINAL_|_A_NORTH_CAROLINA_29_2014	0.38343212597127974	0.39572414046441817	100	atgaagactatcattgctttgagctacattctatgtctggttttcgctcaaaaaattcctggaaatgacaatagcacggcaacgctgtgccttgggcaccatgcagtaccaaacggaacgatagtgaaaacaatcacaaatgaccgaattgaagttactaatgctactgagctggttcagaattcctcaataggtgaaatatgcgacagtcctcatcagatccttgatggagaaaactgcacactaatagatgctctattgggagaccctcagtgtgatggctttcaaaataagaaatgggacctttttgttgaacgaagcaaagcctacagcaactgttacccttatgatgtgccggattatgcctcccttaggtcactagttgcctcatccggcaca…	atgaagactatcattgctttgagctacattctatgtctggttttcgctcaaaaacttcctggaaatgacaatagcacggcaacgctgtgccttgggcaccatgcagtaccaaacggaacgatagtgaaaacaatcacgaatgaccgaattgaagttactaatgctactgagctggttcagaattcctcaataggtgaaatatgcgacagtcctcatcagatccttgatggagaaaactgcacactaatagatgctctattgggagaccctcagtgtgatggctttcaaaataagaaatgggacctttttgttgaacgaagcaaagcctacagcaactgttacccttatgatgtgccggattatgcctcccttaggtcactagttgcctcatccggcaca…	11	11	11	13.848056537102474	14.179505300353357	13.848056537102474	0.7943352896146976	0.7757675438596491	0.7943352896146976	4	4	4	0.2888491962235264	0.282097288676236	0.2888491962235264
nonsiat	2005	7x11	11	rankseq	PASSAGE_DETAILS__ND_MDCK_|_A_QUEBEC_26_070605_2005	0.19235707556599999	0.093183608544039509	7	atgaagactatcattgctttgagctacattctatgtctggttttcgctcaaaaacttcccggaaatgacaacagcacggcaaagctgtgccttgggcaccatgcagtaccaaacggaacgatagtgaaaacaatcacgaatgaccaaattgaagttactaatgctactgagctggttcagagttcctcaacaggtggaatatgcgacagtcctcatcagatccttgatggagaaaactgcacactaatagatgctctattgggagaccctcagtgtgatggcttccaaaataagaaatgggacctttttgttgaacgcagcaaagcctacagcaactgttacccttatgatgtgccggattatgcctcccttaggtcactagttgcctcatccggcaca…	atgaagactatcattgctttgagctacattctatgtctggttttcgctcaaaaacttcccggaaatgacaacagcacggcaacgctgtgccttgggcaccatgcagtaccaaacggaacgatagtgaaaacaatcacgaatgaccaaattgaagttactaatgctactgagctggttcagagttcctcaacaggtggaatatgcgacagtcctcatcagatccttgatggagaaaactgcacactaatagatgctctattgggagaccctcagtgtgatggcttccaaaataagaaatgggacctttttgttgaacgcagcaaagcctacagcaactgttacccttatgatgtgccggattatgcctcccttaggtcactagttgcctcatccggcaca…	5	5	5	8.2	8.2	8.2	0.6097560975609757	0.6097560975609757	0.6097560975609757	5	5	5	0.6097560975609757	0.6097560975609757	0.6097560975609757
nonsiat	2006	11x11	11	rankseq	MDCK_1_|_A_NEW_YORK_923_2006	0.13532062498027272	0.020700779414402935	11	atgaagactatcattgctttgagctacattctatgtctggttttcgctcaaaaacttcccggaaatgacaacagcacggcaacgctgtgccttgggcaccatgcagtaccaaacggaacgatagtgaaaacaatcacgaatgaccaaattgaagttactaatgctactgagctggttcagagttcctcaacaggtggaatatgcgacagtcctcatcagatccttgatggagaaaactgcacactaatagatgctctattgggagaccctcagtgtgatggcttccaaaataagagatgggacctttttgttgaacgcagcaaagcctacagcaactgttacccttatgatgtgccggattatgcctcccttaggtcactagttgcctcatccggcaca…	atgaagactatcattgctttgagctacattctatgtctggttttcgctcaaaaacttcccggaaatgacaacagcacggcaacgctgtgccttgggcaccatgcagtaccaaacggaacgatagtgaaaacaatcacgaatgaccaaattgaagttactaatgctactgagctggttcagagttcctcaacaggtggaatatgcgacagtcctcatcagatccttgatggagaaaactgcacactaatagatgctctattgggagaccctcagtgtgatggcttccaaaataagaaatgggacctttttgttgaacgcagcaaagcctacagcaactgttacccttatgatgtgccggattatgcctcccttaggtcactagttgcctcatccggcaca…	17	14	14	23.25	20.625	20.625	0.7311827956989247	0.6787878787878788	0.6787878787878788	17	14	14	0.7311827956989247	0.6787878787878788	0.6787878787878788
nonsiat	2007	100x11	11	rankseq	X3_C2_|_A_MANAGUA_3012_01_2007	0.28353150696705998	0.35589814480263093	100	atgaagactatcattgctttgagctacattctatgtctggttttcgctcaaaaacttcctggaaatgacaacagcacggcaacgctgtgccttgggcaccatgcagtaccaaacggaacgatagtgaaaacaatcacgaatgaccaaattgaagttactaatgctactgagctggttcagagttcctcaacaggtgaaatatgcgacagtcctcatcagatccttgatggagaaaactgcacactaatagatgctctattgggagaccctcagtgtgatggcttccaaaataagaaatgggacctttttgttgaacgcagcaaagcctacagcaactgttacccttatgatgtgccggattatgcctcccttaggtcactagttgcctcatccggcaca…	atgaagactatcattgctttgagctacattctatgtctggttttcgctcaaaaacttcctggaaatgacaacagcacggcaacgctgtgccttgggcatcatgcagtaccaaacggaacgatagtgaaaacaatcacgaatgaccaaattgaagttactaatgctactgagctggttcagagttcctcaacaggtggaatatgcaacagtcctcatcagatccttgatggagaaaactgcacactaatagatgctctattgggagaccctcagtgtgatggcttccaaaataagaaatgggacctttttgttgaacgcagcaaagcctacagcaactgttacccttatgatgtgccggattatgcctcccttaggtcactagttgcctcatccggcaca…	4	2	2	9.15748031496063	7.377952755905512	7.377952755905512	0.4368013757523646	0.2710779082177161	0.2710779082177161	4	2	2	0.4368013757523646	0.2710779082177161	0.2710779082177161
nonsiat	2008	62x11	11	rankseq	MX_C1_|_A_NORTH_CAROLINA_01_2008	0.36976434857224189	0.45597862151518226	62	atgaagactatcattgctttgagctacattctatgtctggttttcgctcaaaaacttcctggaaatgacaacagcacggcaacgctgtgccttgggcaccatgcagtaccaaacggaacgatagtgaaaacaatcacgaatgaccaaattgaagttactaatgctactgagctggttcagagttcctcaacaggtgaaatatgcgacagtcctcatcagatccttgatggagaaaactgcacactaatagatgctctattgggagaccctcagtgtgatggcttccaaaataagaaatgggacctttttgttgaacgcagcaaagcctacagcaactgttacccttatgatgtgccggattatgcctcccttaggtcactagttgcctcatccggcaca…	atgaagactatcattgctttgagctacattctatgtctggttttcgctcaaaaacttcctggaaatgacaacagcacggcaacgctgtgccttgggcaccatgcagtaccaaacggaacgatagtgaaaacaatcacgaatgaccaaattgaagttactaatgctactgagctggttcagagttcctcaacaggtgaaatatgcgacagtcctcatcagatccttgatggagaaaactgcacactaatagatgctctattgggagaccctcagtgtgatggcttccaaaataagaaatgggacctttttgttgaacgcagcaaagcctacagcaactgttacccttatgatgtgccggattatgcctcccttaggtcactagttgcctcatccggcaca…	7	3	6	15.426966292134832	11.44943820224719	14.426966292134832	0.4537509104151493	0.2620215897939156	0.4158878504672897	7	3	6	0.4537509104151493	0.2620215897939156	0.4158878504672897
nonsiat	2009	100x11	11	rankseq	MDCK2_|_A_ALABAMA_WRAIR1242P_2009	0.24288186440369006	0.31631282450645859	100	atgaagactatcattgctttgagctacattctatgtctggttttcgctcaaaaacttcctggaaatgacaacagcacggcaacgctgtgccttgggcaccatgcagtaccaaacggaacgatagtgaaaacaatcacgaatgaccaaattgaagttactaatgctactgagctggttcagagttcctcaacaggtgaaatatgcgacagtcctcatcagatccttgatggagaaaactgcacactaatagatgctctattgggagaccctcagtgtgatggcttccaaaataagaaatgggacctttttgttgaacgcagcaaagcctacagcaactgttacccttatgatgtgccggattatgcctcccttaggtcactagttgcctcatccggcaca…	atgaagactatcattgctttgagctacattctatgtctggttttcgctcaaaaacttcctggaaatgacaacagcacggcaacgctgtgccttgggcaccatgcagtaccaaacggaacgatagtgaaaacaatcacgaatgaccaaattgaagttactaatgctactgagctggttcagagctcctcaacaggtgaaatatgcgacagtcctcatcagatccttgatggagaaaactgcacactaatagatgctctattgggagaccctcagtgtgatggcttccaaaataagaaatgggacctttttgttgaacgcagcaaagcctacagcaactgttacccttatgatgtgccggattatgcctcccttaggtcactagttgcctcatccggcaca…	6	7	6	9.133928571428571	9.901785714285714	9.133928571428571	0.656891495601173	0.7069431920649234	0.656891495601173	2	3	2	0.21896383186705767	0.30297565374211005	0.21896383186705767
nonsiat	2010	100x11	11	rankseq	MDCK1_MDCK2_|_A_PANAMA_307149_2010	0.36921811082387029	0.40138159437657023	100	atgaagactatcattgctttgagctacattctatgtctggttttcgctcaaaaacttcctggaaatgacaacagcacggcaacgctgtgccttgggcaccatgcagtgccaaacggaacgatagtgaaaacaatcacgaatgaccaaattgaagttactaatgctactgagctggttcagagttcctcaacaggtgaaatatgcaacagtcctcatcagatccttgatggagaaaactgcacactaatagatgctctattgggagaccctcagtgtgatggcttccaaaacaagaaatgggacctttttgttgaacgaagcaaagcccacagcaactgttacccttatgatgtgccggattatgcctcccttaggtcactagttgcctcatccggcaca…	atgaagactatcattgctttgagctacattctatgtctggttttcgctcaaaaacttcctggaaatgacaacagcacggcaacgctgtgccttgggcaccatgcagtaccaaacggaacgatagtgaaaacaatcacgaatgaccaaattgaagttactaatgctactgagctggttcagagttcctcaacaggtgaaatatgcgacagtcctcatcagatccttgatggaaaaaactgcacactaatagatgctctattgggagaccctcagtgtgatggcttccaaaataagaaatgggacctttttgttgaacgcagcaaagcctacagcaactgttacccttatgatgtgccggattatgcctcccttaggtcactagttgcctcatccggcaca…	21	22	22	18.86813186813187	19.74175824175824	19.74175824175824	1.1129877693651717	1.1143890898970221	1.1143890898970221	8	6	6	0.4239953407105416	0.30392429724464237	0.30392429724464237
nonsiat	2011	100x11	11	rankseq	C2_|_A_MISSISSIPPI_03_2011	0.31803317918854007	0.36603811981473999	100	atgaagactatcattgctttgagctacattctatgtctggttttcgctcaaaaacttcctggaaatgacaacagcacggcaacgctgtgccttgggcaccatgcagtgccaaacggaacgatagtgaaaacaatcacgaatgaccaaattgaagttactaatgctactgagctggttcagagttcctcaacaggtgaaatatgcaacagtcctcatcagatccttgatggagaaaactgcacactaatagatgctctattgggagaccctcagtgtgatggcttccaaaacaagaaatgggacctttttgttgaacgaagcaaagcccacagcaactgttacccttatgatgtgccggattatgcctcccttaggtcactagttgcctcatccggcaca…	atgaagactatcattgctttgagctacattctatgtctggttttcgctcaaaaacttcctggaaatgacaacagcacggcaacgctgtgccttgggcaccatgcagtaccaaacggaacgatagtgaaaacaatcacgaatgaccaaattgaagttactaatgctactgagctggttcagagttcctcaacaggtgaaatatgcgacagtcctcatcagatccttgatggaaaaaactgcacactaatagatgctctattgggagaccctcagtgtgatggcttccaaaataagaaatgggacctttttgttgaacgcagcaaagcctacagcaactgttacccttatgatgtgccggattatgcctcccttaggtcactagttgcctcatccggcaca…	16	20	16	15.497816593886462	19.0	15.497816593886462	1.0324034939419555	1.0526315789473684	1.0324034939419555	5	9	5	0.3226260918568611	0.47368421052631576	0.3226260918568611
nonsiat	2012	100x11	11	rankseq	C1_|_A_MASSACHUSETTS_04_2012	0.2266500669633299	0.13772892976660014	100	atgaagactatcattgctttgagctacattctatgtctggttttcgctcaaaaacttcctggaaatgacaatagcacggcaacgctgtgccttgggcaccatgcagtaccaaacggaacgatagtgaaaacaatcacgaatgaccgaattgaagttactaatgctactgagctggttcagaattcctcaataggtgaaatatgcgacagtcctcatcagatccttgatggagaaaactgcacactaatagatgctctattgggagaccctcagtgtgatggcttccaaaataagaaatgggacctttttgttgaacgaagcaaagcctacagcaactgttacccttatgatgtgccggattatgcctcccttaggtcactagttgcctcatccggcaca…	atgaagactatcattgctttgagctacattctatgtctggttttcgctcaaaaacttcctggaaatgacaacagcacggcaacgctgtgccttgggcaccatgcagtaccaaacggaacgatagtgaaaacaatcacgaatgaccaaattgaagttactaatgctactgagctggttcagagttcctcaacaggtgaaatatgcgacagtcctcatcagatccttgatggagaaaactgcacactaatagatgctctattgggagaccctcagtgtgatggcttccaaaataagaaatgggacctttttgttgaacgaagcaaagcctacagcaactgttacccttatgatgtgccggattatgcctcccttaggtcactagttgcctcatccggcaca…	19	17	17	21.160526315789475	20.49473684210526	20.49473684210526	0.8978982713592836	0.8294812532100668	0.8294812532100668	13	10	10	0.614351448824773	0.48793014894709813	0.48793014894709813
nonsiat	2013	100x11	11	rankseq	C2_|_A_FLORIDA_08_2013	0.27262996652052024	0.31918881096167201	100	atgaagactatcattgctttgagctacattctatgtctggttttcgctcaaaaacttcctggaaatgacaatagcacggcaacgctgtgccttgggcaccatgcagtaccaaacggaacgatagtgaaaacaatcacgaatgaccgaattgaagttactaatgctactgagctggttcagaattcctcaataggtgaaatatgcgacagtcctcatcagatccttgatggagaaaactgcacactaatagatgctctattgggagaccctcagtgtgatggctttcaaaataagaaatgggacctttttgttgaacgaagcaaagcctacagcaactgttacccttatgatgtgccggattatgcctcccttaggtcactagttgcctcatccggcaca…	atgaagaccatcattgctttgagctacattctatgtctggttttcgctcaagaacttcctggaaatgacaacagcacggcaacgctgtgccttgggcaccatgcagtgccaaacggaacgatagtgaaaacaatcacgaatgaccaaattgaagttactaatgctactgagctggttcagagttcctcaacaggtgaaatatgcaacagtcctcatcagatccttgatggagaaaactgcacactaatagatgctctattgggagaccctcagtgtgatggctttcaaaataagaaatgggacctttttgttgaacgaagcaaagcctacagcaactgttacccttatgatgtgccggattatgcctcccttaggtcactagttgcctcatccggcaca…	0	4	4	7.793774319066148	11.214007782101167	8.700389105058365	0.0	0.3566967383761277	0.4597495527728086	0	2	3	0.0	0.17834836918806385	0.34481216457960645
nonsiat	2014	100x11	11	rankseq	C1_|_A_NEW_YORK_12_2014	0.34345705848953012	0.4947128392681685	100	atgaagactatcattgctttgagctacattctatgtctggttttcgctcaaaaaattcctggaaatgacaatagcacggcaacgctgtgccttgggcaccatgcagtaccaaacggaacgatagtgaaaacaatcacgaatgaccgaattgaagttactaatgctactgagctggttcagaattcctcaataggtgaaatatgcgacagtcctcatcagatccttgatggagaaaactgcacactaatagatgctctattgggagaccctcagtgtgatggctttcaaaataagaaatgggacctttttgttgaacgaagcaaagcctacagcaactgttacccttatgatgtgccggattatgcctcccttaggtcactagttgcctcatccggcaca…	atgaagactatcattgctttgagctacattctatgtctggttttcgctcaaaaacttcctggaaatgacaatagcacggcaacgctgtgccttgggcaccatgcagtaccaaacggaacgatagtgaaaacaatcacgaatgaccgaattgaagttactaatgctactgagctggttcagaattcctcaataggtgaaatatgcgacagtcctcatcagatccttgatggagaaaactgcacactaatagatgctctattgggagaccctcagtgtgatggctttcaaaataagaaatgggacctttttgttgaacgaagcaaagcctacagcaactgttacccttatgatgtgccggattatgcctcccttaggtcactagttgcctcatccggcaca…	11	12	10	13.558922558922559	13.030303030303031	11.912457912457912	0.811273901167122	0.9209302325581394	0.8394573205200679	10	7	7	0.7375217283337472	0.5372093023255814	0.5876201243640475
unpassaged	2005	15x12	12	rankseq	P0_|_A_CALIFORNIA_NHRC0003_2005	0.16316942135973336	0.060858598863550682	15	atgaagactatcattgctttgagctacattctatgtctggttttcgctcaaaaacttcccggaaatgacaacagcacggcaacgctgtgccttgggcaccatgcagtaccaaacggaacgatagtgaaaacaatcacgaatgaccaaattgaagttactaatgctactgagctggttcagagttcctcaacaggtggaatatgcgacagtcctcatcagatccttgatggagaaaactgcactctaatagatgctctattgggagaccctcagtgtgatggcttccaaaataagaaatgggacctttttgttgaacgcagcaaagcctacagcaactgttacccttatgatgtgccggattatgcctcccttaggtcactagttgcctcatccggcaca…	atgaagactatcattgctttgagctacattctatgtctggttttcgctcaaaaacttcccggaaatgacaacagcacggcaacgctgtgccttgggcaccatgcagtaccaaacggaacgatagtgaaaacaatcacgaatgaccaaattgaagttactaatgctactgagctggttcagagttcctcaacaggtggaatatgcgacagtcctcatcagatccttgatggagaaaactgcacactaatagatgctctattgggagaccctcagtgtgatggcttccaaaataagaaatgggacctttttgttgaacgcagcaaagcctacagcaactgttacccttatgatgtgccggattatgcctcccttaggtcactagttgcctcatccggcaca…	12	12	12	11.272727272727273	11.272727272727273	11.272727272727273	1.064516129032258	1.064516129032258	1.064516129032258	6	6	6	0.532258064516129	0.532258064516129	0.532258064516129
unpassaged	2006	12x12	12	rankseq	P0_|_A_GEORGIA_NHRC0001_2006	0.16663991213924997	0.099571655972642795	12	atgaagactatcattgctttgagctacattctatgtctggttttcgctcaaaaacttcccggaaatgacaacagcacggcaacgctgtgccttgggcaccatgcagtaccaaacggaacgatagtgaaaacaatcacgaatgaccaaattgaagttactaatgctactgagctggttcagagttcctcaacaggtggaatatgcgacagtcctcatcagatccttgatggagaaaactgcacactaatagatgctctattgggagaccctcagtgtgatggcttccaaaataagaaatgggacctttttgttgaacgcagcaaagcctacagcaactgttacccttatgatgtgccggattatgcctcccttaggtcactagttgcctcatccggcaca…	atgaagactatcattgctttgagctacattctatgtctggttttcgctcaaaaacttcccggaaatgacaacagcacggcaacgctgtgccttgggcaccatgcagtaccaaacggaacgatagtgaaaacaatcacgaatgaccaaattgaagttactaatgctactgagctggttcagagttcctcaacaggtggaatatgcgacagtcctcatcagatccttgatggagaaaactgcacactaatagatgctctattgggagaccctcagtgtgatggcttccaaaataagaaatgggacctttttgttgaacgcagcaaagcctacagcaactgttacccttatgatgtgccggattatgcctcccttaggtcactagttgcctcatccggcaca…	12	12	12	18.5	18.5	18.5	0.6486486486486487	0.6486486486486487	0.6486486486486487	12	12	12	0.6486486486486487	0.6486486486486487	0.6486486486486487
unpassaged	2007	54x12	12	rankseq	ORIGINAL_|_A_VIRGINIA_UR06_0021_2007	0.33832131573814828	0.34017335946773597	54	atgaagactatcattgctttgagctacattctatgtctggttttcgctcaaaaacttcctggaaatgacaacagcacggcaacgctgtgccttgggcaccatgcagtaccaaacggaacgatagtgaaaacaatcacgaatgaccaaattgaagttactaatgctactgagctggttcagagttcctcaacaggtgaaatatgcgacagtcctcatcagatccttgatggagaaaactgcacactaatagatgctctattgggagaccctcagtgtgatggcttccaaaataagaaatgggacctttttgttgaacgcagcaaagcctacagcaactgttacccttatgatgtgccggattatgcctcccttaggtcactagttgcctcatccggcaca…	atgaagactatcattgctttgagctacattctatgtctggttttcgctcaaaaacttcccggaaatgacaacagcacggcaacgctgtgccttgggcatcatgcagtaccaaacggaacgatagtgaaaacaatcacgaatgaccaaattgaagttactaatgctactgagctggttcagagttcctcaacaggtggaatatgcaacagtcctcatcagatccttgatggagaaaactgcacactaatagatgctctattgggagaccctcagtgtgatggcttccaaaataagaaatgggacctttttgttgaacgcagcaaagcctacagcaactgttacccttatgatgtgccggattatgcctcccttaggtcactagttgcctcatccggcaca…	2	2	2	6.256410256410256	6.256410256410256	6.256410256410256	0.319672131147541	0.319672131147541	0.319672131147541	2	2	2	0.319672131147541	0.319672131147541	0.319672131147541
unpassaged	2008	25x12	12	rankseq	P0_|_A_NEW_YORK_1156_2008	0.23019409617884004	0.1588623807966561	25	atgaagactatcattgctttgagctacattctatgtctggttttcgctcaaaaacttcctggaaatgacaacagcacggcaacgctgtgccttgggcaccatgcagtaccaaacggaacgatagtgaaaacaatcacgaatgaccaaattgaagttactaatgctactgagctggttcagagttcctcaacaggtgaaatatgcgacagtcctcatcagatccttgatggagaaaactgcacactaatagatgctctattgggagaccctcagtgtgatggcttccaaaataagaaatgggacctttttgttgaacgcagcaaagcctacagcaactgttacccttatgatgtgccggattatgcctcccttaggtcactagttgcctcatccggcaca…	atgaagactatcattgctttgagctacattctatgtctggttttcgctcaaaaacttcctggaaatgacaacagcacggcaacgctgtgccttgggcaccatgcagtaccaaacggaacgatagtgaaaacaatcacgaatgaccaaattgaagttactaatgctactgagctggttcagagttcctcaacaggtgaaatatgcgacagtcctcatcagatccttgatggagaaaactgcacactaatagatgctctattgggagaccctcagtgtgatggcttccaaaataagaaatgggacctttttgttgaacgcagcaaagcctacagcaactgttacccttatgatgtgccggattatgcctcccttaggtcactagttgcctcatccggcaca…	3	3	6	9.916666666666666	9.916666666666666	12.86111111111111	0.3025210084033614	0.3025210084033614	0.46652267818574517	3	3	6	0.3025210084033614	0.3025210084033614	0.46652267818574517
unpassaged	2009	100x12	12	rankseq	P0_|_A_NEW_YORK_3904_2009	0.27117411169564998	0.27717707338920783	100	atgaagactatcattgctttgagctacattctatgtctggttttcgctcaaaaacttcctggaaatgacaacagcacggcaacgctgtgccttgggcaccatgcagtaccaaacggaacgatagtgaaaacaatcacgaatgaccaaattgaagttactaatgctactgagctggttcagagttcctcaacaggtgaaatatgcgacagtcctcatcagatccttgatggaaaaaactgcacactaatagatgctctattgggagaccctcagtgtgatggcttccaaaataagaaatgggacctttttgttgaacgcagcaaagcctacagcaactgttacccttatgatgtgccggattatgcctcccttaggtcactagttgcctcatccggcaca…	atgaagactatcattgctttgagctacattctatgtctggttttcgctcaaaaacttcctggaaatgacaacagcacggcaacgctgtgccttgggcaccatgcagtaccaaacggaacgatagtgaaaacaatcacgaatgaccaaattgaagttactaatgctactgagctggttcagagttcctcaacaggtgaaatatgcgacagtcctcatcagatccttgatggaaaaaactgcacactaatagatgctctattgggagaccctcagtgtgatggcttccaaaataagaaatgggacctttttgttgaacgcagcaaagcctacagcaactgttacccttatgatgtgccggattatgcctcccttaggtcactagttgcctcatccggcaca…	3	3	2	8.491891891891893	8.491891891891893	7.578378378378378	0.3532781667727562	0.3532781667727562	0.2639087018544936	2	2	1	0.2355187778485041	0.2355187778485041	0.1319543509272468
[truncated: 1,135 more rows]
