# Supplementary material for: Sequence amplification via cell passaging creates spurious signals of positive adaptation in influenza virus H3N2 hemagglutinin
Source: Virus Evol. 2016 Oct 3;2(2):vew026. doi: 10.1093/ve/vew026 (PMC5049878; doi:10.1093/ve/vew026)
Supplement: Supplementary Data [file vew026_suppdata.zip › NIHMS813909-supplement-Data_10.csv]

pdb.2yp7	structure.map	Gene	Protein	RSA Multimer	distance.to.224.all.2yp7	Unnamed: 6	dn_samp_cell_1046a_20052015_full	ds_samp_cell_1046a_20052015_full	dnds_samp_cell_1046a_20052015_full	dn_samp_nonsiatmulti_304a_20052015_tips	ds_samp_nonsiatmulti_304a_20052015_tips	dnds_samp_nonsiatmulti_304a_20052015_tips	dn_samp_pooled_917a_20052015_internal	ds_samp_pooled_917a_20052015_internal	dnds_samp_pooled_917a_20052015_internal	dn_samp_pooled_79a_20052015_internal	ds_samp_pooled_79a_20052015_internal	dnds_samp_pooled_79a_20052015_internal	dn_samp_unpassaged_79c_20052015_internal	ds_samp_unpassaged_79c_20052015_internal	dnds_samp_unpassaged_79c_20052015_internal	dn_samp_nonsiatdouble_304c_20052015_internal	ds_samp_nonsiatdouble_304c_20052015_internal	dnds_samp_nonsiatdouble_304c_20052015_internal	dn_samp_unpassaged_917a_20052015_internal	ds_samp_unpassaged_917a_20052015_internal	dnds_samp_unpassaged_917a_20052015_internal	dn_samp_cell_79b_20052015_internal	ds_samp_cell_79b_20052015_internal	dnds_samp_cell_79b_20052015_internal	dn_samp_unpassaged_304c_20052015_tips	ds_samp_unpassaged_304c_20052015_tips	dnds_samp_unpassaged_304c_20052015_tips	dn_samp_pooled_1703c_20052015_tips	ds_samp_pooled_1703c_20052015_tips	dnds_samp_pooled_1703c_20052015_tips	dn_samp_siat_229a_2014_tips	ds_samp_siat_229a_2014_tips	dnds_samp_siat_229a_2014_tips	dn_samp_unpassaged_1703a_20052015_tips	ds_samp_unpassaged_1703a_20052015_tips	dnds_samp_unpassaged_1703a_20052015_tips	dn_samp_nonsiat_917a_20052015_tips	ds_samp_nonsiat_917a_20052015_tips	dnds_samp_nonsiat_917a_20052015_tips	dn_samp_pooled_1046b_20052015_tips	ds_samp_pooled_1046b_20052015_tips	dnds_samp_pooled_1046b_20052015_tips	dn_samp_cell_79b_20052015_full
	-	1					0.0	0.0	0.0	0.0	0.0	0.0	0.0	0.0	0.0	0.0	0.0	0.0	0.0	0.0	0.0	0.0	0.0	0.0	0.0	0.0	0.0	0.0	0.0	0.0	0.0	0.0	0.0	0.0	0.0	0.0	0.0	0.0	0.0	0.0	0.0	0.0	0.0	0.0	0.0	0.0	0.0	0.0	0.0
	-	2					2.94987979609	1.15890951727	1.06190607527	1.47314245033	0.0	1.91397454081	0.0	0.0	0.0	0.0	0.0	0.0	0.0	0.0	0.0	0.0	0.0	0.0	0.0	0.0	0.0	0.0	0.0	0.0	0.0	0.0	0.0	2.95271461996	2.29862872748	1.23024355038	0.0	0.0	0.0	0.985006671584	1.14367901791	0.524031503578	4.91723764949	2.31070905123	2.83897497779	1.96770712207	2.30881976842	1.12543719689	0.48916608053
	-	3					1.99982271815	8.00141863206	0.719901840297	0.5	1.0	0.649623035569	0.0	4.0	0.0	0.0	1.0	0.0	0.0	1.0	0.0	0.0	3.0	0.0	0.0	3.0	0.0	0.0	0.0	0.0	0.0	2.0	0.0	2.49988380072	5.00046486194	1.04157235573	0.0	1.0	0.0	0.999845494259	4.00123661912	0.53192587707	0.999868751355	2.00052520138	0.577275813883	2.2488382149	5.50568865024	1.28623114103	0.0
	-	4					2.88665548149	0.0	1.03914640761	0.480018633462	0.0	0.623662323599	0.0	0.0	0.0	0.0	0.0	0.0	0.0	0.0	0.0	0.481578035588	0.0	1.55186510485	0.0	0.0	0.0	0.0	0.0	0.0	0.0	0.0	0.0	2.89175325899	0.0	1.20484410248	0.0	0.0	0.0	1.44768782344	1.07789978316	0.77018161269	2.88839195335	0.0	1.66761768825	2.40759301498	0.0	1.37703152244	0.0
	-	5					0.481014380573	0.0	0.173156917681	0.0	0.0	0.0	0.0	0.0	0.0	0.0	0.0	0.0	0.0	0.0	0.0	0.0	0.0	0.0	0.0	0.0	0.0	0.0	0.0	0.0	0.0	0.0	0.0	0.0	0.0	0.0	0.0	0.0	0.0	0.96504752188	0.0	0.513413074758	0.0	0.0	0.0	0.0	2.16714153198	0.0	0.0
	-	6					0.0	11.0	0.0	0.0	2.0	0.0	0.0	3.0	0.0	0.0	1.0	0.0	0.0	1.0	0.0	0.0	0.0	0.0	0.0	1.0	0.0	0.0	1.0	0.0	0.0	0.0	0.0	0.0	7.0	0.0	0.5	2.0	1.58133271703	0.0	0.0	0.0	0.0	1.0	0.0	0.0	1.0	0.0	0.0
	-	7					0.821883802578	3.01580329465	0.295864056657	0.0	1.83125740059	0.0	0.0	0.0	0.0	0.0	0.0	0.0	0.0	0.0	0.0	0.0	0.0	0.0	0.0	0.0	0.0	0.0	0.0	0.0	0.0	0.0	0.0	1.65826018702	2.38838328257	0.690911301126	0.840474282702	0.0	2.65813896211	0.0	1.18599183782	0.0	0.824027334467	2.40564917077	0.475753492168	0.823555115563	0.60121773246	0.471035323471	0.779682720378
	-	8					0.453642175238	0.0	0.163303393759	0.0	0.0	0.0	0.0	0.0	0.0	0.0	0.0	0.0	0.0	0.0	0.0	0.0	0.0	0.0	0.456364753864	0.0	0.646838778957	0.0	0.0	0.0	0.0	0.0	0.0	0.455749530779	0.0	0.189887270865	0.0	0.0	0.0	0.457093436346	0.0	0.243177399336	0.0	0.0	0.0	0.454637446639	0.0	0.26003153	0.444382106896
	-	9					3.49783190196	0.0	1.25915942469	1.49837007654	0.0	1.94675143505	0.0	0.0	0.0	0.0	0.0	0.0	0.0	0.0	0.0	0.0	0.0	0.0	0.0	0.0	0.0	0.0	0.0	0.0	0.49995865388	0.0	0.858257419205	2.49932386996	0.0	1.04133906153	0.499899772584	0.0	1.58101573124	1.49966145011	0.0	0.797832001781	2.49827605986	1.25198507523	1.44238365666	1.49966635709	0.0	0.857739590541	0.999038089033
	-	10					2.40536251301	1.08540952044	0.865889203071	0.960176467099	0.0	1.24750550248	0.481742887603	0.0	0.602203214622	0.479466416763	0.0	2.86429438734	0.0	0.0	0.0	0.0	0.0	0.0	1.44495167175	1.082478363	2.0480345318	0.0	0.0	0.0	0.481990053599	0.0	0.827411499479	2.8907988761	2.16345047399	1.20444646046	0.484722688367	0.0	1.5330156916	0.482370924796	0.0	0.256625227316	1.44409146197	2.16785892942	0.833748502393	0.962941285825	0.0	0.55075774709	0.0
	-	11					1.65338262023	1.11825750038	0.595189353646	2.43392969577	0.566824793231	3.16227359466	0.834988368827	0.0	1.04377810824	0.0	0.0	0.0	0.0	0.0	0.0	0.0	0.0	0.0	0.0	0.0	0.0	0.0	0.0	0.0	0.0	0.0	0.0	1.66880384428	0.555081640038	0.695304298083	0.0	0.0	0.0	1.67632666962	1.10722383406	0.891819325199	2.48001914857	0.55886029	1.43184299989	1.66017686494	0.557173515365	0.949544155357	0.796389924278
	-	12					2.88625348066	6.28196431614	1.03900169422	1.44080865583	0.0	1.87196498534	0.0	2.49215838258	0.0	0.0	0.0	0.0	0.0	0.0	0.0	0.0	0.0	0.0	0.0	0.0	0.0	0.0	0.0	0.0	0.0	0.0	0.0	1.44591671622	6.20240782384	0.602438753302	0.0	1.19939012503	0.0	0.482546128741	2.46112774627	0.25671843723	2.89051210447	6.27274106589	1.66884176087	0.962989315417	3.74665666146	0.550785217789	0.0
	-	13				s	3.30994553715	2.79199996816	1.19152355949	1.64226189795	1.68594727461	2.13370231869	0.0	2.22015316321	0.0	0.0	0.562852709877	0.0	0.0	0.562159131872	0.0	0.0	1.11056988861	0.0	0.0	2.21276047276	0.0	0.0	0.0	0.0	0.0	0.553700399875	0.0	1.67202495872	2.7730613599	0.696646369963	0.0	0.0	0.0	1.68099950808	4.97340392112	0.894305312996	2.48676364055	2.78997535178	1.43573694306	0.0	2.22344687831	0.0	0.787369692594
	-	14					1.99989736735	1.00010264845	0.719928712728	1.0	0.0	1.29924607114	0.499682779234	0.0	0.624628995444	0.0	0.0	0.0	0.0	0.0	0.0	0.0	0.0	0.0	0.5	0.0	0.708686169868	0.0	0.0	0.0	0.5	0.0	0.858328396302	4.99905831274	2.0007537757	2.08284918753	0.0	0.0	0.0	1.4998925632	0.0	0.797954955811	2.99984812231	1.00010126717	1.73196708467	3.49900174229	0.0	2.00126668678	0.0
	-	15					3.63232349985	5.01617533389	1.30757409063	1.3558309352	2.54021559316	1.76155801569	0.0	2.49215838258	0.0	0.0	1.28755850167	0.0	0.0	0.0	0.0	0.0	0.0	0.0	0.913643226482	1.23310383134	1.2949726376	0.0	0.0	0.0	0.912665379968	3.71004127509	1.5667332239	3.19429503893	4.9481307894	1.33089762318	0.0	1.19939012503	0.0	1.37339402117	4.90509402992	0.73065670993	0.909272576723	3.74824732084	0.524969968367	1.82043372407	7.47582079316	1.04120364487	0.444167513432
	-	16					3.0	5.0	1.07994848808	1.0	1.0	1.29924607114	0.0	3.0	0.0	0.0	0.0	0.0	0.0	1.0	0.0	0.0	1.0	0.0	0.0	3.0	0.0	0.0	0.0	0.0	0.5	4.0	0.858328396302	2.0	1.0	0.833296615974	0.5	0.0	1.58133271703	2.5	3.0	1.33002018843	2.0	3.0	1.15470318099	2.5	5.0	1.42988403135	0.0
	-	17	1.0				0.0	1.22058905872	0.0	0.0	0.0	0.0	0.0	0.0	0.0	0.0	0.0	0.0	0.0	0.0	0.0	0.0	0.0	0.0	0.0	0.0	0.0	0.676058491716	0.0	4.60971239113	0.0	0.0	0.0	0.731547147952	0.0	0.304797881407	0.0	0.0	0.0	0.73792069866	1.19887088367	0.392579770672	0.724514768539	1.21681730741	0.418299753955	1.45243236045	0.0	0.830723935525	0.67695023265
	-	18	2.0				2.88852382284	1.21971477105	1.03981897842	0.960947870588	0.0	1.24850774543	0.481724494214	1.21094722204	0.602180221946	0.479604568519	1.24601948337	2.86511969499	0.0	0.0	0.0	0.481674952168	0.0	1.55217741448	0.964925557645	1.20329607246	1.36765879531	0.0	1.28684972026	0.0	0.482343494276	0.0	0.828018235817	2.41164025975	2.41257831969	1.0048058337	0.0	0.0	0.0	0.48275993138	2.39725466514	0.25683218196	0.48171411632	2.43347199666	0.278118411222	1.92851424933	1.21342574177	1.10302069174	0.0
	-	19	3.0				5.43537440901	5.12179436517	1.95664145838	2.48680292186	1.01072754928	3.23096892592	2.47652021689	2.03865683798	3.0957767599	0.99082876778	0.0	5.91913255892	0.496705463819	0.0	3.25151528241	0.998079797186	1.00386265688	3.21627045805	1.98093257296	0.0	2.8077190358	0.494675334733	0.0	3.37294930549	0.989604418382	0.0	1.69881114681	3.94993451306	1.02600937239	1.64573353153	0.490802185342	1.03894024984	1.55224310654	3.96066805168	3.06079119973	2.10710738736	4.96573116237	0.0	2.86697278458	1.97743518738	1.02335532544	1.13100119898	0.985439113021
	-	20	4.0				0.999911502215	2.00035408515	0.359950971677	0.5	0.0	0.649623035569	0.0	1.0	0.0	0.0	0.0	0.0	0.0	1.0	0.0	0.0	1.0	0.0	0.0	1.0	0.0	0.0	0.0	0.0	0.0	0.0	0.0	0.5	1.0	0.208324153994	0.499653889761	0.0	1.58023808614	0.5	1.0	0.266004037686	1.0	2.0	0.577351590497	0.0	0.0	0.0	0.0
	-	21	5.0				3.10098496177	2.00711819739	1.11630134034	1.03744021434	0.0	1.34789012253	0.516352711601	0.0	0.645467262323	0.518740436489	0.0	3.09891426965	0.0	0.0	0.0	0.0	0.0	0.0	1.54869165166	0.0	2.19507270984	0.52089502285	0.0	3.55172854232	0.516447701402	1.00133099553	0.886563454636	3.61099318736	5.01732654037	1.50451420167	0.0	1.00672557096	0.0	2.06372452218	1.00106788321	1.09791811114	2.06890125348	1.00087033469	1.19448342928	1.03316958759	1.00282429098	0.590925077988	0.521444514704
	-	22	6.0				0.453791868779	1.25573464512	0.163357280864	0.451820907949	1.27107816836	0.587026539511	0.455226610981	0.0	0.56905651452	0.0	0.0	0.0	0.0	0.0	0.0	0.455134949156	0.0	1.46665336331	0.456481397569	0.0	0.647004106519	0.0	0.0	0.0	0.0	0.0	0.0	1.82331753839	1.24039205044	0.759682167295	0.0	0.0	0.0	1.37234617037	1.22855761615	0.730099244845	0.454434140869	0.0	0.262368274007	0.909491187435	0.0	0.520186770225	0.0
	-	23	7.0				0.907264410793	0.0	0.326599609575	0.0	0.0	0.0	0.0	0.0	0.0	0.0	0.0	0.0	0.0	0.0	0.0	0.0	0.0	0.0	0.456364805972	0.0	0.646838852815	0.0	0.0	0.0	0.455884456655	1.24064731342	0.78259714916	0.911460374894	2.48254080534	0.379758422997	0.0	0.0	0.0	0.457196692539	1.2309402353	0.243232332464	1.3628462111	0.0	0.786841427583	0.909302710815	0.0	0.520078970342	0.0
	-	24	8.0				0.907247940552	2.51404421716	0.326593680571	0.0	0.0	0.0	0.455066135671	1.24607919129	0.568855912186	0.449774520171	1.28755850167	2.68691734949	0.0	1.2839348101	0.0	0.454726768109	1.24863086418	1.46533801693	0.456329626896	1.2367029219	0.646788990965	0.0	1.33647749659	0.0	0.0	0.0	0.0	1.36716158728	0.0	0.569625562085	0.0	1.19939012503	0.0	0.914135287968	0.0	0.486327355182	0.90843142994	2.50500091533	0.524484330933	0.0	0.0	0.0	0.0
	-	25	9.0	0.779874214			0.453678703749	0.0	0.163316543396	0.451273767775	0.0	0.586315669789	0.0	0.0	0.0	0.0	0.0	0.0	0.0	0.0	0.0	0.0	0.0	0.0	0.0	0.0	0.0	0.0	0.0	0.0	0.0	1.24064731342	0.0	0.455730177548	1.2411272542	0.189879207374	0.0	0.0	0.0	0.457067643984	0.0	0.243163677591	1.81686285988	0.0	1.04896866187	1.36391240327	2.49882191139	0.780094626236	0.0
T	T	26	10.0	0.365384615	99.8456		2.99542782907	6.01864360817	1.07830258505	1.49404949396	1.00802956804	1.94113793512	0.5	0.0	0.625025537604	0.0	0.0	0.0	0.0	0.0	0.0	0.0	0.0	0.0	0.0	1.0	0.0	0.0	0.0	0.0	0.0	1.0	0.0	1.99594215814	7.02857884569	0.831605923028	0.498958182751	1.00419348205	1.57803779762	0.998358352365	4.01319818137	0.531134705573	1.49489695847	7.04811949923	0.863081136602	3.98522901402	4.03001101064	2.27936613136	0.0
A	A	27	11.0	0.054263566	96.2746		0.0	2.0	0.0	0.0	0.0	0.0	0.0	0.0	0.0	0.0	0.0	0.0	0.0	0.0	0.0	0.0	0.0	0.0	0.0	0.0	0.0	0.0	0.0	0.0	0.0	0.0	0.0	0.0	4.0	0.0	0.0	0.0	0.0	0.0	3.0	0.0	0.0	2.0	0.0	0.0	1.0	0.0	0.0
T	T	28	12.0	0.25	92.8582		0.999499333458	7.01463240311	0.359802598001	0.998471288636	1.00355088742	1.2972598989	0.499980702385	1.00031639891	0.625001414599	0.0	0.0	0.0	0.0	0.0	0.0	0.0	0.0	0.0	0.499848151153	1.00251323675	0.708470943512	0.0	0.0	0.0	0.0	1.0	0.0	0.998912695593	7.02094893849	0.416195284446	0.0	0.0	0.0	0.499847771402	7.01045277744	0.265923050843	0.998384768153	2.00837010319	0.576419033821	0.499958165194	5.00342696166	0.285952878701	0.0
L	L	29	13.0	0.0	89.8817		0.0	2.78547639863	0.0	0.0	1.12218156302	0.0	0.0	0.0	0.0	0.0	0.0	0.0	0.0	0.0	0.0	0.0	0.0	0.0	0.0	0.55326042705	0.0	0.0	0.0	0.0	0.0	0.0	0.0	0.0	1.6618475328	0.0	0.0	0.0	0.0	0.0	1.10366746632	0.0	0.0	3.33944343783	0.0	0.0	2.22245169394	0.0	0.0
C	C	30	14.0	0.167664671	86.4901		0.0	0.0	0.0	0.0	0.0	0.0	0.0	0.0	0.0	0.0	0.0	0.0	0.0	0.0	0.0	0.0	0.0	0.0	0.0	1.2367029219	0.0	0.0	0.0	0.0	0.0	0.0	0.0	0.0	3.723811208	0.0	0.0	0.0	0.0	0.0	0.0	0.0	0.0	1.25250045766	0.0	0.0	2.49902805404	0.0	0.0
L	L	31	15.0	0.014925373	83.4297		0.500413637301	2.99504864079	0.180140317006	0.499939563453	0.0	0.649544513622	0.0	0.995571219628	0.0	0.0	0.0	0.0	0.0	0.0	0.0	0.0	0.0	0.0	0.0	0.0	0.0	0.0	0.0	0.0	0.0	0.995545410433	0.0	0.499995518081	0.0	0.20832228661	0.0	0.0	0.0	0.50038326619	1.99694090517	0.266207938394	0.500318480904	0.998728506063	0.288859670705	0.0	0.998926164661	0.0	0.0
G	G	32	16.0	0.0	80.0642		0.0	6.0	0.0	0.0	1.0	0.0	0.0	0.0	0.0	0.0	0.0	0.0	0.0	0.0	0.0	0.0	0.0	0.0	0.0	0.0	0.0	0.0	0.0	0.0	0.0	2.0	0.0	0.0	6.0	0.0	0.0	2.0	0.0	0.0	7.0	0.0	0.0	4.0	0.0	0.0	5.0	0.0	0.0
H	H	33	17.0	0.0	76.3872		0.0	3.77106632574	0.0	0.0	0.0	0.0	0.0	1.24607919129	0.0	0.0	0.0	0.0	0.0	0.0	0.0	0.0	0.0	0.0	0.0	1.2367029219	0.0	0.0	0.0	0.0	0.0	1.24064731342	0.0	0.0	2.48254080534	0.0	0.0	0.0	0.0	0.0	6.15657373152	0.0	0.0	1.25250045766	0.0	0.0	6.24757013511	0.0	0.0
H	H	34	18.0	0.102678571	74.0521		1.36106312916	0.0	0.489959356171	0.451369140496	0.0	0.586439582423	0.0	0.0	0.0	0.0	0.0	0.0	0.0	0.0	0.0	0.0	0.0	0.0	0.0	0.0	0.0	0.0	0.0	0.0	0.0	0.0	0.0	0.911498904787	0.0	0.379774476412	0.0	1.19939012503	0.0	0.457119241841	0.0	0.243191128067	0.45425624831	0.0	0.262265567455	0.454665213865	0.0	0.260047411566	0.0
A	A	35	19.0	0.031007752	71.905		0.500077676764	0.0	0.180019376981	0.0	1.0	0.0	0.0	0.0	0.0	0.0	0.0	0.0	0.0	0.0	0.0	0.0	0.0	0.0	0.0	0.0	0.0	0.0	0.0	0.0	0.0	0.0	0.0	0.500035080635	0.0	0.208338770281	0.0	0.0	0.0	0.5	2.0	0.266004037686	0.500049293609	0.0	0.288704254992	0.0	0.0	0.0	0.0
V	V	36	20.0	0.270114943	69.2619		0.0	5.0	0.0	0.0	0.0	0.0	0.0	2.0	0.0	0.0	1.0	0.0	0.0	1.0	0.0	0.0	1.0	0.0	0.0	1.0	0.0	0.0	1.0	0.0	0.0	0.0	0.0	0.0	1.0	0.0	0.0	0.0	0.0	0.0	0.0	0.0	0.0	3.0	0.0	0.0	3.0	0.0	0.0
P	P	37	21.0	0.641509434	68.5707		0.0	2.0	0.0	1.00084057477	1.00013840833	1.3003381846	0.0	0.0	0.0	0.0	0.0	0.0	0.0	0.0	0.0	0.0	0.0	0.0	0.0	0.0	0.0	0.0	0.0	0.0	0.0	1.0	0.0	0.500048122747	1.99961512915	0.208344204255	0.0	0.0	0.0	0.0	2.0	0.0	0.500050331055	2.0001156961	0.288704853963	0.500052291601	1.00005920671	0.286006714639	0.0
N	N	38	22.0	0.641025641	64.7588		0.0	1.25702210858	0.0	0.0	0.0	0.0	0.0	2.49215838258	0.0	0.0	0.0	0.0	0.0	0.0	0.0	0.0	0.0	0.0	0.0	1.2367029219	0.0	0.0	0.0	0.0	0.0	0.0	0.0	0.0	3.723811208	0.0	0.0	0.0	0.0	0.0	0.0	0.0	0.0	3.75750137299	0.0	0.0	3.74854208106	0.0	0.0
G	G	39	23.0	0.153846154	64.2681		0.0	5.0	0.0	0.0	0.0	0.0	0.0	1.0	0.0	0.0	0.0	0.0	0.0	0.0	0.0	0.0	1.0	0.0	0.0	1.0	0.0	0.0	0.0	0.0	0.0	2.0	0.0	0.0	2.0	0.0	0.0	0.0	0.0	0.0	5.0	0.0	0.0	7.0	0.0	0.0	1.0	0.0	0.0
T	T	40	24.0	0.226744186	61.0656		0.5	13.0	0.17999141468	0.5	1.0	0.649623035569	0.0	5.0	0.0	0.0	0.0	0.0	0.0	0.0	0.0	0.0	0.0	0.0	0.0	2.0	0.0	0.0	1.0	0.0	0.497786353969	1.00897377266	0.854528325807	0.0	14.0	0.0	0.0	3.0	0.0	0.499835664497	2.0013159816	0.265916609871	0.5	8.0	0.288675795249	0.0	5.0	0.0	0.0
I	I	41	25.0	0.422885572	60.5721		1.06448854426	5.50221002506	0.383197597986	0.35596452288	0.0	0.462485507816	0.0	0.0	0.0	0.0	0.0	0.0	0.0	0.0	0.0	0.0	0.0	0.0	0.353339606008	0.0	0.500813784089	0.0	0.0	0.0	0.353887147436	0.0	0.607502775461	1.41534373928	0.0	0.589700574189	0.0	0.0	0.0	1.76639519492	0.0	0.939736507995	1.06376788207	0.0	0.614168078634	2.12655737262	0.0	1.21629217154	0.0
V	V	42	26.0	0.011494253	59.6736		0.0	4.0	0.0	0.0	0.0	0.0	0.0	0.0	0.0	0.0	0.0	0.0	0.0	0.0	0.0	0.0	0.0	0.0	0.0	0.0	0.0	0.0	0.0	0.0	0.0	0.0	0.0	0.0	0.0	0.0	0.0	0.0	0.0	0.0	3.0	0.0	0.0	0.0	0.0	0.0	3.0	0.0	0.0
K	K	43	27.0	0.224576271	59.7132		0.481468548455	0.0	0.173320410321	0.0	0.0	0.0	0.0	1.21128836683	0.0	0.0	0.0	0.0	0.0	0.0	0.0	0.0	0.0	0.0	0.0	0.0	0.0	0.0	0.0	0.0	0.482431848589	0.0	0.828169909848	1.44715268907	1.20719284986	0.602953719302	0.0	0.0	0.0	0.965969254914	1.19871167653	0.513903444175	1.44498099368	0.0	0.83426207494	1.4457255468	0.0	0.826887949233	0.0
T	T	44	28.0	0.005813953	62.1446		0.0	1.0	0.0	0.0	0.0	0.0	0.0	0.0	0.0	0.0	0.0	0.0	0.0	0.0	0.0	0.0	0.0	0.0	0.0	0.0	0.0	0.0	0.0	0.0	0.0	0.0	0.0	0.0	0.0	0.0	0.0	0.0	0.0	0.0	0.0	0.0	0.0	2.0	0.0	0.0	0.0	0.0	0.0
I	I	45	29.0	0.065989848	63.2557		0.0	3.25786420405	0.0	0.0	2.18833859655	0.0	0.0	0.0	0.0	0.0	0.0	0.0	0.0	0.0	0.0	0.0	0.0	0.0	0.0	2.16272804242	0.0	0.0	0.0	0.0	0.0	3.26651114189	0.0	0.0	3.24667681928	0.0	0.0	0.0	0.0	0.0	2.169920312	0.0	0.0	2.17413495208	0.0	0.0	1.08624080134	0.0	0.0
T	T	46	30.0	0.034883721	66.3327		0.5	8.0	0.17999141468	0.499458412974	0.0	0.648919380753	0.0	3.0	0.0	0.0	2.0	0.0	0.0	1.0	0.0	0.0	1.0	0.0	0.499340476206	1.00264857597	0.707751379085	0.0	1.0	0.0	0.49972359997	1.00110743669	0.857853912312	1.49856600018	6.01150499487	0.624374988383	0.0	0.0	0.0	1.49926053835	4.00394963669	0.797618713488	1.4995131743	7.00454813485	0.865746316152	1.4984870506	5.0101169422	0.857065081931	0.5
N	N	47	31.0	0.321243523	64.661		3.17555903901	2.51404421716	1.14314672766	2.25636883888	1.27542848193	2.93157834895	0.455066135671	1.24607919129	0.568855912186	0.449774520171	0.0	2.68691734949	0.0	0.0	0.0	0.454726768109	0.0	1.46533801693	0.456329626896	0.0	0.646788990965	0.444096187947	0.0	3.02807482713	0.0	0.0	0.0	2.27874765582	1.24127040267	0.949436355126	0.461628743261	1.19939012503	1.45997726968	1.82827057594	0.0	0.972654710363	4.08830643423	2.50500091533	2.36039022225	0.909219499043	1.24951402702	0.520031377068	0.888192375894
D	D	48	32.0	0.398963731	61.3231		0.45366532179	2.51388134141	0.163311726121	0.0	0.0	0.0	0.0	0.0	0.0	0.0	0.0	0.0	0.0	0.0	0.0	0.0	0.0	0.0	0.0	0.0	0.0	0.0	0.0	0.0	0.45583524987	0.0	0.782512677997	1.36718496471	0.0	0.569635302252	0.0	0.0	0.0	0.914158596389	1.23129286416	0.48633975545	0.0	1.25247663769	0.0	0.0	0.0	0.0	0.0
Q	Q	49	33.0	0.435555556	62.0985		2.45251927975	5.09048546656	0.882864829384	0.750229507143	0.0	0.974732739608	2.45083125431	0.0	3.0636642446	0.801878942377	0.0	4.79036127178	0.801619002228	0.0	5.24752922259	1.56364021878	0.0	5.03876529396	2.47953201405	1.01664192211	3.5144200922	1.55189746411	0.0	10.5816302254	0.819013098524	2.04495286801	1.40596439881	4.13251857181	5.06563866336	1.72180687067	0.935832442368	0.909578606421	2.95972491754	1.64242468384	1.02663298107	0.873783194994	0.789994403089	2.13491891596	0.456104525108	4.11651994664	8.09284046682	2.35445845457	1.55714726072
I	I	50	34.0	0.106598985	64.5364		0.480870161234	2.17288193091	0.173105001196	0.0	0.0	0.0	0.0	0.0	0.0	0.0	0.0	0.0	0.0	0.0	0.0	0.0	0.0	0.0	0.0	0.0	0.0	0.0	0.0	0.0	0.481476006767	1.0833610501	0.826529057492	0.0	1.08117222934	0.0	0.0	0.0	0.0	0.965069773558	1.07803812055	0.51342491283	0.0	2.16887497825	0.0	0.96237180924	1.08483268261	0.5504320329	0.0
E	E	51	35.0	0.197309417	64.8566		0.0	4.88190973081	0.0	0.0	1.23690429248	0.0	0.0	0.0	0.0	0.0	0.0	0.0	0.0	0.0	0.0	0.0	0.0	0.0	0.0	0.0	0.0	0.0	0.0	0.0	0.0	0.0	0.0	0.0	2.41454247052	0.0	0.0	0.0	0.0	0.0	0.0	0.0	0.0	3.64957843847	0.0	0.0	1.21432072399	0.0	0.0
V	V	52	36.0	0.0	65.1293		0.0	3.0	0.0	0.0	1.0	0.0	0.0	2.0	0.0	0.0	0.0	0.0	0.0	0.0	0.0	0.0	0.0	0.0	0.0	1.0	0.0	0.0	0.0	0.0	0.0	2.0	0.0	0.0	3.0	0.0	0.0	2.0	0.0	0.0	1.0	0.0	0.0	5.0	0.0	0.0	3.0	0.0	0.0
T	T	53	37.0	0.104651163	65.7507		0.0	4.0	0.0	0.0	0.0	0.0	0.0	0.0	0.0	0.0	0.0	0.0	0.0	0.0	0.0	0.0	0.0	0.0	0.0	0.0	0.0	0.0	0.0	0.0	0.0	0.0	0.0	0.0	2.0	0.0	0.0	2.0	0.0	0.0	1.0	0.0	0.499981020736	1.0000759257	0.288664837541	0.0	3.0	0.0	0.0
N	N	54	38.0	0.461538462	62.3409		0.453633067484	1.25695225814	0.163300115124	0.0	1.27542848193	0.0	0.0	0.0	0.0	0.0	0.0	0.0	0.0	0.0	0.0	0.0	0.0	0.0	0.0	0.0	0.0	0.0	0.0	0.0	0.0	0.0	0.0	0.0	2.48254080534	0.0	0.0	0.0	0.0	0.0	1.2313147463	0.0	0.454229218825	0.0	0.262249961939	0.45462359139	0.0	0.260023605441	0.0
A	A	55	39.0	0.124031008	59.1299		0.0	4.0	0.0	0.0	1.0	0.0	0.0	1.0	0.0	0.0	0.0	0.0	0.0	0.0	0.0	0.0	1.0	0.0	0.0	1.0	0.0	0.0	0.0	0.0	0.0	0.0	0.0	0.0	4.0	0.0	0.0	1.0	0.0	0.0	5.0	0.0	0.0	1.0	0.0	0.0	3.0	0.0	0.0
T	T	56	40.0	0.331395349	55.8425		0.0	2.0	0.0	0.0	0.0	0.0	0.0	0.0	0.0	0.0	0.0	0.0	0.0	0.0	0.0	0.0	0.0	0.0	0.0	2.0	0.0	0.0	0.0	0.0	0.0	1.0	0.0	0.0	1.0	0.0	0.0	0.0	0.0	0.0	0.0	0.0	0.0	2.0	0.0	0.0	1.0	0.0	0.0
E	E	57	41.0	0.192825112	52.275		0.0	11.5980716638	0.0	0.0	3.5132858301	0.0	0.0	3.45947885526	0.0	0.0	1.17897462356	0.0	0.0	0.0	0.0	0.0	0.0	0.0	0.0	1.14719076477	0.0	0.0	0.0	0.0	0.0	2.30057232942	0.0	0.0	4.60409214442	0.0	0.0	2.25025561133	0.0	0.0	10.3051150651	0.0	0.0	6.94239179064	0.0	0.0	6.93484645341	0.0	0.0
L	L	58	42.0	0.004975124	50.8038		0.0	3.35972780685	0.0	0.0	1.12157506838	0.0	0.0	1.11609410776	0.0	0.0	0.565564012809	0.0	0.0	0.566867926257	0.0	0.0	0.0	0.0	0.0	0.557829562729	0.0	0.0	0.577418019998	0.0	0.0	0.0	0.0	0.0	1.67131017753	0.0	0.0	1.0942204911	0.0	0.0	2.22643901402	0.0	0.0	1.11470484462	0.0	0.0	1.11740590535	0.0	0.0
V	V	59	43.0	0.005747126	47.3234		0.0	1.0	0.0	0.0	0.0	0.0	0.0	1.0	0.0	0.0	0.0	0.0	0.0	0.0	0.0	0.0	0.0	0.0	0.49998372648	0.0	0.708663104231	0.0	0.0	0.0	0.499895931355	1.00041653467	0.858149746156	1.49990580098	4.00050248945	0.624933214118	0.0	0.0	0.0	0.0	2.0	0.0	0.0	3.0	0.0	0.0	2.0	0.0	0.0
Q	Q	60	44.0	0.053333333	44.8191		0.0	5.7983417348	0.0	0.0	1.17036363432	0.0	0.0	1.15285008227	0.0	0.0	0.0	0.0	0.0	0.0	0.0	0.0	0.0	0.0	0.0	0.0	0.0	0.0	0.0	0.0	0.0	2.30008841674	0.0	0.0	3.45039680919	0.0	0.0	0.0	0.0	0.0	3.43202416053	0.0	0.0	2.31285515158	0.0	0.0	3.46531202547	0.0	0.0
S	S	61	45.0	0.477419355	42.8869		3.6292135815	5.02723697665	1.30645457342	0.451273767775	1.27542848193	0.586315669789	0.910132271342	0.0	1.13771182437	0.449774520171	0.0	2.68691734949	0.450218393821	0.0	2.94720331174	1.81890707244	0.0	5.86135206774	1.82566415296	0.0	2.58764587206	0.444096187947	0.0	3.02807482713	0.911589843318	0.0	1.5648868966	3.19034552272	6.20439546103	1.32925206393	0.0	0.0	0.0	3.19980647132	2.46193935011	1.70232288237	3.17951000479	1.25250045766	1.83569515827	1.36382924856	1.24951402702	0.780047065602	0.444096187947
S	S	62	46.0	0.470967742	41.1312		0.499988950644	3.00013260106	0.179987437102	0.0	2.0	0.0	0.0	1.0	0.0	0.0	0.0	0.0	0.0	0.0	0.0	0.0	0.0	0.0	0.0	0.0	0.0	0.0	0.0	0.0	0.0	0.0	0.0	0.0	2.0	0.0	0.0	0.0	0.0	0.0	2.0	0.0	0.499983643365	0.0	0.28866635172	0.0	0.0	0.0	0.0
S	S	63	47.0	0.238709677	38.6815		1.11350855306	1.0	0.400843959445	0.560276722554	0.0	0.727937330528	0.0	0.0	0.0	0.0	0.0	0.0	0.0	1.0	0.0	0.0	0.0	0.0	0.0	1.0	0.0	0.0	0.0	0.0	0.0	0.0	0.0	0.553647827339	1.0	0.230676430482	0.0	0.0	0.0	0.551683174319	1.0	0.293499903785	0.0	0.0	0.0	0.555236206258	2.0	0.317569353981	0.0
T	T	64	48.0	0.639534884	38.3414		2.04472642505	0.0	0.736066403756	0.901509674753	0.0	1.17128290302	0.82498600797	0.0	1.03127464629	0.413690679179	0.0	2.47135534219	0.829400043572	0.0	5.42938846729	0.871238402173	0.0	2.8075293606	0.818484555862	0.0	1.16009736998	0.413144164519	0.0	2.81702810902	0.0	0.0	0.0	0.810944951896	0.0	0.337878842078	0.350593417084	0.0	1.10880968162	1.64826719669	1.74475517085	0.87689145901	0.85779108052	0.0	0.495247044653	1.21592963597	0.0	0.695455347884	0.411916559426
G	G	65	49.0	0.259615385	34.6503		0.0	3.0	0.0	0.0	1.0	0.0	0.0	1.0	0.0	0.0	1.0	0.0	0.0	1.0	0.0	0.0	0.0	0.0	0.0	1.0	0.0	0.0	0.0	0.0	0.500163170598	0.0	0.858608504217	1.49960500279	3.00279779924	0.624807887062	0.499132479478	0.0	1.57858903986	1.50055856714	1.00043216433	0.798309275288	1.00000127831	1.00045909545	0.577352328532	0.0	2.0	0.0	0.0
G	G	66	50.0	0.351694915	33.6958		1.89987899699	0.0	0.683923816778	0.947676612693	1.22434674205	1.23126511575	0.954590608269	1.19243699247	1.19328701625	0.0	0.0	0.0	0.47146130175	0.0	3.08626286475	0.476417732476	0.0	1.5352362436	0.956848911271	0.0	1.35621118014	0.470111885248	0.0	3.2054631503	0.47751725591	0.0	0.819733240944	2.38234080546	2.39266744889	0.992598265643	0.478337871547	0.0	1.51282265214	0.478462526002	1.18066694709	0.254545927596	0.951440410556	0.0	0.549315634298	0.4762016145	0.0	0.27236523371	0.471627113005
I	I	67	51.0	0.0	33.1179		0.70955793655	0.0	0.255428673594	0.0	5.19174743369	0.0	0.0	0.0	0.0	0.0	0.0	0.0	0.0	0.0	0.0	0.0	0.0	0.0	0.0	0.0	0.0	0.0	0.0	0.0	0.353887379342	0.0	0.607503173565	0.0	11.4157644435	0.0	0.0	0.0	0.0	0.353453485949	5.85571247393	0.188040108793	0.354886592162	5.48852178974	0.204894338431	0.0	0.0	0.0	0.0
C	C	68	52.0	0.053892216	35.7855		0.0	3.77106632574	0.0	0.0	1.27542848193	0.0	0.0	1.24607919129	0.0	0.0	0.0	0.0	0.0	0.0	0.0	0.0	0.0	0.0	0.0	2.4734058438	0.0	0.0	0.0	0.0	0.0	0.0	0.0	0.0	3.723811208	0.0	0.0	0.0	0.0	0.0	0.0	0.0	0.0	5.01000183066	0.0	0.0	1.24951402702	0.0	0.0
D	D	69	53.0	0.297435897	34.7504		6.80661729869	0.0	2.45026535355	1.80653417587	0.0	2.34713243037	1.82055778091	0.0	2.2757902115	0.449774520171	0.0	2.68691734949	0.450218393821	0.0	2.94720331174	1.36418030433	0.0	4.3960140508	1.36898888069	0.0	1.9403669729	0.888192375894	0.0	6.05614965425	0.911589843318	0.0	1.5648868966	6.38285053246	1.24002527531	2.65940387449	0.923257486522	0.0	2.91995453935	4.11384133198	0.0	2.18859680941	4.99930576585	0.0	2.8863571353	3.6391748376	0.0	2.08143919502	1.33228856384
S	S	70	54.0	0.425641026	38.1317		1.81486064194	7.53793444115	0.653318668778	0.451401309389	0.0	0.58648137773	0.0	1.24607919129	0.0	0.0	0.0	0.0	0.0	0.0	0.0	0.0	0.0	0.0	0.456329626896	2.4734058438	0.646788990965	0.0	0.0	0.0	1.36684923358	1.24197182245	2.34641102129	2.27797577484	4.96851918696	0.949114752223	0.461628743261	0.0	1.45997726968	1.82800939609	2.46357772789	0.972515760575	0.454459092297	3.75196074051	0.262382679754	1.81882743331	6.24390503543	1.04028492107	0.0
P	P	71	55.0	0.352201258	39.6125		0.0	2.0	0.0	0.0	0.0	0.0	0.0	1.0	0.0	0.0	0.0	0.0	0.0	0.0	0.0	0.0	0.0	0.0	0.0	0.0	0.0	0.0	0.0	0.0	0.0	1.0	0.0	0.0	2.0	0.0	0.0	0.0	0.0	0.0	4.0	0.0	0.0	2.0	0.0	0.0	2.0	0.0	0.0
H	H	72	56.0	0.066964286	36.5396		0.453761573156	1.25702210858	0.163346374959	0.0	2.55085696386	0.0	0.0	1.24607919129	0.0	0.0	0.0	0.0	0.0	0.0	0.0	0.0	1.24863086418	0.0	0.456577053563	0.0	0.647139686678	0.0	0.0	0.0	0.0	0.0	0.0	1.36759952815	8.68889281868	0.569808029406	0.0	1.19939012503	0.0	0.0	3.69394423891	0.0	0.454392442886	1.25250045766	0.26234419961	0.909696522798	6.24757013511	0.520304212528	0.0
Q	Q	73	57.0	0.51459854	33.9634		3.70547121532	1.15709540722	1.3339060122	0.724278979242	0.0	0.941016618188	1.49438523078	1.15286768142	1.86805786452	0.0	0.0	0.0	0.719176137595	0.0	4.70784473388	0.746602734907	0.0	2.40589612869	1.50081762286	1.14822236233	2.12721738563	0.0	0.0	0.0	0.740351361589	0.0	1.27092919379	2.2393797671	2.30073212858	0.933033790901	0.778248660391	1.12360996912	2.46134013731	0.750498799956	2.28600439209	0.399271422134	2.95133742749	0.0	1.70395935786	0.743779001273	1.15230354909	0.425407086708	0.700170187888
I	I	74	58.0	0.14213198	30.8775		1.44331741039	3.25572011514	0.519569485055	0.0	2.18205650377	0.0	0.481658530357	2.16487618657	0.602097763755	0.0	1.09439978495	0.0	0.0	1.09333194277	0.0	0.0	1.08338603552	0.0	0.482289301427	1.07926592357	0.683583515593	0.0	0.0	0.0	0.0	0.0	0.0	0.963366462271	6.49388018828	0.401385006477	0.0	0.0	0.0	1.4464189022	2.16003234492	0.76950653634	0.962680717853	3.25214534241	0.555805243593	1.92660773655	4.32988563381	1.10193025486	0.0
L	L	75	59.0	0.089552239	27.382		0.500335710484	1.99731971493	0.18011226469	0.0	0.0	0.0	0.0	0.0	0.0	0.0	0.0	0.0	0.0	0.0	0.0	0.0	0.0	0.0	0.0	0.0	0.0	0.0	0.0	0.0	0.0	0.0	0.0	1.0003584222	2.99785177671	0.41679764399	0.0	0.996540000644	0.0	0.999940207703	0.0	0.531976265387	0.500240130448	0.0	0.288814434945	0.500114836631	1.99908193951	0.286042487495	0.0
D	D	76	60.0	0.212435233	25.0401		0.0	0.0	0.0	0.0	0.0	0.0	0.0	0.0	0.0	0.0	0.0	0.0	0.0	0.0	0.0	0.0	1.24863086418	0.0	0.0	0.0	0.0	0.0	0.0	0.0	0.0	0.0	0.0	0.0	1.24127040267	0.0	0.0	0.0	0.0	0.0	0.0	0.0	0.0	0.0	0.0	0.0	0.0	0.0	0.0
G	G	77	61.0	0.0	21.4591		0.0	2.0	0.0	0.0	1.0	0.0	0.0	0.0	0.0	0.0	0.0	0.0	0.0	0.0	0.0	0.0	0.0	0.0	0.0	0.0	0.0	0.0	0.0	0.0	0.0	0.0	0.0	0.0	2.0	0.0	0.0	0.0	0.0	0.0	3.0	0.0	0.0	1.0	0.0	0.0	4.0	0.0	0.0
E	E	78	62.0	0.340101523	20.2936		2.37057527729	7.31960556553	0.853366395531	0.0	1.23680214186	0.0	0.94988778917	1.21094650942	1.18740825218	0.94425830473	0.0	5.64092430227	0.0	1.24239398277	0.0	0.474176603339	0.0	1.52801429857	1.42655476335	1.20287244826	2.02195926269	0.468008865884	0.0	3.19112368923	0.0	0.0	0.0	1.42603313786	3.61728662851	0.594154294022	0.478854288631	1.17063971926	1.5144559066	0.476477671729	1.19682243461	0.253489969094	0.474198742902	2.43330319033	0.273779398426	1.89873513344	2.42761450031	1.08598841882	1.40685265654
N	N	79	63.0	0.310880829	16.4428		0.0	3.77106632574	0.0	0.0	5.10171392772	0.0	0.0	3.73823757387	0.0	0.0	0.0	0.0	0.0	1.2839348101	0.0	0.0	1.24863086418	0.0	0.0	3.71010876569	0.0	0.0	0.0	0.0	0.0	0.0	0.0	0.45572291811	3.72376120473	0.189876182742	0.0	1.19939012503	0.0	0.0	2.46262949261	0.0	0.0	1.25250045766	0.0	0.0	0.0	0.0	0.0
C	C	80	64.0	0.017964072	16.531		0.481204338935	2.51677352766	0.17322529943	0.480639739235	0.0	0.624469292833	0.0	1.24607919129	0.0	0.0	1.28755850167	0.0	0.0	1.2839348101	0.0	0.0	1.24863086418	0.0	0.0	1.2367029219	0.0	0.0	0.0	0.0	0.0	0.0	0.0	0.482090848251	1.24246060849	0.20086233622	0.0	0.0	0.0	0.0	2.46262949261	0.0	0.0	1.25250045766	0.0	0.0	1.24951402702	0.0	0.0
T	T	81	65.0	0.156976744	17.5653		0.0	2.0	0.0	0.0	0.0	0.0	0.0	2.0	0.0	0.0	1.0	0.0	0.0	0.0	0.0	0.0	0.0	0.0	0.0	3.0	0.0	0.0	0.0	0.0	0.0	0.0	0.0	0.0	1.0	0.0	0.0	0.0	0.0	0.99997678372	1.00010917194	0.531995724123	0.0	0.0	0.0	0.500033486679	1.0	0.285995959096	0.0
L	L	82	66.0	0.0	20.2953		0.0	2.22804512326	0.0	0.0	0.560522333292	0.0	0.0	0.554779722871	0.0	0.0	0.0	0.0	0.0	0.0	0.0	0.0	0.0	0.0	0.0	0.0	0.0	0.0	0.0	0.0	0.0	0.553758661697	0.0	0.0	3.32340043538	0.0	0.0	0.0	0.0	0.841130021223	2.76156568826	0.447487963729	0.0	1.11216950426	0.0	1.66332012907	0.0	0.95134195663	0.0
I	I	83	67.0	0.0	18.2741		1.06393598743	0.0	0.382998687012	0.711682872691	0.0	0.92465117624	0.0	0.0	0.0	0.0	0.0	0.0	0.3564865198	0.0	2.33361911945	0.0	0.0	0.0	0.0	0.0	0.0	0.0	0.0	0.0	0.0	0.0	0.0	0.353599625043	0.0	0.147326685479	0.350263079687	0.0	1.10776493495	0.0	0.0	0.0	0.70889862827	0.0	0.409283750533	0.0	0.0	0.0	0.0
D	D	84	68.0	0.0	15.5921		0.0	0.0	0.0	0.0	0.0	0.0	0.0	0.0	0.0	0.0	0.0	0.0	0.0	0.0	0.0	0.0	0.0	0.0	0.0	0.0	0.0	0.0	0.0	0.0	0.0	0.0	0.0	0.0	1.24127040267	0.0	0.0	0.0	0.0	0.0	1.2313147463	0.0	0.0	0.0	0.0	0.0	0.0	0.0	0.0
A	A	85	69.0	0.046511628	18.7393		0.0	6.0	0.0	0.5	0.0	0.649623035569	0.0	1.0	0.0	0.0	0.0	0.0	0.0	0.0	0.0	0.0	0.0	0.0	0.0	0.0	0.0	0.0	0.0	0.0	0.0	1.0	0.0	0.0	2.0	0.0	0.0	0.0	0.0	0.0	3.0	0.0	0.5	1.0	0.288675795249	0.0	4.0	0.0	0.0
L	L	86	70.0	0.004975124	20.278		0.0	0.556950446678	0.0	0.0	0.0	0.0	0.0	0.0	0.0	0.0	0.0	0.0	0.0	0.0	0.0	0.0	0.0	0.0	0.0	0.0	0.0	0.0	0.0	0.0	0.0	0.0	0.0	0.0	1.10767411422	0.0	0.0	0.0	0.0	0.0	0.551883542387	0.0	0.0	0.0	0.0	0.0	0.555459540155	0.0	0.0
L	L	87	71.0	0.004975124	17.6856		0.0	0.603098973821	0.0	0.0	0.0	0.0	0.0	0.0	0.0	0.0	0.0	0.0	0.0	0.0	0.0	0.0	0.0	0.0	0.0	0.0	0.0	0.0	0.0	0.0	0.0	0.0	0.0	0.0	1.79062319206	0.0	0.0	0.0	0.0	0.0	0.592953485822	0.0	0.0	0.0	0.0	0.0	0.600202242987	0.0	0.0
G	G	88	72.0	0.0	17.4378		0.0	4.0	0.0	0.0	1.0	0.0	0.0	2.0	0.0	0.0	0.0	0.0	0.0	1.0	0.0	0.0	0.0	0.0	0.0	1.0	0.0	0.0	0.0	0.0	0.0	0.0	0.0	0.0	8.0	0.0	0.0	1.0	0.0	0.0	4.0	0.0	0.0	3.0	0.0	0.0	4.0	0.0	0.0
D	D	89	73.0	0.005181347	14.0158		0.0	6.2851105429	0.0	0.0	2.55085696386	0.0	0.0	2.49215838258	0.0	0.0	0.0	0.0	0.0	0.0	0.0	0.0	0.0	0.0	0.0	2.4734058438	0.0	0.0	0.0	0.0	0.0	0.0	0.0	0.0	3.723811208	0.0	0.0	0.0	0.0	0.0	7.38788847783	0.0	0.0	5.01000183066	0.0	0.0	1.24951402702	0.0	0.0
P	P	90	74.0	0.150943396	14.9887		0.0	2.0	0.0	0.0	0.0	0.0	0.0	0.0	0.0	0.0	0.0	0.0	0.0	0.0	0.0	0.0	0.0	0.0	0.0	1.0	0.0	0.0	0.0	0.0	0.0	3.0	0.0	0.0	3.0	0.0	0.0	0.0	0.0	0.0	4.0	0.0	0.0	1.0	0.0	0.0	1.0	0.0	0.0
Q	Q	91	75.0	0.25	15.3001		1.4877467757	11.6048727702	0.535563293688	0.0	1.17031756088	0.0	0.0	1.15302705172	0.0	0.0	0.0	0.0	0.0	0.0	0.0	0.0	2.30886634114	0.0	0.0	1.14723825841	0.0	0.0	0.0	0.0	0.746910319344	1.15127482185	1.28218867317	1.50475413084	2.30171749522	0.626953262552	0.0	1.12484661642	0.0	0.758679291175	2.28882433766	0.403623509523	0.743746822666	3.47295009539	0.429403410994	1.49235761579	1.15615210791	0.853559329551	0.0
C	C	92	76.0	0.0	17.7328		0.0	1.25702210858	0.0	0.0	0.0	0.0	0.0	1.24607919129	0.0	0.0	0.0	0.0	0.0	0.0	0.0	0.0	0.0	0.0	0.0	0.0	0.0	0.0	0.0	0.0	0.0	0.0	0.0	0.0	0.0	0.0	0.0	0.0	0.0	0.0	1.2313147463	0.0	0.0	0.0	0.0	0.0	0.0	0.0	0.0
D	D	93	77.0	0.119170984	19.9756		0.0	3.77106632574	0.0	0.0	2.55085696386	0.0	0.0	0.0	0.0	0.0	0.0	0.0	0.0	0.0	0.0	0.0	0.0	0.0	0.0	0.0	0.0	0.0	0.0	0.0	0.0	0.0	0.0	0.0	2.48254080534	0.0	0.0	0.0	0.0	0.0	2.46262949261	0.0	0.0	2.50500091533	0.0	0.0	2.49902805404	0.0	0.0
G	G	94	78.0	0.672413793	22.7131		2.99873904859	1.00088642536	1.07949456722	0.999140331447	0.0	1.29812915015	0.499179571242	0.0	0.623999959753	0.0	0.0	0.0	0.0	0.0	0.0	0.0	0.0	0.0	0.499915684728	0.0	0.708566663734	0.0	0.0	0.0	0.99816642159	0.0	1.71350916777	2.99723764411	4.00801265187	1.24879399305	0.998962367591	0.0	3.1593837499	3.49473000907	2.00609172213	1.85922458607	1.4993608538	2.00197086103	0.86565837367	1.49845231073	1.00216043993	0.857045212336	0.0
F	F	95	79.0	0.0625	23.1913		0.0	2.51404421716	0.0	0.451497200668	0.0	0.586605964097	0.0	2.49215838258	0.0	0.0	1.28755850167	0.0	0.0	1.2839348101	0.0	0.0	1.24863086418	0.0	0.456364788139	2.47288949458	0.646838827538	0.0	1.33647749659	0.0	0.0	1.24064731342	0.0	1.82423163699	0.0	0.760063024929	0.0	0.0	0.0	0.914659959755	2.45939012651	0.486606484809	1.36321584869	1.25106127537	0.787054838432	0.454692849924	2.49777335253	0.26006321811	0.0
Q	Q	96	80.0	0.351111111	24.4122		0.0	0.0	0.0	0.0	0.0	0.0	0.0	0.0	0.0	0.0	0.0	0.0	0.0	0.0	0.0	0.0	0.0	0.0	0.0	0.0	0.0	0.0	0.0	0.0	0.0	0.0	0.0	0.732059174727	1.20719880373	0.305011216497	0.0	0.0	0.0	0.0	2.39755173953	0.0	0.0	1.21675497905	0.0	0.0	3.64264764751	0.0	0.0
N	N	97	81.0	0.435897436	27.6656		0.0	3.77106632574	0.0	0.0	1.27542848193	0.0	0.0	2.49215838258	0.0	0.0	1.28755850167	0.0	0.0	1.2839348101	0.0	0.0	1.24863086418	0.0	0.0	2.4734058438	0.0	0.0	1.33647749659	0.0	0.0	0.0	0.0	0.911421760084	2.48254080534	0.379742334202	0.0	0.0	0.0	1.82827057594	2.46262949261	0.972654710363	0.0	5.01000183066	0.0	0.454609749521	0.0	0.260015688534	0.0
K	K	98	82.0	0.30044843	28.2265		0.491656084429	2.3191625079	0.176987748345	0.0	0.0	0.0	0.0	0.0	0.0	0.0	0.0	0.0	0.0	0.0	0.0	0.0	0.0	0.0	0.0	1.14714340849	0.0	0.0	0.0	0.0	0.0	1.15016525361	0.0	0.492139422232	2.30032006363	0.205049057567	0.0	1.12409623234	0.0	0.492493988356	2.28784276877	0.262010778878	0.983545584125	1.15638772332	0.567851607321	0.983802979417	2.31008182483	0.562689668103	0.0
K	K	99	83.0	0.255813953	30.3061		1.92725784023	2.43340992769	0.693779730232	0.0	0.0	0.0	1.44677468009	1.20869823256	1.80854224444	0.958095235724	1.2456024986	5.72358503177	0.0	0.0	0.0	0.0	2.41589630328	0.0	1.44791517352	1.20251545198	2.05223491724	0.0	1.28651889137	0.0	0.482098715104	0.0	0.827598033988	0.482602175907	2.40925759719	0.201075380023	0.0	0.0	0.0	0.483298364482	2.39329761955	0.257118632719	0.481972219637	0.0	0.278267427583	0.964535295662	1.21096868971	0.551669446774	0.477302834971
W	W	100	84.0	0.010526316	30.7555		0.0	0.0	0.0	0.0	0.0	0.0	0.0	0.0	0.0	0.0	0.0	0.0	0.0	0.0	0.0	0.0	0.0	0.0	0.0	0.0	0.0	0.0	0.0	0.0	0.0	0.0	0.0	0.0	0.0	0.0	0.0	0.0	0.0	0.0	0.0	0.0	0.0	0.0	0.0	0.0	0.0	0.0	0.0
D	D	101	85.0	0.264248705	32.9941		0.907284347948	1.25688234702	0.326606786608	0.0	1.27542848193	0.0	0.0	0.0	0.0	0.0	0.0	0.0	0.0	0.0	0.0	0.0	0.0	0.0	0.0	0.0	0.0	0.0	0.0	0.0	0.0	0.0	0.0	0.455730173423	2.48225456959	0.189879205655	0.0	0.0	0.0	0.0	1.2313147463	0.0	0.45421571497	2.50500091533	0.262242165467	0.454622270483	1.249489781	0.260022849943	0.0
L	L	102	86.0	0.0	30.3794		0.0	3.99862173255	0.0	0.0	0.0	0.0	0.0	0.0	0.0	0.0	0.0	0.0	0.0	0.0	0.0	0.0	0.0	0.0	0.0	0.999286557411	0.0	0.0	0.0	0.0	0.0	1.0	0.0	0.0	4.99614889311	0.0	0.0	1.0	0.0	0.0	2.99680064632	0.0	0.0	2.0	0.0	0.0	2.0	0.0	0.0
F	F	103	87.0	0.0	26.627		0.0	0.0	0.0	0.0	0.0	0.0	0.0	0.0	0.0	0.0	0.0	0.0	0.0	0.0	0.0	0.0	0.0	0.0	0.0	0.0	0.0	0.0	0.0	0.0	0.0	0.0	0.0	0.455769145335	0.0	0.189895443237	0.0	0.0	0.0	0.0	0.0	0.0	0.0	0.0	0.0	0.0	0.0	0.0	0.0
V	V	104	88.0	0.0	25.3721		1.99976062505	1.00023946093	0.719879487848	0.499969864318	0.0	0.649583881902	0.0	0.0	0.0	0.0	0.0	0.0	0.0	0.0	0.0	0.0	0.0	0.0	0.0	0.0	0.0	0.0	0.0	0.0	0.0	0.0	0.0	1.49967687066	1.00043111773	0.624837830689	0.499933174274	0.0	1.58112136961	1.49985697885	0.0	0.79793602465	0.999898657116	1.00020274741	0.577293080022	0.999896552523	0.0	0.57189444538	0.0
E	E	105	89.0	0.067264574	21.8748		0.0	2.44109444362	0.0	0.0	0.0	0.0	0.0	0.0	0.0	0.0	0.0	0.0	0.0	0.0	0.0	0.0	0.0	0.0	0.0	0.0	0.0	0.0	0.0	0.0	0.0	0.0	0.0	0.0	0.0	0.0	0.0	0.0	0.0	0.0	0.0	0.0	0.0	0.0	0.0	0.0	1.21434195774	0.0	0.0
R	R	106	90.0	0.087591241	20.697		0.0	5.45283268507	0.0	0.0	1.84761976622	0.0	0.0	2.74955782465	0.0	0.0	0.902975251863	0.0	0.0	0.893228588361	0.0	0.0	0.90923788398	0.0	0.0	2.76315675856	0.0	0.0	0.891704450739	0.0	0.0	0.0	0.0	0.0	3.65719058994	0.0	0.0	0.0	0.0	0.0	4.63511324095	0.0	0.0	1.83014342997	0.0	0.0	3.64732474634	0.0	0.0
S	S	107	91.0	0.625806452	19.1869		1.8144958811	3.77106632574	0.653187361141	0.0	1.27542848193	0.0	0.0	0.0	0.0	0.0	0.0	0.0	0.0	0.0	0.0	0.0	0.0	0.0	0.0	0.0	0.0	0.0	0.0	0.0	0.0	0.0	0.0	1.36713264013	2.48254080534	0.569613501303	0.0	1.19939012503	0.0	1.37135763444	1.23108306675	0.729573335747	0.90843142994	2.50500091533	0.524484330933	1.3639123054	2.4986098485	0.78009457026	0.0
K	K	108	92.0	0.521186441	16.8359		3.3726799007	0.0	1.21410685318	0.0	0.0	0.0	0.964965405003	0.0	1.20625604206	0.0	0.0	0.0	0.480383664671	0.0	3.14467011312	0.482373375995	0.0	1.55442805609	0.483001023382	0.0	0.684592290606	0.477472036043	0.0	3.25564842086	0.483141216829	0.0	0.829387651656	1.93065453129	1.2052750396	0.804403943768	0.0	0.0	0.0	2.90248780431	0.0	1.54414695056	0.482240220341	1.21295433785	0.278422158215	2.41174404114	0.0	1.37940571685	0.477307952519
A	A	109	93.0	0.19379845	15.3302		1.0	4.0	0.35998282936	0.0	1.0	0.0	0.0	0.0	0.0	0.0	0.0	0.0	0.0	0.0	0.0	0.0	0.0	0.0	0.0	0.0	0.0	0.0	0.0	0.0	0.0	0.0	0.0	0.0	3.0	0.0	0.0	0.0	0.0	0.0	1.0	0.0	0.0	2.0	0.0	0.0	2.0	0.0	0.0
Y	Y	110	94.0	0.395833333	11.5438		5.90204936196	1.25702210858	2.12463642834	2.45287226394	0.0	3.18688465192	2.46891519555	0.0	3.08627009479	0.986791662906	0.0	5.89501521425	0.49748401041	0.0	3.25661177585	0.4893091792	0.0	1.57677839222	1.48618856589	0.0	2.10648256492	0.495553513025	0.0	3.378937174	1.48713969943	0.0	2.55290846658	5.42117961837	0.0	2.25872531529	1.49326981552	0.0	4.72271282925	1.4858442185	0.0	0.790481122988	3.92679497398	1.2522951491	2.26714132379	2.46284051601	0.0	1.40863053024	0.989604528323
S	S	111	95.0	0.264516129	9.72727		0.0	1.25702210858	0.0	0.0	0.0	0.0	0.0	0.0	0.0	0.0	0.0	0.0	0.0	0.0	0.0	0.0	0.0	0.0	0.0	0.0	0.0	0.0	0.0	0.0	0.0	0.0	0.0	0.0	2.48254080534	0.0	0.0	0.0	0.0	0.0	2.46262949261	0.0	0.0	0.0	0.0	0.0	0.0	0.0	0.0
N	N	112	96.0	0.384615385	8.09884		1.36095701823	0.0	0.48992115806	1.35429304946	0.0	1.75955992368	0.455207593867	0.0	0.569032742156	0.0	0.0	0.0	0.0	0.0	0.0	0.0	0.0	0.0	0.456351541701	0.0	0.646820052403	0.0	0.0	0.0	0.455906467971	0.0	0.782634935035	1.36759579909	1.24104685483	0.5698064757	0.0	0.0	0.0	1.82859276046	1.23120543024	0.972826115131	1.36289940525	0.0	0.786872139311	0.909323156445	1.24944132254	0.520090664293	0.0
C	C	113	97.0	0.005988024	8.47488		0.0	1.25702210858	0.0	0.0	0.0	0.0	0.0	0.0	0.0	0.0	0.0	0.0	0.0	0.0	0.0	0.0	0.0	0.0	0.0	0.0	0.0	0.0	0.0	0.0	0.0	0.0	0.0	0.0	2.48254080534	0.0	0.0	0.0	0.0	0.0	1.2313147463	0.0	0.0	0.0	0.0	0.0	1.24951402702	0.0	0.0
Y	Y	114	98.0	0.015209125	8.18082		0.0	1.25702210858	0.0	0.0	0.0	0.0	0.0	0.0	0.0	0.0	0.0	0.0	0.0	0.0	0.0	0.0	0.0	0.0	0.0	0.0	0.0	0.0	0.0	0.0	0.0	0.0	0.0	0.0	0.0	0.0	0.0	0.0	0.0	0.0	1.2313147463	0.0	0.0	0.0	0.0	0.0	0.0	0.0	0.0
P	P	115	99.0	0.031446541	7.68411		0.0	5.0	0.0	0.0	0.0	0.0	0.0	2.0	0.0	0.0	0.0	0.0	0.0	0.0	0.0	0.0	1.0	0.0	0.0	1.0	0.0	0.0	0.0	0.0	0.0	1.0	0.0	0.0	2.0	0.0	0.0	1.0	0.0	0.0	5.0	0.0	0.0	1.0	0.0	0.0	2.0	0.0	0.0
Y	Y	116	100.0	0.117870722	11.4017		0.499922299346	0.0	0.179963443779	0.0	0.0	0.0	0.0	0.0	0.0	0.0	0.0	0.0	0.0	0.0	0.0	0.0	0.0	0.0	0.0	0.0	0.0	0.0	0.0	0.0	0.0	0.0	0.0	0.0	0.0	0.0	0.0	0.0	0.0	0.0	0.0	0.0	0.0	1.25250045766	0.0	0.0	0.0	0.0	0.0
D	D	117	101.0	0.129533679	14.2697		0.0	1.25702210858	0.0	0.0	1.27542848193	0.0	0.0	0.0	0.0	0.0	0.0	0.0	0.0	0.0	0.0	0.0	0.0	0.0	0.0	0.0	0.0	0.0	0.0	0.0	0.0	1.24064731342	0.0	0.455710880042	2.48254080534	0.189871167101	0.0	0.0	0.0	0.457093397809	0.0	0.243177378834	0.0	1.25250045766	0.0	0.0	1.24951402702	0.0	0.0
V	V	118	102.0	0.063218391	17.8356		0.0	2.0	0.0	0.0	0.0	0.0	0.0	0.0	0.0	0.0	0.0	0.0	0.0	0.0	0.0	0.0	0.0	0.0	0.0	0.0	0.0	0.0	0.0	0.0	0.0	1.0	0.0	0.0	2.0	0.0	0.0	1.0	0.0	0.499588677738	3.00494807867	0.265785210921	0.0	0.0	0.0	0.0	2.0	0.0	0.0
P	P	119	103.0	0.308176101	20.6577		0.500071217703	0.0	0.18001705183	0.0	1.0	0.0	0.0	2.0	0.0	0.0	0.0	0.0	0.0	0.0	0.0	0.0	0.0	0.0	0.0	0.0	0.0	0.0	0.0	0.0	0.0	1.0	0.0	0.0	8.0	0.0	0.0	0.0	0.0	1.00064035809	5.00103321184	0.53234875105	0.500107802578	3.00026351567	0.288738035239	0.500020572891	6.0	0.285988573009	0.0
D	D	120	104.0	0.461139896	22.9849		2.72207178919	0.0	0.979899104392	0.451369181623	1.27466694275	0.586439635857	0.0	0.0	0.0	0.0	0.0	0.0	0.0	0.0	0.0	0.0	0.0	0.0	0.0	0.0	0.0	0.0	0.0	0.0	0.0	0.0	0.0	2.27884419699	2.48168119443	0.949476578843	0.461628743261	1.19939012503	1.45997726968	1.82858052468	1.23075274774	0.972819605598	0.908512652099	3.75657528685	0.524531224677	1.3639954365	2.49819146017	0.78014211739	0.0
Y	Y	121	105.0	0.285171103	20.5523		0.499855577441	0.0	0.179939425039	0.499568296341	0.0	0.649062146287	0.0	0.0	0.0	0.0	0.0	0.0	0.0	0.0	0.0	0.0	0.0	0.0	0.0	0.0	0.0	0.0	0.0	0.0	0.0	0.0	0.0	0.999883870292	0.0	0.416599922741	0.0	0.0	0.0	0.999845513966	0.0	0.531925887555	0.499815325429	0.0	0.288569173091	0.0	0.0	0.0	0.0
A	A	122	106.0	0.279069767	23.3545		1.5	5.0	0.53997424404	1.0	5.0	1.29924607114	0.0	0.0	0.0	0.0	0.0	0.0	0.0	0.0	0.0	0.0	0.0	0.0	0.0	0.0	0.0	0.0	0.0	0.0	0.5	2.0	0.858328396302	2.0	7.0	0.833296615974	0.0	0.0	0.0	0.5	1.0	0.266004037686	1.5	3.0	0.866027385746	2.0	5.0	1.14390722508	0.5
S	S	123	107.0	0.012903226	25.8552		0.0	4.0	0.0	0.0	1.0	0.0	0.0	0.0	0.0	0.0	0.0	0.0	0.0	0.0	0.0	0.0	0.0	0.0	0.0	0.0	0.0	0.0	0.0	0.0	0.0	1.0	0.0	0.0	5.0	0.0	0.0	0.0	0.0	0.0	2.0	0.0	0.0	2.0	0.0	0.0	2.0	0.0	0.0
L	L	124	108.0	0.0	23.9959		0.500886394529	4.98236589407	0.180310501491	0.0	0.0	0.0	0.0	1.0	0.0	0.0	0.0	0.0	0.0	0.0	0.0	0.0	0.0	0.0	0.0	0.0	0.0	0.0	0.0	0.0	0.0	1.0	0.0	0.50015983701	3.99744505809	0.208390749813	0.0	0.0	0.0	0.0	3.99039623719	0.0	0.0	4.98696661558	0.0	0.0	0.0	0.0	0.0
R	R	125	109.0	0.01459854	23.1899		0.0	7.4528234213	0.0	0.484770862968	2.13570491195	0.629836639113	0.0	1.06176254577	0.0	0.0	0.0	0.0	0.0	0.0	0.0	0.0	1.06176970416	0.0	0.0	1.05973343075	0.0	0.0	0.0	0.0	0.0	1.06148664444	0.0	0.0	4.24250215453	0.0	0.0	0.0	0.0	0.0	1.05843546787	0.0	0.485837266213	6.37775775669	0.280498918371	0.0	5.31532344587	0.0	0.0
S	S	126	110.0	0.032258065	26.8822		0.0	0.0	0.0	0.0	0.0	0.0	0.0	1.0	0.0	0.0	0.0	0.0	0.0	0.0	0.0	0.0	0.0	0.0	0.0	0.0	0.0	0.0	0.0	0.0	0.0	1.0	0.0	0.0	3.0	0.0	0.0	0.0	0.0	0.0	3.0	0.0	0.0	2.0	0.0	0.0	0.0	0.0	0.0
L	L	127	111.0	0.029850746	28.4595		0.0	1.67096056849	0.0	0.0	0.561132470398	0.0	0.0	0.554864801467	0.0	0.0	0.0	0.0	0.0	0.0	0.0	0.0	0.0	0.0	0.0	0.0	0.0	0.0	0.0	0.0	0.0	0.0	0.0	0.0	2.77019295594	0.0	0.0	0.545418827469	0.0	0.839162475154	1.65898404377	0.446441213331	0.0	1.66857632099	0.0	0.0	2.22213090919	0.0	0.0
V	V	128	112.0	0.017241379	26.6009		1.9997604109	0.0	0.719879410757	1.99879148495	0.0	2.59692198385	0.0	0.0	0.0	0.0	0.0	0.0	0.0	0.0	0.0	0.0	0.0	0.0	0.999771888282	0.0	1.4170490205	0.0	0.0	0.0	0.49991695023	0.0	0.858185828351	3.99816306946	1.00091973238	1.66582787795	0.0	0.0	0.0	1.99851830453	1.00148499594	1.06322787679	3.49732819112	1.0015302524	2.01918799363	0.999779620259	1.00044105108	0.57182756555	0.0
A	A	129	113.0	0.0	27.3885		0.0	2.0	0.0	0.0	0.0	0.0	0.0	0.0	0.0	0.0	0.0	0.0	0.0	0.0	0.0	0.0	0.0	0.0	0.0	0.0	0.0	0.0	0.0	0.0	0.0	1.0	0.0	0.0	3.0	0.0	0.0	0.0	0.0	0.5	2.0	0.266004037686	0.5	0.0	0.288675795249	0.0	2.0	0.0	0.0
S	S	130	114.0	0.251612903	30.9793		0.555951018011	2.0	0.200132820449	0.0	1.0	0.0	0.55381859186	1.0	0.692301526225	0.562355908021	0.0	3.35946964108	0.0	0.0	0.0	0.0	0.0	0.0	1.10284370846	0.0	1.56314016743	0.56941391523	0.0	3.88255515296	0.552845462223	0.0	0.949045917985	0.0	2.0	0.0	0.545019707564	0.0	1.72371498999	0.550463937072	1.0	0.292851259723	0.554873885615	2.0	0.320357320385	0.0	1.0	0.0	0.571059802634
S	S	131	115.0	0.058064516	31.3466		0.500000000456	10.0004422615	0.179991414844	0.0	3.0	0.0	0.0	4.0	0.0	0.0	0.0	0.0	0.0	0.0	0.0	0.0	0.0	0.0	0.0	1.0	0.0	0.0	0.0	0.0	0.0	0.0	0.0	0.500011641837	2.00009289301	0.208329004545	0.49991349737	2.0006923804	1.58105913815	0.0	8.0	0.0	0.0	6.0	0.0	0.0	4.0	0.0	0.0
G	G	132	116.0	0.048076923	30.4707		0.0	3.0	0.0	0.0	0.0	0.0	0.0	2.0	0.0	0.0	1.0	0.0	0.0	0.0	0.0	0.0	0.0	0.0	0.0	2.0	0.0	0.0	1.0	0.0	0.0	0.0	0.0	0.0	0.0	0.0	0.0	0.0	0.0	0.0	3.0	0.0	0.0	1.0	0.0	0.0	3.0	0.0	0.0
T	T	133	117.0	0.023255814	29.3606		0.0	1.0	0.0	0.0	0.0	0.0	0.0	0.0	0.0	0.0	0.0	0.0	0.0	0.0	0.0	0.0	0.0	0.0	0.0	0.0	0.0	0.0	0.0	0.0	0.0	0.0	0.0	0.0	1.0	0.0	0.0	0.0	0.0	0.0	1.0	0.0	0.0	0.0	0.0	0.0	2.0	0.0	0.0
L	L	134	118.0	0.009950249	26.5388		0.0	2.22960142205	0.0	0.0	1.1219041138	0.0	0.0	1.6654065137	0.0	0.0	0.0	0.0	0.0	0.0	0.0	0.0	0.0	0.0	0.0	0.0	0.0	0.0	0.0	0.0	0.0	1.11292107305	0.0	0.0	2.2158712586	0.0	0.0	0.0	0.0	0.0	0.552568551853	0.0	0.0	3.33800456579	0.0	0.832235022371	2.22524821976	0.475999827526	0.0
E	E	135	119.0	0.183856502	29.2042		0.483207478203	8.12284910359	0.173946395171	0.0	0.0	0.0	0.0	2.30667476365	0.0	0.0	0.0	0.0	0.0	0.0	0.0	0.0	0.0	0.0	0.0	0.0	0.0	0.0	0.0	0.0	0.0	3.45049637286	0.0	0.0	4.60279031594	0.0	0.0	0.0	0.0	0.0	6.86508793246	0.0	0.0	1.15747810499	0.0	0.0	3.46639496557	0.0	0.0
F	F	136	120.0	0.075	28.0244		0.0	1.25702210858	0.0	0.0	3.82628544579	0.0	0.0	0.0	0.0	0.0	0.0	0.0	0.0	0.0	0.0	0.0	0.0	0.0	0.0	0.0	0.0	0.0	0.0	0.0	0.0	0.0	0.0	0.0	2.48254080534	0.0	0.0	1.19939012503	0.0	0.0	0.0	0.0	0.0	1.25250045766	0.0	0.0	0.0	0.0	0.0
N	N	137	121.0	0.314720812	30.4172		0.907247940552	2.51404421716	0.326593680571	0.451273767775	0.0	0.586315669789	0.455066135671	0.0	0.568855912186	0.0	0.0	0.0	0.0	0.0	0.0	0.0	0.0	0.0	0.0	0.0	0.0	0.0	0.0	0.0	0.455878532227	0.0	0.78258697895	2.7346276347	4.96474718989	1.13937797697	0.461628743261	0.0	1.45997726968	1.37173388037	2.46177573768	0.729773501617	1.8169957622	1.25224788596	1.04904539323	2.72838542176	0.0	1.56050989837	0.0
N	N	138	122.0	0.569767442	29.3112		2.7218780059	1.25685041132	0.979829345736	1.35382130333	1.27542848193	1.75894700937	0.910132271342	0.0	1.13771182437	0.449774520171	0.0	2.68691734949	0.0	0.0	0.0	0.454726768109	0.0	1.46533801693	0.912659253793	0.0	1.29357798193	0.444096187947	0.0	3.02807482713	0.455794921659	0.0	0.7824434483	2.7347202758	0.0	1.13941657573	0.461628743261	0.0	1.45997726968	0.914135287968	1.2313147463	0.486327355182	2.72561908674	3.75626707809	1.57364051482	1.36382924856	1.24951402702	0.780047065602	0.444096187947
E	E	139	123.0	0.130044843	31.0345		0.0	0.0	0.0	0.0	0.0	0.0	0.0	0.0	0.0	0.0	0.0	0.0	0.0	0.0	0.0	0.0	0.0	0.0	0.0	0.0	0.0	0.0	0.0	0.0	0.0	1.20691950765	0.0	0.0	1.20731460019	0.0	0.0	0.0	0.0	0.0	2.39770385008	0.0	0.0	0.0	0.0	0.0	0.0	0.0	0.0
S	S	140	124.0	0.663461538	31.849		3.63176984868	1.25571061443	1.30737478571	0.45133739584	1.27517752985	0.586398338302	0.455066135671	0.0	0.568855912186	0.0	0.0	0.0	0.0	0.0	0.0	0.0	0.0	0.0	0.456329626896	0.0	0.646788990965	0.0	0.0	0.0	0.456063485853	0.0	0.782904480848	3.19092307765	1.24070378029	1.32949270122	2.309991259	1.19815953558	7.30572950779	2.28630794638	3.69058361146	1.21633429026	3.63578909295	2.50296029685	2.09912861553	1.8187162015	4.99617559484	1.04022130163	0.445313048487
F	F	141	125.0	0.091666667	30.7977		0.0	0.0	0.0	0.0	0.0	0.0	0.0	0.0	0.0	0.0	0.0	0.0	0.0	0.0	0.0	0.0	0.0	0.0	0.0	0.0	0.0	0.0	0.0	0.0	0.0	0.0	0.0	0.0	1.24127040267	0.0	0.0	0.0	0.0	0.0	1.2313147463	0.0	0.0	0.0	0.0	0.0	1.24951402702	0.0	0.0
N	N	142	126.0	0.563953488	32.4428		0.453623970276	0.0	0.163296840285	0.0	0.0	0.0	0.0	0.0	0.0	0.0	0.0	0.0	0.0	0.0	0.0	0.0	0.0	0.0	0.0	0.0	0.0	0.0	0.0	0.0	0.0	0.0	0.0	0.911454041941	1.24122326028	0.379755784383	0.0	0.0	0.0	0.0	0.0	0.0	0.45421571497	1.25250045766	0.262242165467	0.0	1.24951402702	0.0	0.0
W	W	143	127.0	0.042105263	29.7051		0.0	0.0	0.0	0.0	0.0	0.0	0.0	0.0	0.0	0.0	0.0	0.0	0.0	0.0	0.0	0.0	0.0	0.0	0.0	0.0	0.0	0.0	0.0	0.0	0.0	0.0	0.0	0.0	0.0	0.0	0.0	0.0	0.0	0.0	0.0	0.0	0.0	0.0	0.0	0.0	0.0	0.0	0.0
T	T	144	128.0	0.645348837	32.2979		3.49828885879	3.00293769362	1.25932392131	0.999531882466	0.0	1.29863787127	1.5	1.0	1.87507661281	0.5	0.0	2.9869603868	0.5	0.0	3.2730818556	0.5	1.0	1.6112291157	0.99940657483	0.0	1.41653123531	0.5	0.0	3.4092555952	0.5	0.0	0.858328396302	2.9988003018	0.0	1.24944507173	0.5	1.0	1.58133271703	0.999815016928	3.00111051471	0.531909662884	1.99822802169	0.0	1.1536801265	2.99827037176	4.00462033343	1.7148715705	1.9980453409
G	G	145	129.0	0.326923077	31.1973		0.0	2.0	0.0	0.0	1.0	0.0	0.0	1.0	0.0	0.0	0.0	0.0	0.0	0.0	0.0	0.0	0.0	0.0	0.0	1.0	0.0	0.0	0.0	0.0	0.0	0.0	0.0	0.516746794444	0.0	0.215301677563	0.0	0.0	0.0	0.0	1.0	0.0	0.0	1.0	0.0	0.0	0.0	0.0	0.0
V	V	146	130.0	0.08045977	27.4085		0.499991439701	1.00003424296	0.179988333119	0.0	0.0	0.0	0.5	0.0	0.625025537604	0.0	0.0	0.0	0.0	0.0	0.0	0.0	0.0	0.0	0.0	0.0	0.0	0.0	0.0	0.0	0.0	0.0	0.0	0.999991021249	1.00001795799	0.416644567006	0.0	0.0	0.0	0.0	1.0	0.0	1.0	1.0	0.577351590497	0.5	3.0	0.285976806269	0.0
T	T	147	131.0	0.38372093	25.0651		0.999933582542	2.00026572278	0.359958920215	0.0	2.0	0.0	0.0	2.0	0.0	0.0	0.0	0.0	0.0	0.0	0.0	0.0	0.0	0.0	0.0	1.0	0.0	0.0	0.0	0.0	0.0	2.0	0.0	0.499953468997	7.00130323194	0.20830476693	0.0	2.0	0.0	1.24978629309	5.50280405615	0.664896400412	0.0	1.0	0.0	0.0	3.0	0.0	0.0
Q	Q	148	132.0	0.342222222	23.5898		0.0	1.22058900849	0.0	0.0	0.0	0.0	0.0	0.0	0.0	0.0	0.0	0.0	0.0	0.0	0.0	0.0	0.0	0.0	0.0	0.0	0.0	0.0	0.0	0.0	0.0	0.0	0.0	0.0	3.62142286076	0.0	0.0	0.0	0.0	0.0	1.19869899143	0.0	0.0	1.21681729387	0.0	0.0	1.21436284138	0.0	0.0
N	N	149	133.0	0.502564103	20.7438		0.453623970276	6.2851105429	0.163296840285	0.0	0.0	0.0	0.455066135671	3.73823757387	0.568855912186	0.0	0.0	0.0	0.0	0.0	0.0	0.0	1.24863086418	0.0	0.456329626896	2.4734058438	0.646788990965	0.0	1.33647749659	0.0	0.455794921659	2.48129462684	0.7824434483	0.455710880042	4.96508161067	0.189871167101	0.0	3.59817037508	0.0	0.0	1.2313147463	0.0	0.0	6.26250228832	0.0	0.454609749521	1.24951402702	0.260015688534	0.0
G	G	150	134.0	0.182692308	17.9311		0.0	4.0	0.0	0.0	0.0	0.0	0.0	1.0	0.0	0.0	0.0	0.0	0.0	0.0	0.0	0.0	0.0	0.0	0.0	1.0	0.0	0.0	0.0	0.0	0.0	2.0	0.0	0.0	4.0	0.0	0.0	1.0	0.0	0.0	5.0	0.0	0.0	4.0	0.0	0.0	3.0	0.0	0.0
T	T	151	135.0	0.317307692	14.9384		3.4994456072	1.00074404492	1.25974033087	0.0	1.0	0.0	0.999881793763	0.0	1.24990331137	0.0	0.0	0.0	0.0	0.0	0.0	0.0	0.0	0.0	0.0	0.0	0.0	0.0	0.0	0.0	0.0	0.0	0.0	2.49954099566	0.0	1.04142952659	0.999613412525	1.00182847256	3.16144278721	0.9998839327	0.0	0.531946326631	0.499993805096	2.00011576144	0.288672218611	2.4995580628	0.0	1.42963126377	0.999931411838
S	S	152	136.0	0.109677419	11.3638		0.0	2.51404421716	0.0	0.0	1.27542848193	0.0	0.0	1.24607919129	0.0	0.0	1.28755850167	0.0	0.0	1.2839348101	0.0	0.0	1.24863086418	0.0	0.0	2.4734058438	0.0	0.0	1.33647749659	0.0	0.0	0.0	0.0	0.0	1.24127040267	0.0	0.0	0.0	0.0	0.0	1.2313147463	0.0	0.454234856411	0.0	0.262253216808	0.0	1.24951402702	0.0	0.0
S	S	153	137.0	0.548717949	9.81762		0.0	0.0	0.0	0.0	0.0	0.0	0.0	0.0	0.0	0.0	0.0	0.0	0.0	0.0	0.0	0.0	0.0	0.0	0.0	0.0	0.0	0.0	0.0	0.0	0.0	0.0	0.0	0.0	0.0	0.0	0.0	0.0	0.0	0.5	1.00006179961	0.266004037686	0.0	0.0	0.0	0.0	0.0	0.0	0.0
A	A	154	138.0	0.062015504	6.66103		7.0	2.0	2.51987980552	4.0	0.0	5.19698428455	1.0	1.0	1.25005107521	0.5	0.0	2.9869603868	0.5	0.0	3.2730818556	0.5	0.0	1.6112291157	0.5	0.0	0.708686169868	0.5	0.0	3.4092555952	0.0	0.0	0.0	4.0	2.0	1.66659323195	0.0	0.0	0.0	1.0	0.0	0.532008075372	5.0	2.0	2.88675795249	3.0	1.0	1.71586083762	1.0
C	C	155	139.0	0.0	9.5738		0.0	1.25702210858	0.0	0.0	0.0	0.0	0.0	0.0	0.0	0.0	0.0	0.0	0.0	0.0	0.0	0.0	0.0	0.0	0.0	0.0	0.0	0.0	0.0	0.0	0.0	0.0	0.0	0.0	1.24127040267	0.0	0.0	0.0	0.0	0.0	0.0	0.0	0.0	0.0	0.0	0.0	0.0	0.0	0.0
K	K	156	140.0	0.470338983	11.8268		5.03607957139	0.0	1.81290217299	2.54154236234	0.0	3.30208892889	1.08778572755	0.0	1.35978771832	0.0	0.0	0.0	0.0	0.0	0.0	0.359675863901	0.0	1.15904044827	0.72728040439	0.0	1.03082712841	0.364548308227	0.0	2.48567671908	1.09667166829	0.0	1.88260886862	1.43822528363	0.0	0.599234130927	0.350780685821	0.0	1.10940194998	0.724657051779	0.0	0.385523403422	2.88278800379	0.0	1.66438223906	1.80543620622	0.0	1.03262576035	2.20029162048
R	R	157	141.0	0.361313869	15.276		0.0	3.19346194045	0.0	0.0	1.06767945702	0.0	0.0	0.0	0.0	0.0	0.0	0.0	0.0	0.0	0.0	0.0	0.0	0.0	0.0	0.0	0.0	0.0	0.0	0.0	0.0	0.0	0.0	0.0	3.18244817769	0.0	0.0	0.0	0.0	0.0	3.17548428668	0.0	0.0	2.12532178278	0.0	0.0	4.25167121478	0.0	0.0
K	K	158	142.0	0.615384615	17.763		8.04881876844	3.27324863807	2.89743655327	1.00585796193	2.19754076281	1.30685700515	4.52680686632	0.0	5.6587397905	1.00645819774	0.0	6.01250153525	0.502353832537	0.0	3.28849042873	2.00818262055	0.0	6.47128461576	3.01286030651	0.0	4.27034486193	1.00714500725	0.0	6.8672295023	2.50550212797	0.0	4.30108724687	6.02533385949	4.36309181604	2.51044515761	0.505769980765	0.0	1.59958123575	3.01075052656	1.08966411116	1.60174359306	3.51998890817	2.181729608	2.03227119467	5.02776724014	2.17990963948	2.875649636	2.01519113796
S	S	159	143.0	0.855345912	15.8943		0.500055343418	1.0	0.18001133736	0.0	1.0	0.0	0.0	1.0	0.0	0.0	0.0	0.0	0.0	0.0	0.0	0.0	0.0	0.0	0.0	1.0	0.0	0.0	0.0	0.0	0.500107339153	3.00128943645	0.858512660788	0.500092937232	1.0	0.208362876134	0.0	0.0	0.0	0.500061699547	6.00074082573	0.266036862343	0.0	1.0	0.0	1.0	2.00026810107	0.571953612538	0.0
N	N	160	144.0	0.346153846	16.1032		3.63694273264	2.51082599794	1.30923693512	0.905157460928	1.27353512801	1.17602227487	1.82423213637	0.0	2.28038334349	0.901409302704	0.0	5.38494775894	0.900436787642	0.0	5.89440662349	1.3650046163	0.0	4.3986703617	2.28502733688	0.0	3.23873454283	0.444096187947	0.0	3.02807482713	0.0	0.0	0.0	2.28300936983	3.71941047758	0.951211991057	0.0	0.0	0.0	0.917709869586	3.68631885686	0.488229061468	2.73293131341	2.50090224177	1.57786224051	1.82329279361	1.24752594614	1.04283890002	1.3331652642
N	N	161	145.0	0.451612903	13.9239		3.62957424463	2.51349458705	1.30658440595	1.35437413994	1.27511584822	1.75966528017	1.36519840701	1.24607919129	1.70656773656	0.899549040342	1.28755850167	5.37383469897	0.900436787642	1.2839348101	5.89440662349	0.909453536218	1.24863086418	2.93067603387	1.36898888069	1.2367029219	1.9403669729	0.444096187947	1.33647749659	3.02807482713	0.0	0.0	0.0	2.27893841652	0.0	0.949515835249	0.0	0.0	0.0	0.457067643984	1.2313147463	0.243163677591	3.17993885923	2.50458946576	1.83594275806	2.27358876728	1.24907058818	1.30038730887	1.33242141238
S	S	162	146.0	0.105769231	14.5881		0.453633069211	2.51390448977	0.163300115746	0.0	1.27542848193	0.0	0.0	0.0	0.0	0.0	0.0	0.0	0.0	0.0	0.0	0.0	0.0	0.0	0.0	1.2367029219	0.0	0.0	0.0	0.0	0.0	1.24064731342	0.0	0.0	4.96508161067	0.0	0.0	0.0	0.0	0.0	0.0	0.0	0.0	2.50500091533	0.0	0.454609749521	0.0	0.260015688534	0.0
F	F	163	147.0	0.054166667	14.1319		0.0	2.51404421716	0.0	0.0	0.0	0.0	0.0	0.0	0.0	0.0	0.0	0.0	0.0	0.0	0.0	0.0	0.0	0.0	0.0	0.0	0.0	0.0	0.0	0.0	0.0	1.24064731342	0.0	0.0	1.24127040267	0.0	0.0	0.0	0.0	0.0	1.2313147463	0.0	0.0	2.50500091533	0.0	0.0	1.24951402702	0.0	0.0
F	F	164	148.0	0.008333333	15.3514		0.0	2.51404421716	0.0	0.0	2.55085696386	0.0	0.0	1.24607919129	0.0	0.0	0.0	0.0	0.0	0.0	0.0	0.0	0.0	0.0	0.0	1.2367029219	0.0	0.0	0.0	0.0	0.0	0.0	0.0	0.0	1.24127040267	0.0	0.0	0.0	0.0	0.0	1.2313147463	0.0	0.0	1.25250045766	0.0	0.0	3.74854208106	0.0	0.0
S	S	165	149.0	0.141935484	18.811		0.0	1.25702210858	0.0	0.0	1.27542848193	0.0	0.0	0.0	0.0	0.0	0.0	0.0	0.0	0.0	0.0	0.0	0.0	0.0	0.0	0.0	0.0	0.0	0.0	0.0	0.0	1.24064731342	0.0	0.0	0.0	0.0	0.0	0.0	0.0	0.0	3.69394423891	0.0	0.0	0.0	0.0	0.0	1.24951402702	0.0	0.0
R	R	166	150.0	0.120437956	20.746		0.499923912562	6.69294236021	0.179964024509	0.49990167628	2.2451898203	0.649495288862	0.0	1.11101028741	0.0	0.0	0.0	0.0	0.0	0.0	0.0	0.0	1.1111319087	0.0	0.0	0.0	0.0	0.0	0.0	0.0	0.499860180271	2.21874907265	0.858088373814	1.49959070951	3.32832670886	0.624801931791	0.0	1.09170701726	0.0	1.49964125058	4.42221806925	0.797821255471	0.499890532762	3.33971443074	0.288612594165	0.999805347164	3.33838676636	0.571842280146	0.0
L	L	167	151.0	0.0	19.478		0.0	1.8345828991	0.0	0.0	0.613657563773	0.0	0.0	1.8178976857	0.0	0.0	0.624674154463	0.0	0.0	0.622992495571	0.0	0.0	0.605040952154	0.0	0.0	2.40907625009	0.0	0.0	0.64554028239	0.0	0.0	2.41742996261	0.0	0.0	1.81397373648	0.0	0.0	0.0	0.0	0.0	3.59698769338	0.0	0.0	1.82118358928	0.0	0.0	1.82487788478	0.0	0.0
N	N	168	152.0	0.015384615	20.5222		0.0	1.25702210858	0.0	0.0	2.55085696386	0.0	0.0	0.0	0.0	0.0	0.0	0.0	0.0	0.0	0.0	0.0	0.0	0.0	0.0	0.0	0.0	0.0	0.0	0.0	0.0	1.24064731342	0.0	0.0	2.48254080534	0.0	0.0	0.0	0.0	0.0	3.69394423891	0.0	0.0	2.50500091533	0.0	0.0	0.0	0.0	0.0
W	W	169	153.0	0.070175439	18.6877		0.0	0.0	0.0	0.0	0.0	0.0	0.0	0.0	0.0	0.0	0.0	0.0	0.0	0.0	0.0	0.0	0.0	0.0	0.0	0.0	0.0	0.0	0.0	0.0	0.0	0.0	0.0	0.0	0.0	0.0	0.0	0.0	0.0	0.0	0.0	0.0	0.0	0.0	0.0	0.0	0.0	0.0	0.0
L	L	170	154.0	0.0	21.8056		0.0	2.41254833655	0.0	0.0	0.0	0.0	0.0	0.0	0.0	0.0	0.0	0.0	0.0	0.0	0.0	0.0	0.0	0.0	0.0	1.78514161973	0.0	0.0	0.0	0.0	0.0	1.1927457312	0.0	0.0	1.79080813346	0.0	0.0	0.0	0.0	0.0	1.77871950697	0.0	0.0	1.202454389	0.0	0.0	3.00072095407	0.0	0.0
T	T	171	155.0	0.145348837	21.972		0.0	0.0	0.0	0.0	2.0	0.0	0.0	0.0	0.0	0.0	0.0	0.0	0.0	0.0	0.0	0.0	0.0	0.0	0.0	0.0	0.0	0.0	0.0	0.0	0.0	0.0	0.0	0.0	2.0	0.0	0.0	0.0	0.0	0.0	1.0	0.0	0.0	1.0	0.0	0.0	2.0	0.0	0.0
H	H	172	156.0	0.305084746	25.0853		0.907393769071	5.028023609	0.326646176334	0.0	1.27542848193	0.0	0.0	1.24607919129	0.0	0.0	0.0	0.0	0.0	0.0	0.0	0.0	1.24863086418	0.0	0.0	0.0	0.0	0.0	0.0	0.0	0.0	1.24064731342	0.0	0.911750869855	6.20618530394	0.379879457231	0.0	2.39878025006	0.0	1.3712415912	7.38788847783	0.729511599803	0.0	6.26250228832	0.0	0.0	6.24757013511	0.0	0.0
L	L	173	157.0	0.35483871	27.836		8.92573630055	3.19577917314	3.21311180759	1.6116159495	0.647800560728	2.09388569057	4.02485556216	0.0	5.03127502304	1.57780673338	0.0	9.42569242128	0.83127639768	0.0	5.44167138847	3.31237430854	0.626535545329	10.673987856	4.10423088357	0.628660535745	5.81722333027	0.78869624973	0.0	5.3777342046	2.48902959346	0.0	4.2728095586	4.91461920298	1.89207892907	2.04766777532	0.823280191574	0.0	2.60375980443	2.47246537397	0.625441132751	1.31537154503	6.52810985653	0.635056475837	3.76901460861	3.25045463666	2.54696835854	1.85910927183	1.57053047269
K	K	174	158.0	0.644230769	29.6388		3.66709238498	3.74899180019	1.32009029227	0.922765118923	0.0	1.19889895534	1.38163325424	0.0	1.72711213501	0.453758484945	0.0	2.71071723941	0.453579599058	0.0	2.96920631149	0.458546961994	0.0	1.47764843217	1.38908421538	1.22702565673	1.96884954445	0.449609639068	0.0	3.06566835529	0.462940323582	0.0	0.794709651047	2.76512350274	3.70072272992	1.15208402879	0.0	0.0	0.0	1.85446625075	2.4434747914	0.986591020906	1.84188508521	2.48550806891	1.06341528346	1.37689997274	0.0	0.787522913511	0.450554559243
F	F	175	159.0	0.612903226	28.2063		2.33284002345	0.0	0.839782352085	1.35736344882	0.0	1.76354912798	1.39311320361	0.0	1.74146265806	0.914722881532	0.0	5.46448202407	0.919870495285	0.0	6.02162285524	0.91309233086	0.0	2.94240189762	0.933505935985	0.0	1.32312549264	0.914045808372	0.0	6.23243157292	0.0	0.0	0.0	1.875464465	0.0	0.781409096032	0.0	0.0	0.0	0.0	0.0	0.0	0.918081353095	0.0	0.530055729415	0.466743190169	0.0	0.266955453745	0.918932431436
K	K	176	160.0	0.453488372	29.7502		9.71844866885	4.63107736305	3.4984746488	0.480750850279	2.46144825235	0.624613653421	0.971090439322	2.32637144786	1.2139126478	0.482820508722	0.0	2.88433146697	0.482954901219	0.0	3.16150184851	0.48259299258	1.20327215595	1.55513576136	0.486754186989	2.2952126988	0.689911920889	0.482267010706	1.21044094779	3.28834300925	0.0	1.14708820111	0.0	7.29482732389	1.14609842959	3.03937746156	0.49332704597	0.0	1.56022839597	1.94664218791	0.0	1.03562936383	6.75931809917	1.19590598516	3.90250305524	4.85886762503	0.0	2.77904689098	0.965906449924
Y	Y	177	161.0	0.019011407	28.2822		0.499988951014	5.02808843432	0.179987437235	0.499961002031	0.0	0.649572367611	0.0	1.24607919129	0.0	0.0	0.0	0.0	0.0	1.2839348101	0.0	0.0	0.0	0.0	0.0	1.2367029219	0.0	0.0	1.33647749659	0.0	0.0	0.0	0.0	0.499988396381	2.48254080534	0.208319319366	0.0	0.0	0.0	0.499860553191	3.69394423891	0.265929850857	0.0	1.25250045766	0.0	0.0	1.24951402702	0.0	0.0
P	P	178	162.0	0.327044025	31.4515		1.00039791154	0.0	0.360126070682	1.00178073769	0.0	1.30155968759	0.0	0.0	0.0	0.0	0.0	0.0	0.0	0.0	0.0	0.0	0.0	0.0	0.0	0.0	0.0	0.0	0.0	0.0	0.500812419668	0.0	0.859723042043	1.50102472979	0.0	0.625399413914	0.0	0.0	0.0	0.500233221078	0.0	0.266128113183	0.500471718948	0.0	0.288948142933	2.00351532546	1.00053507854	1.14591782817	0.0
A	A	179	163.0	0.534482759	31.6487		0.0	2.0	0.0	0.0	0.0	0.0	0.0	0.0	0.0	0.0	0.0	0.0	0.0	0.0	0.0	0.0	0.0	0.0	0.0	0.0	0.0	0.0	0.0	0.0	0.0	0.0	0.0	0.0	3.0	0.0	0.0	0.0	0.0	0.0	2.0	0.0	0.500131646768	2.0	0.288751801719	0.0	1.0	0.0	0.0
L	L	180	164.0	0.019900498	30.8743		0.0	3.02183404698	0.0	0.0	1.83368626682	0.0	0.0	2.99747881417	0.0	0.0	1.23224887194	0.0	0.0	1.22995000169	0.0	0.0	1.80063500023	0.0	0.0	1.78858587049	0.0	0.0	1.27104067908	0.0	0.0	1.19545694164	0.0	0.0	1.19573135172	0.0	0.0	1.16527970231	0.0	0.0	1.78126399995	0.0	0.0	1.20450635612	0.0	0.0	3.00350359932	0.0	0.0
N	N	181	165.0	0.456410256	33.3272		0.45363531074	7.54203541642	0.163300922658	0.0	2.55085696386	0.0	0.0	0.0	0.0	0.0	0.0	0.0	0.0	0.0	0.0	0.0	0.0	0.0	0.0	0.0	0.0	0.0	0.0	0.0	0.0	0.0	0.0	0.0	4.96508161067	0.0	0.0	1.19939012503	0.0	0.0	2.46262949261	0.0	0.454232505395	5.0099065224	0.262251859446	0.0	4.99805610809	0.0	0.0
V	V	182	166.0	0.143678161	32.7871		0.499837910315	6.00389393945	0.179933065176	0.0	2.0	0.0	0.0	0.0	0.0	0.0	0.0	0.0	0.0	0.0	0.0	0.0	0.0	0.0	0.0	0.0	0.0	0.0	0.0	0.0	0.499723521061	2.00221550676	0.857853776854	0.499940258226	3.00071715836	0.208299262684	0.498961251816	0.0	1.57804750405	1.49926132796	3.0029590597	0.797619133569	0.0	5.0	0.0	0.999664566095	1.00067154359	0.571761759905	0.0
T	T	183	167.0	0.470930233	34.6919		0.0	3.0	0.0	0.0	2.0	0.0	0.0	1.0	0.0	0.0	0.0	0.0	0.0	0.0	0.0	0.0	0.0	0.0	0.0	0.0	0.0	0.0	0.0	0.0	0.0	1.0	0.0	0.5	6.0	0.208324153994	0.0	0.0	0.0	0.0	4.0	0.0	0.0	4.0	0.0	0.0	2.0	0.0	0.0
M	M	184	168.0	0.129464286	34.4859		0.0	0.0	0.0	0.0	0.0	0.0	0.0	0.0	0.0	0.0	0.0	0.0	0.0	0.0	0.0	0.0	0.0	0.0	0.0	0.0	0.0	0.0	0.0	0.0	0.0	0.0	0.0	1.00033254193	0.0	0.416786861019	0.0	0.0	0.0	1.00031019317	0.0	0.532173100642	0.0	0.0	0.0	0.0	0.0	0.0	0.0
P	P	185	169.0	0.352201258	37.538		1.00034484158	0.999918130924	0.360106966406	0.0	0.0	0.0	0.0	0.0	0.0	0.0	0.0	0.0	0.0	0.0	0.0	0.0	0.0	0.0	0.0	0.0	0.0	0.0	0.0	0.0	0.0	1.0	0.0	0.500166506716	0.9999141323	0.208393528735	0.0	0.0	0.0	0.0	1.0	0.0	0.0	1.0	0.0	0.0	2.0	0.0	0.501360496625
N	N	186	170.0	0.0	37.6896		0.0	0.0	0.0	0.0	0.0	0.0	0.0	0.0	0.0	0.0	0.0	0.0	0.0	0.0	0.0	0.0	0.0	0.0	0.0	0.0	0.0	0.0	0.0	0.0	0.0	1.24064731342	0.0	0.0	1.24127040267	0.0	0.0	0.0	0.0	0.0	0.0	0.0	0.0	0.0	0.0	0.0	0.0	0.0	0.0
N	N	187	171.0	0.712820513	40.917		3.17669936352	2.51289891384	1.14355722491	0.451273767775	0.0	0.586315669789	0.455337158768	0.0	0.569194704901	0.0	0.0	0.0	0.451210572056	0.0	2.9536982729	0.0	0.0	0.0	0.456594737113	0.0	0.647164750853	0.0	0.0	0.0	0.0	1.24043005547	0.0	1.82375598939	2.48133950556	0.759864847161	0.0	0.0	0.0	1.37290194237	1.22963634005	0.730394920033	1.81711050972	1.25234123732	1.0491116429	0.454772136069	0.0	0.260108566106	0.444391750839
E	E	188	172.0	0.373056995	40.1924		0.473613632988	6.0988223436	0.170492775627	0.0	1.23664856994	0.0	0.0	2.42043094434	0.0	0.0	0.0	0.0	0.0	0.0	0.0	0.0	0.0	0.0	0.0	2.40565513573	0.0	0.0	1.28820321728	0.0	0.0	0.0	0.0	0.47492718659	1.20591509669	0.19787760871	0.0	0.0	0.0	0.95142080745	1.19756671103	0.50616355264	0.0	2.43280498675	0.0	0.0	0.0	0.0	0.0
K	K	189	173.0	0.733333333	41.8715		6.164544303	2.44124416477	2.21913009991	1.29445347907	2.47372850416	1.68181359695	3.37194364998	1.21151256304	4.2151017852	1.33835061979	0.0	7.99520056993	0.689277960193	0.0	4.51212636994	2.0686444163	0.0	6.66612022718	3.37440964703	0.0	4.78279489663	0.640477911942	0.0	4.36710580978	0.672640548778	0.0	1.15469296704	1.37713357096	0.0	0.573780372215	0.0	0.0	0.0	1.36003413576	0.0	0.723549143005	3.39237899459	2.43350428366	1.9585954081	1.37121481512	1.21450903916	0.784271267073	2.52749642526
F	F	190	174.0	0.154166667	38.6094		0.0	1.25702210858	0.0	0.0	0.0	0.0	0.0	0.0	0.0	0.0	0.0	0.0	0.0	0.0	0.0	0.0	0.0	0.0	0.0	0.0	0.0	0.0	0.0	0.0	0.455973672973	0.0	0.782750302957	0.45574951904	3.723811208	0.189887265974	0.0	0.0	0.0	0.457119292925	0.0	0.243191155245	0.0	2.50500091533	0.0	0.0	0.0	0.0	0.0
D	D	191	175.0	0.259067358	35.7629		0.453623970276	1.25702210858	0.163296840285	0.0	0.0	0.0	0.0	0.0	0.0	0.0	0.0	0.0	0.0	0.0	0.0	0.0	0.0	0.0	0.0	0.0	0.0	0.0	0.0	0.0	0.0	0.0	0.0	0.0	0.0	0.0	0.0	0.0	0.0	0.0	1.2313147463	0.0	0.45421571497	1.25250045766	0.262242165467	0.0	0.0	0.0	0.0
K	K	192	176.0	0.016949153	32.5085		0.0	0.0	0.0	0.0	1.23685328731	0.0	0.0	0.0	0.0	0.0	0.0	0.0	0.0	0.0	0.0	0.0	0.0	0.0	0.0	0.0	0.0	0.0	0.0	0.0	0.0	0.0	0.0	0.0	1.20732903317	0.0	0.0	0.0	0.0	0.0	0.0	0.0	0.0	1.21681730451	0.0	0.0	1.21438390644	0.0	0.0
L	L	193	177.0	0.014925373	29.0788		0.0	1.80941411111	0.0	0.0	0.0	0.0	0.0	0.0	0.0	0.0	0.0	0.0	0.0	0.0	0.0	0.0	0.599750793863	0.0	0.0	1.18973456843	0.0	0.0	0.0	0.0	0.0	1.19211988742	0.0	0.0	1.1936959269	0.0	0.0	0.0	0.0	0.0	0.592894763033	0.0	0.0	0.601203042572	0.0	0.0	2.4000794675	0.0	0.0
Y	Y	194	178.0	0.0	26.8076		0.0	2.51404421716	0.0	0.0	0.0	0.0	0.0	0.0	0.0	0.0	0.0	0.0	0.0	0.0	0.0	0.0	1.24863086418	0.0	0.0	1.2367029219	0.0	0.0	0.0	0.0	0.0	1.24064731342	0.0	0.0	3.723811208	0.0	0.0	0.0	0.0	0.0	1.2313147463	0.0	0.0	1.25250045766	0.0	0.0	3.74854208106	0.0	0.0
I	I	195	179.0	0.030456853	23.0564		0.481018355657	2.17137052035	0.173158348643	0.0	0.0	0.0	0.0	0.0	0.0	0.0	0.0	0.0	0.0	0.0	0.0	0.0	0.0	0.0	0.0	0.0	0.0	0.0	0.0	0.0	0.0	0.0	0.0	0.963844198836	0.0	0.401584054608	0.0	0.0	0.0	0.0	0.0	0.0	0.0	1.08449695674	0.0	0.962965741292	0.0	0.550771734483	0.0
W	W	196	180.0	0.003508772	21.6454		0.0	0.0	0.0	0.0	0.0	0.0	0.0	0.0	0.0	0.0	0.0	0.0	0.0	0.0	0.0	0.0	0.0	0.0	0.0	0.0	0.0	0.0	0.0	0.0	0.0	0.0	0.0	0.0	0.0	0.0	0.0	0.0	0.0	0.0	0.0	0.0	0.0	0.0	0.0	0.0	0.0	0.0	0.0
G	G	197	181.0	0.0	19.1535		0.0	5.0	0.0	0.0	1.0	0.0	0.0	3.0	0.0	0.0	0.0	0.0	0.0	1.0	0.0	0.0	3.0	0.0	0.0	3.0	0.0	0.0	0.0	0.0	0.0	2.0	0.0	0.0	3.0	0.0	0.0	1.0	0.0	0.0	4.0	0.0	0.0	1.0	0.0	0.0	5.0	0.0	0.0
V	V	198	182.0	0.0	18.8276		0.499991452223	3.00010257859	0.179988337627	0.499924442619	0.0	0.649524867939	0.0	2.0	0.0	0.0	0.0	0.0	0.0	0.0	0.0	0.0	0.0	0.0	0.0	1.0	0.0	0.0	0.0	0.0	0.499687005605	2.00250866635	0.857791092348	0.999964113842	3.00021534013	0.41663335608	0.0	1.0	0.0	0.499910012345	6.00216087042	0.265956163527	0.499962022191	3.00045583758	0.2886538687	1.99945305305	4.00218958416	1.1435943968	0.0
H	H	199	183.0	0.0	16.2077		0.90733907529	2.51334467595	0.326626487512	0.451497200668	1.27364709944	0.586605964097	0.0	0.0	0.0	0.0	0.0	0.0	0.0	0.0	0.0	0.0	0.0	0.0	0.0	0.0	0.0	0.0	0.0	0.0	0.0	0.0	0.0	0.455730178446	2.48225449507	0.189879207748	0.0	1.19939012503	0.0	0.457106371949	6.15516886204	0.243184281181	1.81772977705	2.50171087562	1.04946917788	0.909413700744	1.24878106709	0.520142451432	0.0
H	H	200	184.0	0.017857143	15.7188		0.0	5.02808843432	0.0	0.0	0.0	0.0	0.0	1.24607919129	0.0	0.0	0.0	0.0	0.0	0.0	0.0	0.0	0.0	0.0	0.0	1.2367029219	0.0	0.0	0.0	0.0	0.0	1.24064731342	0.0	0.0	7.44762241601	0.0	0.0	1.19939012503	0.0	0.0	6.15657373152	0.0	0.0	1.25250045766	0.0	0.0	1.24951402702	0.0	0.0
P	P	201	185.0	0.0	14.9111		0.0	5.0	0.0	0.0	4.0	0.0	0.0	3.0	0.0	0.0	1.0	0.0	0.0	1.0	0.0	0.0	1.0	0.0	0.0	1.0	0.0	0.0	0.0	0.0	0.0	0.0	0.0	0.0	7.0	0.0	0.0	0.0	0.0	0.0	9.0	0.0	0.0	4.0	0.0	0.0	3.0	0.0	0.0
G	G	202	186.0	0.15483871	13.5983		0.0	3.0	0.0	0.0	1.0	0.0	1.0	1.0	1.25005107521	0.0	0.0	0.0	0.0	0.0	0.0	0.0	1.0	0.0	0.0	2.0	0.0	0.0	0.0	0.0	0.0	2.0	0.0	1.50003507743	3.0	0.624987076932	0.0	0.0	0.0	0.0	4.0	0.0	0.0	2.0	0.0	3.50023635787	2.0	2.00197282962	0.0
T	T	203	187.0	0.360465116	16.9224		0.0	15.0	0.0	0.0	3.0	0.0	0.0	2.0	0.0	0.0	1.0	0.0	0.0	0.0	0.0	0.0	0.0	0.0	0.0	2.0	0.0	0.0	0.0	0.0	0.0	1.0	0.0	0.0	6.0	0.0	0.0	0.0	0.0	0.0	10.0	0.0	0.0	9.0	0.0	0.0	3.0	0.0	0.0
D	D	204	188.0	0.466666667	20.4413		0.453661018745	3.77084743188	0.163310177098	0.902923498223	1.27410007762	1.1731198076	0.0	0.0	0.0	0.0	0.0	0.0	0.0	0.0	0.0	0.0	0.0	0.0	0.0	0.0	0.0	0.0	0.0	0.0	0.455839542583	0.0	0.782520047112	0.0	0.0	0.0	0.461628743261	0.0	1.45997726968	1.82868354105	0.0	0.97287441114	0.45422791557	2.50495321024	0.262249209503	1.36424573897	0.0	0.780285278793	0.0
N	N	205	189.0	0.662222222	19.9338		1.45229603684	3.53316469716	0.522801636409	0.475878026092	0.0	0.618282655741	0.966967242775	0.0	1.20875844152	0.483702792337	1.19777209519	2.88960215939	0.486683788378	1.18718462681	3.18591175431	0.485709432079	1.16899815385	1.56517835748	0.964756276936	0.0	1.36741886152	0.480150456103	1.23267188976	3.27391125801	0.0	0.0	0.0	0.968457359166	3.50552136992	0.403506120054	0.0	2.24894229478	0.0	0.0	1.16905035423	0.0	0.964265256959	1.1796995444	0.556720079766	0.484957836485	1.17190157431	0.277373386507	0.478782216856
D	D	206	190.0	0.192825112	17.2905		0.0	2.51404421716	0.0	0.0	0.0	0.0	0.0	0.0	0.0	0.0	0.0	0.0	0.0	0.0	0.0	0.0	0.0	0.0	0.0	0.0	0.0	0.0	0.0	0.0	0.0	2.48129462684	0.0	0.0	1.24127040267	0.0	0.0	0.0	0.0	0.0	2.46262949261	0.0	0.0	2.50500091533	0.0	0.0	1.24951402702	0.0	0.0
Q	Q	207	191.0	0.004444444	19.7208		0.0	1.22060297101	0.0	0.0	0.0	0.0	0.0	0.0	0.0	0.0	0.0	0.0	0.0	0.0	0.0	0.0	0.0	0.0	0.0	0.0	0.0	0.0	0.0	0.0	0.0	0.0	0.0	0.0	1.20732906699	0.0	0.0	0.0	0.0	0.0	0.0	0.0	0.0	1.21679660424	0.0	0.0	2.42855671645	0.0	0.0
I	I	208	192.0	0.348837209	22.5497		3.84979311787	3.25391517868	1.38585941902	0.480101973251	1.09038273553	0.623770602491	0.96342908405	1.08215531754	1.2043355624	0.0	0.0	0.0	0.479606682071	0.0	3.13958385782	0.481542350143	0.0	1.55175010999	0.482228062397	1.07957271877	0.683496717086	0.0	0.0	0.0	0.0	2.16037290436	0.0	4.0964998317	1.62193747728	1.70679972355	0.0	0.0	0.0	1.9311844081	3.23020981246	1.02740570014	3.36950701889	4.33583296683	1.94539023655	1.92722918277	1.08168751844	1.10228569327	0.476855923771
F	F	209	193.0	0.387096774	20.8304		2.26880045477	2.51299950819	0.816729206962	0.451369166156	0.0	0.586439615761	1.36584983708	0.0	1.70738205741	0.0	0.0	0.0	0.0	0.0	0.0	0.0	0.0	0.0	0.912919169315	0.0	1.293946379	0.0	0.0	0.0	0.0	0.0	0.0	2.7355571635	2.47949440346	1.13976526358	0.0	0.0	0.0	0.914315851797	1.23066001787	0.486423416597	0.908647947511	3.75503404371	0.524609337698	1.36412017328	1.24878201702	0.780213461045	0.0
L	L	210	194.0	0.194029851	19.9051		0.0	3.3418519408	0.0	0.819325627859	0.562021113319	1.06450560298	0.0	1.10955944574	0.0	0.0	0.0	0.0	0.0	0.0	0.0	0.0	0.0	0.0	0.0	0.552913357331	0.0	0.0	0.0	0.0	0.0	0.0	0.0	2.50604411286	2.77384573092	1.04413903936	0.0	0.0	0.0	0.0	2.75998772977	0.0	1.66259890365	3.33961057296	0.959904121381	1.66447823952	1.11213683412	0.952004342084	0.0
Y	Y	211	195.0	0.0	22.9343		0.499988915266	1.25702210858	0.179987424366	0.499960895315	0.0	0.64957222896	0.0	1.24607919129	0.0	0.0	1.28755850167	0.0	0.0	0.0	0.0	0.0	0.0	0.0	0.0	1.2367029219	0.0	0.0	0.0	0.0	0.499190211883	0.0	0.856938268031	0.499988358057	0.0	0.208319303398	0.0	0.0	0.0	0.499766996287	1.2313147463	0.265880077829	0.0	0.0	0.0	0.999325447751	0.0	0.571567799943	0.0
A	A	212	196.0	0.293103448	25.5345		0.0	3.0	0.0	0.0	2.0	0.0	0.0	1.0	0.0	0.0	1.0	0.0	0.0	1.0	0.0	0.0	1.0	0.0	0.0	1.0	0.0	0.0	1.0	0.0	0.5	0.0	0.858328396302	0.0	2.0	0.0	0.0	0.0	0.0	0.0	1.0	0.0	0.0	1.0	0.0	0.0	2.0	0.0	0.0
Q	Q	213	197.0	0.257777778	26.5165		3.6196839195	3.61994589571	1.30302405873	0.0	0.0	0.0	2.91903799508	1.20453382493	3.64894658432	0.705189736186	0.0	4.21274761433	0.0	0.0	0.0	0.0	0.0	0.0	2.20808225248	0.0	3.12967470852	0.680913077439	0.0	4.64281343821	1.46696396305	0.0	2.51827365167	2.20623250228	0.0	0.919223039103	0.0	0.0	0.0	1.4677880539	2.37643021536	0.780875097609	1.44896266102	1.21211186288	0.836560896911	0.729767938424	1.19591966482	0.417393408696	0.681332680235
A	A	214	198.0	0.550387597	25.9293		4.24759465246	2.0	1.52906114097	0.0	0.0	0.0	1.05702172979	2.0	1.32133114984	0.534874193666	0.0	3.1952960568	0.529997753777	0.0	3.46945206279	0.523893702904	0.0	1.68822557531	1.0542234962	2.0	1.49422722342	0.542119731204	0.0	3.69644945375	0.0	0.0	0.0	3.70938601755	0.0	1.54550940788	0.0	0.0	0.0	1.0505477462	0.0	0.558899884545	1.04843685356	3.0	0.605316684938	2.65489540385	1.0	1.51847701714	1.08380465603
S	S	215	199.0	0.44516129	24.2146		1.65438040534	3.0	0.595548539154	0.553065135863	0.0	0.718567704853	0.552766921116	0.0	0.69098688408	0.562353087272	0.0	3.35945279015	0.0	0.0	0.0	0.546142893834	0.0	1.75992266376	0.551267081957	0.0	0.781350713773	0.57070770496	0.0	3.89137687271	0.0	0.0	0.0	2.74816392271	0.0	1.14501784847	0.0	0.0	0.0	1.64768439262	0.0	0.876581402537	2.19613101559	2.0	1.26793973479	0.0	0.0	0.0	0.568242874609
G	G	216	200.0	0.028846154	26.6403		0.0	3.0	0.0	0.0	1.0	0.0	0.0	2.0	0.0	0.0	0.0	0.0	0.0	0.0	0.0	0.0	0.0	0.0	0.0	0.0	0.0	0.0	0.0	0.0	0.0	0.0	0.0	0.0	0.0	0.0	0.0	1.0	0.0	0.516166867905	2.00021797027	0.274604941965	0.0	0.0	0.0	0.0	1.0	0.0	0.0
R	R	217	201.0	0.116788321	26.8487		0.499971952705	1.11569720142	0.179981318136	0.499895600329	0.0	0.649487394707	0.0	0.0	0.0	0.0	0.0	0.0	0.0	0.0	0.0	0.0	0.0	0.0	0.0	0.0	0.0	0.0	0.0	0.0	0.0	0.0	0.0	0.499980998113	1.10941557482	0.208316236889	0.0	0.0	0.0	0.999914877208	1.10548459962	0.531962789359	0.499900953049	2.22719466226	0.288618610334	0.499957718319	2.22555348967	0.285952623109	0.0
I	I	218	202.0	0.0	26.3869		0.0	4.36201963541	0.0	0.960176543342	2.18090683289	1.24750560154	0.0	2.16655186047	0.0	0.0	0.0	0.0	0.0	0.0	0.0	0.0	2.16677207105	0.0	0.0	1.08057921826	0.0	0.0	1.1176665652	0.0	0.481602271481	2.16544466426	0.826745810671	1.44184051021	0.0	0.600740408968	0.0	1.10154427406	0.0	0.48198917282	1.08077192367	0.256422132182	0.481095715206	1.08529137369	0.277761376356	0.959897731221	3.27351992082	0.549016975039	0.0
T	T	219	203.0	0.0	29.2266		0.500011054273	1.0	0.179995394028	0.0	0.0	0.0	0.0	0.0	0.0	0.0	0.0	0.0	0.0	0.0	0.0	0.0	0.0	0.0	0.0	1.0	0.0	0.0	0.0	0.0	0.0	0.0	0.0	0.500011604189	3.0	0.208328988859	0.0	0.0	0.0	0.0	3.0	0.0	0.500016358918	0.0	0.288685240096	0.499654479754	1.00138495216	0.285779184717	0.0
V	V	220	204.0	0.0	29.447		0.0	5.0	0.0	0.0	0.0	0.0	0.0	2.0	0.0	0.0	1.0	0.0	0.0	1.0	0.0	0.0	1.0	0.0	0.0	2.0	0.0	0.0	1.0	0.0	0.0	0.0	0.0	0.0	4.0	0.0	0.0	1.0	0.0	0.0	3.0	0.0	0.0	3.0	0.0	0.0	3.0	0.0	0.0
S	S	221	205.0	0.0	32.909		0.0	3.0	0.0	0.0	0.0	0.0	0.0	2.0	0.0	0.0	1.0	0.0	0.0	0.0	0.0	0.0	0.0	0.0	0.0	2.0	0.0	0.0	1.0	0.0	0.0	0.0	0.0	0.0	2.0	0.0	0.0	1.0	0.0	0.0	0.0	0.0	0.0	4.0	0.0	0.0	1.0	0.0	0.0
T	T	222	206.0	0.040697674	35.5917		0.0	0.0	0.0	0.0	0.0	0.0	0.0	0.0	0.0	0.0	0.0	0.0	0.0	0.0	0.0	0.0	1.0	0.0	0.0	0.0	0.0	0.0	0.0	0.0	0.0	0.0	0.0	0.0	5.0	0.0	0.0	0.0	0.0	0.0	1.0	0.0	0.0	2.0	0.0	0.0	1.0	0.0	0.0
K	K	223	207.0	0.281021898	39.254		1.92614906572	2.4406752597	0.693380590449	0.0	0.0	0.0	0.482085124117	0.0	0.602631027744	0.0	0.0	0.0	0.0	0.0	0.0	0.0	0.0	0.0	0.482660821738	0.0	0.684110098206	0.0	0.0	0.0	0.9668059882	0.0	1.65967406677	2.41349343408	0.0	1.00557795565	0.0	0.0	0.0	1.45002640397	0.0	0.771425756418	0.481637336741	0.0	0.27807408241	0.964339376266	0.0	0.551557389968	0.0
R	R	224	208.0	0.653284672	38.384		1.00027219327	2.22867334714	0.360080814263	0.499435977862	3.37244376247	0.648890232022	1.50047191932	0.0	1.87566653607	0.0	0.0	0.0	0.0	0.0	0.0	0.0	0.0	0.0	0.500042350477	0.0	0.708746196263	0.0	0.0	0.0	0.0	2.21549518996	0.0	2.997481917	1.11056126711	1.24889576894	0.0	0.0	0.0	1.00003460349	3.31260094818	0.532026484709	0.999584552717	1.1141369001	0.577111731348	0.499857615641	4.4473714681	0.285895369021	0.500031035529
S	S	225	209.0	0.283870968	35.0237		0.453623970276	3.77106632574	0.163296840285	0.0	1.27542848193	0.0	0.0	0.0	0.0	0.0	0.0	0.0	0.0	0.0	0.0	0.0	1.24863086418	0.0	0.0	0.0	0.0	0.0	0.0	0.0	0.0	0.0	0.0	0.0	3.723811208	0.0	0.0	0.0	0.0	0.914290235657	4.92301137777	0.486409788603	0.0	3.75750137299	0.0	0.454679057648	1.24899073897	0.260055329567	0.0
Q	Q	226	210.0	0.128888889	32.8385		0.0	1.22061693892	0.0	0.0	0.0	0.0	0.0	0.0	0.0	0.0	0.0	0.0	0.0	0.0	0.0	0.0	0.0	0.0	0.0	0.0	0.0	0.0	0.0	0.0	0.0	0.0	0.0	0.0	1.20731458314	0.0	0.0	0.0	0.0	0.0	1.19885184413	0.0	0.0	0.0	0.0	0.0	0.0	0.0	0.0
Q	Q	227	211.0	0.253333333	29.3171		0.721530907563	1.22058900775	0.259738737575	0.0	0.0	0.0	0.0	1.2104087661	0.0	0.0	0.0	0.0	0.0	0.0	0.0	0.0	0.0	0.0	0.0	0.0	0.0	0.0	0.0	0.0	0.0	0.0	0.0	0.0	1.20719939044	0.0	0.0	0.0	0.0	0.0	0.0	0.0	0.0	2.43317735526	0.0	0.72606528381	0.0	0.415275662014	0.0
T	T	228	212.0	0.174418605	28.4075		2.0	1.0	0.71996565872	1.0	1.0	1.29924607114	2.0	0.0	2.50010215042	0.5	0.0	2.9869603868	1.0	0.0	6.5461637112	0.5	0.0	1.6112291157	1.5	1.0	2.1260585096	0.5	0.0	3.4092555952	1.0	0.0	1.7166567926	0.0	2.0	0.0	0.0	0.0	0.0	1.5	1.0	0.798012113058	0.5	1.0	0.288675795249	0.5	1.0	0.285976806269	0.5
V	V	229	213.0	0.14213198	24.9049		1.0	5.0	0.35998282936	0.0	3.0	0.0	0.5	2.0	0.625025537604	0.5	0.0	2.9869603868	0.0	1.0	0.0	0.5	1.0	1.6112291157	0.5	2.0	0.708686169868	0.0	0.0	0.0	0.0	0.0	0.0	0.0	5.0	0.0	0.0	0.0	0.0	0.0	5.0	0.0	0.0	2.0	0.0	0.5	2.0	0.285976806269	0.0
I	I	230	214.0	0.406091371	24.0951		4.33028613639	4.34020523148	1.55882865532	0.480018750688	2.18162450112	0.623662475904	0.4816867245	1.08229572804	0.602133007874	0.0	1.09439978495	0.0	0.0	1.09333194277	0.0	0.0	1.08338603552	0.0	0.964638684164	2.15823103629	1.36725218877	0.0	1.10770908377	0.0	0.964367015471	2.15959217458	1.65548718767	2.89216049454	5.40291519338	1.20501377648	0.484627929439	0.0	1.53271600081	3.3781045896	3.23334372892	1.79717892112	3.85092378413	2.16784217287	2.22333697165	2.88892011349	2.166613977	1.65232829524	0.0
P	P	231	215.0	0.06918239	20.9107		0.0	5.0	0.0	0.0	1.0	0.0	0.0	1.0	0.0	0.0	1.0	0.0	0.0	1.0	0.0	0.0	2.0	0.0	0.0	2.0	0.0	0.0	1.0	0.0	0.0	2.0	0.0	0.0	3.0	0.0	0.0	0.0	0.0	0.500009469504	2.0	0.266009075538	0.0	1.0	0.0	0.0	3.0	0.0	0.0
N	N	232	216.0	0.041025641	19.8805		0.0	2.51404421716	0.0	0.0	0.0	0.0	0.0	0.0	0.0	0.0	0.0	0.0	0.0	0.0	0.0	0.0	0.0	0.0	0.0	0.0	0.0	0.0	0.0	0.0	0.455794921659	2.48129462684	0.7824434483	0.911421760084	2.48254080534	0.379742334202	0.0	1.19939012503	0.0	0.0	3.69394423891	0.0	0.45428354444	0.0	0.262281326919	0.909219499043	3.74854208106	0.520031377068	0.0
I	I	233	217.0	0.060913706	18.4146		2.88651370558	4.34137105446	1.03909537072	0.0	2.18205650377	0.0	0.0	0.0	0.0	0.0	0.0	0.0	0.0	0.0	0.0	0.0	0.0	0.0	0.0	0.0	0.0	0.0	0.0	0.0	0.0	3.24288300378	0.0	1.92811156217	6.48346381452	0.80334441999	0.484596701708	0.0	1.53261723795	0.482529352257	2.1561314917	0.256709512005	0.481275480848	4.33751065475	0.277865164335	1.92608268205	4.33253996531	1.10162994805	0.0
G	G	234	218.0	0.009615385	16.5441		1.5530461634	5.00112273463	0.559069952026	1.55613948302	0.0	2.02180810945	0.0	0.0	0.0	0.0	0.0	0.0	0.0	0.0	0.0	0.0	0.0	0.0	0.0	1.0	0.0	0.0	0.0	0.0	0.0	1.0	0.0	1.03349023719	5.00070759606	0.430601958648	0.0	0.0	0.0	0.0	4.0	0.0	2.58676043462	2.00106124647	1.49347025116	0.517270934147	1.00023713375	0.295854979446	0.522364658961
S	S	235	219.0	0.161290323	13.5269		1.50006637612	5.00420828754	0.539998138303	0.0	1.00031211686	0.0	0.5	0.0	0.625025537604	0.0	0.0	0.0	0.0	0.0	0.0	0.0	1.0	0.0	0.0	2.0	0.0	0.0	0.0	0.0	0.0	1.0	0.0	1.49986025645	4.0054057945	0.624914238066	0.0	0.0	0.0	0.5	2.00037069204	0.266004037686	1.49980341042	2.00131246776	0.865913884438	1.00006714943	3.00342398336	0.571992018897	0.0
R	R	236	220.0	0.010948905	11.7329		0.0	1.11571427127	0.0	0.0	0.0	0.0	0.0	0.0	0.0	0.0	0.0	0.0	0.0	0.0	0.0	0.0	0.0	0.0	0.0	0.0	0.0	0.0	0.0	0.0	0.0	1.10930166164	0.0	0.999973778437	0.0	0.416637382817	0.0	0.0	0.0	0.0	1.10537528952	0.0	0.0	0.0	0.0	0.0	3.33809023136	0.0	0.0
P	P	237	221.0	0.044025157	9.73304		7.9978665348	1.00053379336	2.87909462404	7.48593155215	1.00377281717	9.72606715793	0.5	1.0	0.625025537604	0.0	0.0	0.0	0.0	0.0	0.0	0.0	0.0	0.0	0.0	1.0	0.0	0.0	0.0	0.0	0.0	1.0	0.0	6.99902330123	2.0005583473	2.91613121602	0.0	0.0	0.0	0.0	2.0	0.0	12.4889723994	1.00176909823	7.2105280785	1.0	2.0	0.571953612538	0.0
R	R	238	222.0	0.603508772	6.30379		1.00230401905	5.56647847904	0.360812236656	0.502878290313	1.11685433907	0.653362642949	0.0	1.11035140441	0.0	0.0	0.0	0.0	0.0	0.0	0.0	0.0	1.11081866123	0.0	0.0	2.20972691163	0.0	0.0	0.0	0.0	0.0	2.20386883418	0.0	1.50331053487	5.53145913818	0.626351790735	0.0	0.0	0.0	0.501561586984	4.404665031	0.266834814572	1.50738181681	4.43706617409	0.870289289421	0.0	3.32947586353	0.0	0.499896975816
V	V	239	223.0	0.132183908	3.79934		2.3929610001	2.02985453137	0.861424871363	1.30026642989	0.0	1.68936605047	0.805317115798	0.0	1.00668752649	0.405167400004	0.0	2.42043794767	0.81390267955	0.0	5.32794018532	0.415202575047	0.0	1.33797295566	0.798898468687	0.0	1.13233659178	0.403430667812	0.0	2.75079652302	0.40694619897	0.0	0.698586956686	3.18967462496	2.03290381749	1.32897253552	0.0	0.0	0.0	0.409050309761	0.0	0.217618068026	3.32257038501	1.6885457891	1.91829129633	1.19018707357	0.0	0.680731796327	0.402121194287
R	R	240	224.0	0.295620438			0.0	3.19406810761	0.0	0.0	0.0	0.0	0.0	1.06187552692	0.0	0.0	0.0	0.0	0.0	0.0	0.0	0.0	1.06167296915	0.0	0.0	0.0	0.0	0.0	0.0	0.0	0.0	0.0	0.0	0.486198261796	3.18320221406	0.202573683124	0.0	1.05103775533	0.0	0.0	2.11662720805	0.0	0.0	2.12598993791	0.0	0.0	2.12619281248	0.0	0.0
N	N	241	225.0	0.375	3.81497		16.3304629299	3.77106632574	5.87868625027	10.8305704266	1.27542848193	14.0715760749	2.27533067835	1.24607919129	2.84427956093	0.899549040342	0.0	5.37383469897	0.900436787642	0.0	5.89440662349	1.81890707244	0.0	5.86135206774	1.36898888069	0.0	1.9403669729	1.33228856384	0.0	9.08422448138	0.455794921659	1.24064731342	0.7824434483	14.1270372813	2.48254080534	5.88600618013	0.0	0.0	0.0	1.37120293195	3.69394423891	0.729491032772	11.3553928742	2.50500091533	6.55605413667	5.45564888153	2.4986102765	3.12037808653	1.77638475179
I	I	242	226.0	0.184079602	5.56647		0.0	3.25956889823	0.0	0.0	3.30339123491	0.0	0.0	1.0825794904	0.0	0.0	0.0	0.0	0.0	0.0	0.0	0.0	2.16677207105	0.0	0.0	1.07980030151	0.0	0.0	0.0	0.0	0.482222910471	1.07959854039	0.827811234809	0.48168058975	7.57628690434	0.20069140271	0.0	1.06865323569	0.0	0.964116686654	3.24127289249	0.512917862901	0.0	4.3551639489	0.0	0.962976782238	4.3331934197	0.550778049392	0.0
P	P	243	227.0	0.212903226	8.62444		0.0	3.0	0.0	0.0	2.0	0.0	0.0	3.0	0.0	0.0	1.0	0.0	0.0	1.0	0.0	0.0	1.0	0.0	0.0	2.0	0.0	0.0	1.0	0.0	0.0	2.0	0.0	0.0	2.0	0.0	0.0	1.0	0.0	0.0	4.0	0.0	0.0	0.0	0.0	0.49998325248	2.00013399363	0.285967227465	0.0
S	S	244	228.0	0.006451613	10.5248		0.0	0.0	0.0	0.0	0.0	0.0	0.0	0.0	0.0	0.0	0.0	0.0	0.0	0.0	0.0	0.0	0.0	0.0	0.0	1.2367029219	0.0	0.0	0.0	0.0	0.0	1.24064731342	0.0	0.0	0.0	0.0	0.0	0.0	0.0	0.0	1.2313147463	0.0	0.0	2.50500091533	0.0	0.0	0.0	0.0	0.0
R	R	245	229.0	0.02919708	11.3707		0.0	4.46173869479	0.0	0.0	1.12147824329	0.0	0.0	1.11113355353	0.0	0.0	0.0	0.0	0.0	0.0	0.0	0.0	1.11102923802	0.0	0.0	0.0	0.0	0.0	0.0	0.0	0.0	0.0	0.0	0.0	0.0	0.0	0.0	0.0	0.0	0.0	1.10534297494	0.0	0.0	1.1129895593	0.0	0.0	4.44937493406	0.0	0.0
I	I	246	230.0	0.0	13.6263		1.10859489017	0.0	0.399075125177	0.37340529312	0.0	0.485145360029	0.365509113285	0.0	0.45690506006	0.368830931906	0.0	2.20336676606	0.361414291129	0.0	2.3658771173	0.378328398547	0.0	1.21914746207	0.362451618093	0.0	0.513728897977	0.367596174847	0.0	2.50645863174	0.0	0.0	0.0	0.73444550327	0.0	0.306005476246	0.0	0.0	0.0	0.0	0.0	0.0	0.746801475687	0.0	0.431167019774	0.36858161966	0.0	0.21081158888	0.367963992243
S	S	247	231.0	0.012903226	16.4599		0.0	1.25702210858	0.0	0.0	0.0	0.0	0.0	0.0	0.0	0.0	0.0	0.0	0.0	0.0	0.0	0.0	0.0	0.0	0.0	0.0	0.0	0.0	0.0	0.0	0.0	0.0	0.0	0.0	1.24127040267	0.0	0.0	0.0	0.0	0.0	0.0	0.0	0.0	0.0	0.0	0.0	1.24951402702	0.0	0.0
I	I	248	232.0	0.0	18.34		0.0	1.08576591266	0.0	0.0	1.09542709873	0.0	0.0	1.0825794904	0.0	0.0	0.0	0.0	0.0	0.0	0.0	0.0	0.0	0.0	0.0	1.07980030151	0.0	0.0	0.0	0.0	0.0	1.08096100126	0.0	0.0	2.1627653028	0.0	0.0	0.0	0.0	0.0	2.16226503529	0.0	0.0	2.17414537473	0.0	0.0	1.08357076599	0.0	0.0
Y	Y	249	233.0	0.148288973	22.1494		0.0	1.25702210858	0.0	0.0	0.0	0.0	0.0	1.24607919129	0.0	0.0	0.0	0.0	0.0	0.0	0.0	0.0	0.0	0.0	0.0	2.4734058438	0.0	0.0	0.0	0.0	0.0	0.0	0.0	0.0	1.24127040267	0.0	0.0	1.19939012503	0.0	0.0	0.0	0.0	0.0	1.25250045766	0.0	0.0	2.49902805404	0.0	0.0
W	W	250	234.0	0.154385965	24.9795		0.0	0.0	0.0	0.0	0.0	0.0	0.0	0.0	0.0	0.0	0.0	0.0	0.0	0.0	0.0	0.0	0.0	0.0	0.0	0.0	0.0	0.0	0.0	0.0	0.0	0.0	0.0	0.0	0.0	0.0	0.0	0.0	0.0	0.0	0.0	0.0	0.0	0.0	0.0	0.0	0.0	0.0	0.0
T	T	251	235.0	0.029069767	28.6013		0.0	0.0	0.0	0.0	0.0	0.0	0.0	0.0	0.0	0.0	0.0	0.0	0.0	0.0	0.0	0.0	0.0	0.0	0.0	0.0	0.0	0.0	0.0	0.0	0.0	0.0	0.0	0.0	0.0	0.0	0.0	0.0	0.0	0.0	2.0	0.0	0.0	0.0	0.0	0.0	0.0	0.0	0.0
I	I	252	236.0	0.182741117	31.4105		0.354793671439	0.0	0.127719629684	0.0	0.0	0.0	0.0	0.0	0.0	0.0	0.0	0.0	0.0	0.0	0.0	0.0	0.0	0.0	0.0	0.0	0.0	0.0	0.0	0.0	0.0	0.0	0.0	0.35364921375	0.0	0.14734734653	0.351250472116	0.0	1.11088772686	1.0588730753	0.0	0.563329026856	0.354418719833	0.0	0.204624211598	0.0	0.0	0.0	0.0
V	V	253	237.0	0.0	34.1698		0.0	2.0	0.0	0.0	1.0	0.0	0.0	0.0	0.0	0.0	0.0	0.0	0.0	0.0	0.0	0.0	0.0	0.0	0.0	0.0	0.0	0.0	0.0	0.0	0.0	0.0	0.0	0.0	3.0	0.0	0.0	0.0	0.0	0.0	2.0	0.0	0.0	0.0	0.0	0.0	1.0	0.0	0.0
K	K	254	238.0	0.292372881	37.6808		0.0	1.22047668218	0.0	0.0	0.0	0.0	0.0	0.0	0.0	0.0	0.0	0.0	0.0	0.0	0.0	0.0	0.0	0.0	0.0	0.0	0.0	0.0	0.0	0.0	0.0	0.0	0.0	0.482380894039	2.41442622795	0.200983183307	0.0	0.0	0.0	0.966011321992	0.0	0.5139258242	0.481631094342	1.21677556098	0.278070478351	0.0	2.4287259714	0.0	0.0
P	P	255	239.0	0.377358491	40.2846		0.0	21.0	0.0	0.0	1.0	0.0	0.0	6.0	0.0	0.0	1.0	0.0	0.0	1.0	0.0	0.0	2.0	0.0	0.0	2.0	0.0	0.0	0.0	0.0	0.0	5.0	0.0	0.500014256131	11.0	0.208330093786	0.0	3.0	0.0	0.500018944218	3.0	0.266014116163	0.50002009729	4.0	0.288687398451	0.500020565014	6.0	0.285988568503	0.0
G	G	256	240.0	0.634615385	42.0896		0.0	3.0	0.0	0.0	2.0	0.0	0.0	1.0	0.0	0.0	0.0	0.0	0.0	0.0	0.0	0.0	0.0	0.0	0.0	0.0	0.0	0.0	0.0	0.0	0.0	0.0	0.0	0.0	4.0	0.0	0.0	0.0	0.0	0.0	2.0	0.0	0.0	2.0	0.0	0.0	0.0	0.0	0.0
D	D	257	241.0	0.093264249	39.2858		0.0	1.25702210858	0.0	0.0	1.27542848193	0.0	0.0	0.0	0.0	0.0	0.0	0.0	0.0	0.0	0.0	0.0	0.0	0.0	0.0	0.0	0.0	0.0	0.0	0.0	0.0	0.0	0.0	0.0	2.48254080534	0.0	0.0	0.0	0.0	0.0	0.0	0.0	0.0	1.25250045766	0.0	0.0	1.24951402702	0.0	0.0
I	I	258	242.0	0.155172414	37.012		0.709320143518	0.0	0.255343072186	0.0	0.0	0.0	0.0	0.0	0.0	0.0	0.0	0.0	0.0	0.0	0.0	0.0	0.0	0.0	0.353061658148	0.0	0.50041982848	0.0	0.0	0.0	0.0	0.0	0.0	1.41511014405	5.77210721902	0.589603247135	0.0	0.0	0.0	0.353036713281	5.97252373653	0.187818382368	0.70863952324	0.0	0.409134155832	0.70811860069	0.0	0.40501099177	0.0
L	L	259	243.0	0.009950249	33.3526		0.500051719229	0.99979318726	0.180010032714	0.0	0.0	0.0	0.0	0.0	0.0	0.0	0.0	0.0	0.0	0.0	0.0	0.0	0.0	0.0	0.0	0.0	0.0	0.0	0.0	0.0	0.0	0.0	0.0	0.999915632425	1.00016877787	0.41661315638	0.0	0.0	0.0	0.499964183109	0.0	0.265984982811	0.999909138353	0.0	0.577299131381	0.499987043331	0.0	0.285969395655	0.0
L	L	260	244.0	0.063218391	33.1939		0.822168974221	4.22485443507	0.295966713552	0.814019188936	3.0589076505	1.05761123306	0.0	0.0	0.0	0.0	0.0	0.0	0.0	0.0	0.0	0.0	0.0	0.0	0.0	0.0	0.0	0.0	0.0	0.0	0.0	0.0	0.0	0.829629300761	1.1947656464	0.345663644419	0.0	0.0	0.0	0.0	2.37182824053	0.0	0.82454162441	3.61146542328	0.476050418285	0.0	3.60160484036	0.0	0.786916751748
I	I	261	245.0	0.010152284	30.0436		0.0	3.25729773799	0.0	0.0	0.0	0.0	0.0	0.0	0.0	0.0	0.0	0.0	0.0	0.0	0.0	0.0	0.0	0.0	0.0	0.0	0.0	0.0	0.0	0.0	0.0	0.0	0.0	0.0	3.24351668801	0.0	0.0	0.0	0.0	0.0	2.1564087925	0.0	0.0	1.08449695674	0.0	0.0	3.25071229797	0.0	0.0
N	N	262	246.0	0.035897436	30.5416		0.90730256965	2.513624826	0.326613346108	0.451273767775	0.0	0.586315669789	0.455098527122	1.24583638658	0.568896403154	0.0	0.0	0.0	0.0	0.0	0.0	0.0	0.0	0.0	0.0	0.0	0.0	0.0	0.0	0.0	0.0	1.24064731342	0.0	1.82288210737	1.24119883727	0.759500745697	0.0	0.0	0.0	0.0	1.2313147463	0.0	0.908512549359	1.25219215263	0.524531165359	1.81904835633	0.0	1.04041127879	0.0
S	S	263	247.0	0.0	27.8729		0.453687863415	2.51306349171	0.163319840718	0.451273767775	1.27542848193	0.586315669789	0.0	1.24607919129	0.0	0.0	0.0	0.0	0.0	0.0	0.0	0.0	0.0	0.0	0.0	0.0	0.0	0.0	0.0	0.0	0.0	0.0	0.0	0.911576369153	0.0	0.379806751809	0.0	0.0	0.0	0.457083496417	1.2313147463	0.243172111213	0.908621156218	0.0	0.524593869702	0.0	2.49902805404	0.0	0.0
T	T	264	248.0	0.18974359	27.6308		0.0	2.0	0.0	0.499708054656	1.00116983053	0.649243726728	0.0	0.0	0.0	0.0	0.0	0.0	0.0	0.0	0.0	0.0	0.0	0.0	0.0	0.0	0.0	0.0	0.0	0.0	0.0	0.0	0.0	0.0	3.0	0.0	0.0	0.0	0.0	0.0	2.0	0.0	0.499933370639	1.00026662404	0.288637326681	0.0	1.0	0.0	0.0
G	G	265	249.0	0.0	23.8754		0.0	4.0	0.0	0.0	1.0	0.0	0.0	1.0	0.0	0.0	0.0	0.0	0.0	0.0	0.0	0.0	0.0	0.0	0.0	1.0	0.0	0.0	0.0	0.0	0.0	0.0	0.0	0.0	3.0	0.0	0.0	0.0	0.0	0.0	2.0	0.0	0.0	3.0	0.0	0.0	5.0	0.0	0.0
N	N	266	250.0	0.0	20.4277		0.0	5.02808843432	0.0	0.0	1.27542848193	0.0	0.0	1.24607919129	0.0	0.0	0.0	0.0	0.0	0.0	0.0	0.0	0.0	0.0	0.0	1.2367029219	0.0	0.0	0.0	0.0	0.0	1.24064731342	0.0	0.0	3.723811208	0.0	0.0	0.0	0.0	0.0	4.92525898522	0.0	0.0	1.25250045766	0.0	0.0	2.49902805404	0.0	0.0
L	L	267	251.0	0.0	21.528		0.0	0.556938323201	0.0	0.0	0.0	0.0	0.0	0.0	0.0	0.0	0.0	0.0	0.0	0.0	0.0	0.0	0.0	0.0	0.0	0.0	0.0	0.0	0.0	0.0	0.0	0.0	0.0	0.0	2.21560064497	0.0	0.0	0.0	0.0	0.0	0.551850310445	0.0	0.0	0.55604892483	0.0	0.0	0.0	0.0	0.0
I	I	268	252.0	0.0	19.3424		0.0	0.0	0.0	0.0	0.0	0.0	0.0	0.0	0.0	0.0	0.0	0.0	0.0	0.0	0.0	0.0	0.0	0.0	0.0	0.0	0.0	0.0	0.0	0.0	0.0	0.0	0.0	0.0	0.0	0.0	0.0	0.0	0.0	0.0	0.0	0.0	0.0	0.0	0.0	0.0	0.0	0.0	0.0
A	A	269	253.0	0.0	22.5192		0.0	2.0	0.0	0.0	0.0	0.0	0.0	0.0	0.0	0.0	0.0	0.0	0.0	1.0	0.0	0.0	0.0	0.0	0.0	1.0	0.0	0.0	0.0	0.0	0.0	0.0	0.0	0.0	4.0	0.0	0.0	1.0	0.0	0.0	1.0	0.0	0.0	2.0	0.0	0.0	3.0	0.0	0.0
P	P	270	254.0	0.006289308	23.8174		0.0	2.0	0.0	0.0	1.0	0.0	0.0	0.0	0.0	0.0	0.0	0.0	0.0	0.0	0.0	0.0	0.0	0.0	0.0	0.0	0.0	0.0	0.0	0.0	0.0	0.0	0.0	0.0	1.0	0.0	0.0	0.0	0.0	0.0	0.0	0.0	0.0	1.0	0.0	0.0	1.0	0.0	0.0
R	R	271	255.0	0.259124088	25.1538		0.0	3.18693393942	0.0	0.0	0.0	0.0	0.0	1.05801267117	0.0	0.0	0.0	0.0	0.0	0.0	0.0	0.0	0.0	0.0	0.0	1.05019800824	0.0	0.0	0.0	0.0	0.0	0.0	0.0	0.0	2.11219567863	0.0	0.0	0.0	0.0	0.0	3.15315098514	0.0	0.0	3.17464881045	0.0	0.0	1.05710917197	0.0	0.0
G	G	272	256.0	0.009615385	27.7642		0.0	3.0	0.0	0.0	0.0	0.0	0.0	0.0	0.0	0.0	0.0	0.0	0.0	0.0	0.0	0.0	0.0	0.0	0.0	0.0	0.0	0.0	0.0	0.0	0.0	1.0	0.0	0.0	2.0	0.0	0.0	0.0	0.0	0.0	2.0	0.0	0.0	2.0	0.0	0.0	2.0	0.0	0.0
Y	Y	273	257.0	0.041825095	28.4682		0.0	2.51404421716	0.0	0.0	2.55085696386	0.0	0.0	0.0	0.0	0.0	0.0	0.0	0.0	0.0	0.0	0.0	1.24863086418	0.0	0.0	0.0	0.0	0.0	0.0	0.0	0.0	1.24064731342	0.0	0.0	2.48254080534	0.0	0.0	0.0	0.0	0.0	4.92525898522	0.0	0.0	2.50500091533	0.0	0.0	4.99805610809	0.0	0.0
F	F	274	258.0	0.029166667	28.2153		0.0	2.51404421716	0.0	0.0	5.10171392772	0.0	0.0	2.49215838258	0.0	0.0	0.0	0.0	0.0	0.0	0.0	0.0	2.49726172836	0.0	0.0	1.2367029219	0.0	0.0	0.0	0.0	0.0	1.24064731342	0.0	0.0	0.0	0.0	0.0	0.0	0.0	0.0	1.2313147463	0.0	0.0	2.50500091533	0.0	0.0	1.24951402702	0.0	0.0
K	K	275	259.0	0.220338983	31.519		0.0	1.22061695886	0.0	0.480353937508	0.0	0.624097966063	0.0	1.21138626858	0.0	0.0	0.0	0.0	0.0	0.0	0.0	0.0	0.0	0.0	0.0	1.20345324041	0.0	0.0	0.0	0.0	0.0	1.2068528807	0.0	0.482391920952	0.0	0.200987777651	0.0	1.17074140639	0.0	0.965989582658	0.0	0.5139142587	0.0	0.0	0.0	0.0	0.0	0.0	0.0
I	I	276	260.0	0.107142857	32.0247		1.06388472151	0.0	0.382980232161	0.35616203058	0.0	0.46274211892	0.0	0.0	0.0	0.0	0.0	0.0	0.0	0.0	0.0	0.0	0.0	0.0	0.0	0.0	0.0	0.0	0.0	0.0	0.706275004426	0.0	1.21243178379	1.41462270522	0.0	0.58940015657	0.351251297234	0.0	1.11089033643	1.41122995164	0.0	0.750785730478	0.354423199907	0.0	0.204626798176	0.708424403645	0.0	0.405185896875	0.0
R	R	277	261.0	0.394160584	34.6052		10.9833389317	3.54064106033	3.95381342445	1.83250090298	0.884906494688	2.38086959855	3.69158856948	0.892243285604	4.6146742605	0.915616592401	0.0	5.469820982	0.905519206946	0.0	5.9276769723	1.85309305419	0.0	5.97151496604	2.76527738122	0.89765538587	3.91942767184	0.905493725361	0.0	6.17411909921	1.84276590189	0.89006639488	3.16339660266	4.57788935392	3.56381993859	1.90736985346	0.933302262762	0.0	2.95172280596	7.30277011013	1.80502655098	3.88513267118	9.18579464912	0.893347957663	5.30343315065	7.280933993	4.4620370378	4.16435649995	1.79717260529
S	S	278	262.0	0.831395349	36.3841		4.99115366115	0.0	1.79672961671	0.0	0.0	0.0	0.0	1.24607919129	0.0	0.0	0.0	0.0	0.0	0.0	0.0	0.0	0.0	0.0	0.912907792854	1.23579112202	1.29393025432	0.0	0.0	0.0	0.912031426173	0.0	1.56564494281	3.19048528601	0.0	1.32931029607	0.461628743261	0.0	1.45997726968	1.37120293195	0.0	0.729491032772	1.81718733437	0.0	1.04915599773	1.364204359	0.0	0.78026161137	0.444096187947
G	G	279	263.0	0.548076923	37.2293		0.0	10.0	0.0	0.0	1.0	0.0	0.0	3.0	0.0	0.0	0.0	0.0	0.0	1.0	0.0	0.0	1.0	0.0	0.0	2.0	0.0	0.0	0.0	0.0	0.0	2.0	0.0	0.0	2.0	0.0	0.0	1.0	0.0	0.0	2.0	0.0	0.500192314412	4.00017551159	0.28878682828	0.500299162976	6.00027002134	0.286147913614	0.0
K	K	280	264.0	0.5	36.6586		0.962942109011	1.22051446773	0.346642624912	1.44102005626	0.0	1.87223964652	0.482112563956	0.0	0.602665328944	0.0	0.0	0.0	0.0	0.0	0.0	0.0	0.0	0.0	0.0	0.0	0.0	0.0	0.0	0.0	0.0	0.0	0.0	1.44715146109	2.41427256834	0.602953207665	0.485066525193	2.34046657091	1.53410313244	1.44889209793	0.0	0.770822296444	0.963351683329	1.21653961729	0.556192626578	0.0	0.0	0.0	0.0
S	S	281	265.0	0.077419355	32.9718		0.907430331617	3.7689670981	0.326659338223	0.903121251702	0.0	1.17337673803	0.0	0.0	0.0	0.0	0.0	0.0	0.0	0.0	0.0	0.0	0.0	0.0	0.0	0.0	0.0	0.0	0.0	0.0	0.0	0.0	0.0	0.0	1.24127040267	0.0	0.0	0.0	0.0	0.0	0.0	0.0	0.908648364765	0.0	0.5246095786	0.454623579191	1.24940956292	0.260023598463	0.0
S	S	282	266.0	0.058064516	30.5185		0.0	1.0	0.0	0.0	0.0	0.0	0.0	0.0	0.0	0.0	0.0	0.0	0.0	0.0	0.0	0.0	0.0	0.0	0.0	0.0	0.0	0.0	0.0	0.0	0.0	0.0	0.0	0.0	1.0	0.0	0.0	0.0	0.0	0.0	0.0	0.0	0.0	0.0	0.0	0.0	0.0	0.0	0.0
I	I	283	267.0	0.040609137	27.328		0.354905421991	0.0	0.127759857964	0.356292564838	0.0	0.462911715041	0.0	0.0	0.0	0.0	0.0	0.0	0.0	0.0	0.0	0.0	0.0	0.0	0.353211098581	0.0	0.500631641217	0.0	0.0	0.0	0.0	0.0	0.0	1.4154651608	0.0	0.589751164262	0.0	0.0	0.0	0.35288246558	0.0	0.187736321346	0.354485926318	0.0	0.204663013369	0.354163726974	0.0	0.202565223073	0.0
M	M	284	268.0	0.03125	27.2045		0.333359502855	0.0	0.120003697032	0.333441454289	0.0	0.43322249944	0.0	0.0	0.0	0.0	0.0	0.0	0.0	0.0	0.0	0.0	0.0	0.0	0.0	0.0	0.0	0.0	0.0	0.0	0.0	0.0	0.0	0.666994771138	0.0	0.277902242831	0.334029712183	0.0	1.05642422467	0.333339388128	0.0	0.177339246324	0.666769889206	0.0	0.384960656029	0.0	0.0	0.0	0.0
R	R	285	269.0	0.441605839	24.7242		0.999591468773	4.46238305369	0.359835765133	0.0	1.12468604371	0.0	0.0	0.0	0.0	0.0	0.0	0.0	0.0	0.0	0.0	0.0	0.0	0.0	0.499968241855	0.0	0.708641156752	0.0	0.0	0.0	0.499884327564	1.10911837245	0.858129826429	0.499895330072	3.32733112266	0.208280543445	0.0	0.0	0.0	0.499966931921	1.10532249803	0.265986445201	0.499725859843	1.1141789315	0.288517519993	0.0	2.22525118129	0.0	0.0
S	S	286	270.0	0.064516129	25.9479		0.0	1.0	0.0	0.0	0.0	0.0	0.0	0.0	0.0	0.0	0.0	0.0	0.0	0.0	0.0	0.0	0.0	0.0	0.0	0.0	0.0	0.0	0.0	0.0	0.0	0.0	0.0	0.0	2.0	0.0	0.0	0.0	0.0	0.0	0.0	0.0	0.0	1.0	0.0	0.0	1.0	0.0	0.0
D	D	287	271.0	0.528497409	25.2385		0.453623970276	0.0	0.163296840285	0.0	0.0	0.0	0.0	0.0	0.0	0.0	0.0	0.0	0.0	0.0	0.0	0.0	0.0	0.0	0.0	1.2367029219	0.0	0.0	0.0	0.0	0.0	0.0	0.0	0.0	0.0	0.0	0.0	0.0	0.0	0.0	3.69394423891	0.0	0.0	1.25250045766	0.0	0.0	1.24951402702	0.0	0.0
A	A	288	272.0	0.085271318	28.7653		0.5	1.0	0.17999141468	0.0	1.0	0.0	0.0	0.0	0.0	0.0	0.0	0.0	0.0	0.0	0.0	0.0	0.0	0.0	0.5	0.0	0.708686169868	0.0	0.0	0.0	0.0	0.0	0.0	2.00004644932	2.0	0.833315969006	0.0	0.0	0.0	1.0	1.0	0.532008075372	0.0	1.0	0.0	0.500016751162	1.0	0.285986387157	0.0
P	P	289	273.0	0.440251572	29.1506		0.5	3.0	0.17999141468	0.0	0.0	0.0	0.0	1.0	0.0	0.0	0.0	0.0	0.0	0.0	0.0	0.0	0.0	0.0	0.0	0.0	0.0	0.0	0.0	0.0	0.0	0.0	0.0	0.999930286843	2.00027891096	0.416619262118	0.0	0.0	0.0	0.5	2.0	0.266004037686	0.499967211869	1.00013117833	0.288656864969	0.5	1.0	0.285976806269	0.0
I	I	290	274.0	0.274111675	30.7662		0.480680905091	1.08740827183	0.173036872234	0.0	0.0	0.0	0.0	0.0	0.0	0.0	0.0	0.0	0.0	0.0	0.0	0.0	0.0	0.0	0.0	0.0	0.0	0.0	0.0	0.0	0.0	0.0	0.0	0.0	3.24351668801	0.0	0.0	0.0	0.0	0.0	1.07937071941	0.0	0.0	3.25349087023	0.0	0.4814526009	0.0	0.275368554351	0.0
G	G	291	275.0	0.357512953	34.3208		1.50047345439	4.00248595631	0.540144679493	0.500213751476	0.0	0.649900751334	0.500195064933	1.00062741537	0.625269378733	0.0	0.0	0.0	0.0	1.0	0.0	0.0	1.0	0.0	0.0	3.0	0.0	0.0	0.0	0.0	0.0	0.0	0.0	1.49913844704	2.00336739845	0.624613497397	0.0	0.0	0.0	2.49749675403	1.00242384384	1.32868844136	0.999538559703	1.00198427464	0.577085177208	0.999958775094	3.00302990347	0.571930033805	0.0
K	K	292	276.0	0.645348837	36.9738		0.0	1.2205610433	0.0	0.0	0.0	0.0	0.0	0.0	0.0	0.0	0.0	0.0	0.0	0.0	0.0	0.0	0.0	0.0	0.0	1.20329618674	0.0	0.0	0.0	0.0	0.0	0.0	0.0	1.44725800544	2.41458657745	0.602997599187	0.0	0.0	0.0	0.483079109166	1.19885195559	0.25700198712	0.963196302404	1.21670595189	0.556102917154	1.44581569517	1.21408627111	0.82693950992	0.477411785153
C	C	293	277.0	0.233532934	39.4804		0.0	5.02808843432	0.0	0.0	1.27542848193	0.0	0.0	1.24607919129	0.0	0.0	0.0	0.0	0.0	0.0	0.0	0.0	1.24863086418	0.0	0.0	0.0	0.0	0.0	0.0	0.0	0.0	2.48129462684	0.0	0.0	2.48254080534	0.0	0.0	1.19939012503	0.0	0.0	4.92525898522	0.0	0.0	0.0	0.0	0.0	2.49902805404	0.0	0.0
N	N	294	278.0	0.69035533	40.8928		1.42002161455	8.41899200141	0.511183398558	0.459970023822	2.49851208417	0.597614246291	0.472716493195	2.39674024546	0.590919760587	0.47020149269	0.0	2.80894646496	0.470148129853	0.0	3.07766662653	0.466665147853	1.21489469661	1.50380894701	0.474818585777	1.18755157457	0.672994729872	0.466033589636	0.0	3.17765524603	0.474552523088	0.0	0.814643812207	0.950691009211	1.18892684011	0.396103800406	0.0	0.0	0.0	0.474360840532	1.18573355973	0.252363797803	0.468165551391	3.64046661395	0.270296125712	1.89850004534	1.19536534069	1.08585395934	0.466321618373
S	S	295	279.0	0.116129032	40.6237		0.50002210151	2.00017691017	0.179999370844	0.499647508659	0.0	0.649165062579	0.0	1.0	0.0	0.0	0.0	0.0	0.0	0.0	0.0	0.0	1.0	0.0	0.0	1.0	0.0	0.0	0.0	0.0	0.0	1.0	0.0	0.0	2.0	0.0	0.0	1.0	0.0	0.50006521294	3.00018518119	0.266038731497	0.500032725841	3.00039292461	0.288694689565	0.0	0.0	0.0	0.0
E	E	296	280.0	0.35426009	40.9109		2.38545070768	3.55152628918	0.858721295049	1.42958977661	0.0	1.85738890059	0.954073084394	1.18389559831	1.19264008497	0.474225250722	0.0	2.83298407665	0.472634272328	0.0	3.09394132218	1.43864135682	0.0	4.63596168234	0.954382560923	2.36485415539	1.35271544338	0.47004656349	1.26220327471	3.20501775317	0.953597148434	1.18795746252	1.63699902227	1.91183847547	3.52620625926	0.796564265947	0.0	0.0	0.0	1.91122419874	1.1768956086	1.01678670758	0.478325576845	1.17144841536	0.276162032567	0.955022681764	1.18012195597	0.546228672891	0.940265898469
C	C	297	281.0	0.0	39.081		0.0	1.25702210858	0.0	0.0	0.0	0.0	0.0	1.24607919129	0.0	0.0	0.0	0.0	0.0	0.0	0.0	0.0	0.0	0.0	0.0	1.2367029219	0.0	0.0	0.0	0.0	0.0	0.0	0.0	0.0	2.48254080534	0.0	0.0	0.0	0.0	0.0	0.0	0.0	0.0	0.0	0.0	0.0	1.24951402702	0.0	0.0
I	I	298	282.0	0.0	35.3896		0.480820583207	2.17338824709	0.173087153957	0.0	0.0	0.0	0.0	2.1693404163	0.0	0.0	0.0	0.0	0.0	0.0	0.0	0.0	0.0	0.0	0.0	2.16584197685	0.0	0.0	0.0	0.0	0.0	1.08389595888	0.0	0.0	3.2460438448	0.0	0.0	1.06865323569	0.0	0.48253494074	0.0	0.256712485123	0.0	1.08563664567	0.0	0.481470671666	1.08338806202	0.27537888999	0.0
T	T	299	283.0	0.0	33.8007		0.0	1.0	0.0	0.0	2.0	0.0	0.0	1.0	0.0	0.0	0.0	0.0	0.0	0.0	0.0	0.0	0.0	0.0	0.0	1.0	0.0	0.0	0.0	0.0	0.0	1.0	0.0	0.0	3.0	0.0	0.0	1.0	0.0	0.0	2.0	0.0	0.0	0.0	0.0	0.0	3.0	0.0	0.0
P	P	300	284.0	0.132075472	30.4305		0.0	2.0	0.0	0.0	0.0	0.0	0.0	0.0	0.0	0.0	0.0	0.0	0.0	0.0	0.0	0.0	0.0	0.0	0.0	0.0	0.0	0.0	0.0	0.0	0.0	0.0	0.0	0.0	0.0	0.0	0.0	0.0	0.0	0.500053073174	0.0	0.266032273043	0.0	0.0	0.0	0.0	1.0	0.0	0.0
N	N	301	285.0	0.379487179	32.4478		0.0	2.51404421716	0.0	0.0	0.0	0.0	0.0	1.24607919129	0.0	0.0	0.0	0.0	0.0	0.0	0.0	0.0	1.24863086418	0.0	0.0	2.4734058438	0.0	0.0	0.0	0.0	0.0	3.72194194025	0.0	0.0	0.0	0.0	0.0	0.0	0.0	0.0	1.2313147463	0.0	0.0	1.25250045766	0.0	0.0	1.24951402702	0.0	0.0
G	G	302	286.0	0.0	33.7657		0.0	2.0	0.0	0.0	0.0	0.0	0.0	2.0	0.0	0.0	0.0	0.0	0.0	0.0	0.0	0.0	0.0	0.0	0.0	1.0	0.0	0.0	0.0	0.0	0.0	0.0	0.0	0.0	2.0	0.0	0.0	2.0	0.0	0.0	2.0	0.0	0.0	1.0	0.0	0.0	4.0	0.0	0.0
S	S	303	287.0	0.038709677	36.6932		0.0	2.51404421716	0.0	0.0	1.27542848193	0.0	0.0	1.24607919129	0.0	0.0	0.0	0.0	0.0	0.0	0.0	0.0	0.0	0.0	0.0	1.2367029219	0.0	0.0	0.0	0.0	0.0	0.0	0.0	0.0	0.0	0.0	0.0	0.0	0.0	0.0	0.0	0.0	0.0	2.50500091533	0.0	0.0	0.0	0.0	0.0
I	I	304	288.0	0.005076142	39.9238		0.481006477182	8.68596622054	0.173154072597	0.0	3.27308475565	0.0	0.0	1.0825794904	0.0	0.0	0.0	0.0	0.0	0.0	0.0	0.0	1.08338603552	0.0	0.0	0.0	0.0	0.0	0.0	0.0	0.0	1.08096100126	0.0	0.0	8.6493778347	0.0	0.0	0.0	0.0	0.0	6.46922637749	0.0	0.481257844427	4.33786883025	0.277854981919	0.0	4.33428306396	0.0	0.0
P	P	305	289.0	0.377358491	43.5166		1.5	3.0	0.53997424404	0.0	1.0	0.0	0.0	1.0	0.0	0.0	1.0	0.0	0.0	1.0	0.0	0.0	1.0	0.0	0.0	1.0	0.0	0.0	0.0	0.0	0.0	1.0	0.0	1.0	0.0	0.416648307987	0.0	0.0	0.0	1.0	2.0	0.532008075372	0.5	2.0	0.288675795249	1.0	2.0	0.571953612538	0.0
N	N	306	290.0	0.271794872	44.9296		0.453623970276	1.25702210858	0.163296840285	0.0	1.27542848193	0.0	0.0	0.0	0.0	0.0	0.0	0.0	0.0	0.0	0.0	0.0	0.0	0.0	0.0	0.0	0.0	0.0	0.0	0.0	0.455904628407	0.0	0.782631777135	0.455720518613	2.48239779665	0.189875182995	0.0	0.0	0.0	1.82838543378	0.0	0.972715815665	0.0	2.50500091533	0.0	0.0	0.0	0.0	0.0
D	D	307	291.0	0.461139896	48.606		0.453623970276	0.0	0.163296840285	0.0	0.0	0.0	0.0	0.0	0.0	0.0	0.0	0.0	0.0	0.0	0.0	0.0	0.0	0.0	0.0	0.0	0.0	0.0	0.0	0.0	0.455835200917	0.0	0.782512593962	1.36729374684	0.0	0.569680626142	0.0	0.0	0.0	0.457079280202	0.0	0.243169868153	0.908620895141	0.0	0.524593718969	1.36394994981	0.0	0.780116101117	0.444453435403
K	K	308	292.0	0.173728814	48.6738		1.44487367686	4.87821902427	0.520129714264	0.0	0.0	0.0	0.48230082627	2.41997784466	0.602900666452	0.0	0.0	0.0	0.0	0.0	0.0	0.0	0.0	0.0	0.482814343838	1.20242067425	0.684327696184	0.0	0.0	0.0	0.48249069182	0.0	0.828270923481	0.964922911071	2.41348757729	0.402033498236	0.0	1.1694206549	0.0	0.483156708393	2.39539587838	0.257043270535	0.481693214101	2.43285763023	0.278106343293	0.0	1.2138473667	0.0	0.0
P	P	309	293.0	0.094339623	48.6515		0.0	0.0	0.0	0.0	1.0	0.0	0.0	0.0	0.0	0.0	0.0	0.0	0.0	0.0	0.0	0.0	0.0	0.0	0.0	0.0	0.0	0.0	0.0	0.0	0.0	0.0	0.0	0.0	1.0	0.0	0.0	0.0	0.0	0.0	1.0	0.0	0.0	1.0	0.0	0.0	2.0	0.0	0.0
F	F	310	294.0	0.020833333	46.2259		0.0	7.54213265149	0.0	0.0	0.0	0.0	0.0	1.24607919129	0.0	0.0	0.0	0.0	0.0	0.0	0.0	0.0	1.24863086418	0.0	0.0	1.2367029219	0.0	0.0	1.33647749659	0.0	0.0	0.0	0.0	0.0	3.723811208	0.0	0.0	1.19939012503	0.0	0.0	2.46262949261	0.0	0.0	2.50500091533	0.0	0.0	0.0	0.0	0.0
Q	Q	311	295.0	0.004444444	43.1944		0.0	0.0	0.0	0.0	1.2368533085	0.0	0.0	0.0	0.0	0.0	0.0	0.0	0.0	0.0	0.0	0.0	0.0	0.0	0.0	0.0	0.0	0.0	0.0	0.0	0.0	0.0	0.0	0.0	0.0	0.0	0.0	0.0	0.0	0.0	2.39758952449	0.0	0.0	1.21681698898	0.0	0.0	1.21438394188	0.0	0.0
N	N	312	296.0	0.215384615	41.369		0.0	3.77106632574	0.0	0.0	0.0	0.0	0.0	1.24607919129	0.0	0.0	0.0	0.0	0.0	0.0	0.0	0.0	1.24863086418	0.0	0.0	0.0	0.0	0.0	1.33647749659	0.0	0.0	0.0	0.0	0.0	0.0	0.0	0.0	0.0	0.0	0.0	0.0	0.0	0.0	1.25250045766	0.0	0.0	0.0	0.0	0.0
V	V	313	297.0	0.143678161	38.3425		0.49986707397	5.00266064261	0.179943563592	0.498977792534	1.00411406241	0.648294936535	0.0	0.0	0.0	0.0	0.0	0.0	0.0	0.0	0.0	0.0	0.0	0.0	0.0	1.0	0.0	0.0	0.0	0.0	0.0	2.0	0.0	1.99900684418	7.00794043125	0.832882819282	0.0	0.0	0.0	0.0	4.0	0.0	1.49919969496	2.0021375682	0.865565328356	0.500138334114	4.99790571564	0.286055926965	0.0
N	N	314	298.0	0.102564103	35.8287		0.453623970276	0.0	0.163296840285	0.0	0.0	0.0	0.0	0.0	0.0	0.0	0.0	0.0	0.0	0.0	0.0	0.0	0.0	0.0	0.0	1.2367029219	0.0	0.0	0.0	0.0	0.0	0.0	0.0	0.0	2.48254080534	0.0	0.0	0.0	0.0	0.0	0.0	0.0	0.0	0.0	0.0	0.0	1.24951402702	0.0	0.0
R	R	315	299.0	0.275423729	36.0848		0.971132686872	7.45636822072	0.349591092304	0.0	3.20589395739	0.0	0.0	3.18754418593	0.0	0.0	0.0	0.0	0.0	0.0	0.0	0.0	0.0	0.0	0.0	1.05981539809	0.0	0.0	0.0	0.0	0.0	3.18567643367	0.0	0.972858740822	5.30782661528	0.405339948274	0.0	1.05128418345	0.0	0.0	4.23475377811	0.0	0.485954948411	4.25382790117	0.280566862375	0.485960081427	2.12742769121	0.277946624122	0.0
I	I	316	300.0	0.162436548	33.4529		1.9241368573	1.08560448003	0.692656229966	0.480004719789	0.0	0.623644246313	0.0	0.0	0.0	0.0	0.0	0.0	0.0	0.0	0.0	0.0	0.0	0.0	0.480690721018	3.26207412176	0.68131773194	0.0	0.0	0.0	0.0	0.0	0.0	1.44479481556	1.0827425478	0.601971315294	0.484658940011	0.0	1.53281407688	0.482534859267	0.0	0.256712441779	1.44389703584	0.0	0.833636250158	0.960892400549	2.1772226557	0.549585879755	0.0
T	T	317	301.0	0.122093023	35.3385		0.0	2.0	0.0	0.49956191749	1.00175694817	0.649053858589	0.0	0.0	0.0	0.0	0.0	0.0	0.0	0.0	0.0	0.0	0.0	0.0	0.0	0.0	0.0	0.0	0.0	0.0	0.0	0.0	0.0	0.5	1.0	0.208324153994	0.0	2.0	0.0	0.5	2.0	0.266004037686	0.499866570058	1.0005341474	0.288598759259	0.0	1.0	0.0	0.0
Y	Y	318	302.0	0.011406844	35.4969		0.0	7.54213265149	0.0	0.0	2.55085696386	0.0	0.0	2.49215838258	0.0	0.0	0.0	0.0	0.0	0.0	0.0	0.0	0.0	0.0	0.0	1.2367029219	0.0	0.0	1.33647749659	0.0	0.0	1.24064731342	0.0	0.0	8.68889281868	0.0	0.0	2.39878025006	0.0	0.0	6.15657373152	0.0	0.0	5.01000183066	0.0	0.0	4.99805610809	0.0	0.0
G	G	319	303.0	0.0	38.7274		0.0	2.0	0.0	0.0	2.0	0.0	0.0	0.0	0.0	0.0	0.0	0.0	0.0	0.0	0.0	0.0	0.0	0.0	0.0	0.0	0.0	0.0	0.0	0.0	0.0	1.0	0.0	0.0	4.0	0.0	0.0	0.0	0.0	0.0	2.0	0.0	0.0	2.0	0.0	0.0	0.0	0.0	0.0
A	A	320	304.0	0.093023256	42.3206		2.0	2.0	0.71996565872	0.0	1.0	0.0	1.0	0.0	1.25005107521	0.0	1.0	0.0	0.0	0.0	0.0	0.0	0.0	0.0	1.0	1.0	1.41737233974	0.0	0.0	0.0	1.0	0.0	1.7166567926	3.5	2.0	1.45826907795	0.0	0.0	0.0	1.0	1.0	0.532008075372	2.0	2.0	1.15470318099	1.49994975731	1.00006699698	0.857901682322	1.0
C	C	321	305.0	0.005988024	41.8058		0.0	2.51404421716	0.0	0.0	1.27542848193	0.0	0.0	0.0	0.0	0.0	0.0	0.0	0.0	0.0	0.0	0.0	0.0	0.0	0.0	0.0	0.0	0.0	0.0	0.0	0.0	0.0	0.0	0.0	2.48254080534	0.0	0.0	1.19939012503	0.0	0.0	4.92525898522	0.0	0.0	1.25250045766	0.0	0.0	2.49902805404	0.0	0.0
P	P	322	306.0	0.018867925	44.025		0.0	3.0	0.0	0.0	1.0	0.0	0.0	1.0	0.0	0.0	0.0	0.0	0.0	1.0	0.0	0.0	0.0	0.0	0.0	1.0	0.0	0.0	0.0	0.0	0.0	0.0	0.0	0.0	1.0	0.0	0.0	0.0	0.0	0.0	0.0	0.0	0.0	1.0	0.0	0.0	1.0	0.0	0.0
R	R	323	307.0	0.190677966	43.6087		0.0	6.69068825901	0.0	0.0	2.24348510691	0.0	0.0	0.0	0.0	0.0	0.0	0.0	0.0	0.0	0.0	0.0	1.11155502219	0.0	0.0	0.0	0.0	0.0	0.0	0.0	0.499481200792	2.22349010962	0.857437796118	0.499817295765	2.2198637261	0.208248030583	0.0	1.09087169464	0.0	0.499793519831	2.21184562072	0.265894188569	0.0	2.22626283711	0.0	0.499664228496	3.33978924465	0.285784760545	0.0
Y	Y	324	308.0	0.224334601	41.5945		0.0	1.25702210858	0.0	0.0	0.0	0.0	0.0	0.0	0.0	0.0	0.0	0.0	0.0	0.0	0.0	0.0	0.0	0.0	0.0	0.0	0.0	0.0	0.0	0.0	0.0	0.0	0.0	0.0	1.24127040267	0.0	0.0	0.0	0.0	0.499953670706	0.0	0.265979390128	0.0	1.25250045766	0.0	0.0	0.0	0.0	0.0
V	V	325	309.0	0.0	43.8735		1.49975576167	6.00195486153	0.539886322436	0.0	1.0	0.0	0.0	1.0	0.0	0.0	1.0	0.0	0.0	0.0	0.0	0.0	1.0	0.0	0.0	2.0	0.0	0.0	0.0	0.0	0.0	1.0	0.0	0.499986524857	3.00016171479	0.208318539598	0.0	0.0	0.0	1.49957075983	5.00286405987	0.797783753821	1.49965694864	3.00137314756	0.865829324498	0.499974108967	3.00031074067	0.285961997799	0.0
K	K	326	310.0	0.474576271	43.6364		0.49161668831	6.95734316609	0.176973566419	0.490980162365	1.1699114431	0.637904046959	0.0	2.30596610022	0.0	0.0	0.0	0.0	0.0	0.0	0.0	0.0	0.0	0.0	0.0	1.1473810874	0.0	0.0	0.0	0.0	0.0	0.0	0.0	0.0	2.30005464161	0.0	0.0	0.0	0.0	0.0	2.28815669971	0.0	0.491750946003	3.46860303294	0.283913190804	0.0	2.31062852355	0.0	0.0
Q	Q	327	311.0	0.146666667	46.4878		0.626381900551	2.45821694448	0.22548672882	0.0	0.0	0.0	0.651054238303	1.21743905597	0.813851050609	0.645799991509	0.0	3.85795798487	0.648354344827	0.0	4.2442336841	0.706899164519	0.0	2.27795303148	0.642313357789	0.0	0.910397186774	0.606858484366	0.0	4.13787136663	0.0	0.0	0.0	1.24706627642	2.43333777441	0.519588054018	0.0	0.0	0.0	0.648075466466	2.41165088313	0.34478138161	0.68392854164	2.43921199338	0.394867231302	0.629505191592	3.6685398834	0.360047768443	0.596782742606
N	N	328	312.0	0.548717949	45.7687		3.17555899897	6.28406203654	1.14314671325	0.451273767775	0.0	0.586315669789	1.82026454268	0.0	2.27542364874	0.449774520171	0.0	2.68691734949	0.450218393821	0.0	2.94720331174	1.36418030433	0.0	4.3960140508	1.36898888069	0.0	1.9403669729	0.444096187947	0.0	3.02807482713	0.0	0.0	0.0	1.82332398793	6.20519251751	0.759684854482	0.924440697426	0.0	2.92369663958	0.914212649139	1.23112905071	0.486368511949	1.36271285874	1.25243774519	0.786764436384	0.454637446944	2.49882206615	0.260031530175	0.444096187947
T	T	329	313.0	0.360465116	49.2508		0.5	1.0	0.17999141468	0.0	1.0	0.0	0.0	1.0	0.0	0.0	0.0	0.0	0.0	0.0	0.0	0.0	0.0	0.0	0.0	1.0	0.0	0.0	0.0	0.0	0.0	0.0	0.0	0.0	4.0	0.0	0.0	1.0	0.0	0.0	1.0	0.0	0.5	3.0	0.288675795249	0.5	1.0	0.285976806269	0.0
L	L	330	314.0	0.034825871	51.9791		0.0	5.57086298527	0.0	0.0	2.24301593124	0.0	0.0	0.554779722871	0.0	0.0	0.0	0.0	0.0	0.0	0.0	0.0	0.0	0.0	0.0	1.10582671466	0.0	0.0	0.0	0.0	0.0	1.10740079975	0.0	0.0	3.32380848661	0.0	0.0	0.545328503288	0.0	0.0	2.20864181645	0.0	0.0	3.33849781271	0.0	0.0	3.33426259032	0.0	0.0
K	K	331	315.0	0.31779661	55.0442		0.0	2.44103815869	0.0	0.0	0.0	0.0	0.0	0.0	0.0	0.0	0.0	0.0	0.0	0.0	0.0	0.0	0.0	0.0	0.0	1.20350545531	0.0	0.0	0.0	0.0	0.0	1.20685288552	0.0	0.0	4.82844936926	0.0	0.0	0.0	0.0	0.0	0.0	0.0	0.0	3.65001556794	0.0	0.0	2.4285995048	0.0	0.0
L	L	332	316.0	0.004975124	57.3144		0.0	1.20504946036	0.0	0.0	0.0	0.0	0.0	0.598527444671	0.0	0.0	0.615113363323	0.0	0.0	0.0	0.0	0.0	0.59959424052	0.0	0.0	0.0	0.0	0.0	0.0	0.0	0.0	0.596356745176	0.0	0.0	1.1932587175	0.0	0.0	0.0	0.0	0.0	0.592793505033	0.0	0.0	1.20191653676	0.0	0.0	1.19969114652	0.0	0.0
A	A	333	317.0	0.007751938	60.919		0.0	0.0	0.0	0.0	0.0	0.0	0.0	0.0	0.0	0.0	0.0	0.0	0.0	0.0	0.0	0.0	0.0	0.0	0.0	0.0	0.0	0.0	0.0	0.0	0.0	0.0	0.0	0.0	2.0	0.0	0.0	0.0	0.0	0.0	0.0	0.0	0.0	0.0	0.0	0.0	1.0	0.0	0.0
T	T	334	318.0	0.098837209	62.1807		0.0	3.0	0.0	0.0	1.0	0.0	0.0	1.0	0.0	0.0	0.0	0.0	0.0	0.0	0.0	0.0	1.0	0.0	0.0	1.0	0.0	0.0	0.0	0.0	0.0	0.0	0.0	0.0	2.0	0.0	0.0	0.0	0.0	0.0	1.0	0.0	0.0	1.0	0.0	0.0	1.0	0.0	0.0
G	G	335	319.0	0.0	65.6034		0.0	5.0	0.0	0.0	1.0	0.0	0.0	2.0	0.0	0.0	1.0	0.0	0.0	1.0	0.0	0.0	1.0	0.0	0.0	2.0	0.0	0.0	1.0	0.0	0.0	1.0	0.0	0.0	3.0	0.0	0.0	1.0	0.0	0.0	1.0	0.0	0.0	5.0	0.0	0.0	6.0	0.0	0.0
M	M	336	320.0	0.0	68.3146		0.0	0.0	0.0	0.0	0.0	0.0	0.0	0.0	0.0	0.0	0.0	0.0	0.0	0.0	0.0	0.0	0.0	0.0	0.0	0.0	0.0	0.0	0.0	0.0	0.0	0.0	0.0	0.0	0.0	0.0	0.0	0.0	0.0	0.0	0.0	0.0	0.0	0.0	0.0	0.0	0.0	0.0	0.0
R	R	337	321.0	0.281021898	68.8373		0.0	6.38592254306	0.0	0.0	0.914624982175	0.0	0.0	3.66092800349	0.0	0.0	0.901892650633	0.0	0.0	0.889353959308	0.0	0.0	1.86346765287	0.0	0.0	1.8215360306	0.0	0.0	0.881577425367	0.0	0.0	0.908256610773	0.0	0.0	2.74895730873	0.0	0.0	0.0	0.0	0.0	1.82654027801	0.0	0.0	2.76847653818	0.0	0.0	2.7518581354	0.0	0.0
N	N	338	322.0	0.015384615	69.2628		0.0	3.77106632574	0.0	0.0	0.0	0.0	0.0	1.24607919129	0.0	0.0	0.0	0.0	0.0	0.0	0.0	0.0	1.24863086418	0.0	0.0	1.2367029219	0.0	0.0	0.0	0.0	0.0	0.0	0.0	0.0	0.0	0.0	0.0	0.0	0.0	0.0	0.0	0.0	0.0	2.50500091533	0.0	0.0	1.24951402702	0.0	0.0
V	V	339	323.0	0.068965517	72.5329		3.49690150387	2.00363943517	1.25882449736	0.498831249676	2.00941603254	0.648104541303	0.0	0.0	0.0	0.0	0.0	0.0	0.0	0.0	0.0	0.0	0.0	0.0	0.0	0.0	0.0	0.0	0.0	0.0	0.0	1.0	0.0	2.99703657308	1.00198148995	1.24871021715	0.0	1.0	0.0	1.49856174064	1.0019232113	0.797246947464	1.00013401487	1.99972632235	0.577428964196	1.99834282393	1.00166130569	1.14295939723	0.0
P	P	340	324.0	0.182389937	73.9706		0.0	4.0	0.0	0.0	1.0	0.0	0.0	1.0	0.0	0.0	0.0	0.0	0.0	0.0	0.0	0.0	0.0	0.0	0.0	0.0	0.0	0.0	0.0	0.0	0.0	1.0	0.0	0.0	0.0	0.0	0.0	1.0	0.0	0.0	2.0	0.0	0.0	1.0	0.0	0.0	3.0	0.0	0.0
E	E	341	325.0	0.69955157	77.3325		0.0	5.79878372176	0.0	0.0	1.1704547378	0.0	0.0	0.0	0.0	0.0	0.0	0.0	0.0	0.0	0.0	0.0	0.0	0.0	0.0	0.0	0.0	0.0	0.0	0.0	0.484272563807	0.0	0.831329786131	0.968396353546	5.74971452888	0.403480702166	0.0	0.0	0.0	0.484748342128	3.43155064858	0.257890032535	0.0	2.31281811121	0.0	0.0	1.15499021122	0.0	0.0
K	K	342	326.0	0.68220339	80.1179		1.44641013156	1.21628319005	0.520682811573	0.480355457353	0.0	0.624099940715	0.482303892049	0.0	0.602904498833	0.479790040842	0.0	2.86622769195	0.481040395444	0.0	3.14896918027	0.482183536126	1.21140744168	1.55381630504	0.48294153292	0.0	0.68450797047	0.477298473116	0.0	3.2544649801	0.0	0.0	0.0	0.965523064794	2.4097411036	0.402283551269	0.0	0.0	0.0	0.483281435332	0.0	0.257109626274	0.964156429147	2.42796095134	0.556657247856	0.0	2.42333997039	0.0	0.477494871561
Q	Q	343	327.0		81.6641		0.722019998535	1.22030709798	0.259914801927	0.0	0.0	0.0	0.0	0.0	0.0	0.0	0.0	0.0	0.0	0.0	0.0	0.0	0.0	0.0	0.0	0.0	0.0	0.0	0.0	0.0	0.0	0.0	0.0	0.732091093939	2.41422402846	0.305024515582	0.0	0.0	0.0	0.0	0.0	0.0	1.44877216037	1.21644396034	0.836450911055	0.726761076515	1.2140035274	0.415673623165	0.0
	-	344	328.0				0.0	1.0	0.0	0.0	0.0	0.0	0.0	1.0	0.0	0.0	0.0	0.0	0.0	1.0	0.0	0.0	0.0	0.0	0.0	2.0	0.0	0.0	0.0	0.0	0.0	0.0	0.0	0.999991034969	4.00007172218	0.416644572722	0.5	0.0	1.58133271703	0.499994047041	1.00002381269	0.266000870664	0.5	2.0	0.288675795249	0.5	1.0	0.285976806269	0.0
	-	345	329.0				0.0	2.23138200148	0.0	0.0	0.0	0.0	0.0	0.0	0.0	0.0	0.0	0.0	0.0	0.0	0.0	0.0	0.0	0.0	0.0	0.0	0.0	0.0	0.0	0.0	0.0	0.0	0.0	0.0	1.1093725324	0.0	0.0	1.09161875651	0.0	0.499988404909	0.0	0.265997869004	0.0	1.11344105742	0.0	0.0	1.11276707392	0.0	0.0
	-	346	330.0	0.413461538			0.0	1.0	0.0	0.0	0.0	0.0	0.0	1.0	0.0	0.0	0.0	0.0	0.0	0.0	0.0	0.0	0.0	0.0	0.0	1.0	0.0	0.0	0.0	0.0	0.0	0.0	0.0	0.0	1.0	0.0	0.0	0.0	0.0	0.0	0.0	0.0	0.0	2.0	0.0	0.0	0.0	0.0	0.0
	-	347	331.0	0.064676617			0.354816199501	0.0	0.127727739399	0.0	0.0	0.0	0.0	0.0	0.0	0.0	0.0	0.0	0.0	0.0	0.0	0.0	0.0	0.0	0.0	0.0	0.0	0.0	0.0	0.0	0.0	0.0	0.0	0.707544185355	0.0	0.294797087654	0.0	0.0	0.0	0.0	0.0	0.0	0.354517435145	0.0	0.20468120504	0.0	0.0	0.0	0.0
	-	348	332.0	0.045833333			0.0	1.25702210858	0.0	0.0	0.0	0.0	0.0	1.24607919129	0.0	0.0	0.0	0.0	0.0	0.0	0.0	0.0	0.0	0.0	0.0	1.2367029219	0.0	0.0	0.0	0.0	0.0	1.24064731342	0.0	0.0	0.0	0.0	0.0	0.0	0.0	0.0	0.0	0.0	0.0	0.0	0.0	0.0	0.0	0.0	0.0
	-	349	333.0	0.096153846			0.0	9.0	0.0	0.0	4.0	0.0	0.0	7.0	0.0	0.0	0.0	0.0	0.0	0.0	0.0	0.0	2.0	0.0	0.0	5.0	0.0	0.0	0.0	0.0	0.0	4.0	0.0	0.0	13.0	0.0	0.0	0.0	0.0	0.0	8.0	0.0	0.0	3.0	0.0	0.0	10.0	0.0	0.0
A	A	350	334.0	0.0	90.04		0.0	0.0	0.0	0.0	0.0	0.0	0.0	0.0	0.0	0.0	0.0	0.0	0.0	0.0	0.0	0.0	0.0	0.0	0.0	0.0	0.0	0.0	0.0	0.0	0.0	0.0	0.0	0.0	1.0	0.0	0.0	0.0	0.0	0.0	2.0	0.0	0.0	1.0	0.0	0.0	2.0	0.0	0.0
I	I	351	335.0	0.035532995	87.4119		0.0	11.8884784186	0.0	0.0	0.0	0.0	0.0	2.78182644711	0.0	0.0	2.83355247569	0.0	0.0	3.54264930173	0.0	0.0	3.19960090074	0.0	0.0	2.6330610919	0.0	0.0	2.70584960411	0.0	0.0	0.0	0.0	0.0	0.0	0.0	0.0	0.0	0.0	0.0	2.41505233171	0.0	0.0	2.62913656599	0.0	0.0	0.0	0.0	0.0
A	A	352	336.0	0.434108527	85.3998		0.0	11.0	0.0	0.0	2.0	0.0	0.0	3.0	0.0	0.0	3.0	0.0	0.0	1.0	0.0	0.0	3.0	0.0	0.0	3.0	0.0	0.0	1.0	0.0	0.0	2.0	0.0	0.0	7.0	0.0	0.0	0.0	0.0	0.0	10.0	0.0	0.0	2.0	0.0	0.0	5.0	0.0	0.0
G	G	353	337.0	0.317307692	83.5038		0.0	2.0	0.0	0.0	1.0	0.0	0.0	0.0	0.0	0.0	0.0	0.0	0.0	0.0	0.0	0.0	0.0	0.0	0.0	0.0	0.0	0.0	0.0	0.0	0.0	0.0	0.0	0.0	5.0	0.0	0.0	0.0	0.0	0.0	2.0	0.0	0.0	1.0	0.0	0.0	3.0	0.0	0.0
F	F	354	338.0	0.108333333	80.2265		0.0	0.0	0.0	0.0	0.0	0.0	0.0	0.0	0.0	0.0	0.0	0.0	0.0	0.0	0.0	0.0	0.0	0.0	0.0	0.0	0.0	0.0	0.0	0.0	0.0	0.0	0.0	0.0	4.96508161067	0.0	0.0	0.0	0.0	0.0	3.69394423891	0.0	0.0	0.0	0.0	0.0	1.24951402702	0.0	0.0
I	I	355	339.0	0.030456853	81.1514		0.0	5.4886768913	0.0	0.0	0.0	0.0	0.0	0.0	0.0	0.0	0.0	0.0	0.0	0.0	0.0	0.0	0.0	0.0	0.0	0.0	0.0	0.0	0.0	0.0	0.0	0.0	0.0	0.0	5.79823487935	0.0	0.0	0.0	0.0	0.0	0.0	0.0	0.0	0.0	0.0	0.0	0.0	0.0	0.0
E	E	356	340.0	0.434977578	78.5633		0.0	1.22058906909	0.0	0.0	0.0	0.0	0.0	0.0	0.0	0.0	0.0	0.0	0.0	0.0	0.0	0.0	0.0	0.0	0.0	0.0	0.0	0.0	0.0	0.0	0.0	0.0	0.0	0.0	0.0	0.0	0.0	0.0	0.0	0.0	0.0	0.0	0.0	0.0	0.0	0.0	0.0	0.0	0.0
N	N	357	341.0	0.2	78.4044		0.0	2.51404421716	0.0	0.0	1.27542848193	0.0	0.0	0.0	0.0	0.0	0.0	0.0	0.0	0.0	0.0	0.0	0.0	0.0	0.0	0.0	0.0	0.0	0.0	0.0	0.0	0.0	0.0	0.0	1.24127040267	0.0	0.0	0.0	0.0	0.0	0.0	0.0	0.0	1.25250045766	0.0	0.0	1.24951402702	0.0	0.0
G	G	358	342.0	0.019230769	76.1717		0.0	1.0	0.0	0.0	0.0	0.0	0.0	1.0	0.0	0.0	0.0	0.0	0.0	0.0	0.0	0.0	0.0	0.0	0.0	0.0	0.0	0.0	0.0	0.0	0.0	0.0	0.0	0.0	4.0	0.0	0.0	0.0	0.0	0.0	5.0	0.0	0.0	2.0	0.0	0.0	2.0	0.0	0.0
W	W	359	343.0	0.115789474	77.1475		0.0	0.0	0.0	0.0	0.0	0.0	0.0	0.0	0.0	0.0	0.0	0.0	0.0	0.0	0.0	0.0	0.0	0.0	0.0	0.0	0.0	0.0	0.0	0.0	0.0	0.0	0.0	0.0	0.0	0.0	0.0	0.0	0.0	0.0	0.0	0.0	0.0	0.0	0.0	0.0	0.0	0.0	0.0
E	E	360	344.0	0.381165919	74.8868		0.0	8.12607540533	0.0	0.0	1.17137057863	0.0	0.0	2.30623078935	0.0	0.0	0.0	0.0	0.0	0.0	0.0	0.0	0.0	0.0	0.0	3.44659215026	0.0	0.0	1.20963139343	0.0	0.0	2.30215075585	0.0	0.0	5.75565245726	0.0	0.0	0.0	0.0	0.484602232371	6.8679873084	0.257812300965	0.0	3.47311506559	0.0	0.0	3.46971784476	0.0	0.0
G	G	361	345.0	0.413461538	77.192		0.0	2.0	0.0	0.0	2.0	0.0	0.0	1.0	0.0	0.0	0.0	0.0	0.0	0.0	0.0	0.0	1.0	0.0	0.0	1.0	0.0	0.0	0.0	0.0	0.0	0.0	0.0	0.0	3.0	0.0	0.0	1.0	0.0	0.0	4.0	0.0	0.0	3.0	0.0	0.0	1.0	0.0	0.0
M	M	362	346.0	0.013392857	76.6056		0.333986881045	0.0	0.120229542408	0.0	0.0	0.0	0.0	0.0	0.0	0.0	0.0	0.0	0.0	0.0	0.0	0.0	0.0	0.0	0.337308831312	0.0	0.47809220745	0.0	0.0	0.0	0.0	0.0	0.0	0.334012037615	0.0	0.13916555032	0.0	0.0	0.0	0.0	0.0	0.0	0.334184234899	0.0	0.192941799538	0.668983717973	0.0	0.382627654224	0.0
V	V	363	347.0	0.766497462	74.0398		6.53773642532	1.61291316795	2.353472856	1.43143704686	1.10691207521	1.85978895921	2.89277376476	0.0	3.61611495497	0.991130495308	0.0	5.92093505527	1.47198740654	0.0	9.63587054404	2.89815358989	1.0767606653	9.33917889162	3.61540788081	0.541824151759	5.12437912713	0.979981601939	0.0	6.6820155192	1.2076258462	2.68994816976	2.0730791118	3.61538440237	3.79397383016	1.50634379397	0.0	0.0	0.0	1.44596206925	2.16758736887	0.769263497522	5.23567813813	1.11419837683	3.02282710038	4.31957120199	2.19159621494	2.4705943536	1.96803330462
D	D	364	348.0	0.601036269	74.9775		0.0	2.51404421716	0.0	0.0	0.0	0.0	0.0	0.0	0.0	0.0	0.0	0.0	0.0	0.0	0.0	0.0	0.0	0.0	0.0	0.0	0.0	0.0	0.0	0.0	0.0	1.24064731342	0.0	0.0	0.0	0.0	0.0	0.0	0.0	0.0	0.0	0.0	0.0	1.25250045766	0.0	0.0	2.49902805404	0.0	0.0
G	G	365	349.0	0.096153846	74.7824		0.0	1.0	0.0	0.0	0.0	0.0	0.0	0.0	0.0	0.0	0.0	0.0	0.0	0.0	0.0	0.0	0.0	0.0	0.0	1.0	0.0	0.0	0.0	0.0	0.0	0.0	0.0	0.0	2.0	0.0	0.0	0.0	0.0	0.0	1.0	0.0	0.0	1.0	0.0	0.0	4.0	0.0	0.0
W	W	366	350.0	0.147368421	73.548		0.0	0.0	0.0	0.0	0.0	0.0	0.0	0.0	0.0	0.0	0.0	0.0	0.0	0.0	0.0	0.0	0.0	0.0	0.0	0.0	0.0	0.0	0.0	0.0	0.0	0.0	0.0	0.0	0.0	0.0	0.0	0.0	0.0	0.0	0.0	0.0	0.0	0.0	0.0	0.0	0.0	0.0	0.0
Y	Y	367	351.0	0.0	76.9676		0.0	5.02808843432	0.0	0.0	2.55085696386	0.0	0.0	0.0	0.0	0.0	0.0	0.0	0.0	0.0	0.0	0.0	2.49726172836	0.0	0.0	2.4734058438	0.0	0.0	0.0	0.0	0.0	4.96258925367	0.0	0.0	2.48254080534	0.0	0.0	0.0	0.0	0.0	2.46262949261	0.0	0.0	2.50500091533	0.0	0.0	2.49902805404	0.0	0.0
G	G	368	352.0	0.0	80.4357		0.0	2.0	0.0	0.0	1.0	0.0	0.0	1.0	0.0	0.0	1.0	0.0	0.0	1.0	0.0	0.0	1.0	0.0	0.0	2.0	0.0	0.0	1.0	0.0	0.0	1.0	0.0	0.0	1.0	0.0	0.0	0.0	0.0	0.0	2.0	0.0	0.0	1.0	0.0	0.0	1.0	0.0	0.0
F	F	369	353.0	0.0125	83.9823		0.0	0.0	0.0	0.0	0.0	0.0	0.0	0.0	0.0	0.0	0.0	0.0	0.0	0.0	0.0	0.0	0.0	0.0	0.0	0.0	0.0	0.0	0.0	0.0	0.0	0.0	0.0	0.0	0.0	0.0	0.0	0.0	0.0	0.0	0.0	0.0	0.0	0.0	0.0	0.0	1.24951402702	0.0	0.0
R	R	370	354.0	0.317518248	85.7249		0.485424198006	6.38823623579	0.174744376238	0.0	2.13551116777	0.0	0.0	1.06172502924	0.0	0.0	0.0	0.0	0.0	0.0	0.0	0.0	0.0	0.0	0.0	1.05977410587	0.0	0.0	0.0	0.0	0.0	0.0	0.0	0.972483934424	7.42883581902	0.405183785823	0.0	1.05177857963	0.0	0.0	3.17611067813	0.0	0.0	5.31433382938	0.0	0.0	4.2524474601	0.0	0.0
H	H	371	355.0	0.084821429	89.4992		0.0	5.02808843432	0.0	0.0	1.27542848193	0.0	0.0	2.49215838258	0.0	0.0	0.0	0.0	0.0	0.0	0.0	0.0	1.24863086418	0.0	0.0	1.2367029219	0.0	0.0	0.0	0.0	0.0	1.24064731342	0.0	0.0	2.48254080534	0.0	0.0	0.0	0.0	0.0	1.2313147463	0.0	0.0	1.25250045766	0.0	0.0	0.0	0.0	0.0
Q	Q	372	356.0	0.524444444	92.4489		0.721961246676	2.44043696845	0.259893652267	0.0	0.0	0.0	0.0	1.21138625533	0.0	0.0	0.0	0.0	0.0	0.0	0.0	0.0	0.0	0.0	0.0	0.0	0.0	0.0	0.0	0.0	0.0	0.0	0.0	1.4641880043	1.20598260487	0.610051454565	0.0	0.0	0.0	0.738811471767	2.39482123707	0.393053669157	1.44988342618	2.42873469195	0.83709250214	0.726703750812	0.0	0.415640835522	0.0
N	N	373	357.0	0.071794872	95.7273		0.0	5.02808843432	0.0	0.0	1.27542848193	0.0	0.0	0.0	0.0	0.0	0.0	0.0	0.0	0.0	0.0	0.0	0.0	0.0	0.0	0.0	0.0	0.0	0.0	0.0	0.0	1.24064731342	0.0	0.0	1.24127040267	0.0	0.0	1.19939012503	0.0	0.0	2.46262949261	0.0	0.0	3.75750137299	0.0	0.0	1.24951402702	0.0	0.0
S	S	374	358.0	0.664516129	98.6896		0.999933628988	0.0	0.359958936935	0.0	1.0	0.0	0.0	0.0	0.0	0.0	0.0	0.0	0.0	0.0	0.0	0.0	0.0	0.0	0.0	0.0	0.0	0.0	0.0	0.0	0.0	3.0	0.0	0.499988389736	1.00004644429	0.208319316597	0.0	1.0	0.0	0.999969180791	2.00024659082	0.531991679304	0.999901735933	0.0	0.577294857582	0.999899540871	1.00020097883	0.571896154577	0.0
E	E	375	359.0	0.506726457	96.4738		0.0	9.27967291664	0.0	0.0	1.17031756154	0.0	0.0	4.61281530184	0.0	0.0	0.0	0.0	0.0	0.0	0.0	0.0	1.15420601127	0.0	0.0	0.0	0.0	0.0	0.0	0.0	0.0	1.14974157379	0.0	0.483989663238	6.90610277003	0.201653474271	0.0	3.37397755159	0.0	0.484591562889	8.01173845634	0.257806624714	0.0	3.47125433575	0.0	0.0	4.62102488227	0.0	0.0
G	G	376	360.0	0.317307692	93.6689		0.0	1.0	0.0	0.0	0.0	0.0	0.0	1.0	0.0	0.0	1.0	0.0	0.0	0.0	0.0	0.0	0.0	0.0	0.0	1.0	0.0	0.0	1.0	0.0	0.0	1.0	0.0	0.0	2.0	0.0	0.0	0.0	0.0	0.0	2.0	0.0	0.0	0.0	0.0	0.0	2.0	0.0	0.0
I	I	377	361.0	0.598837209	90.2557		2.88109397785	4.78223518998	1.0371443618	1.84976742556	1.30715801414	2.40330306017	0.93861304448	1.2555541971	1.17331424546	0.478555702626	1.21783906925	2.85885385324	0.489420428279	1.16985793603	3.20382624712	0.476128539875	1.20209500913	1.53430433253	0.943024266991	1.23956331194	1.33661651173	0.473427451715	1.27256011314	3.22807037736	0.938088294523	0.0	1.61037564286	2.38388413908	2.41854834778	0.993241292986	0.499903495117	0.0	1.58102750437	1.40954014209	1.24913254904	0.749886738154	0.473816519099	1.22276193874	0.273558720906	0.479018924468	4.7837895401	0.273976604324	0.47099048131
G	G	378	362.0	0.25	87.5955		0.0	3.0	0.0	0.0	0.0	0.0	0.0	0.0	0.0	0.0	0.0	0.0	0.0	0.0	0.0	0.0	1.0	0.0	0.0	0.0	0.0	0.0	0.0	0.0	0.0	0.0	0.0	0.0	6.0	0.0	0.0	0.0	0.0	0.0	4.0	0.0	0.0	2.0	0.0	0.0	1.0	0.0	0.0
Q	Q	379	363.0	0.315555556	84.2291		0.0	2.4407323822	0.0	0.0	0.0	0.0	0.0	2.4180870667	0.0	0.0	0.0	0.0	0.0	0.0	0.0	0.0	0.0	0.0	0.0	1.20350556695	0.0	0.0	0.0	0.0	0.0	1.20658623793	0.0	0.0	0.0	0.0	0.0	0.0	0.0	0.0	1.19860499528	0.0	0.0	1.21571862896	0.0	0.0	0.0	0.0	0.0
A	A	380	364.0	0.15503876	82.8899		0.5	0.0	0.17999141468	0.0	0.0	0.0	0.0	0.0	0.0	0.0	0.0	0.0	0.0	0.0	0.0	0.0	0.0	0.0	0.0	0.0	0.0	0.0	0.0	0.0	0.0	1.0	0.0	0.5	1.0	0.208324153994	0.0	0.0	0.0	0.0	1.0	0.0	0.0	1.0	0.0	0.0	0.0	0.0	0.0
A	A	381	365.0	0.240310078	79.6516		0.0	3.0	0.0	0.0	1.0	0.0	0.0	0.0	0.0	0.0	0.0	0.0	0.0	0.0	0.0	0.0	0.0	0.0	0.0	0.0	0.0	0.0	0.0	0.0	0.0	0.0	0.0	0.0	2.0	0.0	0.0	0.0	0.0	0.0	1.0	0.0	0.0	2.0	0.0	0.0	1.0	0.0	0.0
D	D	382	366.0	0.07253886	79.9139		0.0	3.77106632574	0.0	0.0	0.0	0.0	0.0	0.0	0.0	0.0	0.0	0.0	0.0	0.0	0.0	0.0	0.0	0.0	0.0	0.0	0.0	0.0	0.0	0.0	0.0	0.0	0.0	0.0	2.48254080534	0.0	0.0	0.0	0.0	0.0	1.2313147463	0.0	0.0	1.25250045766	0.0	0.0	0.0	0.0	0.0
L	L	383	367.0	0.651741294	77.7526		1.0000337579	3.99972996413	0.359994981625	0.499993208538	1.00002716696	0.649614211788	0.0	0.0	0.0	0.0	0.0	0.0	0.0	0.0	0.0	0.0	0.0	0.0	0.0	0.0	0.0	0.0	0.0	0.0	0.0	1.0	0.0	0.0	1.9992303899	0.0	0.0	1.98277051876	0.0	0.0	1.99946669294	0.0	1.00037560437	0.99924963678	0.577568446278	0.500016855959	1.99986516597	0.285986447096	0.0
K	K	384	368.0	0.661016949	77.8741		0.481464662018	0.0	0.17331901127	0.0	0.0	0.0	0.0	0.0	0.0	0.0	0.0	0.0	0.0	0.0	0.0	0.0	0.0	0.0	0.0	0.0	0.0	0.0	0.0	0.0	0.0	1.20685287673	0.0	0.482384269146	1.20719254826	0.200984589539	0.0	0.0	0.0	0.482969436465	3.59641556394	0.256943640357	0.0	0.0	0.0	0.481878660019	1.21441635987	0.275612240403	0.0
S	S	385	369.0	0.051612903	76.5975		0.0	2.51404421716	0.0	0.0	0.0	0.0	0.0	0.0	0.0	0.0	0.0	0.0	0.0	0.0	0.0	0.0	0.0	0.0	0.0	1.2367029219	0.0	0.0	0.0	0.0	0.0	0.0	0.0	0.0	2.48254080534	0.0	0.0	0.0	0.0	0.0	2.46262949261	0.0	0.0	0.0	0.0	0.0	2.49902805404	0.0	0.0
T	T	386	370.0	0.058139535	73.9374		0.0	5.0	0.0	0.0	1.0	0.0	0.0	1.0	0.0	0.0	1.0	0.0	0.0	1.0	0.0	0.0	1.0	0.0	0.0	1.0	0.0	0.0	0.0	0.0	0.0	1.0	0.0	0.0	3.0	0.0	0.0	0.0	0.0	0.0	3.0	0.0	0.0	0.0	0.0	0.0	2.0	0.0	0.0
Q	Q	387	371.0	0.342222222	72.6506		0.0	1.22058906527	0.0	0.0	0.0	0.0	0.0	0.0	0.0	0.0	0.0	0.0	0.0	0.0	0.0	0.0	0.0	0.0	0.0	0.0	0.0	0.0	0.0	0.0	0.0	0.0	0.0	0.0	2.41460041278	0.0	0.0	0.0	0.0	0.0	0.0	0.0	0.0	1.21683804628	0.0	0.0	0.0	0.0	0.0
A	A	388	372.0	0.248062016	72.7136		1.00037644043	3.0	0.360118341451	1.00054779056	0.0	1.29995778587	0.0	0.0	0.0	0.0	0.0	0.0	0.0	0.0	0.0	0.0	0.0	0.0	0.0	0.0	0.0	0.0	0.0	0.0	0.5	0.0	0.858328396302	0.5	3.0	0.208324153994	0.0	1.0	0.0	0.0	1.0	0.0	0.50003270688	1.0	0.288694678618	0.500117515084	1.0	0.286044019446	0.0
A	A	389	373.0	0.0	70.3812		1.0	1.0	0.35998282936	0.0	1.0	0.0	0.0	0.0	0.0	0.0	0.0	0.0	0.0	0.0	0.0	0.0	0.0	0.0	0.0	0.0	0.0	0.0	0.0	0.0	0.0	0.0	0.0	0.5	3.0	0.208324153994	0.0	0.0	0.0	0.0	1.0	0.0	0.5	0.0	0.288675795249	0.0	1.0	0.0	0.0
I	I	390	374.0	0.203045685	68.066		1.44153576464	6.52964439166	0.518928123177	0.0	1.09604313522	0.0	0.0	3.25610593911	0.0	0.0	0.0	0.0	0.0	0.0	0.0	0.0	1.09758686513	0.0	0.0	2.15960060302	0.0	0.0	0.0	0.0	0.482106214616	0.0	0.827610908077	0.963368023709	6.49385653852	0.401385657047	0.484470522192	1.06850058072	1.53221817435	1.92991827245	2.15662866639	1.02673210575	0.961680356659	6.51956427299	0.555227683467	1.92463427907	3.2549149345	1.10080152873	0.0
N	N	391	375.0	0.445595855	67.8355		0.907247940552	6.2851105429	0.326593680571	0.0	1.27542848193	0.0	0.455066135671	1.24607919129	0.568855912186	0.0	0.0	0.0	0.0	0.0	0.0	0.0	0.0	0.0	1.36898888069	1.2367029219	1.9403669729	0.444096187947	0.0	3.02807482713	0.0	1.24064731342	0.0	0.911421760084	3.723811208	0.379742334202	0.0	0.0	0.0	0.457067643984	1.2313147463	0.243163677591	0.90843142994	6.26250228832	0.524484330933	0.454609749521	2.49902805404	0.260015688534	0.444096187947
Q	Q	392	376.0	0.182222222	66.9073		0.0	2.44103833659	0.0	0.708748944795	0.0	0.920839281948	0.0	0.0	0.0	0.0	0.0	0.0	0.0	0.0	0.0	0.0	0.0	0.0	0.0	0.0	0.0	0.0	0.0	0.0	0.0	0.0	0.0	0.731659623325	1.20730011242	0.304844744081	0.0	0.0	0.0	0.0	1.19883271113	0.0	0.0	1.21679653284	0.0	0.0	3.64214198603	0.0	0.0
I	I	393	377.0	0.025380711	64.2505		0.0	2.17153182533	0.0	0.0	1.09102825188	0.0	0.0	0.0	0.0	0.0	0.0	0.0	0.0	0.0	0.0	0.0	0.0	0.0	0.0	0.0	0.0	0.0	0.0	0.0	0.0	0.0	0.0	0.0	2.16488005214	0.0	0.0	0.0	0.0	0.0	0.0	0.0	0.0	3.25863153202	0.0	0.0	1.08357076599	0.0	0.0
N	N	394	378.0	0.38974359	62.8219		0.453623970276	1.25702210858	0.163296840285	0.0	0.0	0.0	0.0	1.24607919129	0.0	0.0	0.0	0.0	0.0	0.0	0.0	0.0	0.0	0.0	0.0	1.2367029219	0.0	0.0	0.0	0.0	0.0	0.0	0.0	0.911421760084	3.723811208	0.379742334202	0.0	0.0	0.0	0.0	0.0	0.0	0.45421571497	1.25250045766	0.262242165467	0.0	2.49902805404	0.0	0.0
G	G	395	379.0	0.173076923	62.9729		1.50140827721	8.00129574441	0.540481199655	0.0	0.0	0.0	0.0	3.0	0.0	0.0	2.0	0.0	0.0	1.0	0.0	0.0	1.0	0.0	0.0	2.0	0.0	0.0	0.0	0.0	0.0	1.0	0.0	0.500724939758	7.00021802974	0.208626198917	0.0	0.0	0.0	0.0	5.0	0.0	1.00128601195	7.00092251346	0.578094071543	0.500699094921	3.00040546447	0.286376656135	0.0
K	K	396	380.0	0.004237288	60.6317		0.0	5.79845345554	0.0	0.0	0.0	0.0	0.0	1.15285009935	0.0	0.0	0.0	0.0	0.0	0.0	0.0	0.0	0.0	0.0	0.0	1.14728606069	0.0	0.0	0.0	0.0	0.0	3.45013375493	0.0	0.0	1.15006648432	0.0	0.0	1.12465919711	0.0	0.492423812053	4.57659893605	0.261973444518	0.0	3.4702419443	0.0	0.0	3.4650845076	0.0	0.0
L	L	397	381.0	0.149253731	58.3325		0.0	2.78529436321	0.0	0.0	0.560888344376	0.0	0.0	0.0	0.0	0.0	0.0	0.0	0.0	0.0	0.0	0.0	0.0	0.0	0.0	0.0	0.0	0.0	0.0	0.0	0.0	0.0	0.0	0.0	3.32334884698	0.0	0.0	0.0	0.0	0.0	1.10381887863	0.0	0.0	1.66860634832	0.0	0.0	1.11091908031	0.0	0.0
N	N	398	382.0	0.507692308	58.0659		0.0	1.25702210858	0.0	0.0	1.27542848193	0.0	0.0	0.0	0.0	0.0	0.0	0.0	0.0	0.0	0.0	0.0	0.0	0.0	0.0	0.0	0.0	0.0	0.0	0.0	0.0	0.0	0.0	0.0	6.20635201334	0.0	0.0	0.0	0.0	0.0	3.69394423891	0.0	0.0	2.50500091533	0.0	0.0	0.0	0.0	0.0
R	R	399	383.0	0.138686131	56.9995		0.655439014844	6.76251426499	0.235946791036	1.18203006785	1.01619223156	1.53574792162	0.0	4.86133733397	0.0	0.0	2.89155683164	0.0	0.0	2.95048467557	0.0	0.0	1.98815056358	0.0	0.0	3.89453747752	0.0	0.0	2.8486408659	0.0	0.0	2.92678425412	0.0	1.96925855777	3.86169841224	0.820488246084	0.0	0.907440880609	0.0	1.22746513917	6.86097019209	0.653021366274	0.627758579996	3.96074041411	0.362437414609	2.63396692314	2.89350645423	1.50650689699	0.0
L	L	400	384.0	0.097701149	54.2501		0.0	3.01510117928	0.0	0.0	0.610344446462	0.0	0.0	0.0	0.0	0.0	0.0	0.0	0.0	0.0	0.0	0.0	0.0	0.0	0.0	0.0	0.0	0.0	0.0	0.0	0.0	0.596732963659	0.0	0.0	2.98427061099	0.0	0.0	0.0	0.0	0.0	2.3718067986	0.0	0.0	0.0	0.0	0.0	1.20014563324	0.0	0.0
I	I	401	385.0	0.319796954	53.0214		0.0	8.6967256932	0.0	0.0	1.09102825188	0.0	0.0	0.0	0.0	0.0	0.0	0.0	0.0	0.0	0.0	0.0	0.0	0.0	0.0	1.07980030151	0.0	0.0	0.0	0.0	0.481272638733	3.2531762768	0.826179944375	0.963551095433	7.57293300523	0.401461933571	0.0	1.06865323569	0.0	0.965114319099	6.46756180679	0.513448611418	0.481269553965	2.16881550671	0.27786174244	1.44418979034	3.25128992547	0.826009567779	0.0
G	G	402	386.0	0.408071749	50.865		0.0	4.0	0.0	0.0	2.0	0.0	0.0	1.0	0.0	0.0	0.0	0.0	0.0	0.0	0.0	0.0	0.0	0.0	0.0	3.0	0.0	0.0	0.0	0.0	0.0	4.0	0.0	0.0	4.0	0.0	0.0	1.0	0.0	1.50063697583	5.0014469609	0.798350989345	0.0	3.0	0.0	0.500192360687	6.00026987262	0.286086827659	0.0
K	K	403	387.0	0.673728814	50.7661		1.44452188553	0.0	0.520003075426	0.480326340921	0.0	0.624062111305	0.0	0.0	0.0	0.0	0.0	0.0	0.0	0.0	0.0	0.0	0.0	0.0	0.48270529992	0.0	0.684173140351	0.0	0.0	0.0	0.482544966858	0.0	0.828364095094	0.482383741413	0.0	0.20098436966	0.0	0.0	0.0	0.482967667828	0.0	0.256942699428	0.481648836248	0.0	0.278080721669	0.0	0.0	0.0	0.0
T	T	404	388.0	0.162790698	47.1371		0.0	3.0	0.0	0.0	1.0	0.0	0.0	0.0	0.0	0.0	0.0	0.0	0.0	0.0	0.0	0.0	0.0	0.0	0.0	0.0	0.0	0.0	0.0	0.0	0.0	1.0	0.0	0.0	3.0	0.0	0.0	2.0	0.0	0.5	1.0	0.266004037686	0.0	3.0	0.0	0.0	3.0	0.0	0.0
N	N	405	389.0	0.143589744	45.6686		0.0	3.77106632574	0.0	0.0	3.82628544579	0.0	0.0	1.24607919129	0.0	0.0	0.0	0.0	0.0	0.0	0.0	0.0	0.0	0.0	0.0	0.0	0.0	0.0	0.0	0.0	0.0	0.0	0.0	0.0	3.723811208	0.0	0.0	1.19939012503	0.0	0.0	3.69394423891	0.0	0.0	8.76750320365	0.0	0.0	2.49902805404	0.0	0.0
E	E	406	390.0	0.385650224	42.4342		0.0	1.15945443974	0.0	0.0	2.34191891164	0.0	0.0	0.0	0.0	0.0	0.0	0.0	0.0	0.0	0.0	0.0	0.0	0.0	0.0	0.0	0.0	0.0	0.0	0.0	0.0	0.0	0.0	0.484208118196	2.30000321165	0.20174449316	0.0	0.0	0.0	0.0	3.43181652665	0.0	0.483607833637	4.62623637498	0.279211751927	0.0	2.31013253575	0.0	0.0
K	K	407	391.0	0.148305085	39.5761		0.481475141817	2.4409826392	0.173322783818	0.0	1.23649455222	0.0	0.0	0.0	0.0	0.0	0.0	0.0	0.0	0.0	0.0	0.0	0.0	0.0	0.0	0.0	0.0	0.0	0.0	0.0	0.0	0.0	0.0	0.0	1.20727118011	0.0	0.0	0.0	0.0	0.0	1.19885180117	0.0	0.963353793059	2.4329997588	0.556193844634	0.481908522669	0.0	0.275629320453	0.0
F	F	408	392.0	0.166666667	36.4156		0.0	2.51404421716	0.0	0.0	1.27542848193	0.0	0.0	0.0	0.0	0.0	0.0	0.0	0.0	0.0	0.0	0.0	0.0	0.0	0.0	1.2367029219	0.0	0.0	0.0	0.0	0.0	1.24064731342	0.0	0.0	1.24127040267	0.0	0.0	0.0	0.0	0.457093425573	2.46225535928	0.243177393604	0.0	0.0	0.0	0.454637440235	0.0	0.260031526337	0.0
H	H	409	393.0	0.196428571	33.7304		0.0	3.77106632574	0.0	0.0	1.27542848193	0.0	0.0	1.24607919129	0.0	0.0	0.0	0.0	0.0	0.0	0.0	0.0	1.24863086418	0.0	0.0	1.2367029219	0.0	0.0	0.0	0.0	0.0	1.24064731342	0.0	0.0	1.24127040267	0.0	0.0	0.0	0.0	0.0	4.92525898522	0.0	0.0	1.25250045766	0.0	0.0	2.49902805404	0.0	0.0
Q	Q	410	394.0	0.102222222	34.2982		0.0	3.47858967652	0.0	0.0	1.17040937547	0.0	0.0	2.30623241008	0.0	0.0	0.0	0.0	0.0	0.0	0.0	0.0	0.0	0.0	0.0	1.14714344079	0.0	0.0	0.0	0.0	0.0	2.29972524194	0.0	0.0	3.45047621563	0.0	0.0	1.12428400259	0.0	0.0	6.86738084255	0.0	0.0	3.46950919498	0.0	0.0	3.46519869642	0.0	0.0
I	I	411	395.0	0.065989848	32.2368		0.0	0.0	0.0	0.0	0.0	0.0	0.0	0.0	0.0	0.0	0.0	0.0	0.0	0.0	0.0	0.0	0.0	0.0	0.0	0.0	0.0	0.0	0.0	0.0	0.0	0.0	0.0	0.0	0.0	0.0	0.0	0.0	0.0	0.0	0.0	0.0	0.0	2.16899391348	0.0	0.0	1.08357076599	0.0	0.0
E	E	412	396.0	0.210762332	29.384		0.0	4.88096164897	0.0	0.0	1.23675129637	0.0	0.0	1.21123966276	0.0	0.0	0.0	0.0	0.0	0.0	0.0	0.0	1.21302679128	0.0	0.0	2.40565459	0.0	0.0	1.2878669168	0.0	0.0	1.20612060861	0.0	0.0	0.0	0.0	0.0	0.0	0.0	0.0	2.39599647024	0.0	0.473957417386	3.6472308602	0.273640068756	0.0	3.64113735246	0.0	0.0
K	K	413	397.0	0.072033898	30.824		0.0	4.88107342934	0.0	0.0	3.70611758579	0.0	0.0	2.42140454155	0.0	0.0	0.0	0.0	0.0	0.0	0.0	0.0	1.2131526364	0.0	0.0	3.60894975759	0.0	0.0	0.0	0.0	0.0	2.41303899591	0.0	0.0	4.82660515779	0.0	0.0	1.17033411886	0.0	0.0	3.59461933661	0.0	0.0	3.64721892064	0.0	0.0	6.06814053001	0.0	0.0
E	E	414	398.0	0.479820628	27.9219		0.0	1.22057510395	0.0	0.0	0.0	0.0	0.0	0.0	0.0	0.0	0.0	0.0	0.0	0.0	0.0	0.0	0.0	0.0	0.0	0.0	0.0	0.0	0.0	0.0	0.0	0.0	0.0	0.0	3.62133772817	0.0	0.0	0.0	0.0	0.0	1.19883277575	0.0	0.0	2.4334687945	0.0	0.0	0.0	0.0	0.0
F	F	415	399.0	0.220833333	25.2433		0.0	3.77106632574	0.0	0.0	0.0	0.0	0.0	1.24607919129	0.0	0.0	0.0	0.0	0.0	0.0	0.0	0.0	1.24863086418	0.0	0.0	1.2367029219	0.0	0.0	0.0	0.0	0.0	1.24064731342	0.0	0.0	3.723811208	0.0	0.0	1.19939012503	0.0	0.0	1.2313147463	0.0	0.0	0.0	0.0	0.0	0.0	0.0	0.0
S	S	416	400.0	0.516129032	21.9424		0.556682283494	2.0	0.200396063467	0.0	0.0	0.0	0.0	1.0	0.0	0.0	0.0	0.0	0.0	0.0	0.0	0.0	0.0	0.0	0.0	0.0	0.0	0.0	0.0	0.0	0.553915715639	0.0	0.950883175782	1.10753751405	1.99939389955	0.461453631262	0.0	0.0	0.0	0.55189833717	0.0	0.293614372159	1.11243583941	0.0	0.64226660121	0.0	2.0	0.0	0.0
E	E	417	401.0	0.452914798	22.0881		0.0	3.66155805899	0.0	0.0	1.23685343227	0.0	0.0	0.0	0.0	0.0	0.0	0.0	0.0	0.0	0.0	0.0	0.0	0.0	0.0	0.0	0.0	0.0	0.0	0.0	0.0	0.0	0.0	0.0	0.0	0.0	0.0	0.0	0.0	0.0	1.1988519125	0.0	0.0	0.0	0.0	0.0	1.2143839155	0.0	0.0
V	V	418	402.0	0.373563218	25.0665		0.499955720621	6.0010629875	0.179975474864	0.0	3.0	0.0	0.0	3.0	0.0	0.0	1.0	0.0	0.0	1.0	0.0	0.0	3.0	0.0	0.0	3.0	0.0	0.0	2.0	0.0	0.0	0.0	0.0	0.999883207537	3.00070100039	0.416599646605	0.499556065426	0.0	1.57992870049	0.499931551417	1.00027390682	0.265967622487	0.499968321835	4.000506947	0.28865750581	0.499987053984	2.00010357617	0.285969401749	0.0
E	E	419	403.0	0.304932735	26.4155		0.0	0.0	0.0	0.0	2.47278702928	0.0	0.0	0.0	0.0	0.0	0.0	0.0	0.0	0.0	0.0	0.0	0.0	0.0	0.0	0.0	0.0	0.0	0.0	0.0	0.0	1.20685283651	0.0	0.0	3.62138023566	0.0	0.0	0.0	0.0	0.0	1.19852836753	0.0	0.0	0.0	0.0	0.0	1.21423689207	0.0	0.0
G	G	420	404.0	0.028846154	30.143		0.0	5.0	0.0	0.0	3.0	0.0	0.0	2.0	0.0	0.0	1.0	0.0	0.0	1.0	0.0	0.0	1.0	0.0	0.0	2.0	0.0	0.0	1.0	0.0	0.0	1.0	0.0	0.50467525272	0.0	0.210272090129	0.0	0.0	0.0	0.0	5.0	0.0	0.0	4.0	0.0	0.0	1.0	0.0	0.0
R	R	421	405.0	0.102189781	32.8118		0.499622099441	2.22851352421	0.179855376967	0.0	0.0	0.0	0.0	1.11076411879	0.0	0.0	1.12790609363	0.0	0.0	0.0	0.0	0.0	1.11071405193	0.0	0.0	2.21442414632	0.0	0.0	1.1476267544	0.0	0.499792430688	0.0	0.857972071033	0.499772457293	1.1084700289	0.20822934871	0.0	0.0	0.0	0.49972330991	0.0	0.265856836324	0.998525221722	1.11221030141	0.576500124913	0.0	2.22328085007	0.0	0.0
I	I	422	406.0	0.187817259	31.7349		0.962041770698	4.34268949354	0.346318518578	0.960092850086	2.18133873603	1.2473968634	0.963681813323	1.08151814722	1.2046514869	0.0	0.0	0.0	0.480054225363	0.0	3.14251354948	0.0	0.0	0.0	0.48231907447	2.15823371548	0.683625715081	0.0	0.0	0.0	0.964211642679	1.08018587711	1.65522046591	1.92610030837	4.3324507819	0.802506434497	0.479890362811	0.0	1.5177326626	0.482745880649	3.23095944298	0.256824706858	1.44315206818	3.25656173537	0.833206141892	1.44471844006	3.24861375181	0.826311930892	0.476977535382
Q	Q	423	407.0	0.057777778	30.4488		0.0	8.12031905381	0.0	0.0	1.17100435269	0.0	0.0	3.4601440339	0.0	0.0	0.0	0.0	0.0	1.17812796469	0.0	0.0	2.3093212509	0.0	0.0	1.14752325637	0.0	0.0	0.0	0.0	0.0	1.15010471976	0.0	0.0	3.45138076968	0.0	0.0	1.1240962049	0.0	0.0	4.57907966185	0.0	0.0	3.470914055	0.0	0.0	2.3118832279	0.0	0.0
D	D	424	408.0	0.176165803	33.6799		0.453623970276	2.51404421716	0.163296840285	0.0	2.55085696386	0.0	0.0	0.0	0.0	0.0	0.0	0.0	0.0	0.0	0.0	0.0	0.0	0.0	0.0	0.0	0.0	0.0	0.0	0.0	0.455794921659	0.0	0.7824434483	1.82288210381	1.24119884388	0.759500744212	0.0	1.19939012503	0.0	1.37124160806	0.0	0.729511608774	0.0	1.25250045766	0.0	0.909219499043	2.49902805404	0.520031377068	0.0
L	L	425	409.0	0.0	35.6315		3.49850082014	2.00171555292	1.25940022375	0.0	1.0	0.0	0.0	2.0	0.0	0.0	0.0	0.0	0.0	0.0	0.0	0.0	1.0	0.0	0.499885391438	1.00045874971	0.708523726863	0.0	1.0	0.0	0.0	0.0	0.0	1.99953086096	0.0	0.833101149986	0.0	0.0	0.0	2.00127146258	1.99746191547	1.0646925791	1.49927707956	0.0	0.865610006478	0.999699639977	0.0	0.571781820538	0.0
E	E	426	410.0	0.022421525	33.7688		0.0	2.31893363405	0.0	0.0	1.17027188391	0.0	0.0	0.0	0.0	0.0	0.0	0.0	0.0	0.0	0.0	0.0	0.0	0.0	0.0	0.0	0.0	0.0	0.0	0.0	0.0	1.14986262635	0.0	0.0	1.14990943527	0.0	0.0	0.0	0.0	0.0	3.43181643309	0.0	0.0	0.0	0.0	0.0	2.31020851268	0.0	0.0
K	K	427	411.0	0.449152542	34.4582		0.0	3.66130661782	0.0	0.0	1.23680228347	0.0	0.0	1.21109307621	0.0	0.0	0.0	0.0	0.0	0.0	0.0	0.0	0.0	0.0	0.0	0.0	0.0	0.0	0.0	0.0	0.0	0.0	0.0	0.0	2.41454236982	0.0	0.0	0.0	0.0	0.483014796448	1.19857087342	0.256967772235	0.481659338319	1.21664490247	0.278086785056	0.481985491209	2.42757713805	0.275673342888	0.0
Y	Y	428	412.0	0.049429658	38.0465		0.0	1.25702210858	0.0	0.0	0.0	0.0	0.0	0.0	0.0	0.0	0.0	0.0	0.0	0.0	0.0	0.0	0.0	0.0	0.0	1.2367029219	0.0	0.0	0.0	0.0	0.0	0.0	0.0	0.0	1.24127040267	0.0	0.0	0.0	0.0	0.0	1.2313147463	0.0	0.0	0.0	0.0	0.0	1.24951402702	0.0	0.0
V	V	429	413.0	0.045977011	38.7989		1.99991457405	2.0001708738	0.719934906843	0.499879388127	0.0	0.649466331067	0.0	0.0	0.0	0.0	0.0	0.0	0.0	0.0	0.0	0.0	0.0	0.0	0.0	0.0	0.0	0.0	0.0	0.0	0.0	0.0	0.0	0.0	2.00028750024	0.0	0.0	1.00026762467	0.0	0.0	2.0	0.0	0.499892409262	1.00043064095	0.288613677565	0.0	3.00093224804	0.0	0.499930138712
E	E	430	414.0	0.035874439	37.8062		0.0	4.63877352695	0.0	0.0	1.17036372578	0.0	0.0	1.15289413796	0.0	0.0	0.0	0.0	0.0	0.0	0.0	0.0	0.0	0.0	0.0	1.14723825841	0.0	0.0	0.0	0.0	0.0	2.30045169762	0.0	0.484128235674	2.30075772606	0.201711210242	0.0	0.0	0.0	0.484722128159	4.57587673816	0.257876086492	0.0	4.62622170084	0.0	0.0	3.46628110606	0.0	0.0
D	D	431	415.0	0.321243523	39.5991		0.0	1.25702210858	0.0	0.0	0.0	0.0	0.0	0.0	0.0	0.0	0.0	0.0	0.0	0.0	0.0	0.0	0.0	0.0	0.0	0.0	0.0	0.0	0.0	0.0	0.0	2.48129462684	0.0	0.0	4.96508161067	0.0	0.0	1.19939012503	0.0	0.0	2.46262949261	0.0	0.0	3.75750137299	0.0	0.0	1.24951402702	0.0	0.0
T	T	432	416.0	0.081395349	42.644		0.999777713451	5.00222434882	0.359902810019	0.0	1.0	0.0	0.5	4.0	0.625025537604	0.0	2.0	0.0	0.0	2.0	0.0	0.0	3.0	0.0	0.0	3.0	0.0	0.0	3.0	0.0	0.0	0.0	0.0	0.499976740939	6.00055829538	0.208314463145	0.0	1.0	0.0	0.499969096675	3.00037090868	0.265987596868	0.999572285918	2.00171305442	0.577104649092	0.0	4.0	0.0	0.0
K	K	433	417.0	0.148305085	42.7016		0.0	0.0	0.0	0.0	0.0	0.0	0.0	0.0	0.0	0.0	0.0	0.0	0.0	0.0	0.0	0.0	0.0	0.0	0.0	0.0	0.0	0.0	0.0	0.0	0.0	0.0	0.0	0.0	0.0	0.0	0.0	0.0	0.0	0.0	2.3975517597	0.0	0.0	2.43309410864	0.0	0.0	2.42851556156	0.0	0.0
I	I	434	418.0	0.060913706	42.4062		1.06472751348	5.48312691272	0.3832836228	0.0	0.0	0.0	0.708174824941	0.0	0.885254701353	0.0	0.0	0.0	0.0	0.0	0.0	0.0	0.0	0.0	0.0	5.84350364332	0.0	0.0	0.0	0.0	0.708214140813	5.68196707792	1.21576061545	0.353793181981	0.0	0.14740733065	0.0	0.0	0.0	0.706456908409	0.0	0.375840780176	0.709260983467	5.55051343892	0.409492956882	0.35431734423	0.0	0.202653085017	0.0
D	D	435	419.0	0.07253886	45.1566		0.0	1.25702210858	0.0	0.0	0.0	0.0	0.0	1.24607919129	0.0	0.0	0.0	0.0	0.0	0.0	0.0	0.0	0.0	0.0	0.0	0.0	0.0	0.0	0.0	0.0	0.0	0.0	0.0	0.0	4.96508161067	0.0	0.0	1.19939012503	0.0	0.0	2.46262949261	0.0	0.0	0.0	0.0	0.0	2.49902805404	0.0	0.0
L	L	436	420.0	0.019900498	47.4406		0.0	1.99931218245	0.0	0.0	2.0	0.0	0.0	1.0	0.0	0.0	0.0	0.0	0.0	0.0	0.0	0.0	0.0	0.0	0.0	0.0	0.0	0.0	0.0	0.0	0.0	0.0	0.0	0.0	5.99191828652	0.0	0.0	1.0	0.0	0.0	0.0	0.0	0.500356962685	3.99430080344	0.288881888223	1.0005453047	2.99673351549	0.572265501532	0.0
W	W	437	421.0	0.024561404	47.0012		0.0	0.0	0.0	0.0	0.0	0.0	0.0	0.0	0.0	0.0	0.0	0.0	0.0	0.0	0.0	0.0	0.0	0.0	0.0	0.0	0.0	0.0	0.0	0.0	0.0	0.0	0.0	0.792670803673	0.0	0.330264949141	0.0	0.0	0.0	0.0	0.0	0.0	0.0	0.0	0.0	0.0	0.0	0.0	0.0
S	S	438	422.0	0.025806452	47.4563		0.0	1.0	0.0	0.0	1.0	0.0	0.0	1.0	0.0	0.0	0.0	0.0	0.0	0.0	0.0	0.0	0.0	0.0	0.0	1.0	0.0	0.0	0.0	0.0	0.0	1.0	0.0	0.0	2.0	0.0	0.0	0.0	0.0	0.0	0.0	0.0	0.0	0.0	0.0	0.0	0.0	0.0	0.0
Y	Y	439	423.0	0.159695817	50.6987		0.0	2.51404421716	0.0	0.0	0.0	0.0	0.0	1.24607919129	0.0	0.0	1.28755850167	0.0	0.0	1.2839348101	0.0	0.0	0.0	0.0	0.0	1.2367029219	0.0	0.0	1.33647749659	0.0	0.0	0.0	0.0	0.0	2.48254080534	0.0	0.0	0.0	0.0	0.0	1.2313147463	0.0	0.0	0.0	0.0	0.0	1.24951402702	0.0	0.0
N	N	440	424.0	0.025641026	51.8013		0.0	5.02808843432	0.0	0.0	5.10171392772	0.0	0.0	1.24607919129	0.0	0.0	0.0	0.0	0.0	0.0	0.0	0.0	0.0	0.0	0.0	3.71010876569	0.0	0.0	0.0	0.0	0.0	2.48129462684	0.0	0.0	4.96508161067	0.0	0.0	0.0	0.0	0.0	3.69394423891	0.0	0.0	6.26250228832	0.0	0.0	7.49708416213	0.0	0.0
A	A	441	425.0	0.0	51.2367		0.0	8.0	0.0	0.0	4.0	0.0	0.0	2.0	0.0	0.0	0.0	0.0	0.0	0.0	0.0	0.0	1.0	0.0	0.0	4.0	0.0	0.0	1.0	0.0	0.0	3.0	0.0	0.0	11.0	0.0	0.0	1.0	0.0	0.0	9.0	0.0	0.0	8.0	0.0	0.0	10.0	0.0	0.0
E	E	442	426.0	0.179372197	53.1204		0.0	0.0	0.0	0.0	0.0	0.0	0.0	0.0	0.0	0.0	0.0	0.0	0.0	0.0	0.0	0.0	0.0	0.0	0.0	0.0	0.0	0.0	0.0	0.0	0.0	0.0	0.0	0.484207548095	0.0	0.201744255628	0.0	0.0	0.0	0.484727285462	1.14394037702	0.257878830219	0.0	2.31274294611	0.0	0.4837634027	0.0	0.276690225788	0.0
L	L	443	427.0	0.084577114	56.0659		1.00077450746	3.99381830367	0.360261638745	0.500737987597	0.997061063007	0.650581863054	0.0	0.0	0.0	0.0	0.0	0.0	0.0	0.0	0.0	0.0	0.0	0.0	0.0	0.995731800262	0.0	0.0	0.0	0.0	0.0	0.0	0.0	2.00086057554	3.99656213564	0.833655173318	0.0	0.0	0.0	0.500174303818	1.99860702626	0.266096768725	0.501252357579	1.99005586108	0.289398845889	0.500286712434	4.99427559886	0.286140792482	1.00113573709
L	L	444	428.0	0.064676617	56.2275		1.00011521359	0.999769652432	0.360024304275	1.00058635115	0.998829356915	1.30000788557	0.0	0.0	0.0	0.0	0.0	0.0	0.0	0.0	0.0	0.0	0.0	0.0	0.0	0.0	0.0	0.0	0.0	0.0	0.0	0.0	0.0	0.0	0.0	0.0	0.0	0.0	0.0	1.00009909318	0.999801872545	0.532060793742	0.0	0.99948164046	0.0	0.499941399526	0.0	0.285943289516	0.0
V	V	445	429.0	0.005747126	56.5222		0.0	2.0	0.0	0.0	0.0	0.0	0.0	0.0	0.0	0.0	0.0	0.0	0.0	0.0	0.0	0.0	0.0	0.0	0.0	0.0	0.0	0.0	0.0	0.0	0.0	1.0	0.0	0.0	2.0	0.0	0.0	1.0	0.0	0.0	1.0	0.0	0.0	0.0	0.0	0.0	2.0	0.0	0.0
A	A	446	430.0	0.031007752	59.1008		0.5	5.0	0.17999141468	0.5	3.0	0.649623035569	0.0	1.0	0.0	0.0	0.0	0.0	0.0	0.0	0.0	0.0	2.0	0.0	0.0	0.0	0.0	0.0	0.0	0.0	0.5	0.0	0.858328396302	2.5	5.0	1.04162076997	0.0	0.0	0.0	1.5	3.0	0.798012113058	0.5	3.0	0.288675795249	1.5	1.0	0.857930418808	0.5
L	L	447	431.0	0.134328358	61.1163		0.829380595108	2.78663163446	0.298562773243	1.63090711082	2.25543084973	2.11894965613	0.833096897213	0.0	1.04141367211	0.0	0.0	0.0	0.0	0.0	0.0	0.0	0.0	0.0	0.833500669219	0.555481208932	1.1813807937	0.0	0.0	0.0	0.0	0.0	0.0	0.835187902535	5.54830894308	0.347979626443	0.0	0.0	0.0	1.6778844203	1.65934066292	0.892648061141	1.65904838896	3.343943279	0.957854226076	0.0	2.77743675848	0.0	0.0
E	E	448	432.0	0.044843049	60.9775		0.0	10.4501632055	0.0	0.0	4.69154873898	0.0	0.0	3.46198087721	0.0	0.0	0.0	0.0	0.0	1.18009927918	0.0	0.0	2.31085718626	0.0	0.0	4.59232268008	0.0	0.0	0.0	0.0	0.0	2.3014190713	0.0	0.0	11.5089404166	0.0	0.0	1.12437731766	0.0	0.0	5.72358798246	0.0	0.0	3.47328526517	0.0	0.0	4.62544814763	0.0	0.0
N	N	449	433.0	0.0	61.9874		0.0	6.2851105429	0.0	0.0	0.0	0.0	0.0	2.49215838258	0.0	0.0	2.57511700333	0.0	0.0	1.2839348101	0.0	0.0	1.24863086418	0.0	0.0	2.4734058438	0.0	0.0	1.33647749659	0.0	0.0	1.24064731342	0.0	0.0	1.24127040267	0.0	0.0	0.0	0.0	0.0	3.69394423891	0.0	0.0	3.75750137299	0.0	0.0	4.99805610809	0.0	0.0
Q	Q	450	434.0	0.088888889	64.8685		0.0	2.44092639112	0.0	0.0	0.0	0.0	0.0	0.0	0.0	0.0	0.0	0.0	0.0	0.0	0.0	0.0	0.0	0.0	0.0	0.0	0.0	0.0	0.0	0.0	0.0	0.0	0.0	0.0	2.41439776354	0.0	0.0	0.0	0.0	0.0	0.0	0.0	0.0	0.0	0.0	0.0	0.0	0.0	0.0
H	H	451	435.0	0.138392857	65.9533		0.0	5.02808843432	0.0	0.0	0.0	0.0	0.0	2.49215838258	0.0	0.0	1.28755850167	0.0	0.0	1.2839348101	0.0	0.0	2.49726172836	0.0	0.0	2.4734058438	0.0	0.0	1.33647749659	0.0	0.0	0.0	0.0	0.0	3.723811208	0.0	0.0	0.0	0.0	0.457308127637	2.46238151273	0.243291616836	0.0	2.50500091533	0.0	0.454953153611	2.49888247241	0.260212099744	0.0
T	T	452	436.0	0.0	65.8551		0.0	0.0	0.0	0.0	1.0	0.0	0.0	0.0	0.0	0.0	0.0	0.0	0.0	0.0	0.0	0.0	0.0	0.0	0.0	0.0	0.0	0.0	0.0	0.0	0.0	0.0	0.0	0.0	0.0	0.0	0.0	0.0	0.0	0.0	0.0	0.0	0.0	0.0	0.0	0.0	0.0	0.0	0.0
I	I	453	437.0	0.081218274	67.9588		0.0	0.0	0.0	0.0	0.0	0.0	0.0	0.0	0.0	0.0	0.0	0.0	0.0	0.0	0.0	0.0	0.0	0.0	0.0	0.0	0.0	0.0	0.0	0.0	0.0	0.0	0.0	0.481917935451	0.0	0.200790292394	0.0	0.0	0.0	0.0	0.0	0.0	0.0	1.08449695674	0.0	0.481446591643	1.08351000475	0.275365117334	0.0
D	D	454	438.0	0.051813472	70.3341		1.36087191083	0.0	0.489890520856	0.0	0.0	0.0	0.0	0.0	0.0	0.0	0.0	0.0	0.0	0.0	0.0	0.0	0.0	0.0	0.0	0.0	0.0	0.0	0.0	0.0	0.0	2.48129462684	0.0	0.911460325483	4.96450945607	0.37975840241	0.461727441457	0.0	1.46028941905	0.0	8.61920322413	0.0	1.81686285988	1.25250045766	1.04896866187	0.454609749521	3.74854208106	0.260015688534	0.444290849239
L	L	455	439.0	0.0	70.661		0.829543251439	2.22939636009	0.298621326729	0.0	0.560740388363	0.0	0.0	1.10955944574	0.0	0.0	0.0	0.0	0.0	0.0	0.0	0.0	0.0	0.0	0.0	0.0	0.0	0.0	0.0	0.0	0.0	0.553700399875	0.0	0.836718568884	1.66226890055	0.348617375987	0.0	0.0	0.0	0.0	3.86306877475	0.0	0.0	1.66825421391	0.0	0.0	2.22235081613	0.0	0.0
T	T	456	440.0	0.005813953	71.2778		0.0	2.0	0.0	0.0	0.0	0.0	0.0	1.0	0.0	0.0	0.0	0.0	0.0	0.0	0.0	0.0	1.0	0.0	0.0	0.0	0.0	0.0	0.0	0.0	0.0	0.0	0.0	0.0	1.0	0.0	0.0	0.0	0.0	0.5	0.0	0.266004037686	0.0	1.0	0.0	0.0	0.0	0.0	0.0
D	D	457	441.0	0.010362694	73.7392		0.0	2.51404421716	0.0	0.451403029301	2.55033868351	0.586483612319	0.0	3.73823757387	0.0	0.0	1.28755850167	0.0	0.0	0.0	0.0	0.0	1.24863086418	0.0	0.0	3.71010876569	0.0	0.0	0.0	0.0	0.0	2.48129462684	0.0	0.455719596351	2.48250747183	0.189874798736	0.0	0.0	0.0	0.0	2.46262949261	0.0	0.0	2.50500091533	0.0	0.0	2.49902805404	0.0	0.0
S	S	458	442.0	0.006451613	75.3703		0.556883417575	0.0	0.200468468282	0.560325655161	0.0	0.728000906025	0.554394745856	0.0	0.693021748147	0.0	0.0	0.0	0.0	0.0	0.0	0.0	0.0	0.0	0.552500784843	0.0	0.783099330119	0.0	0.0	0.0	0.0	0.0	0.0	0.553465942228	1.0	0.230600648358	0.0	1.0	0.0	0.0	1.0	0.0	0.0	1.0	0.0	0.0	1.0	0.0	0.0
E	E	459	443.0	0.062780269	75.9541		0.0	1.2206169513	0.0	0.0	0.0	0.0	0.0	0.0	0.0	0.0	0.0	0.0	0.0	0.0	0.0	0.0	0.0	0.0	0.0	0.0	0.0	0.0	0.0	0.0	0.0	1.20685280914	0.0	0.0	0.0	0.0	0.0	0.0	0.0	0.0	1.19869985891	0.0	0.0	2.43346857849	0.0	0.0	1.21432085921	0.0	0.0
M	M	460	444.0	0.0	77.7824		0.0	0.0	0.0	0.0	0.0	0.0	0.0	0.0	0.0	0.0	0.0	0.0	0.0	0.0	0.0	0.0	0.0	0.0	0.0	0.0	0.0	0.0	0.0	0.0	0.0	0.0	0.0	0.33334245169	0.0	0.138886568477	0.0	0.0	0.0	0.0	0.0	0.0	0.0	0.0	0.0	0.0	0.0	0.0	0.0
N	N	461	445.0	0.056410256	79.8862		0.453623970276	1.25702210858	0.163296840285	0.451392035492	1.27525620517	0.586469328655	0.0	0.0	0.0	0.0	0.0	0.0	0.0	0.0	0.0	0.0	1.24863086418	0.0	0.0	0.0	0.0	0.0	0.0	0.0	0.0	0.0	0.0	1.82284352017	0.0	0.759484668403	0.0	0.0	0.0	2.28537846375	1.23130382003	1.21583979799	0.90853235954	2.50485770359	0.524542602799	1.81843899809	0.0	1.04006275414	0.0
K	K	462	446.0	0.186440678	80.7327		0.481437740426	0.0	0.173309319959	0.0	1.23659765654	0.0	0.0	0.0	0.0	0.0	0.0	0.0	0.0	1.24402612167	0.0	0.0	0.0	0.0	0.0	1.20350551104	0.0	0.0	0.0	0.0	0.0	0.0	0.0	0.482368610951	1.20718738022	0.200978065579	0.0	0.0	0.0	0.0	2.39728677467	0.0	0.0	1.21604824883	0.0	0.0	1.21438394188	0.0	0.0
L	L	463	447.0	0.019900498	81.9125		0.0	2.79134394344	0.0	0.0	0.0	0.0	0.0	1.11001129017	0.0	0.0	0.0	0.0	0.0	0.0	0.0	0.0	1.11320219794	0.0	0.0	0.553155049881	0.0	0.0	0.572228519089	0.0	0.0	1.10863971379	0.0	0.0	3.89166018501	0.0	0.0	1.09079352844	0.0	0.0	3.31970340718	0.0	0.830306702883	2.23349429064	0.47937889551	0.0	2.78196133831	0.0	0.0
F	F	464	448.0	0.025	84.125		0.0	1.25702210858	0.0	0.0	1.27542848193	0.0	0.0	0.0	0.0	0.0	0.0	0.0	0.0	0.0	0.0	0.0	0.0	0.0	0.0	0.0	0.0	0.0	0.0	0.0	0.0	0.0	0.0	0.0	1.24127040267	0.0	0.0	0.0	0.0	0.0	1.2313147463	0.0	0.0	1.25250045766	0.0	0.0	1.24951402702	0.0	0.0
E	E	465	449.0	0.179372197	85.5774		0.0	1.22056108379	0.0	0.0	0.0	0.0	0.0	0.0	0.0	0.0	0.0	0.0	0.0	0.0	0.0	0.0	0.0	0.0	0.0	0.0	0.0	0.0	0.0	0.0	0.0	0.0	0.0	0.0	2.41442652702	0.0	0.0	0.0	0.0	0.0	0.0	0.0	0.0	2.43338568657	0.0	0.0	0.0	0.0	0.0
R	R	466	450.0	0.38559322	86.3678		0.482143608136	1.21623929594	0.173563420215	0.0	0.0	0.0	0.966724983474	1.20335801455	1.20845560502	0.0	0.0	0.0	0.0	0.0	0.0	0.0	1.21251667134	0.0	1.45222127392	1.19467989204	2.05833826484	0.478257009385	0.0	3.26100077038	0.0	0.0	0.0	0.483293088666	1.20150411834	0.201363247655	0.0	0.0	0.0	0.968746319245	1.19019900899	0.515380864825	0.482745642389	0.0	0.278713964439	0.482946267435	1.20763859775	0.276222862322	0.478923340573
T	T	467	451.0	0.005813953	88.1581		0.0	2.0	0.0	0.0	1.0	0.0	0.0	0.0	0.0	0.0	0.0	0.0	0.0	0.0	0.0	0.0	0.0	0.0	0.0	0.0	0.0	0.0	0.0	0.0	0.499312415271	0.0	0.857148049307	0.0	1.0	0.0	0.0	1.0	0.0	0.499794406391	1.00082339014	0.265894660226	0.0	0.0	0.0	0.0	1.0	0.0	0.0
K	K	468	452.0	0.211538462	90.0435		1.96670103507	1.15919187337	0.707978603109	0.0	2.34115429804	0.0	0.0	0.0	0.0	0.0	0.0	0.0	0.0	0.0	0.0	0.0	0.0	0.0	0.492338479393	0.0	0.69782694248	0.0	0.0	0.0	0.49217342348	1.14920700347	0.844892850556	1.47629075833	4.60086006764	0.615094046554	0.0	0.0	0.0	1.47754884362	5.71969804361	0.786067916561	0.0	2.31346198572	0.0	0.491851958052	5.77687486777	0.281316504242	0.0
K	K	469	453.0	0.156934307	91.1878		0.491483278409	5.80073750833	0.176925541145	0.0	3.51204834583	0.0	0.0	2.30640868376	0.0	0.0	0.0	0.0	0.0	0.0	0.0	0.0	0.0	0.0	0.492154168961	2.29472436292	0.697565705972	0.0	0.0	0.0	0.0	1.15058867955	0.0	0.984099798659	2.30037610444	0.410023516002	0.492877091751	0.0	1.55880534132	0.0	1.1441716207	0.0	0.491683037181	5.78241283049	0.283873983537	0.491670345696	5.77866034037	0.281212630399	0.0
Q	Q	470	454.0	0.173333333	92.4541		0.0	3.65963467263	0.0	0.0	0.0	0.0	0.0	1.21094664056	0.0	0.0	1.24678619668	0.0	0.0	0.0	0.0	0.0	0.0	0.0	0.0	1.20350549386	0.0	0.0	0.0	0.0	0.0	1.20598652072	0.0	0.732245483721	3.61923636976	0.305088841824	0.0	1.16972581712	0.0	1.47785350561	1.19710805146	0.786229999203	0.0	2.43321947715	0.0	0.0	0.0	0.0	0.0
L	L	471	455.0	0.004975124	94.5246		1.65726676086	3.34608680229	0.59658757758	0.0	0.560522333292	0.0	0.0	0.554779722871	0.0	0.0	0.0	0.0	0.0	0.0	0.0	0.0	0.0	0.0	0.0	1.10589579579	0.0	0.0	0.0	0.0	0.0	0.553700399875	0.0	0.0	4.43311751851	0.0	0.0	1.09065700658	0.0	0.0	1.65606459064	0.0	0.0	0.55604892483	0.0	0.0	2.77958353381	0.0	0.0
R	R	472	456.0	0.131386861	96.3988		0.0	8.52015115905	0.0	0.0	1.06767958145	0.0	0.0	3.18912804585	0.0	0.0	0.0	0.0	0.0	1.07415963479	0.0	0.0	1.06176943808	0.0	0.0	3.18489255135	0.0	0.0	0.0	0.0	0.0	2.1247259689	0.0	0.0	6.36870911224	0.0	0.0	1.05111984335	0.0	0.487098520721	5.30038470225	0.259140346525	0.0	3.18922492827	0.0	0.0	6.38301924112	0.0	0.0
E	E	473	457.0	0.139013453	99.2787		0.0	0.0	0.0	0.0	1.23680231263	0.0	0.0	0.0	0.0	0.0	0.0	0.0	0.0	0.0	0.0	0.0	0.0	0.0	0.0	0.0	0.0	0.0	0.0	0.0	0.0	0.0	0.0	0.0	1.20732903323	0.0	0.0	0.0	0.0	0.0	0.0	0.0	0.0	1.21681730451	0.0	0.0	0.0	0.0	0.0
N	N	474	458.0	0.0	99.0799		0.0	1.25702210858	0.0	0.0	0.0	0.0	0.0	0.0	0.0	0.0	0.0	0.0	0.0	0.0	0.0	0.0	0.0	0.0	0.0	0.0	0.0	0.0	0.0	0.0	0.0	0.0	0.0	0.0	0.0	0.0	0.0	1.19939012503	0.0	0.0	0.0	0.0	0.0	1.25250045766	0.0	0.0	0.0	0.0	0.0
A	A	475	459.0	0.07751938	96.4433		0.0	2.0	0.0	0.0	0.0	0.0	0.0	0.0	0.0	0.0	0.0	0.0	0.0	0.0	0.0	0.0	0.0	0.0	0.0	0.0	0.0	0.0	0.0	0.0	0.0	0.0	0.0	0.0	1.0	0.0	0.0	0.0	0.0	0.0	1.0	0.0	0.0	0.0	0.0	0.0	0.0	0.0	0.0
E	E	476	460.0	0.022421525	95.3253		0.0	2.31903446511	0.0	0.0	1.17050087852	0.0	0.0	1.15302874817	0.0	0.0	0.0	0.0	0.0	1.18009927918	0.0	0.0	0.0	0.0	0.0	1.1478432193	0.0	0.0	0.0	0.0	0.0	0.0	0.0	0.0	4.60084389719	0.0	0.0	1.12437755949	0.0	0.0	2.28850102103	0.0	0.0	1.15648408178	0.0	0.0	4.62163489553	0.0	0.0
D	D	477	461.0	0.202072539	91.8361		0.0	1.25702210858	0.0	0.0	0.0	0.0	0.0	0.0	0.0	0.0	0.0	0.0	0.0	0.0	0.0	0.0	0.0	0.0	0.0	0.0	0.0	0.0	0.0	0.0	0.0	0.0	0.0	0.0	0.0	0.0	0.0	1.19939012503	0.0	0.0	1.2313147463	0.0	0.0	0.0	0.0	0.0	0.0	0.0	0.0
M	M	478	462.0	0.325892857	91.5821		1.33553239939	0.0	0.480768731835	0.334789558024	0.0	0.434974017921	0.333491897823	0.0	0.416881905446	0.0	0.0	0.0	0.0	0.0	0.0	0.0	0.0	0.0	0.0	0.0	0.0	0.0	0.0	0.0	0.0	0.0	0.0	0.333749127616	0.0	0.139056009313	0.0	0.0	0.0	0.333339380696	0.0	0.17733924237	0.334382159186	0.0	0.19305607144	1.33888052025	0.0	0.765777550316	0.0
G	G	479	463.0	0.230769231	88.591		0.0	3.0	0.0	0.0	0.0	0.0	0.0	2.0	0.0	0.0	1.0	0.0	0.0	1.0	0.0	0.0	1.0	0.0	0.0	1.0	0.0	0.0	1.0	0.0	0.0	0.0	0.0	0.0	3.0	0.0	0.0	0.0	0.0	0.0	2.0	0.0	0.0	3.0	0.0	0.0	3.0	0.0	0.0
N	N	480	464.0	0.297435897	86.1098		0.0	2.51404421716	0.0	0.0	1.27542848193	0.0	0.0	0.0	0.0	0.0	0.0	0.0	0.0	0.0	0.0	0.0	0.0	0.0	0.0	0.0	0.0	0.0	0.0	0.0	0.0	0.0	0.0	0.0	2.48254080534	0.0	0.0	0.0	0.0	0.0	0.0	0.0	0.0	0.0	0.0	0.0	0.0	0.0	0.0
G	G	481	465.0	0.0	85.0067		0.0	4.0	0.0	0.0	1.0	0.0	0.0	2.0	0.0	0.0	0.0	0.0	0.0	1.0	0.0	0.0	2.0	0.0	0.0	1.0	0.0	0.0	0.0	0.0	0.0	0.0	0.0	0.0	1.0	0.0	0.0	0.0	0.0	0.0	1.0	0.0	0.0	3.0	0.0	0.0	0.0	0.0	0.0
C	C	482	466.0	0.077844311	88.1952		0.0	1.25702210858	0.0	0.0	1.27542848193	0.0	0.0	0.0	0.0	0.0	0.0	0.0	0.0	0.0	0.0	0.0	0.0	0.0	0.0	0.0	0.0	0.0	0.0	0.0	0.0	0.0	0.0	0.0	1.24127040267	0.0	0.0	0.0	0.0	0.0	0.0	0.0	0.0	2.50500091533	0.0	0.0	4.99805610809	0.0	0.0
F	F	483	467.0	0.045833333	91.4688		0.453642179413	1.25688230527	0.163303395262	0.451369210465	0.0	0.586439673329	0.0	1.24607919129	0.0	0.0	0.0	0.0	0.0	0.0	0.0	0.0	0.0	0.0	0.0	0.0	0.0	0.0	0.0	0.0	0.0	0.0	0.0	0.0	2.48254080534	0.0	0.0	0.0	0.0	0.0	0.0	0.0	0.454242746328	1.2522949622	0.262257772064	0.0	0.0	0.0	0.0
K	K	484	468.0	0.36440678	94.8688		1.44470738689	0.0	0.520069852729	0.480436237078	0.0	0.624204893455	0.482318257131	0.0	0.602922455919	0.0	0.0	0.0	0.480163316427	0.0	3.14322767744	0.481988182523	0.0	1.55318678621	0.482690353707	0.0	0.684151956002	0.0	0.0	0.0	0.482469466413	0.0	0.828234486743	0.965351710421	2.40594965911	0.402212156759	0.0	0.0	0.0	0.4832035577	1.19552576018	0.257068194745	0.481828767921	1.21419639588	0.278184605507	0.0	0.0	0.0	0.0
I	I	485	469.0	0.005076142	96.6327		0.0	5.31526964625	0.0	0.0	0.0	0.0	0.0	5.50353262171	0.0	0.0	4.47239606829	0.0	0.0	0.0	0.0	0.0	0.0	0.0	0.0	5.518557021	0.0	0.0	0.0	0.0	0.0	5.55851286228	0.0	0.0	0.0	0.0	0.0	0.0	0.0	0.0	0.0	0.0	0.0	0.0	0.0	0.0	0.0	0.0	0.0
Y	Y	486	470.0	0.068441065	100.378		0.0	3.77106632574	0.0	0.0	0.0	0.0	0.0	0.0	0.0	0.0	0.0	0.0	0.0	0.0	0.0	0.0	0.0	0.0	0.0	0.0	0.0	0.0	0.0	0.0	0.0	1.24064731342	0.0	0.0	1.24127040267	0.0	0.0	1.19939012503	0.0	0.0	3.69394423891	0.0	0.0	2.50500091533	0.0	0.0	2.49902805404	0.0	0.0
H	H	487	471.0	0.0	101.573		0.0	0.0	0.0	0.0	0.0	0.0	0.0	0.0	0.0	0.0	0.0	0.0	0.0	0.0	0.0	0.0	0.0	0.0	0.0	0.0	0.0	0.0	0.0	0.0	0.0	0.0	0.0	0.0	2.48254080534	0.0	0.0	1.19939012503	0.0	0.0	1.2313147463	0.0	0.0	0.0	0.0	0.0	1.24951402702	0.0	0.0
K	K	488	472.0	0.61440678	101.266		0.962853258014	1.22061324499	0.346610640078	0.0	2.47319587164	0.0	0.0	0.0	0.0	0.0	0.0	0.0	0.0	0.0	0.0	0.0	0.0	0.0	0.0	0.0	0.0	0.0	0.0	0.0	0.0	0.0	0.0	0.482392775681	3.62152101644	0.200988133773	0.0	0.0	0.0	0.482954950812	1.19890888816	0.256935933873	0.963793372758	1.21677563248	0.556447636673	1.44557629463	2.42864877244	0.826802583913	0.0
C	C	489	473.0	0.005988024	97.9702		0.0	0.0	0.0	0.0	0.0	0.0	0.0	0.0	0.0	0.0	0.0	0.0	0.0	0.0	0.0	0.0	0.0	0.0	0.0	1.2367029219	0.0	0.0	0.0	0.0	0.0	0.0	0.0	0.0	2.48254080534	0.0	0.0	0.0	0.0	0.0	0.0	0.0	0.0	0.0	0.0	0.0	2.49902805404	0.0	0.0
D	D	490	474.0	0.393782383	97.3726		0.907247940552	2.51404421716	0.326593680571	0.0	1.27542848193	0.0	0.455066135671	1.24607919129	0.568855912186	0.0	0.0	0.0	0.0	0.0	0.0	0.0	0.0	0.0	1.36898888069	0.0	1.9403669729	0.0	0.0	0.0	0.0	0.0	0.0	1.36713264013	3.723811208	0.569613501303	0.461628743261	0.0	1.45997726968	0.0	2.46262949261	0.0	0.0	1.25250045766	0.0	0.909219499043	0.0	0.520031377068	0.0
N	N	491	475.0	0.358974359	94.2335		0.907281488351	1.25689332298	0.326605757202	0.451312835237	0.0	0.586366428036	0.0	0.0	0.0	0.0	0.0	0.0	0.0	0.0	0.0	0.0	0.0	0.0	0.0	0.0	0.0	0.0	0.0	0.0	0.0	0.0	0.0	0.455710880042	1.24127040267	0.189871167101	0.0	0.0	0.0	0.0	0.0	0.0	0.0	1.25250045766	0.0	0.0	1.24951402702	0.0	0.0
A	A	492	476.0	0.558139535	95.0251		1.5	4.0	0.53997424404	0.5	0.0	0.649623035569	0.5	3.0	0.625025537604	0.0	0.0	0.0	0.0	1.0	0.0	0.0	1.0	0.0	0.0	3.0	0.0	0.0	0.0	0.0	0.5	0.0	0.858328396302	3.0	1.0	1.24994492396	0.5	0.0	1.58133271703	2.49984565602	3.00037049418	1.32993807619	1.49996202049	4.00020257276	0.866005458217	1.0	3.0	0.571953612538	0.5
C	C	493	477.0	0.017964072	95.7235		0.0	2.51404421716	0.0	0.0	1.27542848193	0.0	0.0	0.0	0.0	0.0	0.0	0.0	0.0	0.0	0.0	0.0	0.0	0.0	0.0	1.2367029219	0.0	0.0	0.0	0.0	0.0	0.0	0.0	0.0	2.48254080534	0.0	0.0	0.0	0.0	0.0	0.0	0.0	0.0	2.50500091533	0.0	0.0	2.49902805404	0.0	0.0
I	I	494	478.0	0.005076142	92.3987		0.709461138085	5.52611209327	0.255393827809	0.0	0.0	0.0	0.353871774724	0.0	0.442357792479	0.0	0.0	0.0	0.0	0.0	0.0	0.0	0.0	0.0	0.353229704746	0.0	0.50065801308	0.0	0.0	0.0	0.353519315962	0.0	0.606871335063	2.47691946999	0.0	1.03200430619	0.0	0.0	0.0	1.05864806648	0.0	0.563209320342	0.708508738148	0.0	0.409058646851	0.354089404266	0.0	0.202522713931	0.0
G	G	495	479.0	0.31838565	90.6985		0.517406313776	7.00082166627	0.186257388762	0.518496817675	1.00027687885	0.673654953262	0.0	3.0	0.0	0.0	1.0	0.0	0.0	1.0	0.0	0.0	0.0	0.0	0.0	4.0	0.0	0.0	0.0	0.0	0.0	2.0	0.0	2.06444694902	3.00129870679	0.860148328238	0.0	1.0	0.0	1.02994736159	2.00087554959	0.547940313573	0.516731619136	0.0	0.298335822169	1.549797879	2.0008298776	0.886412495599	0.0
S	S	496	480.0	0.135483871	92.4689		0.0	3.0	0.0	0.560424315623	0.0	0.728129090243	0.0	0.0	0.0	0.0	0.0	0.0	0.0	0.0	0.0	0.0	0.0	0.0	0.0	1.0	0.0	0.0	0.0	0.0	0.553634587862	0.0	0.950400575874	0.0	1.0	0.0	0.0	0.0	0.0	0.551814947557	0.0	0.293570008211	0.555937895244	1.0	0.320971628037	0.0	1.0	0.0	0.0
I	I	497	481.0	0.005076142	90.9191		0.0	2.83889082158	0.0	0.0	0.0	0.0	0.0	1.32891354709	0.0	0.0	1.3241411888	0.0	0.0	1.32630741328	0.0	0.0	1.20215099527	0.0	0.0	1.38277586599	0.0	0.0	1.32879663051	0.0	0.0	0.0	0.0	0.0	2.92178504179	0.0	0.0	0.0	0.0	0.0	4.1255843753	0.0	0.0	1.23559747457	0.0	0.0	4.2912994971	0.0	0.0
R	R	498	482.0	0.204379562	87.4773		0.0	1.11570262434	0.0	0.0	2.24480480922	0.0	0.0	0.0	0.0	0.0	0.0	0.0	0.0	0.0	0.0	0.0	0.0	0.0	0.0	0.0	0.0	0.0	0.0	0.0	0.0	0.0	0.0	0.0	2.21838478605	0.0	0.0	0.0	0.0	0.499849470066	1.10593625107	0.265923954546	0.0	3.33924409612	0.0	0.0	2.22528693977	0.0	0.0
N	N	499	483.0	0.441025641	87.7763		0.0	1.25702210858	0.0	0.451273767775	1.27542848193	0.586315669789	0.0	0.0	0.0	0.0	0.0	0.0	0.0	0.0	0.0	0.0	0.0	0.0	0.0	0.0	0.0	0.0	0.0	0.0	0.0	0.0	0.0	0.0	2.48254080534	0.0	0.0	1.19939012503	0.0	0.0	0.0	0.0	0.45421571497	1.25250045766	0.262242165467	0.0	0.0	0.0	0.0
G	G	500	484.0	0.471153846	89.2803		0.517650460868	3.00129167272	0.186345277523	0.0	1.0	0.0	0.516873114991	1.00069099513	0.646117793141	0.0	0.0	0.0	0.518072716387	0.0	3.39138881577	0.0	0.0	0.0	0.516202137963	0.0	0.731650632061	0.0	0.0	0.0	0.0	2.00075951269	0.0	0.0	1.00090379326	0.0	0.0	1.0	0.0	1.03120186005	2.00448096536	0.548607716884	0.51731423962	2.00081087387	0.298672199031	0.0	4.00332635521	0.0	0.522146906819
T	T	501	485.0	0.546511628	92.7248		0.0	2.0	0.0	0.0	1.0	0.0	0.0	0.0	0.0	0.0	0.0	0.0	0.0	0.0	0.0	0.0	0.0	0.0	0.0	0.0	0.0	0.0	0.0	0.0	0.0	0.0	0.0	0.499982034025	1.00007187165	0.2083166685	0.0	0.0	0.0	0.0	1.0	0.0	0.0	2.0	0.0	0.0	1.0	0.0	0.0
Y	Y	502	486.0	0.068441065	94.779		0.0	1.25702210858	0.0	0.0	1.27542848193	0.0	0.0	0.0	0.0	0.0	0.0	0.0	0.0	0.0	0.0	0.0	0.0	0.0	0.0	0.0	0.0	0.0	0.0	0.0	0.0	0.0	0.0	0.0	1.24127040267	0.0	0.0	0.0	0.0	0.0	1.2313147463	0.0	0.0	0.0	0.0	0.0	2.49902805404	0.0	0.0
D	D	503	487.0	0.445595855	98.0079		1.8144958811	11.3131989772	0.653187361141	0.451273767775	3.82628544579	0.586315669789	0.910132271342	1.24607919129	1.13771182437	0.449774520171	1.28755850167	2.68691734949	0.450218393821	0.0	2.94720331174	0.909453536218	2.49726172836	2.93067603387	0.912659253793	3.71010876569	1.29357798193	0.444096187947	0.0	3.02807482713	0.455794921659	1.24064731342	0.7824434483	1.82304266619	4.96427626197	0.759567642257	0.0	1.19939012503	0.0	2.7426230774	3.69353231854	1.45909762488	0.0	2.50500091533	0.0	1.3639269831	2.49874633771	0.780102965224	0.444096187947
H	H	504	488.0	0.098214286	99.0228		0.0	1.25702210858	0.0	0.0	3.82628544579	0.0	0.0	2.49215838258	0.0	0.0	0.0	0.0	0.0	0.0	0.0	0.0	1.24863086418	0.0	0.0	2.4734058438	0.0	0.0	1.33647749659	0.0	0.0	1.24064731342	0.0	0.0	4.96508161067	0.0	0.0	0.0	0.0	0.0	1.2313147463	0.0	0.0	3.75750137299	0.0	0.454679144209	2.49798017158	0.260055379076	0.0
D	D	505	489.0	0.523316062	102.558		4.53815438824	3.77043801125	1.63365765675	1.80558823748	1.27461103186	2.34590342363	2.27581890209	0.0	2.84488986553	0.449774520171	0.0	2.68691734949	0.900436787642	0.0	5.89440662349	1.3649205857	0.0	4.39839957662	2.28305730259	0.0	3.23594227073	0.444096187947	0.0	3.02807482713	0.912216304422	0.0	1.56596231531	4.10339603431	3.72273792639	1.7096730147	0.0	0.0	0.0	3.20170524388	2.46219527221	1.7033330447	3.63600070116	2.50109550289	2.09925078786	5.91522706558	0.0	3.38323548914	0.888192375894
V	V	506	490.0	0.540229885	103.418		0.499867168187	8.00425400843	0.179943597508	0.501324026039	1.99228754259	0.651343271198	0.0	6.0	0.0	0.0	3.0	0.0	0.0	3.0	0.0	0.0	2.0	0.0	0.0	4.0	0.0	0.0	2.0	0.0	0.0	3.0	0.0	0.5	5.0	0.208324153994	0.0	0.0	0.0	0.5	5.0	0.266004037686	0.999733231268	5.002669824	0.577197571145	0.999033122365	4.00775752281	0.571400603382	0.0
Y	Y	507	491.0	0.201520913	102.954		0.499922415074	2.51404421716	0.179963485439	0.499765467454	0.0	0.649318320079	0.0	0.0	0.0	0.0	0.0	0.0	0.0	0.0	0.0	0.0	0.0	0.0	0.0	0.0	0.0	0.0	0.0	0.0	0.0	1.24064731342	0.0	0.0	1.24127040267	0.0	0.0	1.19939012503	0.0	0.0	1.2313147463	0.0	0.0	1.25250045766	0.0	0.0	1.24951402702	0.0	0.0
R	R	508	492.0	0.080291971	103.791		0.0	5.4420463458	0.0	0.0	0.0	0.0	0.0	2.17371775042	0.0	0.0	1.09994272951	0.0	0.0	1.09772394866	0.0	0.0	1.09628644137	0.0	0.0	1.08350947919	0.0	0.0	1.11609448441	0.0	0.0	2.17143174839	0.0	0.0	2.16456692682	0.0	0.0	1.05128397662	0.0	0.0	7.57116301391	0.0	0.0	2.18928229414	0.0	0.0	1.08460154511	0.0	0.0
D	D	509	493.0	0.725388601	107.418		0.453623970276	2.51404421716	0.163296840285	0.0	0.0	0.0	0.455066135671	1.24607919129	0.568855912186	0.0	0.0	0.0	0.0	0.0	0.0	0.0	0.0	0.0	0.0	2.4734058438	0.0	0.0	0.0	0.0	0.912280684173	0.0	1.56607283325	0.455710880042	2.48254080534	0.189871167101	0.0	0.0	0.0	1.37137154926	1.23100103253	0.729580738544	0.0	2.50500091533	0.0	0.454609749521	2.49902805404	0.260015688534	0.0
E	E	510	494.0	0.331838565	106.491		0.0	0.0	0.0	0.0	1.23680200709	0.0	0.0	1.21133731095	0.0	0.0	0.0	0.0	0.0	0.0	0.0	0.0	0.0	0.0	0.0	0.0	0.0	0.0	0.0	0.0	0.0	0.0	0.0	0.0	1.20719927908	0.0	0.0	0.0	0.0	0.0	0.0	0.0	0.0	0.0	0.0	0.0	1.21413205106	0.0	0.0
A	A	511	495.0	0.0	103.553		0.0	3.0	0.0	0.0	1.0	0.0	0.0	1.0	0.0	0.0	1.0	0.0	0.0	0.0	0.0	0.0	1.0	0.0	0.0	1.0	0.0	0.0	1.0	0.0	0.0	0.0	0.0	0.0	0.0	0.0	0.0	0.0	0.0	0.0	0.0	0.0	0.0	0.0	0.0	0.0	2.0	0.0	0.0
L	L	512	496.0	0.069651741	105.475		0.846005359261	4.95168702176	0.304547402881	0.836322887993	1.25517491864	1.08658922643	0.0	2.45571266539	0.0	0.0	0.0	0.0	0.0	0.0	0.0	0.0	0.0	0.0	0.0	1.82893323567	0.0	0.0	0.0	0.0	0.0	0.0	0.0	0.852113110051	0.612147011285	0.355031485517	0.0	0.0	0.0	0.85529354453	2.42662845674	0.455023072504	0.846940046261	1.84989009986	0.488982182765	0.0	0.615552720314	0.0	0.0
N	N	513	497.0	0.451282051	108.284		0.453623970276	2.51404421716	0.163296840285	0.451273767775	2.55085696386	0.586315669789	0.455066135671	1.24607919129	0.568855912186	0.0	1.28755850167	0.0	0.0	1.2839348101	0.0	0.0	0.0	0.0	0.456329626896	1.2367029219	0.646788990965	0.0	0.0	0.0	0.455794921659	0.0	0.7824434483	0.911445443278	3.72354766984	0.379752201764	0.0	1.19939012503	0.0	0.0	1.2313147463	0.0	0.0	2.50500091533	0.0	0.454609749521	0.0	0.260015688534	0.0
N	N	514	498.0	0.297435897	105.849		0.907781987791	3.76992254992	0.326785928407	0.0	1.27514184335	0.0	0.455288529769	1.2457685452	0.569133916168	0.0	0.0	0.0	0.0	0.0	0.0	0.0	0.0	0.0	0.0	1.2367029219	0.0	0.0	0.0	0.0	0.455934428085	2.4809109442	0.782682932954	0.0	3.72341116529	0.0	0.0	3.59817037508	0.0	0.457099885797	3.69381294366	0.243180830496	0.0	1.25207125683	0.0	0.0	0.0	0.0	0.0
R	R	515	499.0	0.03649635	103.91		0.0	2.66566316715	0.0	0.0	3.53255586592	0.0	0.0	1.78379911476	0.0	0.0	0.879446269854	0.0	0.0	0.88045253591	0.0	0.0	0.89114263891	0.0	0.0	1.79021497141	0.0	0.0	0.86615442446	0.0	0.0	0.0	0.0	0.0	0.893418892949	0.0	0.0	0.0	0.0	0.0	2.69043290976	0.0	0.0	4.44996953606	0.0	0.0	6.23777872609	0.0	0.0
F	F	516	500.0	0.158333333	106.849		0.0	5.02808843432	0.0	0.0	0.0	0.0	0.0	4.98431676516	0.0	0.0	1.28755850167	0.0	0.0	0.0	0.0	0.0	2.49726172836	0.0	0.0	3.71010876569	0.0	0.0	0.0	0.0	0.0	0.0	0.0	0.0	7.44762241601	0.0	0.0	0.0	0.0	0.0	3.69394423891	0.0	0.0	3.75750137299	0.0	0.454623598231	1.24940941911	0.260023609354	0.0
Q	Q	517	501.0	0.808888889	109.265		1.48679983117	6.95816280658	0.535222409917	1.46239904473	1.17068451581	1.9000162133	0.75086090981	1.15293866602	0.938614487639	0.0	0.0	0.0	0.0	0.0	0.0	0.748127347225	0.0	2.41080912821	0.0	1.14752329535	0.0	0.0	0.0	0.0	0.0	0.0	0.0	1.5052719827	9.20274565732	0.627169024654	0.0	1.12437748899	0.0	0.0	3.43197197167	0.0	1.49372730078	3.46939472528	0.862405832873	1.49761119175	3.46565459816	0.856564131301	0.0
I	I	518	502.0		110.857		0.480981347132	2.17174767998	0.17314502621	0.480032650304	0.0	0.623680534925	0.0	0.0	0.0	0.0	0.0	0.0	0.0	0.0	0.0	0.0	0.0	0.0	0.0	1.07980030151	0.0	0.0	0.0	0.0	0.0	1.08096100126	0.0	0.481842744791	2.16301777358	0.200758964333	0.0	1.06865323569	0.0	0.482523809704	0.0	0.256706563322	0.481163643886	4.3397833826	0.277800595087	0.481394585001	4.33509401979	0.275335371948	0.0
K	K	519	503.0		109.697		0.491073074726	18.6058828036	0.176777874862	0.0	2.34531292233	0.0	0.0	5.78322920626	0.0	0.0	0.0	0.0	0.0	0.0	0.0	0.0	0.0	0.0	0.491547159051	3.45408068039	0.696705346915	0.0	1.21264542775	0.0	0.49134690338	4.61728801486	0.843473999212	0.0	13.8411787071	0.0	0.0	1.12522082188	0.0	0.491632840008	6.89115514527	0.261552641002	0.491045770575	5.79744418273	0.283506056648	0.982126056403	4.63845810874	0.561730545928	0.0
	-	520	504.0				0.0	11.0	0.0	0.0	2.0	0.0	0.0	3.0	0.0	0.0	2.0	0.0	0.0	2.0	0.0	0.0	1.0	0.0	0.0	4.0	0.0	0.0	2.0	0.0	0.0	0.0	0.0	1.02766486931	5.0006154236	0.428174828975	0.0	0.0	0.0	1.53684740346	5.00232776169	0.817615229257	0.514890530631	2.0002315061	0.297272866792	0.0	4.0	0.0	0.0
	-	521	505.0				1.99904282646	0.0	0.719621092679	0.499804108077	0.0	0.649368523757	1.4993655076	0.0	1.8742834649	0.0	0.0	0.0	0.0	0.0	0.0	0.0	0.0	0.0	0.0	0.0	0.0	0.0	0.0	0.0	0.999750995326	0.0	1.71622933704	3.99841947929	0.0	1.66593471067	0.999531921488	0.0	3.16118505832	2.99928416483	0.0	1.59564339602	1.99870605432	0.0	1.1539561194	1.9993008676	0.0	1.14350735377	0.0
	-	522	506.0				0.0	4.63852321509	0.0	0.0	0.0	0.0	0.0	0.0	0.0	0.0	0.0	0.0	0.0	0.0	0.0	0.0	0.0	0.0	0.0	0.0	0.0	0.0	0.0	0.0	0.0	0.0	0.0	0.0	2.29989747175	0.0	0.0	0.0	0.0	0.0	1.14385235269	0.0	0.0	2.31289311096	0.0	0.0	1.15500922336	0.0	0.0
	-	523	507.0				0.0	5.03074051641	0.0	0.0	0.56541787038	0.0	0.0	2.78386892054	0.0	0.0	0.0	0.0	0.0	0.569725326637	0.0	0.0	1.11453934962	0.0	0.0	2.77805855924	0.0	0.0	0.0	0.0	0.0	2.22664251184	0.0	0.0	5.00395402747	0.0	0.0	1.09120456879	0.0	0.0	1.66797140462	0.0	0.0	3.35676939668	0.0	0.0	2.79267945329	0.0	0.0
	-	524	508.0				1.47473404279	8.12265241513	0.530878933278	0.0	0.0	0.0	0.491959651365	2.30616435243	0.614974691148	0.0	0.0	0.0	0.0	0.0	0.0	0.0	1.15420593441	0.0	0.492238174531	1.1470235446	0.697684773142	0.0	0.0	0.0	0.0	0.0	0.0	0.49222984915	5.75111697472	0.205086733789	0.0	1.12484844915	0.0	0.492469281724	2.28690861337	0.26199763475	0.0	2.31300542331	0.0	1.47617606168	2.30962237015	0.844304231221	0.0
	-	525	509.0				0.556598603636	2.0	0.200365940155	0.559821567661	1.0	0.727345972321	0.0	1.0	0.0	0.0	0.0	0.0	0.0	0.0	0.0	0.0	0.0	0.0	0.0	0.0	0.0	0.0	0.0	0.0	0.553568627119	0.0	0.950287343917	1.10691967865	2.0	0.461196211187	0.0	0.0	0.0	1.65516284246	0.0	0.880559998243	0.0	0.0	0.0	0.0	1.0	0.0	0.0
	-	526	510.0				0.501721186972	4.00035730434	0.180611012436	0.0	2.0	0.0	0.0	4.0	0.0	0.0	1.0	0.0	0.0	1.0	0.0	0.0	1.0	0.0	0.0	2.0	0.0	0.0	1.0	0.0	0.50261137133	2.00436484981	0.862811224634	1.00405377126	5.0014038972	0.418337304922	1.00320091739	0.0	3.17278886485	1.00483399916	3.00224527632	0.534579801961	0.0	5.0	0.0	1.00384704896	3.0023163926	0.57415394609	0.0
	-	527	511.0				0.0	0.0	0.0	0.0	0.0	0.0	0.0	0.0	0.0	0.0	0.0	0.0	0.0	0.0	0.0	0.0	0.0	0.0	0.0	0.0	0.0	0.0	0.0	0.0	0.0	0.0	0.0	0.0	0.0	0.0	0.0	0.0	0.0	0.49995372252	1.2313147463	0.265979417693	0.0	0.0	0.0	0.0	0.0	0.0	0.0
	-	528	512.0				0.0	0.0	0.0	0.0	1.23659736907	0.0	0.0	1.21099530856	0.0	0.0	0.0	0.0	0.0	0.0	0.0	0.0	0.0	0.0	0.0	1.20293147512	0.0	0.0	0.0	0.0	0.0	0.0	0.0	0.0	1.20714143899	0.0	0.0	0.0	0.0	0.0	1.19856717812	0.0	0.0	0.0	0.0	0.0	1.21440488497	0.0	0.0
	-	529	513.0				0.453623970276	1.25702210858	0.163296840285	0.451273767775	2.55085696386	0.586315669789	0.455066135671	1.24607919129	0.568855912186	0.0	0.0	0.0	0.0	0.0	0.0	0.0	1.24863086418	0.0	0.456329626896	0.0	0.646788990965	0.0	0.0	0.0	0.0	0.0	0.0	0.911421760084	0.0	0.379742334202	0.0	0.0	0.0	0.457067643984	3.69394423891	0.243163677591	0.0	0.0	0.0	0.909219499043	2.49902805404	0.520031377068	0.0
	-	530	514.0				0.0	0.0	0.0	0.0	0.0	0.0	0.0	0.0	0.0	0.0	0.0	0.0	0.0	0.0	0.0	0.0	0.0	0.0	0.0	0.0	0.0	0.0	0.0	0.0	0.0	0.0	0.0	0.792987416774	0.0	0.330396865454	0.0	0.0	0.0	0.0	0.0	0.0	0.0	0.0	0.0	0.788110559481	0.0	0.450762681575	0.0
	-	531	515.0				1.44313807395	3.25663299721	0.519504927018	0.0	1.09353097595	0.0	0.0	0.0	0.0	0.0	0.0	0.0	0.0	0.0	0.0	0.0	0.0	0.0	0.482228119548	1.07957243233	0.683496798091	0.0	0.0	0.0	0.0	0.0	0.0	0.963517795274	3.24579461697	0.401448059116	0.0	1.06865323569	0.0	1.44745543584	1.07828647645	0.770057980609	1.44370429276	1.08458442279	0.833524969632	0.481452575597	2.16695939586	0.275368539879	0.0
	-	532	516.0				1.65791286983	0.0	0.596820165715	0.0	0.0	0.0	0.0	1.10989976585	0.0	0.0	0.0	0.0	0.0	0.0	0.0	0.0	0.555393351547	0.0	0.0	0.0	0.0	0.0	0.0	0.0	0.0	0.0	0.0	0.0	1.66188922683	0.0	0.0	0.0	0.0	0.840347120608	1.105188957	0.447071454279	2.49046608225	0.0	1.43787455367	0.833438652972	1.11209616283	0.476688248397	0.0
	-	533	517.0				0.0	0.0	0.0	0.0	0.0	0.0	0.0	0.0	0.0	0.0	0.0	0.0	0.0	0.0	0.0	0.0	0.0	0.0	0.0	0.0	0.0	0.0	0.0	0.0	0.0	0.0	0.0	0.0	0.0	0.0	0.0	0.0	0.0	0.0	0.0	0.0	0.0	0.0	0.0	0.0	0.0	0.0	0.0
	-	534	518.0				0.0	2.17153182533	0.0	0.0	0.0	0.0	0.0	0.0	0.0	0.0	0.0	0.0	0.0	0.0	0.0	0.0	0.0	0.0	0.0	0.0	0.0	0.0	0.0	0.0	0.0	0.0	0.0	0.0	2.16234445867	0.0	0.0	0.0	0.0	0.0	1.07820439625	0.0	0.0	1.08449695674	0.0	0.0	2.16714153198	0.0	0.0
	-	535	519.0				0.0	1.0	0.0	0.0	1.0	0.0	0.0	0.0	0.0	0.0	0.0	0.0	0.0	0.0	0.0	0.0	0.0	0.0	0.0	0.0	0.0	0.0	0.0	0.0	0.0	0.0	0.0	0.0	3.0	0.0	0.0	0.0	0.0	0.0	1.0	0.0	0.0	0.0	0.0	0.0	0.0	0.0	0.0
	-	536	520.0				0.0	0.0	0.0	0.0	0.0	0.0	0.0	0.0	0.0	0.0	0.0	0.0	0.0	0.0	0.0	0.0	0.0	0.0	0.0	0.0	0.0	0.0	0.0	0.0	0.0	0.0	0.0	0.0	0.0	0.0	0.0	0.0	0.0	0.0	1.2313147463	0.0	0.0	0.0	0.0	0.0	0.0	0.0	0.0
	-	537	521.0				0.0	0.0	0.0	0.0	0.0	0.0	0.0	0.0	0.0	0.0	0.0	0.0	0.0	0.0	0.0	0.0	0.0	0.0	0.0	0.0	0.0	0.0	0.0	0.0	0.0	0.0	0.0	0.0	0.0	0.0	0.0	0.0	0.0	0.5	0.0	0.266004037686	0.0	0.0	0.0	0.0	0.0	0.0	0.0
	-	538	522.0				1.41946543163	0.0	0.510983182256	0.356367298937	0.0	0.463008813025	0.354005042362	0.0	0.442524383833	0.0	0.0	0.0	0.0	0.0	0.0	0.356179849336	0.0	1.14777468735	0.707556219575	0.0	1.00287061443	0.0	0.0	0.0	1.06281891173	0.0	1.82449530413	2.12273952543	0.0	0.884435831568	0.0	0.0	0.0	0.352848700269	0.0	0.187718357927	1.77216735138	0.0	1.02316363895	2.48413634709	0.0	1.42081075776	0.0
	-	539	523.0				0.0	0.0	0.0	0.0	0.0	0.0	0.0	0.0	0.0	0.0	0.0	0.0	0.0	0.0	0.0	0.0	0.0	0.0	0.0	0.0	0.0	0.0	0.0	0.0	0.55363454905	0.0	0.950400509247	0.55381022385	0.0	0.230744092713	0.0	0.0	0.0	0.551814936376	0.0	0.293570002263	0.0	0.0	0.0	0.0	0.0	0.0	0.0
	-	540	524.0				0.480971089279	0.0	0.173141333559	0.0	2.55085696386	0.0	0.0	1.24607919129	0.0	0.0	0.0	0.0	0.0	0.0	0.0	0.0	0.0	0.0	0.0	1.2367029219	0.0	0.0	0.0	0.0	0.0	2.48129462684	0.0	0.0	3.723811208	0.0	0.0	1.19939012503	0.0	0.0	3.69394423891	0.0	0.0	1.25250045766	0.0	0.0	1.24951402702	0.0	0.0
	-	541	525.0				0.453669538207	0.0	0.163313243958	0.451337316097	0.0	0.586398234696	0.0	0.0	0.0	0.0	0.0	0.0	0.0	0.0	0.0	0.0	0.0	0.0	0.0	0.0	0.0	0.0	0.0	0.0	0.0	0.0	0.0	0.91155681988	2.48153932942	0.379798606637	0.0	0.0	0.0	0.0	1.2313147463	0.0	0.454242719761	1.25229516412	0.262257756726	0.454623589481	0.0	0.260023604349	0.0
	-	542	526.0				0.0	1.80943328395	0.0	0.0	0.0	0.0	0.0	0.598640008721	0.0	0.0	0.0	0.0	0.0	0.0	0.0	0.0	0.0	0.0	0.0	0.594867225406	0.0	0.0	0.0	0.0	0.0	0.0	0.0	0.0	1.19372658324	0.0	0.0	0.580336560798	0.0	0.0	1.18575138164	0.0	0.0	1.80358836363	0.0	0.0	0.60013741687	0.0	0.0
	-	543	527.0				0.499988947545	2.00008842551	0.179987435986	0.0	0.0	0.0	0.0	0.0	0.0	0.0	0.0	0.0	0.0	0.0	0.0	0.0	0.0	0.0	0.0	0.0	0.0	0.0	0.0	0.0	0.0	0.0	0.0	0.0	0.0	0.0	0.0	0.0	0.0	0.0	2.0	0.0	0.499983637186	0.0	0.288666348152	0.499983256318	3.00020094437	0.28596722966	0.0
	-	544	528.0				0.480989965156	1.25702210858	0.173148128551	0.0	0.0	0.0	0.0	1.24607919129	0.0	0.0	1.28755850167	0.0	0.0	0.0	0.0	0.0	0.0	0.0	0.0	1.2367029219	0.0	0.0	0.0	0.0	0.0	2.48129462684	0.0	0.481902981103	0.0	0.200784061691	0.0	0.0	0.0	0.0	0.0	0.0	0.0	0.0	0.0	0.481415533371	1.24951402702	0.275347353444	0.0
	-	545	529.0				3.49744478325	1.00146332882	1.2590200686	0.499162753536	0.0	0.64853524639	1.49922645026	0.0	1.87410963613	0.499237813629	0.0	2.98240714581	0.0	0.0	0.0	0.0	0.0	0.0	0.499868907359	0.0	0.708500362785	0.0	0.0	0.0	0.49979102748	0.0	0.857969662206	2.4989316699	2.00171152233	1.04117565204	0.499832869376	1.00066919355	1.58080413878	1.49980327656	0.0	0.797907454601	0.999087594561	1.00182981949	0.576824811766	0.999598583236	1.00080380151	0.57172402077	1.49820998132
	-	546	530.0				4.5	2.0	1.61992273212	1.0	0.0	1.29924607114	2.0	0.0	2.50010215042	0.0	0.0	0.0	0.0	0.0	0.0	0.0	0.0	0.0	1.5	0.0	2.1260585096	0.0	0.0	0.0	3.0	0.0	5.14997037781	3.0	2.0	1.24994492396	0.0	0.0	0.0	3.5	1.0	1.8620282638	1.5	1.0	0.866027385746	2.0	1.0	1.14390722508	0.0
	-	547	531.0				0.0	2.4116748364	0.0	0.0	0.610381947389	0.0	0.0	0.0	0.0	0.0	0.0	0.0	0.0	0.0	0.0	0.0	0.0	0.0	0.0	0.0	0.0	0.0	0.0	0.0	0.0	1.19240576373	0.0	0.0	2.38750367623	0.0	0.0	0.0	0.0	0.0	1.18573007309	0.0	0.824420343852	1.20253978361	0.475980396762	0.825433397325	1.20030721997	0.47210961351	0.0
	-	548	532.0				0.821601534783	0.603338442578	0.295762445098	0.0	1.21979910769	0.0	0.0	0.0	0.0	0.0	0.0	0.0	0.0	0.0	0.0	0.0	0.0	0.0	0.0	0.0	0.0	0.0	0.0	0.0	0.0	0.0	0.0	0.0	0.596822460946	0.0	0.0	0.0	0.0	0.833822257603	0.0	0.44360017447	0.0	0.601159872116	0.0	0.824844750749	0.0	0.471772934974	0.0
	-	549	533.0				0.0	3.0	0.0	0.0	1.0	0.0	0.0	1.0	0.0	0.0	0.0	0.0	0.0	0.0	0.0	0.0	1.0	0.0	0.0	0.0	0.0	0.0	1.0	0.0	0.0	0.0	0.0	0.0	3.0	0.0	0.0	0.0	0.0	0.0	1.0	0.0	0.0	2.0	0.0	0.0	1.0	0.0	0.0
	-	550	534.0				0.0	1.25702210858	0.0	0.0	0.0	0.0	0.0	0.0	0.0	0.0	0.0	0.0	0.0	0.0	0.0	0.0	0.0	0.0	0.0	0.0	0.0	0.0	0.0	0.0	0.456153602728	0.0	0.783059180593	0.0	3.723811208	0.0	0.0	1.19939012503	0.0	0.457080517418	1.23122132919	0.243170526362	0.0	1.25250045766	0.0	0.45468070504	0.0	0.260056271799	0.0
	-	551	535.0				0.0	2.17153182533	0.0	0.0	1.09290617626	0.0	0.0	1.0825794904	0.0	0.0	0.0	0.0	0.0	0.0	0.0	0.0	0.0	0.0	0.0	0.0	0.0	0.0	0.0	0.0	0.0	0.0	0.0	0.481834259793	2.16310327161	0.200755429073	0.0	0.0	0.0	0.965125394818	0.0	0.51345450379	0.0	2.16899391348	0.0	0.0	2.16714153198	0.0	0.0
	-	552	536.0				0.3333463579	0.0	0.119998965074	0.333348720154	0.0	0.433102014979	0.0	0.0	0.0	0.0	0.0	0.0	0.0	0.0	0.0	0.0	0.0	0.0	0.0	0.0	0.0	0.0	0.0	0.0	0.0	0.0	0.0	1.33556346026	0.0	0.556460255926	0.0	0.0	0.0	0.333345460103	0.0	0.177342476664	0.666947884101	0.0	0.385063421665	0.333346508131	0.0	0.190658739552	0.0
	-	553	537.0				0.0	0.0	0.0	0.0	0.0	0.0	0.0	0.0	0.0	0.0	0.0	0.0	0.0	0.0	0.0	0.0	0.0	0.0	0.0	0.0	0.0	0.0	0.0	0.0	0.0	0.0	0.0	0.0	0.0	0.0	0.0	0.0	0.0	0.0	0.0	0.0	0.0	0.0	0.0	0.0	0.0	0.0	0.0
	-	554	538.0				0.0	3.0	0.0	0.0	1.0	0.0	0.0	2.0	0.0	0.0	0.0	0.0	0.0	0.0	0.0	0.0	2.0	0.0	0.0	1.0	0.0	0.0	0.0	0.0	0.0	0.0	0.0	1.0	0.0	0.416648307987	0.0	0.0	0.0	0.0	3.0	0.0	0.0	1.0	0.0	0.5	3.0	0.285976806269	0.0
	-	555	539.0				0.0	1.25702210858	0.0	0.0	0.0	0.0	0.0	0.0	0.0	0.0	0.0	0.0	0.0	0.0	0.0	0.0	0.0	0.0	0.0	0.0	0.0	0.0	0.0	0.0	0.0	0.0	0.0	0.0	1.24127040267	0.0	0.0	0.0	0.0	0.0	0.0	0.0	0.0	0.0	0.0	0.0	0.0	0.0	0.0
	-	556	540.0				0.721967830679	0.0	0.259896022395	0.0	0.0	0.0	0.0	0.0	0.0	0.0	0.0	0.0	0.0	0.0	0.0	0.0	0.0	0.0	0.0	0.0	0.0	0.0	0.0	0.0	0.0	0.0	0.0	0.0	1.207299957	0.0	0.0	0.0	0.0	0.0	0.0	0.0	0.0	1.2167337335	0.0	0.0	0.0	0.0	0.0
	-	557	541.0				0.487290314263	9.47665135849	0.175416146048	0.483522453	2.43097831896	0.628214647367	0.0	4.71567408798	0.0	0.0	1.20619616637	0.0	0.0	1.20860256233	0.0	0.0	2.37257724406	0.0	0.0	4.69163069033	0.0	0.0	2.47891889872	0.0	0.0	1.17561905688	0.0	1.95156321207	4.69487227856	0.813115510237	0.0	1.12475200751	0.0	0.0	9.36177100248	0.0	0.972210491743	13.0772909771	0.561307273706	0.48753993458	7.07847566094	0.27885022684	0.0
	-	558	542.0				0.0	0.0	0.0	0.0	0.0	0.0	0.0	0.0	0.0	0.0	0.0	0.0	0.0	0.0	0.0	0.0	0.0	0.0	0.0	0.0	0.0	0.0	0.0	0.0	0.0	0.0	0.0	0.0	0.0	0.0	0.0	0.0	0.0	0.0	0.0	0.0	0.0	0.0	0.0	0.0	0.0	0.0	0.0
	-	559	543.0				0.0	0.0	0.0	0.0	0.0	0.0	0.0	0.0	0.0	0.0	0.0	0.0	0.0	0.0	0.0	0.0	0.0	0.0	0.0	0.0	0.0	0.0	0.0	0.0	0.0	0.0	0.0	0.0	0.0	0.0	0.0	0.0	0.0	0.0	0.0	0.0	0.0	0.0	0.0	0.0	0.0	0.0	0.0
	-	560	544.0				0.0	2.17153182533	0.0	0.0	0.0	0.0	0.0	0.0	0.0	0.0	0.0	0.0	0.0	0.0	0.0	0.0	0.0	0.0	0.0	0.0	0.0	0.0	0.0	0.0	0.0	0.0	0.0	0.0	1.08117222934	0.0	0.0	1.06865323569	0.0	0.0	1.07820439625	0.0	0.0	1.08449695674	0.0	0.0	2.16714153198	0.0	0.0
	-	561	545.0				0.0	5.3246898867	0.0	0.0	1.06756522848	0.0	0.0	1.06231028064	0.0	0.0	0.0	0.0	0.0	1.07252612549	0.0	0.0	0.0	0.0	0.0	3.18358185975	0.0	0.0	1.08437080876	0.0	0.0	2.12762925756	0.0	0.486321251878	5.3074571661	0.202624926733	0.0	0.0	0.0	1.46118144274	4.24046580999	0.777360327121	0.485793518073	2.12573936498	0.280473660313	0.0	6.38148054437	0.0	0.0
	-	562	546.0				0.0	0.0	0.0	0.0	0.0	0.0	0.0	0.0	0.0	0.0	0.0	0.0	0.0	0.0	0.0	0.0	0.0	0.0	0.0	0.0	0.0	0.0	0.0	0.0	0.0	0.0	0.0	0.0	0.0	0.0	0.0	0.0	0.0	0.0	0.0	0.0	0.0	0.0	0.0	0.0	0.0	0.0	0.0
	-	563	547.0				0.907247940552	1.25702210858	0.326593680571	0.0	1.27542848193	0.0	0.455066135671	1.24607919129	0.568855912186	0.0	0.0	0.0	0.0	0.0	0.0	0.0	0.0	0.0	0.0	0.0	0.0	0.0	0.0	0.0	0.0	0.0	0.0	0.0	1.24127040267	0.0	0.0	1.19939012503	0.0	0.0	0.0	0.0	0.45421571497	0.0	0.262242165467	0.454609749521	2.49902805404	0.260015688534	0.0
	-	564	548.0				0.481006476035	2.17149156683	0.173154072183	0.0	0.0	0.0	0.48164453889	2.16501752551	0.602080273708	0.0	1.09439978495	0.0	0.0	0.0	0.0	0.0	0.0	0.0	0.0	1.07980030151	0.0	0.0	1.10770908377	0.0	0.0	0.0	0.0	0.0	2.16234445867	0.0	0.0	1.06865323569	0.0	0.0	2.1564087925	0.0	0.0	1.08449695674	0.0	0.0	1.08357076599	0.0	0.0
	-	565	549.0				0.0	0.0	0.0	0.0	0.0	0.0	0.0	0.0	0.0	0.0	0.0	0.0	0.0	0.0	0.0	0.0	0.0	0.0	0.0	0.0	0.0	0.0	0.0	0.0	0.0	0.0	0.0	0.0	0.0	0.0	0.0	0.0	0.0	0.0	0.0	0.0	0.0	0.0	0.0	0.0	0.0	0.0	0.0
	-	566	550.0				0.0	2.17153182533	0.0	0.479888658335	0.0	0.623493453926	0.0	0.0	0.0	0.0	0.0	0.0	0.0	0.0	0.0	0.0	0.0	0.0	0.0	0.0	0.0	0.0	0.0	0.0	0.0	0.0	0.0	0.0	2.16234445867	0.0	0.0	0.0	0.0	0.0	1.07820439625	0.0	0.0	1.08449695674	0.0	0.0	2.16714153198	0.0	0.0
[truncated: 494 more columns]
