# Supplementary material for: Sequence amplification via cell passaging creates spurious signals of positive adaptation in influenza virus H3N2 hemagglutinin
Source: Virus Evol. 2016 Oct 3;2(2):vew026. doi: 10.1093/ve/vew026 (PMC5049878; doi:10.1093/ve/vew026)
Supplement: Supplementary Data [file vew026_suppdata.zip › NIHMS813909-supplement-File_1.xls]

## Sheet: Acknowledge Table
We acknowledge the authors, originating and submitting laboratories of the sequences from GISAID’s EpiFlu™ Database on which this research is based. The list is detailed below.
All submitters of data may be contacted directly via the GISAID website www.gisaid.org
Segment ID	Segment	Country	Collection date	Isolate name	Originating Lab	Submitting Lab	Authors
EPI686278	HA	United States	2015-Nov-27	A/Arizona/29/2015	Arizona Department of Health Services	Centers for Disease Control and Prevention
EPI686267	HA	United States	2015-Nov-18	A/Pennsylvania/46/2015	Pennsylvania Department of Health	Centers for Disease Control and Prevention
EPI686214	HA	United States	2015-Oct-08	A/Maryland/17/2015	Maryland Department of Health and Mental Hygiene	Centers for Disease Control and Prevention
EPI686096	HA	Puerto Rico	2015-Sep-09	A/Puerto Rico/20/2015	Puerto Rico Department of Health	Centers for Disease Control and Prevention
EPI686088	HA	Puerto Rico	2015-Sep-08	A/Puerto Rico/19/2015	Puerto Rico Department of Health	Centers for Disease Control and Prevention
EPI684235	HA	United States	2015-Sep-22	A/Wyoming/18/2015	Wyoming Public Health Laboratory	Centers for Disease Control and Prevention
EPI684203	HA	United States	2015-Sep-10	A/Iowa/42/2015	Iowa State Hygienic Laboratory	Centers for Disease Control and Prevention
EPI684069	HA	United States	2015-Sep-18	A/Wisconsin/81/2015	Wisconsin State Laboratory of Hygiene	Centers for Disease Control and Prevention
EPI684061	HA	United States	2015-Sep-18	A/Wisconsin/81/2015	Wisconsin State Laboratory of Hygiene	Centers for Disease Control and Prevention
EPI684053	HA	United States	2015-Sep-14	A/Wisconsin/80/2015	Wisconsin State Laboratory of Hygiene	Centers for Disease Control and Prevention
EPI683537	HA	United States	2015-Aug-17	A/Alaska/159/2015	Alaska State Virology Lab	Centers for Disease Control and Prevention
EPI680209	HA	United States	2015-Oct-28	A/Florida/80/2015	Florida Department of Health-Jacksonville	Centers for Disease Control and Prevention
EPI680114	HA	United States	2015-Nov-08	A/Texas/72/2015	Texas Department of State Health Services-Laboratory Services	Centers for Disease Control and Prevention
EPI680093	HA	United States	2015-Nov-02	A/Hawaii/77/2015	State of Hawaii Department of Health	Centers for Disease Control and Prevention
EPI679968	HA	United States	2015-Aug-30	A/Alaska/174/2015	Alaska State Virology Lab	Centers for Disease Control and Prevention
EPI679960	HA	United States	2015-Aug-26	A/Alaska/172/2015	Alaska State Virology Lab	Centers for Disease Control and Prevention
EPI679904	HA	United States	2015-Aug-03	A/Alaska/164/2015	Alaska State Virology Lab	Centers for Disease Control and Prevention
EPI679702	HA	Puerto Rico	2015-Sep-09	A/Puerto Rico/22/2015	Puerto Rico Department of Health	Centers for Disease Control and Prevention
EPI679680	HA	Puerto Rico	2015-Sep-03	A/Puerto Rico/16/2015	Puerto Rico Department of Health	Centers for Disease Control and Prevention
EPI679540	HA	United States	2015-Oct-12	A/New York/69/2015	New York State Department of Health	Centers for Disease Control and Prevention
EPI679527	HA	United States	2015-Sep-06	A/New York/67/2015	New York State Department of Health	Centers for Disease Control and Prevention
EPI679438	HA	United States	2015-Oct-24	A/California/97/2015	California Department of Health Services	Centers for Disease Control and Prevention
EPI679398	HA	United States	2015-Jul-09	A/Alaska/111/2015	Alaska State Virology Lab	Centers for Disease Control and Prevention
EPI677542	HA	United States	2015-Oct-27	A/South Carolina/11/2015	South Carolina Department of Health	Centers for Disease Control and Prevention
EPI677422	HA	United States	2015-Oct-08	A/Hawaii/72/2015	State of Hawaii Department of Health	Centers for Disease Control and Prevention
EPI677401	HA	United States	2015-Oct-17	A/Washington/54/2015	Washington State Public Health Laboratory	Centers for Disease Control and Prevention
EPI677337	HA	United States	2015-Oct-05	A/Hawaii/70/2015	State of Hawaii Department of Health	Centers for Disease Control and Prevention
EPI677321	HA	United States	2015-Oct-04	A/Hawaii/69/2015	State of Hawaii Department of Health	Centers for Disease Control and Prevention
EPI677258	HA	United States	2015-Sep-13	A/Alaska/246/2015	Alaska State Virology Lab	Centers for Disease Control and Prevention
EPI677165	HA	United States	2015-Sep-16	A/Alaska/233/2015	Alaska State Virology Lab	Centers for Disease Control and Prevention
EPI677041	HA	United States	2015-Sep-06	A/Alaska/216/2015	Alaska State Virology Lab	Centers for Disease Control and Prevention
EPI676953	HA	United States	2015-Oct-24	A/Florida/77/2015	Florida Department of Health-Tampa	Centers for Disease Control and Prevention
EPI676828	HA	United States	2015-Sep-19	A/Washington/47/2015	Washington State Public Health Laboratory	Centers for Disease Control and Prevention
EPI676766	HA	United States	2015-Sep-04	A/Nebraska/18/2015	Nebraska Public Health Lab	Centers for Disease Control and Prevention
EPI676708	HA	United States	2015-Oct-19	A/Oregon/25/2015	Oregon Public Health Laboratory	Centers for Disease Control and Prevention
EPI676676	HA	United States	2015-Oct-13	A/South Dakota/39/2015	South Dakota Public Health Lab	Centers for Disease Control and Prevention
EPI675214	HA	United States	2015-Oct-20	A/Alaska/259/2015	Alaska State Virology Lab	Centers for Disease Control and Prevention
EPI674101	HA	United States	2013-Feb-08	A/Connecticut/Flu146/2013		Other Database Import	Zhao,J.; Liu,J.; Vemula,S.V.; Lin,C.; Tan,J.; Ragupathy,V.; Wang,X.; Mbondji,C.; Ye,Z.; Landry,M.; Hewlett,I.
EPI674099	HA	United States	2013-Jan-30	A/Connecticut/Flu138/2013		Other Database Import	Zhao,J.; Liu,J.; Vemula,S.V.; Lin,C.; Tan,J.; Ragupathy,V.; Wang,X.; Mbondji,C.; Ye,Z.; Landry,M.; Hewlett,I.
EPI674110	HA	United States	2012-Dec-30	A/Connecticut/Flu060/2012		Other Database Import	Zhao,J.; Liu,J.; Vemula,S.V.; Lin,C.; Tan,J.; Ragupathy,V.; Wang,X.; Mbondji,C.; Ye,Z.; Landry,M.; Hewlett,I.
EPI674120	HA	United States	2013-Jan-27	A/Connecticut/Flu122/2013		Other Database Import	Zhao,J.; Liu,J.; Vemula,S.V.; Lin,C.; Tan,J.; Ragupathy,V.; Wang,X.; Mbondji,C.; Ye,Z.; Landry,M.; Hewlett,I.
EPI673832	HA	United States	2015-Oct-19	A/Pennsylvania/42/2015	Pennsylvania Department of Health	Centers for Disease Control and Prevention
EPI673732	HA	United States	2015-Oct-12	A/Arkansas/09/2015	Arkansas Department of Health	Centers for Disease Control and Prevention
EPI671938	HA	United States	2015-Mar-23	A/New York/4813/2015		Other Database Import	Gruner,W.E.; Jones,S.L.; Sinclair,L.E.; Sarria,S.H.; Bisaha,S.A.; Canas,L.C.; Baker,J.A.; Couch,M.R.; Garrett,C.M.; Powell,M.L.; Hanson,J.F.; Yohannes,R.A.; DeMarcus,L.S.; Smith,J.P.; Fumia,K.F.; Federinko,S.P.; Macias,E.A.; Olsen,E.T.; Sjoberg,P.A.
EPI671936	HA	United States	2015-Feb-26	A/New York/4811/2015		Other Database Import	Gruner,W.E.; Jones,S.L.; Sinclair,L.E.; Sarria,S.H.; Bisaha,S.A.; Canas,L.C.; Baker,J.A.; Couch,M.R.; Garrett,C.M.; Powell,M.L.; Hanson,J.F.; Yohannes,R.A.; DeMarcus,L.S.; Smith,J.P.; Fumia,K.F.; Federinko,S.P.; Macias,E.A.; Olsen,E.T.; Sjoberg,P.A.
EPI671901	HA	United States	2015-Feb-05	A/South Carolina/4776/2015		Other Database Import	Gruner,W.E.; Jones,S.L.; Sinclair,L.E.; Sarria,S.H.; Bisaha,S.A.; Canas,L.C.; Baker,J.A.; Couch,M.R.; Garrett,C.M.; Powell,M.L.; Hanson,J.F.; Yohannes,R.A.; DeMarcus,L.S.; Smith,J.P.; Fumia,K.F.; Federinko,S.P.; Macias,E.A.; Olsen,E.T.; Sjoberg,P.A.
EPI671297	HA	United States	2015-Oct-02	A/Pennsylvania/36/2015	Pennsylvania Department of Health	Centers for Disease Control and Prevention
EPI671273	HA	United States	2015-Oct-06	A/Texas/70/2015	Texas Department of State Health Services-Laboratory Services	Centers for Disease Control and Prevention
EPI671222	HA	United States	2015-Sep-17	A/Minnesota/43/2015	Minnesota Department of Health	Centers for Disease Control and Prevention
EPI671214	HA	United States	2015-Sep-14	A/Minnesota/42/2015	Minnesota Department of Health	Centers for Disease Control and Prevention
EPI671038	HA	United States	2015-Oct-12	A/Montana/32/2015	Montana Laboratory Services Bureau	Centers for Disease Control and Prevention
EPI670812	HA	United States	2015-Sep-01	A/New Jersey/52/2015	New Jersey Department of Health & Senior Services	Centers for Disease Control and Prevention
EPI670731	HA	Guatemala	2015-Apr-21	A/Guatemala/9151/2015	Laboratorio Nacional De Salud Guatemala	Centers for Disease Control and Prevention
EPI670665	HA	Martinique	2015-Mar-11	A/Martinique/2160/2015	National Influenza Center French Guiana and French Indies	Centers for Disease Control and Prevention
EPI670658	HA	Guadeloupe	2015-Feb-25	A/Guadeloupe/9153/2015	National Influenza Center French Guiana and French Indies	Centers for Disease Control and Prevention
EPI670467	HA	United States	2015-Jun-30	A/Alaska/96/2015	Alaska State Virology Lab	Centers for Disease Control and Prevention
EPI670404	HA	United States	2015-Jun-18	A/Alaska/57/2015	Alaska State Virology Lab	Centers for Disease Control and Prevention
EPI670396	HA	United States	2015-Jun-18	A/Alaska/56/2015	Alaska State Virology Lab	Centers for Disease Control and Prevention
EPI670381	HA	United States	2015-Jun-20	A/Alaska/54/2015	Alaska State Virology Lab	Centers for Disease Control and Prevention
EPI668351	HA	United States	2015-Sep-26	A/Montana/29/2015	Montana Laboratory Services Bureau	Centers for Disease Control and Prevention
EPI668223	HA	United States	2015-Sep-18	A/Montana/24/2015	Montana Public Health Laboratory	Centers for Disease Control and Prevention
EPI668216	HA	United States	2015-Sep-17	A/Montana/23/2015	Montana Public Health Laboratory	Centers for Disease Control and Prevention
EPI668137	HA	United States	2015-Sep-01	A/Minnesota/40/2015	Minnesota Department of Health	Centers for Disease Control and Prevention
EPI668012	HA	United States	2015-Aug-18	A/Tennessee/18/2015	Tennessee Department of Health Laboratory-Nashville	Centers for Disease Control and Prevention
EPI667996	HA	United States	2015-Aug-18	A/Alaska/160/2015	Alaska State Virology Lab	Centers for Disease Control and Prevention
EPI667941	HA	United States	2015-Jul-01	A/Oregon/17/2015	Oregon Public Health Laboratory	Centers for Disease Control and Prevention
EPI667708	HA	United States	2015-Jul-23	A/Ohio/18/2015	Ohio Department of Health Laboratories	Centers for Disease Control and Prevention
EPI667548	HA	United States	2015-Jun-23	A/Alaska/45/2015	Alaska State Virology Lab	Centers for Disease Control and Prevention
EPI663249	HA	United States	2015-Jan-09	A/Washington/4725/2015		Other Database Import	Gruner,W.E.; Jones,S.L.; Sinclair,L.E.; Sarria,S.H.; Bisaha,S.A.; Canas,L.C.; Baker,J.A.; Couch,M.R.; Garrett,C.M.; Powell,M.L.; Hanson,J.F.; Yohannes,R.A.; DeMarcus,L.S.; Smith,J.P.; Fumia,K.F.; Federinko,S.P.; Macias,E.A.; Olsen,E.T.; Sjoberg,P.A.
EPI663212	HA	United States	2014-Dec-15	A/North Carolina/4688/2014		Other Database Import	Gruner,W.E.; Jones,S.L.; Sinclair,L.E.; Sarria,S.H.; Bisaha,S.A.; Canas,L.C.; Baker,J.A.; Couch,M.R.; Garrett,C.M.; Powell,M.L.; Hanson,J.F.; Yohannes,R.A.; DeMarcus,L.S.; Smith,J.P.; Fumia,K.F.; Federinko,S.P.; Macias,E.A.; Olsen,E.T.; Sjoberg,P.A.
EPI663209	HA	United States	2015-Jan-28	A/New York/4685/2015		Other Database Import	Gruner,W.E.; Jones,S.L.; Sinclair,L.E.; Sarria,S.H.; Bisaha,S.A.; Canas,L.C.; Baker,J.A.; Couch,M.R.; Garrett,C.M.; Powell,M.L.; Hanson,J.F.; Yohannes,R.A.; DeMarcus,L.S.; Smith,J.P.; Fumia,K.F.; Federinko,S.P.; Macias,E.A.; Olsen,E.T.; Sjoberg,P.A.
EPI663189	HA	United States	2015-Jan-26	A/Massachusetts/4665/2015		Other Database Import	Gruner,W.E.; Jones,S.L.; Sinclair,L.E.; Sarria,S.H.; Bisaha,S.A.; Canas,L.C.; Baker,J.A.; Couch,M.R.; Garrett,C.M.; Powell,M.L.; Hanson,J.F.; Yohannes,R.A.; DeMarcus,L.S.; Smith,J.P.; Fumia,K.F.; Federinko,S.P.; Macias,E.A.; Olsen,E.T.; Sjoberg,P.A.
EPI663187	HA	United States	2015-Jan-27	A/Maryland/4663/2015		Other Database Import	Gruner,W.E.; Jones,S.L.; Sinclair,L.E.; Sarria,S.H.; Bisaha,S.A.; Canas,L.C.; Baker,J.A.; Couch,M.R.; Garrett,C.M.; Powell,M.L.; Hanson,J.F.; Yohannes,R.A.; DeMarcus,L.S.; Smith,J.P.; Fumia,K.F.; Federinko,S.P.; Macias,E.A.; Olsen,E.T.; Sjoberg,P.A.
EPI663174	HA	United States	2014-Dec-16	A/Kansas/4650/2014		Other Database Import	Gruner,W.E.; Jones,S.L.; Sinclair,L.E.; Sarria,S.H.; Bisaha,S.A.; Canas,L.C.; Baker,J.A.; Couch,M.R.; Garrett,C.M.; Powell,M.L.; Hanson,J.F.; Yohannes,R.A.; DeMarcus,L.S.; Smith,J.P.; Fumia,K.F.; Federinko,S.P.; Macias,E.A.; Olsen,E.T.; Sjoberg,P.A.
EPI663150	HA	United States	2014-Dec-16	A/Georgia/4626/2014		Other Database Import	Gruner,W.E.; Jones,S.L.; Sinclair,L.E.; Sarria,S.H.; Bisaha,S.A.; Canas,L.C.; Baker,J.A.; Couch,M.R.; Garrett,C.M.; Powell,M.L.; Hanson,J.F.; Yohannes,R.A.; DeMarcus,L.S.; Smith,J.P.; Fumia,K.F.; Federinko,S.P.; Macias,E.A.; Olsen,E.T.; Sjoberg,P.A.
EPI663149	HA	United States	2014-Dec-15	A/Georgia/4625/2014		Other Database Import	Gruner,W.E.; Jones,S.L.; Sinclair,L.E.; Sarria,S.H.; Bisaha,S.A.; Canas,L.C.; Baker,J.A.; Couch,M.R.; Garrett,C.M.; Powell,M.L.; Hanson,J.F.; Yohannes,R.A.; DeMarcus,L.S.; Smith,J.P.; Fumia,K.F.; Federinko,S.P.; Macias,E.A.; Olsen,E.T.; Sjoberg,P.A.
EPI663113	HA	United States	2015-Jan-17	A/Washington/4589/2015		Other Database Import	Gruner,W.E.; Jones,S.L.; Sinclair,L.E.; Sarria,S.H.; Bisaha,S.A.; Canas,L.C.; Baker,J.A.; Couch,M.R.; Garrett,C.M.; Powell,M.L.; Hanson,J.F.; Yohannes,R.A.; DeMarcus,L.S.; Smith,J.P.; Fumia,K.F.; Federinko,S.P.; Macias,E.A.; Olsen,E.T.; Sjoberg,P.A.
EPI663102	HA	United States	2015-Jan-07	A/Washington/4578/2015		Other Database Import	Gruner,W.E.; Jones,S.L.; Sinclair,L.E.; Sarria,S.H.; Bisaha,S.A.; Canas,L.C.; Baker,J.A.; Couch,M.R.; Garrett,C.M.; Powell,M.L.; Hanson,J.F.; Yohannes,R.A.; DeMarcus,L.S.; Smith,J.P.; Fumia,K.F.; Federinko,S.P.; Macias,E.A.; Olsen,E.T.; Sjoberg,P.A.
EPI663101	HA	United States	2015-Jan-07	A/Washington/4577/2015		Other Database Import	Gruner,W.E.; Jones,S.L.; Sinclair,L.E.; Sarria,S.H.; Bisaha,S.A.; Canas,L.C.; Baker,J.A.; Couch,M.R.; Garrett,C.M.; Powell,M.L.; Hanson,J.F.; Yohannes,R.A.; DeMarcus,L.S.; Smith,J.P.; Fumia,K.F.; Federinko,S.P.; Macias,E.A.; Olsen,E.T.; Sjoberg,P.A.
EPI663088	HA	United States	2015-Jan-29	A/Oklahoma/4564/2015		Other Database Import	Gruner,W.E.; Jones,S.L.; Sinclair,L.E.; Sarria,S.H.; Bisaha,S.A.; Canas,L.C.; Baker,J.A.; Couch,M.R.; Garrett,C.M.; Powell,M.L.; Hanson,J.F.; Yohannes,R.A.; DeMarcus,L.S.; Smith,J.P.; Fumia,K.F.; Federinko,S.P.; Macias,E.A.; Olsen,E.T.; Sjoberg,P.A.
EPI663066	HA	United States	2015-Jan-08	A/Nevada/4542/2015		Other Database Import	Gruner,W.E.; Jones,S.L.; Sinclair,L.E.; Sarria,S.H.; Bisaha,S.A.; Canas,L.C.; Baker,J.A.; Couch,M.R.; Garrett,C.M.; Powell,M.L.; Hanson,J.F.; Yohannes,R.A.; DeMarcus,L.S.; Smith,J.P.; Fumia,K.F.; Federinko,S.P.; Macias,E.A.; Olsen,E.T.; Sjoberg,P.A.
EPI663034	HA	United States	2015-Jan-14	A/Florida/4510/2015		Other Database Import	Gruner,W.E.; Jones,S.L.; Sinclair,L.E.; Sarria,S.H.; Bisaha,S.A.; Canas,L.C.; Baker,J.A.; Couch,M.R.; Garrett,C.M.; Powell,M.L.; Hanson,J.F.; Yohannes,R.A.; DeMarcus,L.S.; Smith,J.P.; Fumia,K.F.; Federinko,S.P.; Macias,E.A.; Olsen,E.T.; Sjoberg,P.A.
EPI663029	HA	United States	2015-Jan-16	A/California/4505/2015		Other Database Import	Gruner,W.E.; Jones,S.L.; Sinclair,L.E.; Sarria,S.H.; Bisaha,S.A.; Canas,L.C.; Baker,J.A.; Couch,M.R.; Garrett,C.M.; Powell,M.L.; Hanson,J.F.; Yohannes,R.A.; DeMarcus,L.S.; Smith,J.P.; Fumia,K.F.; Federinko,S.P.; Macias,E.A.; Olsen,E.T.; Sjoberg,P.A.
EPI663017	HA	United States	2014-Dec-22	A/Washington/4493/2014		Other Database Import	Gruner,W.E.; Jones,S.L.; Sinclair,L.E.; Sarria,S.H.; Bisaha,S.A.; Canas,L.C.; Baker,J.A.; Couch,M.R.; Garrett,C.M.; Powell,M.L.; Hanson,J.F.; Yohannes,R.A.; DeMarcus,L.S.; Smith,J.P.; Fumia,K.F.; Federinko,S.P.; Macias,E.A.; Olsen,E.T.; Sjoberg,P.A.
EPI663006	HA	United States	2015-Jan-07	A/Texas/4482/2015		Other Database Import	Gruner,W.E.; Jones,S.L.; Sinclair,L.E.; Sarria,S.H.; Bisaha,S.A.; Canas,L.C.; Baker,J.A.; Couch,M.R.; Garrett,C.M.; Powell,M.L.; Hanson,J.F.; Yohannes,R.A.; DeMarcus,L.S.; Smith,J.P.; Fumia,K.F.; Federinko,S.P.; Macias,E.A.; Olsen,E.T.; Sjoberg,P.A.
EPI662996	HA	United States	2015-Jan-08	A/South Dakota/4472/2015		Other Database Import	Gruner,W.E.; Jones,S.L.; Sinclair,L.E.; Sarria,S.H.; Bisaha,S.A.; Canas,L.C.; Baker,J.A.; Couch,M.R.; Garrett,C.M.; Powell,M.L.; Hanson,J.F.; Yohannes,R.A.; DeMarcus,L.S.; Smith,J.P.; Fumia,K.F.; Federinko,S.P.; Macias,E.A.; Olsen,E.T.; Sjoberg,P.A.
EPI662991	HA	United States	2015-Jan-07	A/Oklahoma/4467/2015		Other Database Import	Gruner,W.E.; Jones,S.L.; Sinclair,L.E.; Sarria,S.H.; Bisaha,S.A.; Canas,L.C.; Baker,J.A.; Couch,M.R.; Garrett,C.M.; Powell,M.L.; Hanson,J.F.; Yohannes,R.A.; DeMarcus,L.S.; Smith,J.P.; Fumia,K.F.; Federinko,S.P.; Macias,E.A.; Olsen,E.T.; Sjoberg,P.A.
EPI662990	HA	United States	2015-Jan-07	A/Oklahoma/4466/2015		Other Database Import	Gruner,W.E.; Jones,S.L.; Sinclair,L.E.; Sarria,S.H.; Bisaha,S.A.; Canas,L.C.; Baker,J.A.; Couch,M.R.; Garrett,C.M.; Powell,M.L.; Hanson,J.F.; Yohannes,R.A.; DeMarcus,L.S.; Smith,J.P.; Fumia,K.F.; Federinko,S.P.; Macias,E.A.; Olsen,E.T.; Sjoberg,P.A.
EPI662984	HA	United States	2014-Dec-29	A/North Dakota/4460/2014		Other Database Import	Gruner,W.E.; Jones,S.L.; Sinclair,L.E.; Sarria,S.H.; Bisaha,S.A.; Canas,L.C.; Baker,J.A.; Couch,M.R.; Garrett,C.M.; Powell,M.L.; Hanson,J.F.; Yohannes,R.A.; DeMarcus,L.S.; Smith,J.P.; Fumia,K.F.; Federinko,S.P.; Macias,E.A.; Olsen,E.T.; Sjoberg,P.A.
EPI662982	HA	United States	2014-Dec-31	A/North Carolina/4458/2014		Other Database Import	Gruner,W.E.; Jones,S.L.; Sinclair,L.E.; Sarria,S.H.; Bisaha,S.A.; Canas,L.C.; Baker,J.A.; Couch,M.R.; Garrett,C.M.; Powell,M.L.; Hanson,J.F.; Yohannes,R.A.; DeMarcus,L.S.; Smith,J.P.; Fumia,K.F.; Federinko,S.P.; Macias,E.A.; Olsen,E.T.; Sjoberg,P.A.
EPI662971	HA	United States	2015-Jan-07	A/New York/4447/2015		Other Database Import	Gruner,W.E.; Jones,S.L.; Sinclair,L.E.; Sarria,S.H.; Bisaha,S.A.; Canas,L.C.; Baker,J.A.; Couch,M.R.; Garrett,C.M.; Powell,M.L.; Hanson,J.F.; Yohannes,R.A.; DeMarcus,L.S.; Smith,J.P.; Fumia,K.F.; Federinko,S.P.; Macias,E.A.; Olsen,E.T.; Sjoberg,P.A.
EPI662963	HA	United States	2014-Dec-31	A/Nebraska/4439/2014		Other Database Import	Gruner,W.E.; Jones,S.L.; Sinclair,L.E.; Sarria,S.H.; Bisaha,S.A.; Canas,L.C.; Baker,J.A.; Couch,M.R.; Garrett,C.M.; Powell,M.L.; Hanson,J.F.; Yohannes,R.A.; DeMarcus,L.S.; Smith,J.P.; Fumia,K.F.; Federinko,S.P.; Macias,E.A.; Olsen,E.T.; Sjoberg,P.A.
EPI662957	HA	United States	2014-Dec-15	A/Nebraska/4433/2014		Other Database Import	Gruner,W.E.; Jones,S.L.; Sinclair,L.E.; Sarria,S.H.; Bisaha,S.A.; Canas,L.C.; Baker,J.A.; Couch,M.R.; Garrett,C.M.; Powell,M.L.; Hanson,J.F.; Yohannes,R.A.; DeMarcus,L.S.; Smith,J.P.; Fumia,K.F.; Federinko,S.P.; Macias,E.A.; Olsen,E.T.; Sjoberg,P.A.
EPI662955	HA	United States	2015-Jan-08	A/Massachusetts/4431/2015		Other Database Import	Gruner,W.E.; Jones,S.L.; Sinclair,L.E.; Sarria,S.H.; Bisaha,S.A.; Canas,L.C.; Baker,J.A.; Couch,M.R.; Garrett,C.M.; Powell,M.L.; Hanson,J.F.; Yohannes,R.A.; DeMarcus,L.S.; Smith,J.P.; Fumia,K.F.; Federinko,S.P.; Macias,E.A.; Olsen,E.T.; Sjoberg,P.A.
EPI662937	HA	United States	2014-Dec-30	A/Georgia/4413/2014		Other Database Import	Gruner,W.E.; Jones,S.L.; Sinclair,L.E.; Sarria,S.H.; Bisaha,S.A.; Canas,L.C.; Baker,J.A.; Couch,M.R.; Garrett,C.M.; Powell,M.L.; Hanson,J.F.; Yohannes,R.A.; DeMarcus,L.S.; Smith,J.P.; Fumia,K.F.; Federinko,S.P.; Macias,E.A.; Olsen,E.T.; Sjoberg,P.A.
EPI662934	HA	United States	2014-Dec-31	A/Georgia/4410/2014		Other Database Import	Gruner,W.E.; Jones,S.L.; Sinclair,L.E.; Sarria,S.H.; Bisaha,S.A.; Canas,L.C.; Baker,J.A.; Couch,M.R.; Garrett,C.M.; Powell,M.L.; Hanson,J.F.; Yohannes,R.A.; DeMarcus,L.S.; Smith,J.P.; Fumia,K.F.; Federinko,S.P.; Macias,E.A.; Olsen,E.T.; Sjoberg,P.A.
EPI662919	HA	United States	2015-Jan-08	A/California/4395/2015		Other Database Import	Gruner,W.E.; Jones,S.L.; Sinclair,L.E.; Sarria,S.H.; Bisaha,S.A.; Canas,L.C.; Baker,J.A.; Couch,M.R.; Garrett,C.M.; Powell,M.L.; Hanson,J.F.; Yohannes,R.A.; DeMarcus,L.S.; Smith,J.P.; Fumia,K.F.; Federinko,S.P.; Macias,E.A.; Olsen,E.T.; Sjoberg,P.A.
EPI662918	HA	United States	2015-Jan-11	A/California/4394/2015		Other Database Import	Gruner,W.E.; Jones,S.L.; Sinclair,L.E.; Sarria,S.H.; Bisaha,S.A.; Canas,L.C.; Baker,J.A.; Couch,M.R.; Garrett,C.M.; Powell,M.L.; Hanson,J.F.; Yohannes,R.A.; DeMarcus,L.S.; Smith,J.P.; Fumia,K.F.; Federinko,S.P.; Macias,E.A.; Olsen,E.T.; Sjoberg,P.A.
EPI662917	HA	United States	2015-Jan-11	A/California/4393/2015		Other Database Import	Gruner,W.E.; Jones,S.L.; Sinclair,L.E.; Sarria,S.H.; Bisaha,S.A.; Canas,L.C.; Baker,J.A.; Couch,M.R.; Garrett,C.M.; Powell,M.L.; Hanson,J.F.; Yohannes,R.A.; DeMarcus,L.S.; Smith,J.P.; Fumia,K.F.; Federinko,S.P.; Macias,E.A.; Olsen,E.T.; Sjoberg,P.A.
EPI662898	HA	United States	2015-Jan-03	A/Washington/4374/2015		Other Database Import	Gruner,W.E.; Jones,S.L.; Sinclair,L.E.; Sarria,S.H.; Bisaha,S.A.; Canas,L.C.; Baker,J.A.; Couch,M.R.; Garrett,C.M.; Powell,M.L.; Hanson,J.F.; Yohannes,R.A.; DeMarcus,L.S.; Smith,J.P.; Fumia,K.F.; Federinko,S.P.; Macias,E.A.; Olsen,E.T.; Sjoberg,P.A.
EPI662890	HA	United States	2014-Dec-24	A/Washington/4366/2014		Other Database Import	Gruner,W.E.; Jones,S.L.; Sinclair,L.E.; Sarria,S.H.; Bisaha,S.A.; Canas,L.C.; Baker,J.A.; Couch,M.R.; Garrett,C.M.; Powell,M.L.; Hanson,J.F.; Yohannes,R.A.; DeMarcus,L.S.; Smith,J.P.; Fumia,K.F.; Federinko,S.P.; Macias,E.A.; Olsen,E.T.; Sjoberg,P.A.
EPI662881	HA	United States	2014-Dec-15	A/Virginia/4357/2014		Other Database Import	Gruner,W.E.; Jones,S.L.; Sinclair,L.E.; Sarria,S.H.; Bisaha,S.A.; Canas,L.C.; Baker,J.A.; Couch,M.R.; Garrett,C.M.; Powell,M.L.; Hanson,J.F.; Yohannes,R.A.; DeMarcus,L.S.; Smith,J.P.; Fumia,K.F.; Federinko,S.P.; Macias,E.A.; Olsen,E.T.; Sjoberg,P.A.
EPI662879	HA	United States	2014-Dec-24	A/Utah/4355/2014		Other Database Import	Gruner,W.E.; Jones,S.L.; Sinclair,L.E.; Sarria,S.H.; Bisaha,S.A.; Canas,L.C.; Baker,J.A.; Couch,M.R.; Garrett,C.M.; Powell,M.L.; Hanson,J.F.; Yohannes,R.A.; DeMarcus,L.S.; Smith,J.P.; Fumia,K.F.; Federinko,S.P.; Macias,E.A.; Olsen,E.T.; Sjoberg,P.A.
EPI662878	HA	United States	2014-Dec-23	A/Utah/4354/2014		Other Database Import	Gruner,W.E.; Jones,S.L.; Sinclair,L.E.; Sarria,S.H.; Bisaha,S.A.; Canas,L.C.; Baker,J.A.; Couch,M.R.; Garrett,C.M.; Powell,M.L.; Hanson,J.F.; Yohannes,R.A.; DeMarcus,L.S.; Smith,J.P.; Fumia,K.F.; Federinko,S.P.; Macias,E.A.; Olsen,E.T.; Sjoberg,P.A.
EPI662869	HA	United States	2014-Dec-12	A/Texas/4345/2014		Other Database Import	Gruner,W.E.; Jones,S.L.; Sinclair,L.E.; Sarria,S.H.; Bisaha,S.A.; Canas,L.C.; Baker,J.A.; Couch,M.R.; Garrett,C.M.; Powell,M.L.; Hanson,J.F.; Yohannes,R.A.; DeMarcus,L.S.; Smith,J.P.; Fumia,K.F.; Federinko,S.P.; Macias,E.A.; Olsen,E.T.; Sjoberg,P.A.
EPI662867	HA	United States	2014-Dec-12	A/Texas/4343/2014		Other Database Import	Gruner,W.E.; Jones,S.L.; Sinclair,L.E.; Sarria,S.H.; Bisaha,S.A.; Canas,L.C.; Baker,J.A.; Couch,M.R.; Garrett,C.M.; Powell,M.L.; Hanson,J.F.; Yohannes,R.A.; DeMarcus,L.S.; Smith,J.P.; Fumia,K.F.; Federinko,S.P.; Macias,E.A.; Olsen,E.T.; Sjoberg,P.A.
EPI662861	HA	United States	2014-Dec-22	A/South Carolina/4337/2014		Other Database Import	Gruner,W.E.; Jones,S.L.; Sinclair,L.E.; Sarria,S.H.; Bisaha,S.A.; Canas,L.C.; Baker,J.A.; Couch,M.R.; Garrett,C.M.; Powell,M.L.; Hanson,J.F.; Yohannes,R.A.; DeMarcus,L.S.; Smith,J.P.; Fumia,K.F.; Federinko,S.P.; Macias,E.A.; Olsen,E.T.; Sjoberg,P.A.
EPI662860	HA	United States	2015-Jan-06	A/Oklahoma/4336/2015		Other Database Import	Gruner,W.E.; Jones,S.L.; Sinclair,L.E.; Sarria,S.H.; Bisaha,S.A.; Canas,L.C.; Baker,J.A.; Couch,M.R.; Garrett,C.M.; Powell,M.L.; Hanson,J.F.; Yohannes,R.A.; DeMarcus,L.S.; Smith,J.P.; Fumia,K.F.; Federinko,S.P.; Macias,E.A.; Olsen,E.T.; Sjoberg,P.A.
EPI662839	HA	United States	2014-Dec-24	A/North Carolina/4315/2014		Other Database Import	Gruner,W.E.; Jones,S.L.; Sinclair,L.E.; Sarria,S.H.; Bisaha,S.A.; Canas,L.C.; Baker,J.A.; Couch,M.R.; Garrett,C.M.; Powell,M.L.; Hanson,J.F.; Yohannes,R.A.; DeMarcus,L.S.; Smith,J.P.; Fumia,K.F.; Federinko,S.P.; Macias,E.A.; Olsen,E.T.; Sjoberg,P.A.
EPI662838	HA	United States	2014-Dec-29	A/North Carolina/4314/2014		Other Database Import	Gruner,W.E.; Jones,S.L.; Sinclair,L.E.; Sarria,S.H.; Bisaha,S.A.; Canas,L.C.; Baker,J.A.; Couch,M.R.; Garrett,C.M.; Powell,M.L.; Hanson,J.F.; Yohannes,R.A.; DeMarcus,L.S.; Smith,J.P.; Fumia,K.F.; Federinko,S.P.; Macias,E.A.; Olsen,E.T.; Sjoberg,P.A.
EPI662822	HA	United States	2014-Dec-23	A/Nebraska/4298/2014		Other Database Import	Gruner,W.E.; Jones,S.L.; Sinclair,L.E.; Sarria,S.H.; Bisaha,S.A.; Canas,L.C.; Baker,J.A.; Couch,M.R.; Garrett,C.M.; Powell,M.L.; Hanson,J.F.; Yohannes,R.A.; DeMarcus,L.S.; Smith,J.P.; Fumia,K.F.; Federinko,S.P.; Macias,E.A.; Olsen,E.T.; Sjoberg,P.A.
EPI662814	HA	United States	2014-Dec-29	A/Massachusetts/4290/2014		Other Database Import	Gruner,W.E.; Jones,S.L.; Sinclair,L.E.; Sarria,S.H.; Bisaha,S.A.; Canas,L.C.; Baker,J.A.; Couch,M.R.; Garrett,C.M.; Powell,M.L.; Hanson,J.F.; Yohannes,R.A.; DeMarcus,L.S.; Smith,J.P.; Fumia,K.F.; Federinko,S.P.; Macias,E.A.; Olsen,E.T.; Sjoberg,P.A.
EPI662804	HA	United States	2014-Dec-24	A/Kansas/4280/2014		Other Database Import	Gruner,W.E.; Jones,S.L.; Sinclair,L.E.; Sarria,S.H.; Bisaha,S.A.; Canas,L.C.; Baker,J.A.; Couch,M.R.; Garrett,C.M.; Powell,M.L.; Hanson,J.F.; Yohannes,R.A.; DeMarcus,L.S.; Smith,J.P.; Fumia,K.F.; Federinko,S.P.; Macias,E.A.; Olsen,E.T.; Sjoberg,P.A.
EPI662794	HA	United States	2015-Jan-06	A/Georgia/4270/2015		Other Database Import	Gruner,W.E.; Jones,S.L.; Sinclair,L.E.; Sarria,S.H.; Bisaha,S.A.; Canas,L.C.; Baker,J.A.; Couch,M.R.; Garrett,C.M.; Powell,M.L.; Hanson,J.F.; Yohannes,R.A.; DeMarcus,L.S.; Smith,J.P.; Fumia,K.F.; Federinko,S.P.; Macias,E.A.; Olsen,E.T.; Sjoberg,P.A.
EPI662786	HA	United States	2014-Dec-22	A/Georgia/4262/2014		Other Database Import	Gruner,W.E.; Jones,S.L.; Sinclair,L.E.; Sarria,S.H.; Bisaha,S.A.; Canas,L.C.; Baker,J.A.; Couch,M.R.; Garrett,C.M.; Powell,M.L.; Hanson,J.F.; Yohannes,R.A.; DeMarcus,L.S.; Smith,J.P.; Fumia,K.F.; Federinko,S.P.; Macias,E.A.; Olsen,E.T.; Sjoberg,P.A.
EPI662778	HA	United States	2014-Dec-18	A/Florida/4254/2014		Other Database Import	Gruner,W.E.; Jones,S.L.; Sinclair,L.E.; Sarria,S.H.; Bisaha,S.A.; Canas,L.C.; Baker,J.A.; Couch,M.R.; Garrett,C.M.; Powell,M.L.; Hanson,J.F.; Yohannes,R.A.; DeMarcus,L.S.; Smith,J.P.; Fumia,K.F.; Federinko,S.P.; Macias,E.A.; Olsen,E.T.; Sjoberg,P.A.
EPI662761	HA	United States	2014-Dec-18	A/Colorado/4237/2014		Other Database Import	Gruner,W.E.; Jones,S.L.; Sinclair,L.E.; Sarria,S.H.; Bisaha,S.A.; Canas,L.C.; Baker,J.A.; Couch,M.R.; Garrett,C.M.; Powell,M.L.; Hanson,J.F.; Yohannes,R.A.; DeMarcus,L.S.; Smith,J.P.; Fumia,K.F.; Federinko,S.P.; Macias,E.A.; Olsen,E.T.; Sjoberg,P.A.
EPI662760	HA	United States	2014-Dec-18	A/Colorado/4236/2014		Other Database Import	Gruner,W.E.; Jones,S.L.; Sinclair,L.E.; Sarria,S.H.; Bisaha,S.A.; Canas,L.C.; Baker,J.A.; Couch,M.R.; Garrett,C.M.; Powell,M.L.; Hanson,J.F.; Yohannes,R.A.; DeMarcus,L.S.; Smith,J.P.; Fumia,K.F.; Federinko,S.P.; Macias,E.A.; Olsen,E.T.; Sjoberg,P.A.
EPI662522	HA	United States	2015-Aug-10	A/New York/64/2015	New York State Department of Health	Centers for Disease Control and Prevention
EPI662482	HA	United States	2015-Sep-13	A/Hawaii/57/2015	State of Hawaii Department of Health	Centers for Disease Control and Prevention
EPI662458	HA	United States	2015-Aug-02	A/Wisconsin/71/2015	Wisconsin State Laboratory of Hygiene	Centers for Disease Control and Prevention
EPI651720	HA	United States	2015-Sep-02	A/New Hampshire/38/2015	New Hampshire Public Health Laboratories	Centers for Disease Control and Prevention
EPI651712	HA	United States	2015-Jul-01	A/Alaska/95/2015	Alaska State Virology Lab	Centers for Disease Control and Prevention
EPI649842	HA	United States	2015-Aug-03	A/New York/58/2015	New York State Department of Health	Centers for Disease Control and Prevention
EPI649723	HA	United States	2015-Aug-01	A/New York/60/2015	New York State Department of Health	Centers for Disease Control and Prevention
EPI649628	HA	United States	2015-Aug-20	A/North Carolina/28/2015	North Carolina State Laboratory of Public Health	Centers for Disease Control and Prevention
EPI649522	HA	United States	2015-Jul-21	A/New York/57/2015	New York State Department of Health	Centers for Disease Control and Prevention
EPI649458	HA	Guatemala	2015-Jun-11	A/Guatemala/5915/2015	Laboratorio Nacional De Salud Guatemala	Centers for Disease Control and Prevention
EPI649378	HA	Guatemala	2015-May-05	A/Guatemala/21/2015	Laboratorio Nacional De Salud Guatemala	Centers for Disease Control and Prevention
EPI648901	HA	United States	2012-Dec-21	A/Texas/115/2012	Baylor College of Medicine	Centers for Disease Control and Prevention
EPI647812	HA	United States	2015-May-26	A/Hawaii/35/2015	State of Hawaii Department of Health	Centers for Disease Control and Prevention
EPI644660	HA	United States	2012-Dec-20	A/Wisconsin/53/2012	Marshfield Clinic Research Foundation	Centers for Disease Control and Prevention
EPI644617	HA	United States	2013-Mar-04	A/Wisconsin/50/2013	Marshfield Clinic Research Foundation	Centers for Disease Control and Prevention
EPI644615	HA	United States	2012-Dec-20	A/Wisconsin/55/2012	Marshfield Clinic Research Foundation	Centers for Disease Control and Prevention
EPI644055	HA	Panama	2015-Jul-17	A/Panama/316634/2015	Instituto Conmemorativo Gorgas de Estudios de la Salud	Centers for Disease Control and Prevention
EPI644023	HA	Guatemala	2015-Jun-12	A/Guatemala/27/2015	Laboratorio Nacional De Salud Guatemala	Centers for Disease Control and Prevention
EPI643975	HA	United States	2015-Jan-26	A/Massachusetts/12/2015	Massachusetts Department of Public Health	Centers for Disease Control and Prevention
EPI643888	HA	United States	2015-Jul-30	A/Iowa/25/2015	Iowa State Hygienic Laboratory	Centers for Disease Control and Prevention
EPI643706	HA	Guatemala	2015-May-25	A/Guatemala/9704/2015	Laboratorio Nacional De Salud Guatemala	Centers for Disease Control and Prevention
EPI643666	HA	United States	2015-Jan-01	A/Virginia/31/2015	Virginia Division of Consolidated Laboratories	Centers for Disease Control and Prevention
EPI643619	HA	Panama	2015-Jun-24	A/Panama/316597/2015	Instituto Conmemorativo Gorgas de Estudios de la Salud	Centers for Disease Control and Prevention
EPI643611	HA	United States	2015-Aug-02	A/Alaska/137/2015	Alaska State Virology Lab	Centers for Disease Control and Prevention
EPI643534	HA	United States	2015-Aug-02	A/Alaska/135/2015	Alaska State Virology Lab	Centers for Disease Control and Prevention
EPI643526	HA	United States	2015-Jul-07	A/Alaska/149/2015	Alaska State Virology Lab	Centers for Disease Control and Prevention
EPI643518	HA	United States	2015-Jul-19	A/Alaska/150/2015	Alaska State Virology Lab	Centers for Disease Control and Prevention
EPI644292	HA	Canada	2006-Nov-28	A/Quebec/26-281106/2006		Other Database Import	Rogers,M.B.; Song,T.; Sebra,R.; Greenbaum,B.; Hamelin,M.-E.; Fitch,A.; Twaddle,A.; Cui,L.; Holmes,E.C.; Boivin,G.; Ghedin,E.
EPI639271	HA	United States	2015-Jun-21	A/Alaska/37/2015	Alaska State Virology Lab	Centers for Disease Control and Prevention
EPI639034	HA	United States	2015-Jul-25	A/Iowa/20/2015	Iowa State Hygienic Laboratory	Centers for Disease Control and Prevention
EPI638986	HA	United States	2015-Jun-17	A/Alaska/35/2015	Alaska State Virology Lab	Centers for Disease Control and Prevention
EPI638275	HA	United States	2014-Dec-02	A/Washington/4222/2014		Other Database Import	Gruner,W.E.; Jones,S.L.; Sinclair,L.E.; Sarria,S.H.; Bisaha,S.A.; Canas,L.C.; Baker,J.A.; Couch,M.R.; Garrett,C.M.; Powell,M.L.; Hanson,J.F.; Yohannes,R.A.; DeMarcus,L.S.; Smith,J.P.; Fumia,K.F.; Federinko,S.P.; Macias,E.A.; Olsen,E.T.; Sjoberg,P.A.
EPI638269	HA	United States	2014-Dec-19	A/Virginia/4216/2014		Other Database Import	Gruner,W.E.; Jones,S.L.; Sinclair,L.E.; Sarria,S.H.; Bisaha,S.A.; Canas,L.C.; Baker,J.A.; Couch,M.R.; Garrett,C.M.; Powell,M.L.; Hanson,J.F.; Yohannes,R.A.; DeMarcus,L.S.; Smith,J.P.; Fumia,K.F.; Federinko,S.P.; Macias,E.A.; Olsen,E.T.; Sjoberg,P.A.
EPI638253	HA	United States	2014-Dec-10	A/Oklahoma/4200/2014		Other Database Import	Gruner,W.E.; Jones,S.L.; Sinclair,L.E.; Sarria,S.H.; Bisaha,S.A.; Canas,L.C.; Baker,J.A.; Couch,M.R.; Garrett,C.M.; Powell,M.L.; Hanson,J.F.; Yohannes,R.A.; DeMarcus,L.S.; Smith,J.P.; Fumia,K.F.; Federinko,S.P.; Macias,E.A.; Olsen,E.T.; Sjoberg,P.A.
EPI638247	HA	United States	2014-Dec-02	A/Oklahoma/4194/2014		Other Database Import	Gruner,W.E.; Jones,S.L.; Sinclair,L.E.; Sarria,S.H.; Bisaha,S.A.; Canas,L.C.; Baker,J.A.; Couch,M.R.; Garrett,C.M.; Powell,M.L.; Hanson,J.F.; Yohannes,R.A.; DeMarcus,L.S.; Smith,J.P.; Fumia,K.F.; Federinko,S.P.; Macias,E.A.; Olsen,E.T.; Sjoberg,P.A.
EPI638244	HA	United States	2014-Dec-11	A/North Carolina/4191/2014		Other Database Import	Gruner,W.E.; Jones,S.L.; Sinclair,L.E.; Sarria,S.H.; Bisaha,S.A.; Canas,L.C.; Baker,J.A.; Couch,M.R.; Garrett,C.M.; Powell,M.L.; Hanson,J.F.; Yohannes,R.A.; DeMarcus,L.S.; Smith,J.P.; Fumia,K.F.; Federinko,S.P.; Macias,E.A.; Olsen,E.T.; Sjoberg,P.A.
EPI638235	HA	United States	2014-Dec-09	A/North Carolina/4182/2014		Other Database Import	Gruner,W.E.; Jones,S.L.; Sinclair,L.E.; Sarria,S.H.; Bisaha,S.A.; Canas,L.C.; Baker,J.A.; Couch,M.R.; Garrett,C.M.; Powell,M.L.; Hanson,J.F.; Yohannes,R.A.; DeMarcus,L.S.; Smith,J.P.; Fumia,K.F.; Federinko,S.P.; Macias,E.A.; Olsen,E.T.; Sjoberg,P.A.
EPI638233	HA	United States	2014-Dec-05	A/North Carolina/4180/2014		Other Database Import	Gruner,W.E.; Jones,S.L.; Sinclair,L.E.; Sarria,S.H.; Bisaha,S.A.; Canas,L.C.; Baker,J.A.; Couch,M.R.; Garrett,C.M.; Powell,M.L.; Hanson,J.F.; Yohannes,R.A.; DeMarcus,L.S.; Smith,J.P.; Fumia,K.F.; Federinko,S.P.; Macias,E.A.; Olsen,E.T.; Sjoberg,P.A.
EPI638215	HA	United States	2014-Dec-05	A/New York/4162/2014		Other Database Import	Gruner,W.E.; Jones,S.L.; Sinclair,L.E.; Sarria,S.H.; Bisaha,S.A.; Canas,L.C.; Baker,J.A.; Couch,M.R.; Garrett,C.M.; Powell,M.L.; Hanson,J.F.; Yohannes,R.A.; DeMarcus,L.S.; Smith,J.P.; Fumia,K.F.; Federinko,S.P.; Macias,E.A.; Olsen,E.T.; Sjoberg,P.A.
EPI638209	HA	United States	2014-Dec-08	A/Nebraska/4156/2014		Other Database Import	Gruner,W.E.; Jones,S.L.; Sinclair,L.E.; Sarria,S.H.; Bisaha,S.A.; Canas,L.C.; Baker,J.A.; Couch,M.R.; Garrett,C.M.; Powell,M.L.; Hanson,J.F.; Yohannes,R.A.; DeMarcus,L.S.; Smith,J.P.; Fumia,K.F.; Federinko,S.P.; Macias,E.A.; Olsen,E.T.; Sjoberg,P.A.
EPI638197	HA	United States	2014-Dec-15	A/Kentucky/4144/2014		Other Database Import	Gruner,W.E.; Jones,S.L.; Sinclair,L.E.; Sarria,S.H.; Bisaha,S.A.; Canas,L.C.; Baker,J.A.; Couch,M.R.; Garrett,C.M.; Powell,M.L.; Hanson,J.F.; Yohannes,R.A.; DeMarcus,L.S.; Smith,J.P.; Fumia,K.F.; Federinko,S.P.; Macias,E.A.; Olsen,E.T.; Sjoberg,P.A.
EPI638193	HA	United States	2014-Dec-01	A/Georgia/4140/2014		Other Database Import	Gruner,W.E.; Jones,S.L.; Sinclair,L.E.; Sarria,S.H.; Bisaha,S.A.; Canas,L.C.; Baker,J.A.; Couch,M.R.; Garrett,C.M.; Powell,M.L.; Hanson,J.F.; Yohannes,R.A.; DeMarcus,L.S.; Smith,J.P.; Fumia,K.F.; Federinko,S.P.; Macias,E.A.; Olsen,E.T.; Sjoberg,P.A.
EPI638175	HA	United States	2014-Dec-18	A/Colorado/4122/2014		Other Database Import	Gruner,W.E.; Jones,S.L.; Sinclair,L.E.; Sarria,S.H.; Bisaha,S.A.; Canas,L.C.; Baker,J.A.; Couch,M.R.; Garrett,C.M.; Powell,M.L.; Hanson,J.F.; Yohannes,R.A.; DeMarcus,L.S.; Smith,J.P.; Fumia,K.F.; Federinko,S.P.; Macias,E.A.; Olsen,E.T.; Sjoberg,P.A.
EPI638174	HA	United States	2014-Dec-08	A/Colorado/4121/2014		Other Database Import	Gruner,W.E.; Jones,S.L.; Sinclair,L.E.; Sarria,S.H.; Bisaha,S.A.; Canas,L.C.; Baker,J.A.; Couch,M.R.; Garrett,C.M.; Powell,M.L.; Hanson,J.F.; Yohannes,R.A.; DeMarcus,L.S.; Smith,J.P.; Fumia,K.F.; Federinko,S.P.; Macias,E.A.; Olsen,E.T.; Sjoberg,P.A.
EPI634130	HA	United States	2015-Jan-21	A/Rhode Island/17/2015	Rhode Island Department of Health	Centers for Disease Control and Prevention
EPI633936	HA	United States	2015-Jan-22	A/Wyoming/14/2015	Wyoming Public Health Laboratory	Centers for Disease Control and Prevention
EPI631879	HA	United States	2015-Mar-04	A/Maryland/13/2015	Maryland Department of Health and Mental Hygiene	Centers for Disease Control and Prevention
EPI631810	HA	United States	2015-Jun-08	A/Hawaii/45/2015	State of Hawaii Department of Health	Centers for Disease Control and Prevention
EPI631490	HA	United States	2015-Apr-02	A/Minnesota/26/2015	Minnesota Department of Health	Centers for Disease Control and Prevention
EPI629697	HA	United States	2015-Jun-01	A/Alaska/18/2015	Alaska State Virology Lab	Centers for Disease Control and Prevention
EPI629651	HA	United States	2015-Feb-12	A/Hawaii/13/2015	State of Hawaii Department of Health	Centers for Disease Control and Prevention
EPI629574	HA	United States	2015-Feb-13	A/Alaska/03/2015	Alaska State Virology Lab	Centers for Disease Control and Prevention
EPI629567	HA	United States	2015-Feb-08	A/Hawaii/22/2015	State of Hawaii Department of Health	Centers for Disease Control and Prevention
EPI629560	HA	United States	2015-Jun-21	A/Arizona/09/2015	Arizona Department of Health Services	Centers for Disease Control and Prevention
EPI624233	HA	United States	2015-Apr-14	A/Hawaii/37/2015	State of Hawaii Department of Health	Centers for Disease Control and Prevention
EPI624143	HA	United States	2015-Mar-18	A/New Mexico/18/2015	New Mexico Department of Health	Centers for Disease Control and Prevention
EPI624090	HA	United States	2015-Apr-02	A/Florida/44/2015	Florida Department of Health-Tampa	Centers for Disease Control and Prevention
EPI624075	HA	United States	2015-Feb-13	A/South Dakota/30/2015	South Dakota Public Health Lab	Centers for Disease Control and Prevention
EPI624051	HA	United States	2015-Feb-08	A/South Dakota/31/2015	South Dakota Public Health Lab	Centers for Disease Control and Prevention
EPI622188	HA	United States	2015-Jan-02	A/Georgia/05/2015	Georgia Public Health Laboratory	Centers for Disease Control and Prevention
EPI622129	HA	United States	2015-Mar-10	A/Rhode Island/14/2015	Rhode Island Department of Health	Centers for Disease Control and Prevention
EPI622044	HA	United States	2015-Mar-01	A/Washington/24/2015	Washington State Public Health Laboratory	Centers for Disease Control and Prevention
EPI616740	HA	United States	2013-Jan-25	A/Houston/JMM_150/2013		Other Database Import	Wentworth,D.E.; Halpin,R.A.; Lin,X.; Bera,J.; Akopov,A.; Mohan,M.; Fedorova,N.; Tsitrin,T.; McLellan,M.; Stockwell,T.; Amedeo,P.; Appalla,L.; Bishop,B.; Edworthy,P.; Gupta,N.; Hoover,J.; Katzel,D.; Li,K.; Schobel,S.; Shrivastava,S.; Thovarai,V.; Wang,S.; Bao,Y.; Sanders,R.; Zhdanov,S.; Kiryutin,B.; Lipman,D.J.; Tatusova,T.; Musser,J.M.
EPI616426	HA	United States	2013-Feb-08	A/Houston/JMM_180/2013		Other Database Import	Wentworth,D.E.; Halpin,R.A.; Lin,X.; Bera,J.; Akopov,A.; Mohan,M.; Fedorova,N.; Tsitrin,T.; McLellan,M.; Stockwell,T.; Amedeo,P.; Appalla,L.; Bishop,B.; Edworthy,P.; Gupta,N.; Hoover,J.; Katzel,D.; Li,K.; Schobel,S.; Shrivastava,S.; Thovarai,V.; Wang,S.; Bao,Y.; Sanders,R.; Zhdanov,S.; Kiryutin,B.; Lipman,D.J.; Tatusova,T.; Musser,J.M.
EPI616625	HA	United States	2013-Jan-14	A/Houston/JMM_175/2013		Other Database Import	Wentworth,D.E.; Halpin,R.A.; Lin,X.; Bera,J.; Akopov,A.; Mohan,M.; Fedorova,N.; Tsitrin,T.; McLellan,M.; Stockwell,T.; Amedeo,P.; Appalla,L.; Bishop,B.; Edworthy,P.; Gupta,N.; Hoover,J.; Katzel,D.; Li,K.; Schobel,S.; Shrivastava,S.; Thovarai,V.; Wang,S.; Bao,Y.; Sanders,R.; Zhdanov,S.; Kiryutin,B.; Lipman,D.J.; Tatusova,T.; Musser,J.M.
EPI616611	HA	United States	2013-Jan-21	A/Houston/JMM_172/2013		Other Database Import	Wentworth,D.E.; Halpin,R.A.; Lin,X.; Bera,J.; Akopov,A.; Mohan,M.; Fedorova,N.; Tsitrin,T.; McLellan,M.; Stockwell,T.; Amedeo,P.; Appalla,L.; Bishop,B.; Edworthy,P.; Gupta,N.; Hoover,J.; Katzel,D.; Li,K.; Schobel,S.; Shrivastava,S.; Thovarai,V.; Wang,S.; Bao,Y.; Sanders,R.; Zhdanov,S.; Kiryutin,B.; Lipman,D.J.; Tatusova,T.; Musser,J.M.
EPI616590	HA	United States	2013-Jan-30	A/Houston/JMM_169/2013		Other Database Import	Wentworth,D.E.; Halpin,R.A.; Lin,X.; Bera,J.; Akopov,A.; Mohan,M.; Fedorova,N.; Tsitrin,T.; McLellan,M.; Stockwell,T.; Amedeo,P.; Appalla,L.; Bishop,B.; Edworthy,P.; Gupta,N.; Hoover,J.; Katzel,D.; Li,K.; Schobel,S.; Shrivastava,S.; Thovarai,V.; Wang,S.; Bao,Y.; Sanders,R.; Zhdanov,S.; Kiryutin,B.; Lipman,D.J.; Tatusova,T.; Musser,J.M.
EPI616701	HA	United States	2013-Jan-23	A/Houston/JMM_161/2013		Other Database Import	Wentworth,D.E.; Halpin,R.A.; Lin,X.; Bera,J.; Akopov,A.; Mohan,M.; Fedorova,N.; Tsitrin,T.; McLellan,M.; Stockwell,T.; Amedeo,P.; Appalla,L.; Bishop,B.; Edworthy,P.; Gupta,N.; Hoover,J.; Katzel,D.; Li,K.; Schobel,S.; Shrivastava,S.; Thovarai,V.; Wang,S.; Bao,Y.; Sanders,R.; Zhdanov,S.; Kiryutin,B.; Lipman,D.J.; Tatusova,T.; Musser,J.M.
EPI613276	HA	United States	2013-Jan-05	A/Houston/JMM_117/2013		Other Database Import	Wentworth,D.E.; Halpin,R.A.; Lin,X.; Bera,J.; Akopov,A.; Mohan,M.; Fedorova,N.; Tsitrin,T.; McLellan,M.; Stockwell,T.; Amedeo,P.; Appalla,L.; Bishop,B.; Edworthy,P.; Gupta,N.; Hoover,J.; Katzel,D.; Li,K.; Schobel,S.; Shrivastava,S.; Thovarai,V.; Wang,S.; Bao,Y.; Sanders,R.; Zhdanov,S.; Kiryutin,B.; Lipman,D.J.; Tatusova,T.; Musser,J.M.
EPI613416	HA	United States	2013-Jan-03	A/Houston/JMM_110/2013		Other Database Import	Wentworth,D.E.; Halpin,R.A.; Lin,X.; Bera,J.; Akopov,A.; Mohan,M.; Fedorova,N.; Tsitrin,T.; McLellan,M.; Stockwell,T.; Amedeo,P.; Appalla,L.; Bishop,B.; Edworthy,P.; Gupta,N.; Hoover,J.; Katzel,D.; Li,K.; Schobel,S.; Shrivastava,S.; Thovarai,V.; Wang,S.; Bao,Y.; Sanders,R.; Zhdanov,S.; Kiryutin,B.; Lipman,D.J.; Tatusova,T.; Musser,J.M.
EPI619767	HA	Nicaragua	2011-Oct-10	A/Nicaragua/AGA2-30/2011		Other Database Import	Wentworth,D.E.; Halpin,R.A.; Lin,X.; Bera,J.; Akopov,A.; Ransier,A.; Mohan,M.; Fedorova,N.; Tsitrin,T.; Puri,V.; Stockwell,T.; Amedeo,P.; Appalla,L.; Bishop,B.; Edworthy,P.; Gupta,N.; Hoover,J.; Katzel,D.; Li,K.; Schobel,S.; Shrivastava,S.; Thovarai,V.; Wang,S.; Bao,Y.; Sanders,R.; Zhdanov,S.; Kiryutin,B.; Lipman,D.J.; Tatusova,T.; Gordon,A.
EPI619964	HA	Nicaragua	2011-Oct-06	A/Nicaragua/AGA2-25/2011		Other Database Import	Wentworth,D.E.; Halpin,R.A.; Lin,X.; Bera,J.; Akopov,A.; Ransier,A.; Mohan,M.; Fedorova,N.; Tsitrin,T.; Puri,V.; Stockwell,T.; Amedeo,P.; Appalla,L.; Bishop,B.; Edworthy,P.; Gupta,N.; Hoover,J.; Katzel,D.; Li,K.; Schobel,S.; Shrivastava,S.; Thovarai,V.; Wang,S.; Bao,Y.; Sanders,R.; Zhdanov,S.; Kiryutin,B.; Lipman,D.J.; Tatusova,T.; Gordon,A.
EPI619908	HA	Nicaragua	2012-Oct-01	A/Nicaragua/AGA2-14/2012		Other Database Import	Wentworth,D.E.; Halpin,R.A.; Lin,X.; Bera,J.; Akopov,A.; Ransier,A.; Mohan,M.; Fedorova,N.; Tsitrin,T.; Puri,V.; Stockwell,T.; Amedeo,P.; Appalla,L.; Bishop,B.; Edworthy,P.; Gupta,N.; Hoover,J.; Katzel,D.; Li,K.; Schobel,S.; Shrivastava,S.; Thovarai,V.; Wang,S.; Bao,Y.; Sanders,R.; Zhdanov,S.; Kiryutin,B.; Lipman,D.J.; Tatusova,T.; Gordon,A.
EPI612454	HA	United States	2014-Dec-26	A/Texas/95/2014	Texas Childrens Hospital	Centers for Disease Control and Prevention
EPI612270	HA	United States	2015-Jan-19	A/Michigan/21/2015	University of Michigan SPH EPID	Centers for Disease Control and Prevention
EPI608942	HA	United States	2012-Dec-19	A/Rochester/0064/2012		Other Database Import	Topham,D.J.
EPI608941	HA	United States	2011-Feb-17	A/Rochester/F192/2011		Other Database Import	Topham,D.J.
EPI608939	HA	United States	2011-Feb-21	A/Rochester/F047/2011		Other Database Import	Topham,D.J.
EPI608921	HA	United States	2011-Feb-21	A/Rochester/F049/2011		Other Database Import	Topham,D.J.
EPI608914	HA	United States	2011-Mar-16	A/Rochester/F292/2011		Other Database Import	Topham,D.J.
EPI608885	HA	United States	2012-Dec-01	A/Wisconsin/V130179/2012		Other Database Import	Dinis,J.M.; Florek,N.W.; Fatola,O.O.; Moncla,L.H.; Mutschler,J.P.; Charlier,O.K.; Meece,J.K.; Belongia,E.A.; Friedrich,T.C.
EPI608879	HA	United States	2013-Feb-01	A/Wisconsin/U131392/2013		Other Database Import	Dinis,J.M.; Florek,N.W.; Fatola,O.O.; Moncla,L.H.; Mutschler,J.P.; Charlier,O.K.; Meece,J.K.; Belongia,E.A.; Friedrich,T.C.
EPI608878	HA	United States	2013-Feb-01	A/Wisconsin/U131359/2013		Other Database Import	Dinis,J.M.; Florek,N.W.; Fatola,O.O.; Moncla,L.H.; Mutschler,J.P.; Charlier,O.K.; Meece,J.K.; Belongia,E.A.; Friedrich,T.C.
EPI608859	HA	United States	2013-Jan-01	A/Wisconsin/U130728/2013		Other Database Import	Dinis,J.M.; Florek,N.W.; Fatola,O.O.; Moncla,L.H.; Mutschler,J.P.; Charlier,O.K.; Meece,J.K.; Belongia,E.A.; Friedrich,T.C.
EPI595051	HA	United States	2015-Mar-02	A/Texas/19/2015	Texas Department of State Health Services-Laboratory Services	Centers for Disease Control and Prevention
EPI594992	HA	United States	2015-Feb-19	A/Massachusetts/15/2015	Massachusetts Department of Public Health	Centers for Disease Control and Prevention
EPI590415	HA	Aruba	2014-Dec-02	A/Netherlands/779/2014	National Institute for Public Health and the Environment (RIVM)	National Institute for Public Health and the Environment (RIVM)	A.Meijer, P.Overduin
EPI588902	HA	United States	2015-Mar-22	A/Kentucky/06/2015	Kentucky Division of Laboratory Services	Centers for Disease Control and Prevention
EPI588823	HA	United States	2015-Feb-13	A/Michigan/18/2015	University of Michigan SPH EPID	Centers for Disease Control and Prevention
EPI588720	HA	United States	2015-Mar-12	A/New Jersey/14/2015	New Jersey Department of Health & Senior Services	Centers for Disease Control and Prevention
EPI588537	HA	United States	2015-Mar-08	A/Oregon/05/2015	Oregon Public Health Laboratory	Centers for Disease Control and Prevention
EPI588514	HA	United States	2015-Mar-05	A/Hawaii/08/2015	State of Hawaii Department of Health	Centers for Disease Control and Prevention
EPI584699	HA	United States	2014-Dec-09	A/Washington/61/2014		Centers for Disease Control and Prevention
EPI584642	HA	United States	2014-Dec-09	A/Virginia/42/2014	University of Virginia, Medical Labs/Microbiology	Centers for Disease Control and Prevention
EPI584634	HA	United States	2014-Dec-18	A/Florida/89/2014	Florida Department of Health-Jacksonville	Centers for Disease Control and Prevention
EPI584597	HA	United States	2015-Jan-22	A/Missouri/08/2015	Missouri Department. of Health & Senior Services	Centers for Disease Control and Prevention
EPI579756	HA	United States	2015-Feb-22	A/Wisconsin/13/2015	Marshfield Clinic Research Foundation	Centers for Disease Control and Prevention
EPI579695	HA	United States	2015-Jan-06	A/Kentucky/02/2015	Kentucky Division of Laboratory Services	Centers for Disease Control and Prevention
EPI579505	HA	United States	2015-Feb-09	A/Texas/15/2015	Baylor College of Medicine	Centers for Disease Control and Prevention
EPI579476	HA	United States	2015-Jan-27	A/Washington/06/2015	Washington State Public Health Laboratory	Centers for Disease Control and Prevention
EPI579292	HA	United States	2015-Feb-11	A/Washington/14/2015	Marshfield Clinic Research Foundation	Centers for Disease Control and Prevention
EPI579278	HA	United States	2015-Feb-13	A/Wisconsin/07/2015	Wisconsin State Laboratory of Hygiene	Centers for Disease Control and Prevention
EPI579169	HA	United States	2015-Jan-28	A/Texas/27/2015	Texas Department of State Health Services-Laboratory Services	Centers for Disease Control and Prevention
EPI579161	HA	United States	2015-Jan-27	A/Texas/25/2015	Texas Department of State Health Services-Laboratory Services	Centers for Disease Control and Prevention
EPI579118	HA	United States	2015-Jan-19	A/Delaware/16/2015	Delaware Public Health Lab	Centers for Disease Control and Prevention
EPI578889	HA	United States	2015-Jan-06	A/Tennessee/05/2015	Tennessee Department of Health Laboratory-Nashville	Centers for Disease Control and Prevention
EPI578802	HA	United States	2015-Jan-14	A/Texas/21/2015	Texas Department of State Health Services-Laboratory Services	Centers for Disease Control and Prevention
EPI578742	HA	United States	2015-Jan-13	A/Texas/22/2015	Texas Department of State Health Services-Laboratory Services	Centers for Disease Control and Prevention
EPI578686	HA	United States	2015-Jan-08	A/West Virginia/05/2015	West Virginia Office of Laboratory Services	Centers for Disease Control and Prevention
EPI578611	HA	United States	2015-Jan-15	A/Missouri/07/2015	Missouri Department. of Health & Senior Services	Centers for Disease Control and Prevention
EPI578579	HA	United States	2015-Feb-13	A/Maine/09/2015	Maine Health and Environmental Testing Laboratory	Centers for Disease Control and Prevention
EPI578349	HA	United States	2015-Jan-11	A/New Mexico/05/2015	New Mexico Department of Health	Centers for Disease Control and Prevention
EPI575334	HA	United States	2015-Jan-30	A/Kansas/02/2015	Kansas Department of Health and Environment	Centers for Disease Control and Prevention
EPI575183	HA	United States	2015-Feb-03	A/Hawaii/02/2015	State of Hawaii Department of Health	Centers for Disease Control and Prevention
EPI575095	HA	United States	2015-Feb-01	A/Florida/19/2015	Florida Department of Health-Jacksonville	Centers for Disease Control and Prevention
EPI575087	HA	United States	2015-Feb-06	A/Ohio/04/2015	Ohio Department of Health Laboratories	Centers for Disease Control and Prevention
EPI574971	HA	United States	2015-Jan-12	A/Utah/05/2015	Utah Department of Health	Centers for Disease Control and Prevention
EPI574944	HA	United States	2015-Jan-18	A/Kansas/03/2015	Kansas Department of Health and Environment	Centers for Disease Control and Prevention
EPI574033	HA	Canada	2015-Jan-05	A/British Columbia/04/2015		Other Database Import	Skowronski,D.; Chambers,C.; Sabaiduc,S.; De Serres,G.; Dickinson,J.; Winter,A.; Drews,S.; Fonseca,K.; Charest,H.; Gubbay,J.; Petric,M.; Krajden,M.; Kwindt,T.; Martineau,C.; Eshaghi,A.; Bastien,N.; Li,Y.; Skowronski,D.M.; Dickinson,J.A.; Winter,A.-L.; Gubbay,J.B.; Kwindt,T.L.
EPI574025	HA	Canada	2014-Dec-23	A/British Columbia/95/2014		Other Database Import	Skowronski,D.; Chambers,C.; Sabaiduc,S.; De Serres,G.; Dickinson,J.; Winter,A.; Drews,S.; Fonseca,K.; Charest,H.; Gubbay,J.; Petric,M.; Krajden,M.; Kwindt,T.; Martineau,C.; Eshaghi,A.; Bastien,N.; Li,Y.; Skowronski,D.M.; Dickinson,J.A.; Winter,A.-L.; Gubbay,J.B.; Kwindt,T.L.
EPI574024	HA	Canada	2014-Dec-24	A/British Columbia/94/2014		Other Database Import	Skowronski,D.; Chambers,C.; Sabaiduc,S.; De Serres,G.; Dickinson,J.; Winter,A.; Drews,S.; Fonseca,K.; Charest,H.; Gubbay,J.; Petric,M.; Krajden,M.; Kwindt,T.; Martineau,C.; Eshaghi,A.; Bastien,N.; Li,Y.; Skowronski,D.M.; Dickinson,J.A.; Winter,A.-L.; Gubbay,J.B.; Kwindt,T.L.
EPI574018	HA	Canada	2014-Dec-17	A/British Columbia/88/2014		Other Database Import	Skowronski,D.; Chambers,C.; Sabaiduc,S.; De Serres,G.; Dickinson,J.; Winter,A.; Drews,S.; Fonseca,K.; Charest,H.; Gubbay,J.; Petric,M.; Krajden,M.; Kwindt,T.; Martineau,C.; Eshaghi,A.; Bastien,N.; Li,Y.; Skowronski,D.M.; Dickinson,J.A.; Winter,A.-L.; Gubbay,J.B.; Kwindt,T.L.
EPI574016	HA	Canada	2014-Dec-17	A/British Columbia/86/2014		Other Database Import	Skowronski,D.; Chambers,C.; Sabaiduc,S.; De Serres,G.; Dickinson,J.; Winter,A.; Drews,S.; Fonseca,K.; Charest,H.; Gubbay,J.; Petric,M.; Krajden,M.; Kwindt,T.; Martineau,C.; Eshaghi,A.; Bastien,N.; Li,Y.; Skowronski,D.M.; Dickinson,J.A.; Winter,A.-L.; Gubbay,J.B.; Kwindt,T.L.
EPI574013	HA	Canada	2014-Dec-05	A/British Columbia/76/2014		Other Database Import	Skowronski,D.; Chambers,C.; Sabaiduc,S.; De Serres,G.; Dickinson,J.; Winter,A.; Drews,S.; Fonseca,K.; Charest,H.; Gubbay,J.; Petric,M.; Krajden,M.; Kwindt,T.; Martineau,C.; Eshaghi,A.; Bastien,N.; Li,Y.; Skowronski,D.M.; Dickinson,J.A.; Winter,A.-L.; Gubbay,J.B.; Kwindt,T.L.
EPI573962	HA	Canada	2014-Dec-11	A/Quebec/61/2014		Other Database Import	Skowronski,D.; Chambers,C.; Sabaiduc,S.; De Serres,G.; Dickinson,J.; Winter,A.; Drews,S.; Fonseca,K.; Charest,H.; Gubbay,J.; Petric,M.; Krajden,M.; Kwindt,T.; Martineau,C.; Eshaghi,A.; Bastien,N.; Li,Y.; Skowronski,D.M.; Dickinson,J.A.; Winter,A.-L.; Gubbay,J.B.; Kwindt,T.L.
EPI573942	HA	Canada	2014-Dec-29	A/Ontario/70/2014		Other Database Import	Skowronski,D.; Chambers,C.; Sabaiduc,S.; De Serres,G.; Dickinson,J.; Winter,A.; Drews,S.; Fonseca,K.; Charest,H.; Gubbay,J.; Petric,M.; Krajden,M.; Kwindt,T.; Martineau,C.; Eshaghi,A.; Bastien,N.; Li,Y.; Skowronski,D.M.; Dickinson,J.A.; Winter,A.-L.; Gubbay,J.B.; Kwindt,T.L.
EPI573934	HA	Canada	2014-Dec-18	A/Ontario/42/2014		Other Database Import	Skowronski,D.; Chambers,C.; Sabaiduc,S.; De Serres,G.; Dickinson,J.; Winter,A.; Drews,S.; Fonseca,K.; Charest,H.; Gubbay,J.; Petric,M.; Krajden,M.; Kwindt,T.; Martineau,C.; Eshaghi,A.; Bastien,N.; Li,Y.; Skowronski,D.M.; Dickinson,J.A.; Winter,A.-L.; Gubbay,J.B.; Kwindt,T.L.
EPI573924	HA	Canada	2014-Dec-08	A/Ontario/55/2014		Other Database Import	Skowronski,D.; Chambers,C.; Sabaiduc,S.; De Serres,G.; Dickinson,J.; Winter,A.; Drews,S.; Fonseca,K.; Charest,H.; Gubbay,J.; Petric,M.; Krajden,M.; Kwindt,T.; Martineau,C.; Eshaghi,A.; Bastien,N.; Li,Y.; Skowronski,D.M.; Dickinson,J.A.; Winter,A.-L.; Gubbay,J.B.; Kwindt,T.L.
EPI572614	HA	Nicaragua	2013-Jun-14	A/Nicaragua/30071_01_TR1/2013		Other Database Import	Wentworth,D.E.; Halpin,R.A.; Lin,X.; Bera,J.; Akopov,A.; Ransier,A.; Mohan,M.; Fedorova,N.; Tsitrin,T.; Puri,V.; Stockwell,T.; Amedeo,P.; Appalla,L.; Bishop,B.; Edworthy,P.; Gupta,N.; Hoover,J.; Katzel,D.; Li,K.; Schobel,S.; Shrivastava,S.; Thovarai,V.; Wang,S.; Gresh,L.; Bao,Y.; Sanders,R.; Zhdanov,S.; Kiryutin,B.; Lipman,D.J.; Tatusova,T.; Gordon,A.
EPI572563	HA	Nicaragua	2013-Jul-09	A/Nicaragua/7457_02/2013		Other Database Import	Wentworth,D.E.; Halpin,R.A.; Lin,X.; Bera,J.; Akopov,A.; Ransier,A.; Mohan,M.; Fedorova,N.; Tsitrin,T.; Puri,V.; Stockwell,T.; Amedeo,P.; Appalla,L.; Bishop,B.; Edworthy,P.; Gupta,N.; Hoover,J.; Katzel,D.; Li,K.; Schobel,S.; Shrivastava,S.; Thovarai,V.; Wang,S.; Gresh,L.; Bao,Y.; Sanders,R.; Zhdanov,S.; Kiryutin,B.; Lipman,D.J.; Tatusova,T.; Gordon,A.
EPI572497	HA	Nicaragua	2013-Jul-10	A/Nicaragua/5465_01_TR3/2013		Other Database Import	Wentworth,D.E.; Halpin,R.A.; Lin,X.; Bera,J.; Akopov,A.; Ransier,A.; Mohan,M.; Fedorova,N.; Tsitrin,T.; Puri,V.; Stockwell,T.; Amedeo,P.; Appalla,L.; Bishop,B.; Edworthy,P.; Gupta,N.; Hoover,J.; Katzel,D.; Li,K.; Schobel,S.; Shrivastava,S.; Thovarai,V.; Wang,S.; Gresh,L.; Bao,Y.; Sanders,R.; Zhdanov,S.; Kiryutin,B.; Lipman,D.J.; Tatusova,T.; Gordon,A.
EPI572481	HA	Nicaragua	2013-Jul-09	A/Nicaragua/30208_01_tr1/2013		Other Database Import	Wentworth,D.E.; Halpin,R.A.; Lin,X.; Bera,J.; Akopov,A.; Ransier,A.; Mohan,M.; Fedorova,N.; Tsitrin,T.; Puri,V.; Stockwell,T.; Amedeo,P.; Appalla,L.; Bishop,B.; Edworthy,P.; Gupta,N.; Hoover,J.; Katzel,D.; Li,K.; Schobel,S.; Shrivastava,S.; Thovarai,V.; Wang,S.; Gresh,L.; Bao,Y.; Sanders,R.; Zhdanov,S.; Kiryutin,B.; Lipman,D.J.; Tatusova,T.; Gordon,A.
EPI572249	HA	United States	2015-Jan-14	A/North Carolina/07/2015	North Carolina State Laboratory of Public Health	Centers for Disease Control and Prevention
EPI572184	HA	Puerto Rico	2014-Nov-04	A/Puerto Rico/28/2014	Puerto Rico Department of Health	Centers for Disease Control and Prevention
EPI572001	HA	United States	2015-Jan-06	A/New York/05/2015	New York City Department of Health	Centers for Disease Control and Prevention
EPI571902	HA	United States	2015-Jan-06	A/North Carolina/08/2015	North Carolina State Laboratory of Public Health	Centers for Disease Control and Prevention
EPI571788	HA	United States	2015-Jan-06	A/Wyoming/01/2015	Wyoming Public Health Laboratory	Centers for Disease Control and Prevention
EPI569253	HA	United States	2014-Oct-15	A/Alaska/50/2014	Alaska State Virology Lab	Centers for Disease Control and Prevention
EPI567632	HA	United States	2014-Jan-01	A/South Carolina/04/2014	South Carolina Department of Health	Centers for Disease Control and Prevention
EPI567562	HA	United States	2014-Dec-15	A/Texas/107/2014	Baylor College of Medicine	Centers for Disease Control and Prevention
EPI567546	HA	United States	2014-Dec-22	A/Florida/91/2014	Florida Department of Health-Tampa	Centers for Disease Control and Prevention
EPI567517	HA	United States	2015-Jan-12	A/Montana/03/2015	Montana Laboratory Services Bureau	Centers for Disease Control and Prevention
EPI567468	HA	United States	2014-Dec-12	A/Michigan/27/2014	University of Michigan SPH EPID	Centers for Disease Control and Prevention
EPI567440	HA	United States	2015-Jan-09	A/Texas/06/2015	Baylor College of Medicine	Centers for Disease Control and Prevention
EPI567410	HA	United States	2015-Jan-08	A/North Carolina/05/2015	North Carolina State Laboratory of Public Health	Centers for Disease Control and Prevention
EPI565969	HA	United States	2015-Jan-11	A/Florida/13/2015	Florida Department of Health-Tampa	Centers for Disease Control and Prevention
EPI565844	HA	Mexico	2014-Dec-09	A/Mexico/3005/2014	Laboratorio de Virus Respiratorio	Centers for Disease Control and Prevention
EPI565571	HA	United States	2015-Jan-08	A/Utah/02/2015	Utah Department of Health	Centers for Disease Control and Prevention
EPI564766	HA	United States	2014-Nov-09	A/Ohio/14/2014	Ohio Department of Health Laboratories	Centers for Disease Control and Prevention
EPI564618	HA	United States	2014-Dec-17	A/Washington/46/2014	Seattle & King County Public Health Lab	Centers for Disease Control and Prevention
EPI564506	HA	United States	2014-Dec-02	A/Illinois/11/2014	Illinois Department of Public Health-Chicago	Centers for Disease Control and Prevention
EPI564441	HA	United States	2014-Dec-09	A/Wyoming/20/2014	Wyoming Public Health Laboratory	Centers for Disease Control and Prevention
EPI564325	HA	Guatemala	2014-Nov-12	A/Guatemala/4638/2014	Laboratorio Nacional De Salud Guatemala	Centers for Disease Control and Prevention
EPI565401	HA	Guatemala	2014-Nov-12	A/Guatemala/4645/2014	Laboratorio Nacional De Salud Guatemala	Centers for Disease Control and Prevention
EPI564171	HA	United States	2014-Dec-19	A/Rhode Island/23/2014	Rhode Island Department of Health	Centers for Disease Control and Prevention
EPI564163	HA	United States	2014-Dec-23	A/Missouri/19/2014	Missouri Department. of Health & Senior Services	Centers for Disease Control and Prevention
EPI564080	HA	United States	2015-Jan-02	A/Maine/04/2015	Maine Health and Environmental Testing Laboratory	Centers for Disease Control and Prevention
EPI558592	HA	United States	2014-Dec-09	A/Virginia/29/2014	Virginia Division of Consolidated Laboratories	Centers for Disease Control and Prevention
EPI558560	HA	United States	2014-Dec-16	A/Delaware/37/2014	Delaware Public Health Lab	Centers for Disease Control and Prevention
EPI558453	HA	United States	2014-Dec-09	A/Tennessee/15/2014	Tennessee Department of Health Laboratory-Nashville	Centers for Disease Control and Prevention
EPI558363	HA	United States	2014-Dec-11	A/Texas/82/2014	Texas Department of State Health Services-Laboratory Services	Centers for Disease Control and Prevention
EPI558350	HA	United States	2014-Dec-03	A/North Dakota/14/2014	North Dakota Department of Health	Centers for Disease Control and Prevention
EPI558331	HA	United States	2014-Nov-11	A/Montana/21/2014	Montana Laboratory Services Bureau	Centers for Disease Control and Prevention
EPI558184	HA	United States	2014-Dec-08	A/Texas/73/2014	Texas Department of State Health Services, South Texas Laboratory	Centers for Disease Control and Prevention
EPI556816	HA	United States	2012-Apr-15	A/Texas/50/2012	Texas Department of State Health Services-Laboratory Services	Centers for Disease Control and Prevention
EPI556764	HA	United States	2014-Dec-02	A/California/39/2014	California Department of Health Services	Centers for Disease Control and Prevention
EPI556725	HA	United States	2014-Nov-14	A/Georgia/13/2014	Georgia Public Health Laboratory	Centers for Disease Control and Prevention
EPI556317	HA	United States	2014-Dec-05	A/Florida/65/2014	Florida Department of Health-Jacksonville	Centers for Disease Control and Prevention
EPI556239	HA	United States	2014-Dec-01	A/Washington/35/2014	Marshfield Clinic Research Foundation	Centers for Disease Control and Prevention
EPI556227	HA	United States	2014-Dec-02	A/Kentucky/15/2014	Kentucky Division of Laboratory Services	Centers for Disease Control and Prevention
EPI556135	HA	United States	2014-Nov-25	A/Montana/23/2014	Montana Public Health Laboratory	Centers for Disease Control and Prevention
EPI555335	HA	United States	2014-Dec-10	A/Wisconsin/60/2014	Marshfield Clinic Research Foundation	Centers for Disease Control and Prevention
EPI553967	HA	United States	2014-Aug-08	A/Hawaii/36/2014	State of Hawaii Department of Health	Centers for Disease Control and Prevention
EPI553834	HA	United States	2014-Oct-11	A/Louisiana/08/2014	Louisiana Department of Health and Hospitals	Centers for Disease Control and Prevention
EPI553786	HA	United States	2014-Oct-17	A/New Hampshire/21/2014	New Hampshire Public Health Laboratories	Centers for Disease Control and Prevention
EPI553730	HA	United States	2014-Sep-30	A/Wisconsin/34/2014	Wisconsin State Laboratory of Hygiene	Centers for Disease Control and Prevention
EPI553711	HA	United States	2014-Oct-24	A/Florida/51/2014	Florida Department of Health-Jacksonville	Centers for Disease Control and Prevention
EPI553704	HA	United States	2014-Oct-10	A/New York/24/2014	New York State Department of Health	Centers for Disease Control and Prevention
EPI553672	HA	United States	2014-Sep-24	A/North Carolina/24/2014	North Carolina State Laboratory of Public Health	Centers for Disease Control and Prevention
EPI553625	HA	United States	2014-Oct-21	A/Arkansas/12/2014	Arkansas Department of Health	Centers for Disease Control and Prevention
EPI553544	HA	United States	2014-Oct-12	A/Florida/45/2014	Florida Department of Health-Tampa	Centers for Disease Control and Prevention
EPI553016	HA	United States	2014-Nov-05	A/Texas/52/2014	Houston Department of Health and Human Services	Centers for Disease Control and Prevention
EPI552991	HA	United States	2014-Nov-13	A/North Carolina/32/2014	North Carolina State Laboratory of Public Health	Centers for Disease Control and Prevention
EPI552351	HA	United States	2014-Nov-10	A/Nevada/17/2014	Southern Nevada Public Health Lab	Centers for Disease Control and Prevention
EPI552251	HA	United States	2014-Nov-06	A/Utah/21/2014	Utah Department of Health	Centers for Disease Control and Prevention
EPI552165	HA	United States	2014-Oct-29	A/Mississippi/09/2014	Mississippi Public Health Laboratory	Centers for Disease Control and Prevention
EPI551080	HA	United States	2014-Nov-03	A/Texas/49/2014	Houston Department of Health and Human Services	Centers for Disease Control and Prevention
EPI551059	HA	United States	2014-Sep-22	A/Texas/40/2014	Texas Department of State Health Services-Laboratory Services	Centers for Disease Control and Prevention
EPI550988	HA	United States	2014-Oct-17	A/New Hampshire/20/2014	New Hampshire Public Health Laboratories	Centers for Disease Control and Prevention
EPI550975	HA	United States	2014-Oct-14	A/Maine/05/2014	Maine Health and Environmental Testing Laboratory	Centers for Disease Control and Prevention
EPI550911	HA	United States	2014-Oct-12	A/Florida/45/2014	Florida Department of Health-Tampa	Centers for Disease Control and Prevention
EPI548974	HA	United States	2014-Oct-15	A/Mississippi/03/2014	Mississippi Public Health Laboratory	Centers for Disease Control and Prevention
EPI548877	HA	United States	2014-Oct-21	A/Colorado/21/2014	Colorado Department of Health Lab	Centers for Disease Control and Prevention
EPI548009	HA	United States	2014-Oct-06	A/North Carolina/21/2014	North Carolina State Laboratory of Public Health	Centers for Disease Control and Prevention
EPI547901	HA	United States	2014-Aug-13	A/Hawaii/39/2014	State of Hawaii Department of Health	Centers for Disease Control and Prevention
EPI547774	HA	United States	2014-Aug-25	A/California/16/2014	California Department of Health Services	Centers for Disease Control and Prevention
EPI545337	HA	United States	2004-Nov-01	A/New York/55/2004		Other Database Import	Fonville,J.M.; Wilks,S.H.; James,S.L.; Fox,A.; Ventresca,M.; Aban,M.; Xue,L.; Jones,T.C.; Le,N.; Pham,Q.; Tran,N.; Wong,Y.; Mosterin,A.; Katzelnick,L.C.; Labonte,D.; Le,T.; van der Net,G.; Skepner,E.; Russell,C.A.; Kaplan,T.D.; Rimmelzwaan,G.F.; Masurel,N.; de Jong,J.C.; Palache,A.; Beyer,W.E.P.; Le,Q.; Nguyen,T.; Wertheim,H.F.L.; Hurt,A.C.; Osterhaus,A.D.M.E.; Barr,I.G.; Fouchier,R.A.M.; Horby,P…
EPI543684	HA	United States	2014-Sep-10	A/Pennsylvania/41/2014	Pennsylvania Department of Health	Centers for Disease Control and Prevention
EPI542697	HA	United States	2012-Dec-29	A/Connecticut/Flu013/2012		Other Database Import	Zhao,J.; Ragupathy,V.; Liu,J.; Wang,X.; Vemula,S.; Mubarak,H.; Ye,Z.; Landry,M.L.; Hewlett,I.
EPI542388	HA	Canada	2011-Jan-24	A/Ontario/C72147/2011		Ontario Agency for Health Protection and Promotion (OAHPP)	Alireza, Eshaghi; Samir, Patel; Aimin,Li; Jonathan,Gubbay
EPI541569	HA	United States	2014-Jul-05	A/Alaska/34/2014	Alaska State Virology Lab	Centers for Disease Control and Prevention
EPI540871	HA	United States	2014-Jun-04	A/Montana/06/2014	Montana Laboratory Services Bureau	Centers for Disease Control and Prevention
EPI540818	HA	United States	2014-Jul-14	A/Florida/29/2014	Florida Department of Health-Jacksonville	Centers for Disease Control and Prevention
EPI540814	HA	United States	2014-Jun-13	A/Delaware/17/2014	Delaware Public Health Lab	Centers for Disease Control and Prevention
EPI540068	HA	Puerto Rico	2014-Jun-18	A/Puerto Rico/19/2014	Puerto Rico Department of Health	Centers for Disease Control and Prevention
EPI540060	HA	United States	2014-Jun-19	A/Maryland/24/2014	Maryland Department of Health and Mental Hygiene	Centers for Disease Control and Prevention
EPI540052	HA	United States	2014-Jun-11	A/Texas/32/2014	Texas Department of State Health Services-Laboratory Services	Centers for Disease Control and Prevention
EPI540029	HA	Puerto Rico	2014-Jun-18	A/Puerto Rico/18/2014	Puerto Rico Department of Health	Centers for Disease Control and Prevention
EPI539198	HA	United States	2014-May-09	A/Iowa/10/2014	Iowa State Hygienic Laboratory	Centers for Disease Control and Prevention
EPI539190	HA	United States	2014-Apr-20	A/Massachusetts/10/2014	Massachusetts Department of Public Health	Centers for Disease Control and Prevention
EPI539186	HA	United States	2014-May-05	A/Kansas/06/2014	Kansas Department of Health and Environment	Centers for Disease Control and Prevention
EPI538510	HA	Canada	2014-Mar-27	A/Ontario/RV2051/2014	National Microbiology Laboratory, Health Canada	Centers for Disease Control and Prevention
EPI538503	HA	United States	2014-May-07	A/Washington/17/2014	Spokane Regional Health District	Centers for Disease Control and Prevention
EPI538482	HA	United States	2014-May-05	A/New Mexico/25/2014	New Mexico Department of Health	Centers for Disease Control and Prevention
EPI538472	HA	United States	2014-Apr-02	A/Connecticut/06/2014	Connecticut Department. of Public Health	Centers for Disease Control and Prevention
EPI537909	HA	United States	2014-Mar-30	A/Connecticut/11/2014	Connecticut Department. of Public Health	Centers for Disease Control and Prevention
EPI537896	HA	United States	2014-Apr-28	A/New Jersey/18/2014	New Jersey Department of Health & Senior Services	Centers for Disease Control and Prevention
EPI537888	HA	United States	2014-Mar-31	A/Connecticut/10/2014	Connecticut Department. of Public Health	Centers for Disease Control and Prevention
EPI537869	HA	United States	2014-May-22	A/Wisconsin/11/2014	Wisconsin State Laboratory of Hygiene	Centers for Disease Control and Prevention
EPI537864	HA	United States	2014-May-22	A/Alaska/26/2014	Alaska State Virology Lab	Centers for Disease Control and Prevention
EPI537763	HA	United States	2014-Apr-15	A/Washington/14/2014	Washington State Public Health Laboratory	Centers for Disease Control and Prevention
EPI537756	HA	United States	2014-Apr-17	A/Rhode Island/14/2014	Rhode Island Department of Health	Centers for Disease Control and Prevention
EPI537745	HA	United States	2014-Apr-17	A/New Mexico/23/2014	New Mexico Department of Health	Centers for Disease Control and Prevention
EPI537737	HA	United States	2014-Apr-15	A/New Jersey/15/2014	New Jersey Department of Health & Senior Services	Centers for Disease Control and Prevention
EPI537729	HA	United States	2014-Mar-30	A/Louisiana/05/2014	Louisiana Department of Health and Hospitals	Centers for Disease Control and Prevention
EPI537722	HA	United States	2014-Mar-27	A/Connecticut/08/2014	Connecticut Department. of Public Health	Centers for Disease Control and Prevention
EPI537089	HA	United States	2014-Apr-14	A/Iowa/06/2014	Iowa State Hygienic Laboratory	Centers for Disease Control and Prevention
EPI537022	HA	United States	2014-Jan-16	A/California/02/2014	California Department of Health Services	Centers for Disease Control and Prevention
EPI533985	HA	United States	2014-Feb-10	A/California/NHRC423229/2014		Other Database Import	Thammavong,H.; Balansay-Ames,M.; Hawksworth,A.; Myers,C.A.; Connors,B.; de Mattos,C.; Brice,G.
EPI533981	HA	United States	2014-Mar-14	A/Illinois/NHRC431072/2014		Other Database Import	Thammavong,H.; Balansay-Ames,M.; Hawksworth,A.; Myers,C.A.; Connors,B.; de Mattos,C.; Brice,G.
EPI533971	HA	United States	2014-Jan-17	A/California/NHRC422033/2014		Other Database Import	Thammavong,H.; Balansay-Ames,M.; Hawksworth,A.; Myers,C.A.; Connors,B.; de Mattos,C.; Brice,G.
EPI533481	HA	United States	2014-Jun-01	A/Alaska/21/2014	Alaska State Virology Lab	Centers for Disease Control and Prevention
EPI531751	HA	United States	2014-Apr-05	A/Nevada/09/2014	Nevada State Health Laboratory	Centers for Disease Control and Prevention
EPI531729	HA	United States	2014-Apr-13	A/Vermont/02/2014	Vermont Department of Health Laboratory	Centers for Disease Control and Prevention
EPI527229	HA	United States	2014-Feb-10	A/California/NHRC421092/2014		Other Database Import	Thammavong,H.; Balansay-Ames,M.; Hawksworth,A.; Myers,C.A.; Connors,B.; de Mattos,C.; Brice,G.
EPI526044	HA	United States	2014-Apr-14	A/New Jersey/04/2014	New Jersey Department of Health & Senior Services	Centers for Disease Control and Prevention
EPI526020	HA	United States	2014-Mar-29	A/New Mexico/07/2014	New Mexico Department of Health	Centers for Disease Control and Prevention
EPI525882	HA	United States	2009-Mar-02	A/New York/1198/2009		Other Database Import	Wentworth,D.E.; Halpin,R.A.; Lin,X.; Bera,J.; Akopov,A.; Ransier,A.; Mohan,M.; Fedorova,N.; Tsitrin,T.; Stockwell,T.; Amedeo,P.; Appalla,L.; Bishop,B.; Edworthy,P.; Gupta,N.; Hoover,J.; Katzel,D.; Li,K.; Schobel,S.; Shrivastava,S.; Thovarai,V.; Wang,S.; Griesemer,S.B.; Bao,Y.; Sanders,R.; Zhdanov,S.; Kiryutin,B.; Lipman,D.J.; Tatusova,T.; St. George,K.
EPI525850	HA	United States	2009-Mar-16	A/New York/1194/2009		Other Database Import	Wentworth,D.E.; Halpin,R.A.; Lin,X.; Bera,J.; Akopov,A.; Ransier,A.; Mohan,M.; Fedorova,N.; Tsitrin,T.; Stockwell,T.; Amedeo,P.; Appalla,L.; Bishop,B.; Edworthy,P.; Gupta,N.; Hoover,J.; Katzel,D.; Li,K.; Schobel,S.; Shrivastava,S.; Thovarai,V.; Wang,S.; Griesemer,S.B.; Bao,Y.; Sanders,R.; Zhdanov,S.; Kiryutin,B.; Lipman,D.J.; Tatusova,T.; St. George,K.
EPI525433	HA	United States	2008-Feb-05	A/New York/1136/2008		Other Database Import	Wentworth,D.E.; Halpin,R.A.; Lin,X.; Bera,J.; Akopov,A.; Ransier,A.; Mohan,M.; Fedorova,N.; Tsitrin,T.; Stockwell,T.; Amedeo,P.; Appalla,L.; Bishop,B.; Edworthy,P.; Gupta,N.; Hoover,J.; Katzel,D.; Li,K.; Schobel,S.; Shrivastava,S.; Thovarai,V.; Wang,S.; Griesemer,S.B.; Bao,Y.; Sanders,R.; Zhdanov,S.; Kiryutin,B.; Lipman,D.J.; Tatusova,T.; St. George,K.
EPI525189	HA	United States	2007-Mar-26	A/New York/1103/2007		Other Database Import	Wentworth,D.E.; Halpin,R.A.; Lin,X.; Bera,J.; Akopov,A.; Ransier,A.; Mohan,M.; Fedorova,N.; Tsitrin,T.; Stockwell,T.; Amedeo,P.; Appalla,L.; Bishop,B.; Edworthy,P.; Gupta,N.; Hoover,J.; Katzel,D.; Li,K.; Schobel,S.; Shrivastava,S.; Thovarai,V.; Wang,S.; Griesemer,S.B.; Bao,Y.; Sanders,R.; Zhdanov,S.; Kiryutin,B.; Lipman,D.J.; Tatusova,T.; St. George,K.
EPI525063	HA	United States	2007-Mar-05	A/New York/1084/2007		Other Database Import	Wentworth,D.E.; Halpin,R.A.; Lin,X.; Bera,J.; Akopov,A.; Ransier,A.; Mohan,M.; Fedorova,N.; Tsitrin,T.; Stockwell,T.; Amedeo,P.; Appalla,L.; Bishop,B.; Edworthy,P.; Gupta,N.; Hoover,J.; Katzel,D.; Li,K.; Schobel,S.; Shrivastava,S.; Thovarai,V.; Wang,S.; Griesemer,S.B.; Bao,Y.; Sanders,R.; Zhdanov,S.; Kiryutin,B.; Lipman,D.J.; Tatusova,T.; St. George,K.
EPI524634	HA	United States	2006-Feb-17	A/New York/1026/2006		Other Database Import	Wentworth,D.E.; Halpin,R.A.; Lin,X.; Bera,J.; Akopov,A.; Ransier,A.; Mohan,M.; Fedorova,N.; Tsitrin,T.; Stockwell,T.; Amedeo,P.; Appalla,L.; Bishop,B.; Edworthy,P.; Gupta,N.; Hoover,J.; Katzel,D.; Li,K.; Schobel,S.; Shrivastava,S.; Thovarai,V.; Wang,S.; Griesemer,S.B.; Bao,Y.; Sanders,R.; Zhdanov,S.; Kiryutin,B.; Lipman,D.J.; Tatusova,T.; St. George,K.
EPI524570	HA	United States	2006-Feb-15	A/New York/1018/2006		Other Database Import	Wentworth,D.E.; Halpin,R.A.; Lin,X.; Bera,J.; Akopov,A.; Ransier,A.; Mohan,M.; Fedorova,N.; Tsitrin,T.; Stockwell,T.; Amedeo,P.; Appalla,L.; Bishop,B.; Edworthy,P.; Gupta,N.; Hoover,J.; Katzel,D.; Li,K.; Schobel,S.; Shrivastava,S.; Thovarai,V.; Wang,S.; Griesemer,S.B.; Bao,Y.; Sanders,R.; Zhdanov,S.; Kiryutin,B.; Lipman,D.J.; Tatusova,T.; St. George,K.
EPI524538	HA	United States	2006-Feb-14	A/New York/1016/2006		Other Database Import	Wentworth,D.E.; Halpin,R.A.; Lin,X.; Bera,J.; Akopov,A.; Ransier,A.; Mohan,M.; Fedorova,N.; Tsitrin,T.; Stockwell,T.; Amedeo,P.; Appalla,L.; Bishop,B.; Edworthy,P.; Gupta,N.; Hoover,J.; Katzel,D.; Li,K.; Schobel,S.; Shrivastava,S.; Thovarai,V.; Wang,S.; Griesemer,S.B.; Bao,Y.; Sanders,R.; Zhdanov,S.; Kiryutin,B.; Lipman,D.J.; Tatusova,T.; St. George,K.
EPI524434	HA	United States	2005-Nov-10	A/New York/1001/2005		Other Database Import	Wentworth,D.E.; Halpin,R.A.; Lin,X.; Bera,J.; Akopov,A.; Ransier,A.; Mohan,M.; Fedorova,N.; Tsitrin,T.; Stockwell,T.; Amedeo,P.; Appalla,L.; Bishop,B.; Edworthy,P.; Gupta,N.; Hoover,J.; Katzel,D.; Li,K.; Schobel,S.; Shrivastava,S.; Thovarai,V.; Wang,S.; Griesemer,S.B.; Bao,Y.; Sanders,R.; Zhdanov,S.; Kiryutin,B.; Lipman,D.J.; Tatusova,T.; St. George,K.
EPI524420	HA	United States	2008-Feb-29	A/New York/1149/2008		Other Database Import	Wentworth,D.E.; Halpin,R.A.; Lin,X.; Bera,J.; Akopov,A.; Ransier,A.; Mohan,M.; Fedorova,N.; Tsitrin,T.; Stockwell,T.; Amedeo,P.; Appalla,L.; Bishop,B.; Edworthy,P.; Gupta,N.; Hoover,J.; Katzel,D.; Li,K.; Schobel,S.; Shrivastava,S.; Thovarai,V.; Wang,S.; Griesemer,S.B.; Bao,Y.; Sanders,R.; Zhdanov,S.; Kiryutin,B.; Lipman,D.J.; Tatusova,T.; St. George,K.
EPI531705	HA	United States	2014-Feb-10	A/New York/07/2014	New York State Department of Health	Centers for Disease Control and Prevention
EPI531723	HA	United States	2014-Mar-10	A/Minnesota/04/2014	Minnesota Department of Health	Centers for Disease Control and Prevention
EPI531709	HA	United States	2014-Mar-20	A/Texas/15/2014	Texas Department of State Health Services-Laboratory Services	Centers for Disease Control and Prevention
EPI524208	HA	United States	2013-Jan-14	A/Chicago/YGA_04184/2013		Other Database Import	Wentworth,D.E.; Halpin,R.A.; Lin,X.; Bera,J.; Akopov,A.; Ransier,A.; Mohan,M.; Fedorova,N.; Tsitrin,T.; Stockwell,T.; Amedeo,P.; Appalla,L.; Bishop,B.; Edworthy,P.; Gupta,N.; Hoover,J.; Katzel,D.; Li,K.; Schobel,S.; Shrivastava,S.; Thovarai,V.; Wang,S.; Landon,E.; Tesic,V.; Nash,C.; Bao,Y.; Sanders,R.; Zhdanov,S.; Kiryutin,B.; Lipman,D.J.; Tatusova,T.; Grad,Y.
EPI524176	HA	United States	2013-Jan-07	A/Chicago/YGA_04150/2013		Other Database Import	Wentworth,D.E.; Halpin,R.A.; Lin,X.; Bera,J.; Akopov,A.; Ransier,A.; Mohan,M.; Fedorova,N.; Tsitrin,T.; Stockwell,T.; Amedeo,P.; Appalla,L.; Bishop,B.; Edworthy,P.; Gupta,N.; Hoover,J.; Katzel,D.; Li,K.; Schobel,S.; Shrivastava,S.; Thovarai,V.; Wang,S.; Landon,E.; Tesic,V.; Nash,C.; Bao,Y.; Sanders,R.; Zhdanov,S.; Kiryutin,B.; Lipman,D.J.; Tatusova,T.; Grad,Y.
EPI524104	HA	United States	2013-Jan-01	A/Chicago/YGA_04130/2013		Other Database Import	Wentworth,D.E.; Halpin,R.A.; Lin,X.; Bera,J.; Akopov,A.; Ransier,A.; Mohan,M.; Fedorova,N.; Tsitrin,T.; Stockwell,T.; Amedeo,P.; Appalla,L.; Bishop,B.; Edworthy,P.; Gupta,N.; Hoover,J.; Katzel,D.; Li,K.; Schobel,S.; Shrivastava,S.; Thovarai,V.; Wang,S.; Landon,E.; Tesic,V.; Nash,C.; Bao,Y.; Sanders,R.; Zhdanov,S.; Kiryutin,B.; Lipman,D.J.; Tatusova,T.; Grad,Y.
EPI524000	HA	United States	2012-Dec-28	A/Chicago/YGA_04115/2012		Other Database Import	Wentworth,D.E.; Halpin,R.A.; Lin,X.; Bera,J.; Akopov,A.; Ransier,A.; Mohan,M.; Fedorova,N.; Tsitrin,T.; Stockwell,T.; Amedeo,P.; Appalla,L.; Bishop,B.; Edworthy,P.; Gupta,N.; Hoover,J.; Katzel,D.; Li,K.; Schobel,S.; Shrivastava,S.; Thovarai,V.; Wang,S.; Landon,E.; Tesic,V.; Nash,C.; Bao,Y.; Sanders,R.; Zhdanov,S.; Kiryutin,B.; Lipman,D.J.; Tatusova,T.; Grad,Y.
EPI523944	HA	United States	2012-Dec-28	A/Chicago/YGA_04106/2012		Other Database Import	Wentworth,D.E.; Halpin,R.A.; Lin,X.; Bera,J.; Akopov,A.; Ransier,A.; Mohan,M.; Fedorova,N.; Tsitrin,T.; Stockwell,T.; Amedeo,P.; Appalla,L.; Bishop,B.; Edworthy,P.; Gupta,N.; Hoover,J.; Katzel,D.; Li,K.; Schobel,S.; Shrivastava,S.; Thovarai,V.; Wang,S.; Landon,E.; Tesic,V.; Nash,C.; Bao,Y.; Sanders,R.; Zhdanov,S.; Kiryutin,B.; Lipman,D.J.; Tatusova,T.; Grad,Y.
EPI523776	HA	United States	2012-Dec-18	A/Chicago/YGA_04056/2012		Other Database Import	Wentworth,D.E.; Halpin,R.A.; Lin,X.; Bera,J.; Akopov,A.; Ransier,A.; Mohan,M.; Fedorova,N.; Tsitrin,T.; Stockwell,T.; Amedeo,P.; Appalla,L.; Bishop,B.; Edworthy,P.; Gupta,N.; Hoover,J.; Katzel,D.; Li,K.; Schobel,S.; Shrivastava,S.; Thovarai,V.; Wang,S.; Landon,E.; Tesic,V.; Nash,C.; Bao,Y.; Sanders,R.; Zhdanov,S.; Kiryutin,B.; Lipman,D.J.; Tatusova,T.; Grad,Y.
EPI523704	HA	United States	2012-Dec-13	A/Chicago/YGA_04037/2012		Other Database Import	Wentworth,D.E.; Halpin,R.A.; Lin,X.; Bera,J.; Akopov,A.; Ransier,A.; Mohan,M.; Fedorova,N.; Tsitrin,T.; Stockwell,T.; Amedeo,P.; Appalla,L.; Bishop,B.; Edworthy,P.; Gupta,N.; Hoover,J.; Katzel,D.; Li,K.; Schobel,S.; Shrivastava,S.; Thovarai,V.; Wang,S.; Landon,E.; Tesic,V.; Nash,C.; Bao,Y.; Sanders,R.; Zhdanov,S.; Kiryutin,B.; Lipman,D.J.; Tatusova,T.; Grad,Y.
EPI523640	HA	United States	2012-Dec-05	A/Chicago/YGA_04014/2012		Other Database Import	Wentworth,D.E.; Halpin,R.A.; Lin,X.; Bera,J.; Akopov,A.; Ransier,A.; Mohan,M.; Fedorova,N.; Tsitrin,T.; Stockwell,T.; Amedeo,P.; Appalla,L.; Bishop,B.; Edworthy,P.; Gupta,N.; Hoover,J.; Katzel,D.; Li,K.; Schobel,S.; Shrivastava,S.; Thovarai,V.; Wang,S.; Landon,E.; Tesic,V.; Nash,C.; Bao,Y.; Sanders,R.; Zhdanov,S.; Kiryutin,B.; Lipman,D.J.; Tatusova,T.; Grad,Y.
EPI523552	HA	United States	2013-Jan-14	A/Santa Clara/YGA_03080/2013		Other Database Import	Wentworth,D.E.; Halpin,R.A.; Lin,X.; Bera,J.; Akopov,A.; Ransier,A.; Mohan,M.; Fedorova,N.; Tsitrin,T.; Stockwell,T.; Amedeo,P.; Appalla,L.; Bishop,B.; Edworthy,P.; Gupta,N.; Hoover,J.; Katzel,D.; Li,K.; Schobel,S.; Shrivastava,S.; Thovarai,V.; Wang,S.; Bao,Y.; Sanders,R.; Zhdanov,S.; Kiryutin,B.; Lipman,D.J.; Tatusova,T.; Grad,Y.
EPI523384	HA	United States	2012-Dec-24	A/Santa Clara/YGA_03057/2012		Other Database Import	Wentworth,D.E.; Halpin,R.A.; Lin,X.; Bera,J.; Akopov,A.; Ransier,A.; Mohan,M.; Fedorova,N.; Tsitrin,T.; Stockwell,T.; Amedeo,P.; Appalla,L.; Bishop,B.; Edworthy,P.; Gupta,N.; Hoover,J.; Katzel,D.; Li,K.; Schobel,S.; Shrivastava,S.; Thovarai,V.; Wang,S.; Bao,Y.; Sanders,R.; Zhdanov,S.; Kiryutin,B.; Lipman,D.J.; Tatusova,T.; Grad,Y.
EPI523296	HA	United States	2013-Feb-02	A/Santa Clara/YGA_03045/2013		Other Database Import	Wentworth,D.E.; Halpin,R.A.; Lin,X.; Bera,J.; Akopov,A.; Ransier,A.; Mohan,M.; Fedorova,N.; Tsitrin,T.; Stockwell,T.; Amedeo,P.; Appalla,L.; Bishop,B.; Edworthy,P.; Gupta,N.; Hoover,J.; Katzel,D.; Li,K.; Schobel,S.; Shrivastava,S.; Thovarai,V.; Wang,S.; Bao,Y.; Sanders,R.; Zhdanov,S.; Kiryutin,B.; Lipman,D.J.; Tatusova,T.; Grad,Y.
EPI523272	HA	United States	2013-Jan-29	A/Santa Clara/YGA_03041/2013		Other Database Import	Wentworth,D.E.; Halpin,R.A.; Lin,X.; Bera,J.; Akopov,A.; Ransier,A.; Mohan,M.; Fedorova,N.; Tsitrin,T.; Stockwell,T.; Amedeo,P.; Appalla,L.; Bishop,B.; Edworthy,P.; Gupta,N.; Hoover,J.; Katzel,D.; Li,K.; Schobel,S.; Shrivastava,S.; Thovarai,V.; Wang,S.; Bao,Y.; Sanders,R.; Zhdanov,S.; Kiryutin,B.; Lipman,D.J.; Tatusova,T.; Grad,Y.
EPI523256	HA	United States	2013-Jan-09	A/Santa Clara/YGA_03039/2013		Other Database Import	Wentworth,D.E.; Halpin,R.A.; Lin,X.; Bera,J.; Akopov,A.; Ransier,A.; Mohan,M.; Fedorova,N.; Tsitrin,T.; Stockwell,T.; Amedeo,P.; Appalla,L.; Bishop,B.; Edworthy,P.; Gupta,N.; Hoover,J.; Katzel,D.; Li,K.; Schobel,S.; Shrivastava,S.; Thovarai,V.; Wang,S.; Bao,Y.; Sanders,R.; Zhdanov,S.; Kiryutin,B.; Lipman,D.J.; Tatusova,T.; Grad,Y.
EPI523176	HA	United States	2013-Jan-25	A/Santa Clara/YGA_03028/2013		Other Database Import	Wentworth,D.E.; Halpin,R.A.; Lin,X.; Bera,J.; Akopov,A.; Ransier,A.; Mohan,M.; Fedorova,N.; Tsitrin,T.; Stockwell,T.; Amedeo,P.; Appalla,L.; Bishop,B.; Edworthy,P.; Gupta,N.; Hoover,J.; Katzel,D.; Li,K.; Schobel,S.; Shrivastava,S.; Thovarai,V.; Wang,S.; Bao,Y.; Sanders,R.; Zhdanov,S.; Kiryutin,B.; Lipman,D.J.; Tatusova,T.; Grad,Y.
EPI523016	HA	United States	2013-Jan-23	A/Santa Clara/YGA_03008/2013		Other Database Import	Wentworth,D.E.; Halpin,R.A.; Lin,X.; Bera,J.; Akopov,A.; Ransier,A.; Mohan,M.; Fedorova,N.; Tsitrin,T.; Stockwell,T.; Amedeo,P.; Appalla,L.; Bishop,B.; Edworthy,P.; Gupta,N.; Hoover,J.; Katzel,D.; Li,K.; Schobel,S.; Shrivastava,S.; Thovarai,V.; Wang,S.; Bao,Y.; Sanders,R.; Zhdanov,S.; Kiryutin,B.; Lipman,D.J.; Tatusova,T.; Grad,Y.
EPI522880	HA	United States	2013-Jan-22	A/Boston/YGA_02042/2013		Other Database Import	Wentworth,D.E.; Halpin,R.A.; Lin,X.; Bera,J.; Akopov,A.; Ransier,A.; Mohan,M.; Fedorova,N.; Tsitrin,T.; Stockwell,T.; Amedeo,P.; Appalla,L.; Bishop,B.; Edworthy,P.; Gupta,N.; Hoover,J.; Katzel,D.; Li,K.; Schobel,S.; Shrivastava,S.; Thovarai,V.; Wang,S.; Bao,Y.; Sanders,R.; Zhdanov,S.; Kiryutin,B.; Lipman,D.J.; Tatusova,T.; Grad,Y.
EPI522856	HA	United States	2013-Jan-19	A/Boston/YGA_02039/2013		Other Database Import	Wentworth,D.E.; Halpin,R.A.; Lin,X.; Bera,J.; Akopov,A.; Ransier,A.; Mohan,M.; Fedorova,N.; Tsitrin,T.; Stockwell,T.; Amedeo,P.; Appalla,L.; Bishop,B.; Edworthy,P.; Gupta,N.; Hoover,J.; Katzel,D.; Li,K.; Schobel,S.; Shrivastava,S.; Thovarai,V.; Wang,S.; Bao,Y.; Sanders,R.; Zhdanov,S.; Kiryutin,B.; Lipman,D.J.; Tatusova,T.; Grad,Y.
EPI522800	HA	United States	2013-Jan-14	A/Boston/YGA_02031/2013		Other Database Import	Wentworth,D.E.; Halpin,R.A.; Lin,X.; Bera,J.; Akopov,A.; Ransier,A.; Mohan,M.; Fedorova,N.; Tsitrin,T.; Stockwell,T.; Amedeo,P.; Appalla,L.; Bishop,B.; Edworthy,P.; Gupta,N.; Hoover,J.; Katzel,D.; Li,K.; Schobel,S.; Shrivastava,S.; Thovarai,V.; Wang,S.; Bao,Y.; Sanders,R.; Zhdanov,S.; Kiryutin,B.; Lipman,D.J.; Tatusova,T.; Grad,Y.
EPI522784	HA	United States	2013-Jan-09	A/Boston/YGA_02026/2013		Other Database Import	Wentworth,D.E.; Halpin,R.A.; Lin,X.; Bera,J.; Akopov,A.; Ransier,A.; Mohan,M.; Fedorova,N.; Tsitrin,T.; Stockwell,T.; Amedeo,P.; Appalla,L.; Bishop,B.; Edworthy,P.; Gupta,N.; Hoover,J.; Katzel,D.; Li,K.; Schobel,S.; Shrivastava,S.; Thovarai,V.; Wang,S.; Bao,Y.; Sanders,R.; Zhdanov,S.; Kiryutin,B.; Lipman,D.J.; Tatusova,T.; Grad,Y.
EPI522656	HA	United States	2012-Dec-18	A/Boston/YGA_02006/2012		Other Database Import	Wentworth,D.E.; Halpin,R.A.; Lin,X.; Bera,J.; Akopov,A.; Ransier,A.; Mohan,M.; Fedorova,N.; Tsitrin,T.; Stockwell,T.; Amedeo,P.; Appalla,L.; Bishop,B.; Edworthy,P.; Gupta,N.; Hoover,J.; Katzel,D.; Li,K.; Schobel,S.; Shrivastava,S.; Thovarai,V.; Wang,S.; Bao,Y.; Sanders,R.; Zhdanov,S.; Kiryutin,B.; Lipman,D.J.; Tatusova,T.; Grad,Y.
EPI522544	HA	United States	2013-Feb-11	A/Boston/YGA_01209/2013		Other Database Import	Wentworth,D.E.; Halpin,R.A.; Lin,X.; Bera,J.; Akopov,A.; Ransier,A.; Mohan,M.; Fedorova,N.; Tsitrin,T.; Stockwell,T.; Amedeo,P.; Appalla,L.; Bishop,B.; Edworthy,P.; Gupta,N.; Hoover,J.; Katzel,D.; Li,K.; Schobel,S.; Shrivastava,S.; Thovarai,V.; Wang,S.; Wilson,H.; Braidt,J.; Rosenberg,E.; Bao,Y.; Sanders,R.; Zhdanov,S.; Kiryutin,B.; Lipman,D.J.; Tatusova,T.; Grad,Y.
EPI522424	HA	United States	2013-Jan-24	A/Boston/YGA_01193/2013		Other Database Import	Wentworth,D.E.; Halpin,R.A.; Lin,X.; Bera,J.; Akopov,A.; Ransier,A.; Mohan,M.; Fedorova,N.; Tsitrin,T.; Stockwell,T.; Amedeo,P.; Appalla,L.; Bishop,B.; Edworthy,P.; Gupta,N.; Hoover,J.; Katzel,D.; Li,K.; Schobel,S.; Shrivastava,S.; Thovarai,V.; Wang,S.; Wilson,H.; Braidt,J.; Rosenberg,E.; Bao,Y.; Sanders,R.; Zhdanov,S.; Kiryutin,B.; Lipman,D.J.; Tatusova,T.; Grad,Y.
EPI522130	HA	United States	2013-Jan-06	A/Boston/YGA_01157/2013		Other Database Import	Wentworth,D.E.; Halpin,R.A.; Lin,X.; Bera,J.; Akopov,A.; Ransier,A.; Mohan,M.; Fedorova,N.; Tsitrin,T.; Stockwell,T.; Amedeo,P.; Appalla,L.; Bishop,B.; Edworthy,P.; Gupta,N.; Hoover,J.; Katzel,D.; Li,K.; Schobel,S.; Shrivastava,S.; Thovarai,V.; Wang,S.; Wilson,H.; Braidt,J.; Rosenberg,E.; Bao,Y.; Sanders,R.; Zhdanov,S.; Kiryutin,B.; Lipman,D.J.; Tatusova,T.; Grad,Y.
EPI522122	HA	United States	2013-Jan-05	A/Boston/YGA_01156/2013		Other Database Import	Wentworth,D.E.; Halpin,R.A.; Lin,X.; Bera,J.; Akopov,A.; Ransier,A.; Mohan,M.; Fedorova,N.; Tsitrin,T.; Stockwell,T.; Amedeo,P.; Appalla,L.; Bishop,B.; Edworthy,P.; Gupta,N.; Hoover,J.; Katzel,D.; Li,K.; Schobel,S.; Shrivastava,S.; Thovarai,V.; Wang,S.; Wilson,H.; Braidt,J.; Rosenberg,E.; Bao,Y.; Sanders,R.; Zhdanov,S.; Kiryutin,B.; Lipman,D.J.; Tatusova,T.; Grad,Y.
EPI522114	HA	United States	2013-Jan-06	A/Boston/YGA_01155/2013		Other Database Import	Wentworth,D.E.; Halpin,R.A.; Lin,X.; Bera,J.; Akopov,A.; Ransier,A.; Mohan,M.; Fedorova,N.; Tsitrin,T.; Stockwell,T.; Amedeo,P.; Appalla,L.; Bishop,B.; Edworthy,P.; Gupta,N.; Hoover,J.; Katzel,D.; Li,K.; Schobel,S.; Shrivastava,S.; Thovarai,V.; Wang,S.; Wilson,H.; Braidt,J.; Rosenberg,E.; Bao,Y.; Sanders,R.; Zhdanov,S.; Kiryutin,B.; Lipman,D.J.; Tatusova,T.; Grad,Y.
EPI522106	HA	United States	2013-Jan-06	A/Boston/YGA_01154/2013		Other Database Import	Wentworth,D.E.; Halpin,R.A.; Lin,X.; Bera,J.; Akopov,A.; Ransier,A.; Mohan,M.; Fedorova,N.; Tsitrin,T.; Stockwell,T.; Amedeo,P.; Appalla,L.; Bishop,B.; Edworthy,P.; Gupta,N.; Hoover,J.; Katzel,D.; Li,K.; Schobel,S.; Shrivastava,S.; Thovarai,V.; Wang,S.; Wilson,H.; Braidt,J.; Rosenberg,E.; Bao,Y.; Sanders,R.; Zhdanov,S.; Kiryutin,B.; Lipman,D.J.; Tatusova,T.; Grad,Y.
EPI522074	HA	United States	2013-Jan-05	A/Boston/YGA_01150/2013		Other Database Import	Wentworth,D.E.; Halpin,R.A.; Lin,X.; Bera,J.; Akopov,A.; Ransier,A.; Mohan,M.; Fedorova,N.; Tsitrin,T.; Stockwell,T.; Amedeo,P.; Appalla,L.; Bishop,B.; Edworthy,P.; Gupta,N.; Hoover,J.; Katzel,D.; Li,K.; Schobel,S.; Shrivastava,S.; Thovarai,V.; Wang,S.; Wilson,H.; Braidt,J.; Rosenberg,E.; Bao,Y.; Sanders,R.; Zhdanov,S.; Kiryutin,B.; Lipman,D.J.; Tatusova,T.; Grad,Y.
EPI521844	HA	United States	2013-Jan-03	A/Boston/YGA_01132/2013		Other Database Import	Wentworth,D.E.; Halpin,R.A.; Lin,X.; Bera,J.; Akopov,A.; Ransier,A.; Mohan,M.; Fedorova,N.; Tsitrin,T.; Stockwell,T.; Amedeo,P.; Appalla,L.; Bishop,B.; Edworthy,P.; Gupta,N.; Hoover,J.; Katzel,D.; Li,K.; Schobel,S.; Shrivastava,S.; Thovarai,V.; Wang,S.; Wilson,H.; Braidt,J.; Rosenberg,E.; Bao,Y.; Sanders,R.; Zhdanov,S.; Kiryutin,B.; Lipman,D.J.; Tatusova,T.; Grad,Y.
EPI521787	HA	United States	2013-Jan-02	A/Boston/YGA_01125/2013		Other Database Import	Wentworth,D.E.; Halpin,R.A.; Lin,X.; Bera,J.; Akopov,A.; Ransier,A.; Mohan,M.; Fedorova,N.; Tsitrin,T.; Stockwell,T.; Amedeo,P.; Appalla,L.; Bishop,B.; Edworthy,P.; Gupta,N.; Hoover,J.; Katzel,D.; Li,K.; Schobel,S.; Shrivastava,S.; Thovarai,V.; Wang,S.; Wilson,H.; Braidt,J.; Rosenberg,E.; Bao,Y.; Sanders,R.; Zhdanov,S.; Kiryutin,B.; Lipman,D.J.; Tatusova,T.; Grad,Y.
EPI521715	HA	United States	2013-Jan-01	A/Boston/YGA_01113/2013		Other Database Import	Wentworth,D.E.; Halpin,R.A.; Lin,X.; Bera,J.; Akopov,A.; Ransier,A.; Mohan,M.; Fedorova,N.; Tsitrin,T.; Stockwell,T.; Amedeo,P.; Appalla,L.; Bishop,B.; Edworthy,P.; Gupta,N.; Hoover,J.; Katzel,D.; Li,K.; Schobel,S.; Shrivastava,S.; Thovarai,V.; Wang,S.; Wilson,H.; Braidt,J.; Rosenberg,E.; Bao,Y.; Sanders,R.; Zhdanov,S.; Kiryutin,B.; Lipman,D.J.; Tatusova,T.; Grad,Y.
EPI521659	HA	United States	2012-Dec-31	A/Boston/YGA_01106/2012		Other Database Import	Wentworth,D.E.; Halpin,R.A.; Lin,X.; Bera,J.; Akopov,A.; Ransier,A.; Mohan,M.; Fedorova,N.; Tsitrin,T.; Stockwell,T.; Amedeo,P.; Appalla,L.; Bishop,B.; Edworthy,P.; Gupta,N.; Hoover,J.; Katzel,D.; Li,K.; Schobel,S.; Shrivastava,S.; Thovarai,V.; Wang,S.; Wilson,H.; Braidt,J.; Rosenberg,E.; Bao,Y.; Sanders,R.; Zhdanov,S.; Kiryutin,B.; Lipman,D.J.; Tatusova,T.; Grad,Y.
EPI521595	HA	United States	2012-Dec-30	A/Boston/YGA_01098/2012		Other Database Import	Wentworth,D.E.; Halpin,R.A.; Lin,X.; Bera,J.; Akopov,A.; Ransier,A.; Mohan,M.; Fedorova,N.; Tsitrin,T.; Stockwell,T.; Amedeo,P.; Appalla,L.; Bishop,B.; Edworthy,P.; Gupta,N.; Hoover,J.; Katzel,D.; Li,K.; Schobel,S.; Shrivastava,S.; Thovarai,V.; Wang,S.; Wilson,H.; Braidt,J.; Rosenberg,E.; Bao,Y.; Sanders,R.; Zhdanov,S.; Kiryutin,B.; Lipman,D.J.; Tatusova,T.; Grad,Y.
EPI521488	HA	United States	2012-Dec-28	A/Boston/YGA_01083/2012		Other Database Import	Wentworth,D.E.; Halpin,R.A.; Lin,X.; Bera,J.; Akopov,A.; Ransier,A.; Mohan,M.; Fedorova,N.; Tsitrin,T.; Stockwell,T.; Amedeo,P.; Appalla,L.; Bishop,B.; Edworthy,P.; Gupta,N.; Hoover,J.; Katzel,D.; Li,K.; Schobel,S.; Shrivastava,S.; Thovarai,V.; Wang,S.; Wilson,H.; Braidt,J.; Rosenberg,E.; Bao,Y.; Sanders,R.; Zhdanov,S.; Kiryutin,B.; Lipman,D.J.; Tatusova,T.; Grad,Y.
EPI521360	HA	United States	2012-Dec-27	A/Boston/YGA_01065/2012		Other Database Import	Wentworth,D.E.; Halpin,R.A.; Lin,X.; Bera,J.; Akopov,A.; Ransier,A.; Mohan,M.; Fedorova,N.; Tsitrin,T.; Stockwell,T.; Amedeo,P.; Appalla,L.; Bishop,B.; Edworthy,P.; Gupta,N.; Hoover,J.; Katzel,D.; Li,K.; Schobel,S.; Shrivastava,S.; Thovarai,V.; Wang,S.; Wilson,H.; Braidt,J.; Rosenberg,E.; Bao,Y.; Sanders,R.; Zhdanov,S.; Kiryutin,B.; Lipman,D.J.; Tatusova,T.; Grad,Y.
EPI521344	HA	United States	2012-Dec-27	A/Boston/YGA_01063/2012		Other Database Import	Wentworth,D.E.; Halpin,R.A.; Lin,X.; Bera,J.; Akopov,A.; Ransier,A.; Mohan,M.; Fedorova,N.; Tsitrin,T.; Stockwell,T.; Amedeo,P.; Appalla,L.; Bishop,B.; Edworthy,P.; Gupta,N.; Hoover,J.; Katzel,D.; Li,K.; Schobel,S.; Shrivastava,S.; Thovarai,V.; Wang,S.; Wilson,H.; Braidt,J.; Rosenberg,E.; Bao,Y.; Sanders,R.; Zhdanov,S.; Kiryutin,B.; Lipman,D.J.; Tatusova,T.; Grad,Y.
EPI521336	HA	United States	2012-Dec-27	A/Boston/YGA_01062/2012		Other Database Import	Wentworth,D.E.; Halpin,R.A.; Lin,X.; Bera,J.; Akopov,A.; Ransier,A.; Mohan,M.; Fedorova,N.; Tsitrin,T.; Stockwell,T.; Amedeo,P.; Appalla,L.; Bishop,B.; Edworthy,P.; Gupta,N.; Hoover,J.; Katzel,D.; Li,K.; Schobel,S.; Shrivastava,S.; Thovarai,V.; Wang,S.; Wilson,H.; Braidt,J.; Rosenberg,E.; Bao,Y.; Sanders,R.; Zhdanov,S.; Kiryutin,B.; Lipman,D.J.; Tatusova,T.; Grad,Y.
EPI521200	HA	United States	2012-Dec-23	A/Boston/YGA_01031/2012		Other Database Import	Wentworth,D.E.; Halpin,R.A.; Lin,X.; Bera,J.; Akopov,A.; Ransier,A.; Mohan,M.; Fedorova,N.; Tsitrin,T.; Stockwell,T.; Amedeo,P.; Appalla,L.; Bishop,B.; Edworthy,P.; Gupta,N.; Hoover,J.; Katzel,D.; Li,K.; Schobel,S.; Shrivastava,S.; Thovarai,V.; Wang,S.; Wilson,H.; Braidt,J.; Rosenberg,E.; Bao,Y.; Sanders,R.; Zhdanov,S.; Kiryutin,B.; Lipman,D.J.; Tatusova,T.; Grad,Y.
EPI521143	HA	United States	2013-Jan-31	A/Boston/YGA_00094/2013		Other Database Import	Wentworth,D.E.; Halpin,R.A.; Lin,X.; Bera,J.; Akopov,A.; Ransier,A.; Mohan,M.; Fedorova,N.; Tsitrin,T.; Stockwell,T.; Amedeo,P.; Appalla,L.; Bishop,B.; Edworthy,P.; Gupta,N.; Hoover,J.; Katzel,D.; Li,K.; Schobel,S.; Shrivastava,S.; Thovarai,V.; Wang,S.; Zaffini,R.; Onderdonk,A.; Bao,Y.; Sanders,R.; Zhdanov,S.; Kiryutin,B.; Lipman,D.J.; Tatusova,T.; Grad,Y.
EPI521079	HA	United States	2013-Jan-29	A/Boston/YGA_00086/2013		Other Database Import	Wentworth,D.E.; Halpin,R.A.; Lin,X.; Bera,J.; Akopov,A.; Ransier,A.; Mohan,M.; Fedorova,N.; Tsitrin,T.; Stockwell,T.; Amedeo,P.; Appalla,L.; Bishop,B.; Edworthy,P.; Gupta,N.; Hoover,J.; Katzel,D.; Li,K.; Schobel,S.; Shrivastava,S.; Thovarai,V.; Wang,S.; Zaffini,R.; Onderdonk,A.; Bao,Y.; Sanders,R.; Zhdanov,S.; Kiryutin,B.; Lipman,D.J.; Tatusova,T.; Grad,Y.
EPI520991	HA	United States	2013-Jan-13	A/Boston/YGA_00071/2013		Other Database Import	Wentworth,D.E.; Halpin,R.A.; Lin,X.; Bera,J.; Akopov,A.; Ransier,A.; Mohan,M.; Fedorova,N.; Tsitrin,T.; Stockwell,T.; Amedeo,P.; Appalla,L.; Bishop,B.; Edworthy,P.; Gupta,N.; Hoover,J.; Katzel,D.; Li,K.; Schobel,S.; Shrivastava,S.; Thovarai,V.; Wang,S.; Zaffini,R.; Onderdonk,A.; Bao,Y.; Sanders,R.; Zhdanov,S.; Kiryutin,B.; Lipman,D.J.; Tatusova,T.; Grad,Y.
EPI520821	HA	United States	2013-Jan-11	A/Boston/YGA_00040/2013		Other Database Import	Wentworth,D.E.; Halpin,R.A.; Lin,X.; Bera,J.; Akopov,A.; Ransier,A.; Mohan,M.; Fedorova,N.; Tsitrin,T.; Stockwell,T.; Amedeo,P.; Appalla,L.; Bishop,B.; Edworthy,P.; Gupta,N.; Hoover,J.; Katzel,D.; Li,K.; Schobel,S.; Shrivastava,S.; Thovarai,V.; Wang,S.; Zaffini,R.; Onderdonk,A.; Bao,Y.; Sanders,R.; Zhdanov,S.; Kiryutin,B.; Lipman,D.J.; Tatusova,T.; Grad,Y.
EPI520813	HA	United States	2013-Jan-11	A/Boston/YGA_00039/2013		Other Database Import	Wentworth,D.E.; Halpin,R.A.; Lin,X.; Bera,J.; Akopov,A.; Ransier,A.; Mohan,M.; Fedorova,N.; Tsitrin,T.; Stockwell,T.; Amedeo,P.; Appalla,L.; Bishop,B.; Edworthy,P.; Gupta,N.; Hoover,J.; Katzel,D.; Li,K.; Schobel,S.; Shrivastava,S.; Thovarai,V.; Wang,S.; Zaffini,R.; Onderdonk,A.; Bao,Y.; Sanders,R.; Zhdanov,S.; Kiryutin,B.; Lipman,D.J.; Tatusova,T.; Grad,Y.
EPI520419	HA	United States	2014-Mar-27	A/Delaware/06/2014	Delaware Public Health Lab	Centers for Disease Control and Prevention
EPI520356	HA	United States	2014-Mar-11	A/Nebraska/04/2014	Nebraska Public Health Lab	Centers for Disease Control and Prevention
EPI516700	HA	United States	2014-Mar-15	A/Connecticut/04/2014	Connecticut Department. of Public Health	Centers for Disease Control and Prevention
EPI516698	HA	United States	2014-Feb-12	A/Florida/15/2014	Florida Department of Health-Jacksonville	Centers for Disease Control and Prevention
EPI516696	HA	United States	2014-Jan-05	A/Texas/06/2014	Texas Department of State Health Services-Laboratory Services	Centers for Disease Control and Prevention
EPI516262	HA	United States	2014-Jan-15	A/Kentucky/3714/2014		Other Database Import	Connors,B.C.; Jones,S.L.; Sarria,S.H.; Bisaha,S.A.; Canas,L.C.; Baker,J.A.; Couch,M.R.; Garrett,C.M.; Powell,M.L.; Weghorst,K.L.; Davis,M.G.; Hanson,J.F.; Yohannes,R.A.; Abshire,J.P.; DeMarcus,L.S.; Smith,J.P.; Fumia,K.F.; Zorich,S.C.; Macias,E.A.; Noe,J.C.; Sjoberg,P.A.
EPI515617	HA	United States	2014-Feb-08	A/Maryland/07/2014	Maryland Department of Health and Mental Hygiene	Centers for Disease Control and Prevention
EPI515611	HA	United States	2014-Feb-22	A/Washington/08/2014	Washington State Public Health Laboratory	Centers for Disease Control and Prevention
EPI515578	HA	United States	2014-Feb-10	A/Kentucky/02/2014	Kentucky Division of Laboratory Services	Centers for Disease Control and Prevention
EPI511632	HA	United States	2011-Apr-07	A/Tennessee/F2090B/2011		Other Database Import	Wentworth,D.E.; Halpin,R.A.; Lin,X.; Bera,J.; Ransier,A.; Fedorova,N.; Tsitrin,T.; McLellan,M.; Stockwell,T.; Amedeo,P.; Appalla,L.; Bishop,B.; Edworthy,P.; Gupta,N.; Hoover,J.; Katzel,D.; Li,K.; Schobel,S.; Shrivastava,S.; Thovarai,V.; Wang,S.; Oshansky,C.M.; Wong,S.S.; Webby,R.; Bao,Y.; Sanders,R.; Zhdanov,S.; Kiryutin,B.; Lipman,D.J.; Tatusova,T.; Thomas,P.G.
EPI511932	HA	United States	2011-Jan-21	A/Tennessee/F2019/2011		Other Database Import	Wentworth,D.E.; Halpin,R.A.; Lin,X.; Bera,J.; Ransier,A.; Fedorova,N.; Tsitrin,T.; McLellan,M.; Stockwell,T.; Amedeo,P.; Appalla,L.; Bishop,B.; Edworthy,P.; Gupta,N.; Hoover,J.; Katzel,D.; Li,K.; Schobel,S.; Shrivastava,S.; Thovarai,V.; Wang,S.; Oshansky,C.M.; Wong,S.S.; Webby,R.; Bao,Y.; Sanders,R.; Zhdanov,S.; Kiryutin,B.; Lipman,D.J.; Tatusova,T.; Thomas,P.G.
EPI509991	HA	United States	2014-Jan-19	A/Vermont/01/2014	Vermont Department of Health Laboratory	Centers for Disease Control and Prevention
EPI509963	HA	United States	2014-Jan-16	A/South Dakota/01/2014	Iowa State Hygienic Laboratory	Centers for Disease Control and Prevention
EPI507045	HA	Costa Rica	2013-Jul-26	A/Costa Rica/4700/2013	Centers for Disease Control and Prevention	National Institute of Infectious Diseases (NIID)	Takashita,Emi; Fujisaki,Seiichiro; Itoh,Reiko; Miura,Mai; Ejima,Miho; Tashiro,Masato; Odagiri,Takato
EPI503915	HA	United States	2014-Jan-05	A/Texas/06/2014	Texas Department of State Health Services-Laboratory Services	Centers for Disease Control and Prevention
EPI503483	HA	United States	2013-Dec-15	A/Wisconsin/45/2013	Wisconsin State Laboratory of Hygiene	Centers for Disease Control and Prevention
EPI502273	HA	United States	2005-Jan-01	A/Wisconsin/67/2005		Other Database Import	Wentworth,D.E.; Halpin,R.A.; Lin,X.; Bera,J.; Akopov,A.; Ransier,A.; Mohan,M.; Fedorova,N.; Tsitrin,T.; McLellan,M.; Stockwell,T.; Amedeo,P.; Appalla,L.; Bishop,B.; Edworthy,P.; Gupta,N.; Hoover,J.; Katzel,D.; Li,K.; Schobel,S.; Shrivastava,S.; Thovarai,V.; Wang,S.; Smith,G.; Ginsburg,G.; Nicholson,B.; Bao,Y.; Sanders,R.; Zhdanov,S.; Kiryutin,B.; Lipman,D.J.; Tatusova,T.; Woods,C.
EPI502219	HA	United States	2005-Jan-01	A/Wisconsin/67/2005		Other Database Import	Wentworth,D.E.; Halpin,R.A.; Lin,X.; Bera,J.; Akopov,A.; Ransier,A.; Mohan,M.; Fedorova,N.; Tsitrin,T.; McLellan,M.; Stockwell,T.; Amedeo,P.; Appalla,L.; Bishop,B.; Edworthy,P.; Gupta,N.; Hoover,J.; Katzel,D.; Li,K.; Schobel,S.; Shrivastava,S.; Thovarai,V.; Wang,S.; Smith,G.; Ginsburg,G.; Nicholson,B.; Bao,Y.; Sanders,R.; Zhdanov,S.; Kiryutin,B.; Lipman,D.J.; Tatusova,T.; Woods,C.
EPI502300	HA	United States	2005-Jan-01	A/Wisconsin/67/2005		Other Database Import	Wentworth,D.E.; Halpin,R.A.; Lin,X.; Bera,J.; Akopov,A.; Ransier,A.; Mohan,M.; Fedorova,N.; Tsitrin,T.; McLellan,M.; Stockwell,T.; Amedeo,P.; Appalla,L.; Bishop,B.; Edworthy,P.; Gupta,N.; Hoover,J.; Katzel,D.; Li,K.; Schobel,S.; Shrivastava,S.; Thovarai,V.; Wang,S.; Smith,G.; Ginsburg,G.; Nicholson,B.; Bao,Y.; Sanders,R.; Zhdanov,S.; Kiryutin,B.; Lipman,D.J.; Tatusova,T.; Woods,C.
EPI502240	HA	United States	2005-Jan-01	A/Wisconsin/67/2005		Other Database Import	Wentworth,D.E.; Halpin,R.A.; Lin,X.; Bera,J.; Akopov,A.; Ransier,A.; Mohan,M.; Fedorova,N.; Tsitrin,T.; McLellan,M.; Stockwell,T.; Amedeo,P.; Appalla,L.; Bishop,B.; Edworthy,P.; Gupta,N.; Hoover,J.; Katzel,D.; Li,K.; Schobel,S.; Shrivastava,S.; Thovarai,V.; Wang,S.; Smith,G.; Ginsburg,G.; Nicholson,B.; Bao,Y.; Sanders,R.; Zhdanov,S.; Kiryutin,B.; Lipman,D.J.; Tatusova,T.; Woods,C.
EPI502233	HA	United States	2005-Jan-01	A/Wisconsin/67/2005		Other Database Import	Wentworth,D.E.; Halpin,R.A.; Lin,X.; Bera,J.; Akopov,A.; Ransier,A.; Mohan,M.; Fedorova,N.; Tsitrin,T.; McLellan,M.; Stockwell,T.; Amedeo,P.; Appalla,L.; Bishop,B.; Edworthy,P.; Gupta,N.; Hoover,J.; Katzel,D.; Li,K.; Schobel,S.; Shrivastava,S.; Thovarai,V.; Wang,S.; Smith,G.; Ginsburg,G.; Nicholson,B.; Bao,Y.; Sanders,R.; Zhdanov,S.; Kiryutin,B.; Lipman,D.J.; Tatusova,T.; Woods,C.
EPI502156	HA	United States	2005-Jan-01	A/Wisconsin/67/2005		Other Database Import	Wentworth,D.E.; Halpin,R.A.; Lin,X.; Bera,J.; Akopov,A.; Ransier,A.; Mohan,M.; Fedorova,N.; Tsitrin,T.; McLellan,M.; Stockwell,T.; Amedeo,P.; Appalla,L.; Bishop,B.; Edworthy,P.; Gupta,N.; Hoover,J.; Katzel,D.; Li,K.; Schobel,S.; Shrivastava,S.; Thovarai,V.; Wang,S.; Smith,G.; Ginsburg,G.; Nicholson,B.; Bao,Y.; Sanders,R.; Zhdanov,S.; Kiryutin,B.; Lipman,D.J.; Tatusova,T.; Woods,C.
EPI501732	HA	United States	2013-Oct-25	A/Maryland/3523/2013		Other Database Import	Connors,B.C.; Jones,S.L.; Bisaha,S.A.; Canas,L.C.; Baker,J.A.; Cosme,K.W.; Couch,M.R.; Garrett,C.M.; Weghorst,K.L.; Davis,M.G.; Hanson,J.F.; Yohannes,R.A.; Abshire,J.P.; DeMarcus,L.S.; Smith,J.P.; Fumia,K.F.; Zorich,S.C.; Macias,E.A.; Noe,J.C.; Sjoberg,P.A.
EPI499303	HA	United States	2013-Oct-07	A/Louisiana/09/2013	Louisiana Department of Health and Hospitals	Centers for Disease Control and Prevention
EPI498465	HA	United States	2013-Nov-29	A/Washington/17/2013	Washington State Public Health Laboratory	Centers for Disease Control and Prevention
EPI493790	HA	Canada	2013-Jan-10	A/Ontario/015/2013		Other Database Import	Skowronski,D.M.; Janjua,N.Z.; De Serres,G.; Sabaiduc,S.; Eshaghi,A.; Dickinson,J.A.; Fonseca,K.; Winter,A.-L.; Gubbay,J.; Krajden,M.; Petric,M.; Charest,H.; Bastien,N.; Kwindt,T.L.; Mahmud,S.M.; Van Caeseele,P.; Li,Y.
EPI493781	HA	Canada	2013-Jan-29	A/Ontario/028/2013		Other Database Import	Skowronski,D.M.; Janjua,N.Z.; De Serres,G.; Sabaiduc,S.; Eshaghi,A.; Dickinson,J.A.; Fonseca,K.; Winter,A.-L.; Gubbay,J.; Krajden,M.; Petric,M.; Charest,H.; Bastien,N.; Kwindt,T.L.; Mahmud,S.M.; Van Caeseele,P.; Li,Y.
EPI493779	HA	United States	2013-Jan-24	A/California/NHRC393788/2013		Other Database Import	Thammavong,H.; Balansay-Ames,M.; Hawksworth,A.; Myers,C.A.; Connors,B.; de Mattos,C.; Brice,G.
EPI487283	HA	Canada	2013-Jan-29	A/Quebec/20/2013		Other Database Import	Skowronski,D.M.; Janjua,N.Z.; De Serres,G.; Sabaiduc,S.; Eshaghi,A.; Dickinson,J.A.; Fonseca,K.; Winter,A.-L.; Gubbay,J.; Krajden,M.; Petric,M.; Charest,H.; Bastien,N.; Kwindt,T.L.; Mahmud,S.M.; Van Caeseele,P.; Li,Y.
EPI486585	HA	United States	2013-Oct-21	A/Wisconsin/16/2013	Wisconsin State Laboratory of Hygiene	Centers for Disease Control and Prevention
EPI475320	HA	United States	2013-Jan-26	A/Boston/DOA2-246/2013		Other Database Import
EPI475091	HA	United States	2013-Jan-07	A/Boston/DOA2-214/2013		Other Database Import
EPI475068	HA	United States	2012-Dec-28	A/Boston/DOA2-209/2012		Other Database Import
EPI475003	HA	United States	2013-Jan-17	A/Boston/DOA2-194/2013		Other Database Import
EPI474774	HA	United States	2012-Dec-31	A/Boston/DOA2-167/2012		Other Database Import
EPI474734	HA	United States	2013-Jan-10	A/Boston/DOA2-159/2013		Other Database Import
EPI474693	HA	United States	2013-Jan-16	A/Boston/DOA2-154/2013		Other Database Import
EPI474628	HA	United States	2013-Jan-20	A/Boston/DOA2-145/2013		Other Database Import
EPI474338	HA	United States	2012-Nov-01	A/Boston/DOA2-107/2012		Other Database Import
EPI474266	HA	United States	2012-Dec-12	A/Boston/DOA2-098/2012		Other Database Import
EPI465943	HA	United States	2013-Jul-04	A/Massachusetts/12/2013	Massachusetts Department of Public Health	Centers for Disease Control and Prevention
EPI465400	HA	United States	2010-Nov-26	A/Minnesota/11/2010	Minnesota Department of Health	Centers for Disease Control and Prevention
EPI465379	HA	United States	2013-Jun-30	A/Indiana/17/2013	Indiana State Department of Health Laboratories	Centers for Disease Control and Prevention
EPI465373	HA	United States	2013-Aug-03	A/Indiana/11/2013	Indiana State Department of Health Laboratories	Centers for Disease Control and Prevention
EPI465189	HA	United States	2013-Jun-25	A/Maryland/06/2013	Maryland Department of Health and Mental Hygiene	Centers for Disease Control and Prevention
EPI464503	HA	United States	2013-Jun-20	A/Indiana/04/2013	Indiana State Department of Health Laboratories	Centers for Disease Control and Prevention
EPI462210	HA	United States	2013-Apr-15	A/Hawaii/3418/2013		Other Database Import	Connors,B.C.; Jones,S.L.; Sanow,A.D.; Bisaha,S.A.; Canas,L.C.; Baker,J.A.; Cosme,K.W.; Couch,M.R.; Garrett,C.M.; Weghorst,K.L.; Davis,M.G.; Hanson,J.F.; Yohannes,R.A.; Abshire,J.P.; DeMarcus,L.S.; LLoyd,L.V.; Seidel,A.K.; Smith,J.P.; Fumia,K.F.; Zorich,S.C.; Macias,E.A.; Noe,J.C.; Sjoberg,P.A.
EPI461883	HA	United States	2013-Jul-01	A/Indiana/09/2013	Indiana State Department of Health Laboratories	Centers for Disease Control and Prevention
EPI459817	HA	United States	2013-Jan-14	A/Ohio/01/2013	Ohio Department of Health Laboratories	Centers for Disease Control and Prevention
EPI456984	HA	Canada	2010-Sep-22	A/Ontario/N91738/2010		Other Database Import	Eshaghi,A.; Li,A.; Patel,S.N.; Low,D.E.; Gubbay,J.B.
EPI454473	HA	United States	2013-Apr-11	A/Louisiana/04/2013	Louisiana Department of Health and Hospitals	Centers for Disease Control and Prevention
EPI451415	HA	United States	2013-Jan-04	A/Florida/3179/2013		Other Database Import	Connors,B.C.; Jones,S.L.; Sanow,A.D.; Bisaha,S.A.; Canas,L.C.; Baker,J.A.; Cosme,K.W.; Couch,M.R.; Garrett,C.M.; Weghorst,K.L.; Davis,M.G.; Hanson,J.F.; Yohannes,R.A.; Abshire,J.P.; DeMarcus,L.S.; LLoyd,L.V.; Seidel,A.K.; Smith,J.P.; Macintosh,V.H.; Fumia,K.F.; Zorich,S.C.; Macias,E.A.; Noe,J.C.; Sjoberg,P.A.
EPI451411	HA	United States	2013-Jan-04	A/Florida/3177/2013		Other Database Import	Connors,B.C.; Jones,S.L.; Sanow,A.D.; Bisaha,S.A.; Canas,L.C.; Baker,J.A.; Cosme,K.W.; Couch,M.R.; Garrett,C.M.; Weghorst,K.L.; Davis,M.G.; Hanson,J.F.; Yohannes,R.A.; Abshire,J.P.; DeMarcus,L.S.; LLoyd,L.V.; Seidel,A.K.; Smith,J.P.; Macintosh,V.H.; Fumia,K.F.; Zorich,S.C.; Macias,E.A.; Noe,J.C.; Sjoberg,P.A.
EPI451405	HA	United States	2012-Dec-27	A/Florida/3174/2012		Other Database Import	Connors,B.C.; Jones,S.L.; Sanow,A.D.; Bisaha,S.A.; Canas,L.C.; Baker,J.A.; Cosme,K.W.; Couch,M.R.; Garrett,C.M.; Weghorst,K.L.; Davis,M.G.; Hanson,J.F.; Yohannes,R.A.; Abshire,J.P.; DeMarcus,L.S.; LLoyd,L.V.; Seidel,A.K.; Smith,J.P.; Macintosh,V.H.; Fumia,K.F.; Zorich,S.C.; Macias,E.A.; Noe,J.C.; Sjoberg,P.A.
EPI451397	HA	United States	2012-Dec-18	A/Florida/3170/2012		Other Database Import	Connors,B.C.; Jones,S.L.; Sanow,A.D.; Bisaha,S.A.; Canas,L.C.; Baker,J.A.; Cosme,K.W.; Couch,M.R.; Garrett,C.M.; Weghorst,K.L.; Davis,M.G.; Hanson,J.F.; Yohannes,R.A.; Abshire,J.P.; DeMarcus,L.S.; LLoyd,L.V.; Seidel,A.K.; Smith,J.P.; Macintosh,V.H.; Fumia,K.F.; Zorich,S.C.; Macias,E.A.; Noe,J.C.; Sjoberg,P.A.
EPI451392	HA	United States	2013-Jan-04	A/Colorado/3167/2013		Other Database Import	Connors,B.C.; Jones,S.L.; Sanow,A.D.; Bisaha,S.A.; Canas,L.C.; Baker,J.A.; Cosme,K.W.; Couch,M.R.; Garrett,C.M.; Weghorst,K.L.; Davis,M.G.; Hanson,J.F.; Yohannes,R.A.; Abshire,J.P.; DeMarcus,L.S.; LLoyd,L.V.; Seidel,A.K.; Smith,J.P.; Macintosh,V.H.; Fumia,K.F.; Zorich,S.C.; Macias,E.A.; Noe,J.C.; Sjoberg,P.A.
EPI447154	HA	United States	2013-Mar-13	A/Oklahoma/08/2013	Oklahoma State Department of Health	Centers for Disease Control and Prevention
EPI446632	HA	United States	2013-Jan-01	A/Washington/3263/2013		Other Database Import	Connors,B.C.; Jones,S.L.; Sanow,A.D.; Bisaha,S.A.; Canas,L.C.; Baker,J.A.; Cosme,K.W.; Couch,M.R.; Garrett,C.M.; Weghorst,K.L.; Davis,M.G.; Hanson,J.F.; Yohannes,R.A.; Abshire,J.P.; DeMarcus,L.S.; LLoyd,L.V.; Seidel,A.K.; Smith,J.P.; Macintosh,V.H.; Fumia,K.F.; Zorich,S.C.; Macias,E.A.; Noe,J.C.; Sjoberg,P.A.
EPI446612	HA	United States	2013-Jan-07	A/Washington/3267/2013		Other Database Import	Connors,B.C.; Jones,S.L.; Sanow,A.D.; Bisaha,S.A.; Canas,L.C.; Baker,J.A.; Cosme,K.W.; Couch,M.R.; Garrett,C.M.; Weghorst,K.L.; Davis,M.G.; Hanson,J.F.; Yohannes,R.A.; Abshire,J.P.; DeMarcus,L.S.; LLoyd,L.V.; Seidel,A.K.; Smith,J.P.; Macintosh,V.H.; Fumia,K.F.; Zorich,S.C.; Macias,E.A.; Noe,J.C.; Sjoberg,P.A.
EPI446599	HA	United States	2013-Jan-08	A/Texas/3248/2013		Other Database Import	Connors,B.C.; Jones,S.L.; Sanow,A.D.; Bisaha,S.A.; Canas,L.C.; Baker,J.A.; Cosme,K.W.; Couch,M.R.; Garrett,C.M.; Weghorst,K.L.; Davis,M.G.; Hanson,J.F.; Yohannes,R.A.; Abshire,J.P.; DeMarcus,L.S.; LLoyd,L.V.; Seidel,A.K.; Smith,J.P.; Macintosh,V.H.; Fumia,K.F.; Zorich,S.C.; Macias,E.A.; Noe,J.C.; Sjoberg,P.A.
EPI446598	HA	United States	2013-Jan-07	A/Texas/3247/2013		Other Database Import	Connors,B.C.; Jones,S.L.; Sanow,A.D.; Bisaha,S.A.; Canas,L.C.; Baker,J.A.; Cosme,K.W.; Couch,M.R.; Garrett,C.M.; Weghorst,K.L.; Davis,M.G.; Hanson,J.F.; Yohannes,R.A.; Abshire,J.P.; DeMarcus,L.S.; LLoyd,L.V.; Seidel,A.K.; Smith,J.P.; Macintosh,V.H.; Fumia,K.F.; Zorich,S.C.; Macias,E.A.; Noe,J.C.; Sjoberg,P.A.
EPI446596	HA	United States	2012-Dec-12	A/South Dakota/3245/2012		Other Database Import	Connors,B.C.; Jones,S.L.; Sanow,A.D.; Bisaha,S.A.; Canas,L.C.; Baker,J.A.; Cosme,K.W.; Couch,M.R.; Garrett,C.M.; Weghorst,K.L.; Davis,M.G.; Hanson,J.F.; Yohannes,R.A.; Abshire,J.P.; DeMarcus,L.S.; LLoyd,L.V.; Seidel,A.K.; Smith,J.P.; Macintosh,V.H.; Fumia,K.F.; Zorich,S.C.; Macias,E.A.; Noe,J.C.; Sjoberg,P.A.
EPI445653	HA	United States	2013-Feb-20	A/Alaska/02/2013	Alaska State Virology Lab	Centers for Disease Control and Prevention
EPI442819	HA	United States	2013-Feb-21	A/Montana/03/2013	Montana Laboratory Services Bureau	Centers for Disease Control and Prevention
EPI439448	HA	United States	2013-Feb-20	A/Pennsylvania/03/2013	Pennsylvania Department of Health	Centers for Disease Control and Prevention
EPI439442	HA	United States	2013-Feb-14	A/Washington/06/2013	Spokane Regional Health District	Centers for Disease Control and Prevention
EPI436267	HA	United States	2013-Jan-09	A/Massachusetts/05/2013	Massachusetts Department of Public Health	Centers for Disease Control and Prevention
EPI427093	HA	United States	2010-Sep-20	A/Georgia/15/2010		Other Database Import	Klimov,A.; Barnes,J.; Shaw,M.; Cox,N.; Garten,R.; Xu,X.
EPI427073	HA	United States	2009-May-11	A/Maryland/06/2009		Other Database Import	Klimov,A.; Barnes,J.; Shaw,M.; Cox,N.; Garten,R.; Xu,X.
EPI427067	HA	United States	2010-Jul-27	A/Nevada/03/2010		Other Database Import	Klimov,A.; Barnes,J.; Shaw,M.; Cox,N.; Garten,R.; Xu,X.
EPI427013	HA	United States	2009-Nov-01	A/Florida/26/2009		Other Database Import	Klimov,A.; Barnes,J.; Shaw,M.; Cox,N.; Garten,R.; Xu,X.
EPI427001	HA	United States	2008-Dec-12	A/Massachusetts/13/2008		Other Database Import	Klimov,A.; Barnes,J.; Shaw,M.; Cox,N.; Garten,R.; Xu,X.
EPI426967	HA	United States	2009-Aug-03	A/Michigan/23/2009		Other Database Import	Klimov,A.; Barnes,J.; Shaw,M.; Cox,N.; Garten,R.; Xu,X.
EPI426964	HA	United States	2009-Jul-31	A/Michigan/22/2009		Other Database Import	Klimov,A.; Barnes,J.; Shaw,M.; Cox,N.; Garten,R.; Xu,X.
EPI426731	HA	United States	2012-Dec-07	A/Texas/JMM_56/2012		Other Database Import	Wentworth,D.E.; Halpin,R.A.; Lin,X.; Bera,J.; Akopov,A.; Mohan,M.; Fedorova,N.; Tsitrin,T.; McLellan,M.; Stockwell,T.; Amedeo,P.; Appalla,L.; Bishop,B.; Edworthy,P.; Gupta,N.; Hoover,J.; Katzel,D.; Li,K.; Schobel,S.; Shrivastava,S.; Thovarai,V.; Wang,S.; Bao,Y.; Sanders,R.; Zhdanov,S.; Kiryutin,B.; Lipman,D.J.; Tatusova,T.; Musser,J.M.
EPI426390	HA	United States	2012-Nov-25	A/Texas/JMM_22/2012		Other Database Import	Wentworth,D.E.; Halpin,R.A.; Lin,X.; Bera,J.; Akopov,A.; Mohan,M.; Fedorova,N.; Tsitrin,T.; McLellan,M.; Stockwell,T.; Amedeo,P.; Appalla,L.; Bishop,B.; Edworthy,P.; Gupta,N.; Hoover,J.; Katzel,D.; Li,K.; Schobel,S.; Shrivastava,S.; Thovarai,V.; Wang,S.; Bao,Y.; Sanders,R.; Zhdanov,S.; Kiryutin,B.; Lipman,D.J.; Tatusova,T.; Musser,J.M.
EPI426318	HA	United States	2012-Nov-24	A/Texas/JMM_16/2012		Other Database Import	Wentworth,D.E.; Halpin,R.A.; Lin,X.; Bera,J.; Akopov,A.; Mohan,M.; Fedorova,N.; Tsitrin,T.; McLellan,M.; Stockwell,T.; Amedeo,P.; Appalla,L.; Bishop,B.; Edworthy,P.; Gupta,N.; Hoover,J.; Katzel,D.; Li,K.; Schobel,S.; Shrivastava,S.; Thovarai,V.; Wang,S.; Bao,Y.; Sanders,R.; Zhdanov,S.; Kiryutin,B.; Lipman,D.J.; Tatusova,T.; Musser,J.M.
EPI424270	HA	United States	2012-Dec-04	A/Ohio/3107/2012		Other Database Import	Connors,B.C.; Jones,S.L.; Sanow,A.D.; Bisaha,S.A.; Canas,L.C.; Cosme,K.W.; Davis,M.G.; Yohannes,R.A.; Abshire,J.P.; DeMarcus,L.S.; LLoyd,L.V.; Seidel,A.K.; Smith,J.P.; Macintosh,V.H.; Fumia,K.F.; Macias,E.A.; Noe,J.C.; Sjoberg,P.A.; Zorich,S.C.
EPI424256	HA	United States	2012-Dec-06	A/Florida/3093/2012		Other Database Import	Connors,B.C.; Jones,S.L.; Sanow,A.D.; Bisaha,S.A.; Canas,L.C.; Cosme,K.W.; Davis,M.G.; Yohannes,R.A.; Abshire,J.P.; DeMarcus,L.S.; LLoyd,L.V.; Seidel,A.K.; Smith,J.P.; Macintosh,V.H.; Fumia,K.F.; Macias,E.A.; Noe,J.C.; Sjoberg,P.A.; Zorich,S.C.
EPI424251	HA	United States	2012-Dec-06	A/New York/3088/2012		Other Database Import	Connors,B.C.; Jones,S.L.; Sanow,A.D.; Bisaha,S.A.; Canas,L.C.; Cosme,K.W.; Davis,M.G.; Yohannes,R.A.; Abshire,J.P.; DeMarcus,L.S.; LLoyd,L.V.; Seidel,A.K.; Smith,J.P.; Macintosh,V.H.; Fumia,K.F.; Macias,E.A.; Noe,J.C.; Sjoberg,P.A.; Zorich,S.C.
EPI424250	HA	United States	2012-Dec-06	A/New York/3087/2012		Other Database Import	Connors,B.C.; Jones,S.L.; Sanow,A.D.; Bisaha,S.A.; Canas,L.C.; Cosme,K.W.; Davis,M.G.; Yohannes,R.A.; Abshire,J.P.; DeMarcus,L.S.; LLoyd,L.V.; Seidel,A.K.; Smith,J.P.; Macintosh,V.H.; Fumia,K.F.; Macias,E.A.; Noe,J.C.; Sjoberg,P.A.; Zorich,S.C.
EPI424244	HA	United States	2012-Nov-26	A/Florida/3081/2012		Other Database Import	Connors,B.C.; Jones,S.L.; Sanow,A.D.; Bisaha,S.A.; Canas,L.C.; Cosme,K.W.; Davis,M.G.; Yohannes,R.A.; Abshire,J.P.; DeMarcus,L.S.; LLoyd,L.V.; Seidel,A.K.; Smith,J.P.; Macintosh,V.H.; Fumia,K.F.; Macias,E.A.; Noe,J.C.; Sjoberg,P.A.; Zorich,S.C.
EPI424243	HA	United States	2012-Nov-26	A/South Carolina/3080/2012		Other Database Import	Connors,B.C.; Jones,S.L.; Sanow,A.D.; Bisaha,S.A.; Canas,L.C.; Cosme,K.W.; Davis,M.G.; Yohannes,R.A.; Abshire,J.P.; DeMarcus,L.S.; LLoyd,L.V.; Seidel,A.K.; Smith,J.P.; Macintosh,V.H.; Fumia,K.F.; Macias,E.A.; Noe,J.C.; Sjoberg,P.A.; Zorich,S.C.
EPI420742	HA	United States	2011-Feb-24	A/Boston/DOA60/2011		Other Database Import	Wentworth,D.E.; Dugan,V.; Halpin,R.; Lin,X.; Bera,J.; Ghedin,E.; Hostetler,J.; Fedorova,N.; Overton,L.; Tsitrin,T.; Stockwell,T.; Katzel,D.; Li,K.; Amedeo,P.; Schobel,S.; Shrivastava,S.; Wang,S.; Thovarai,V.; Bishop,B.; Edworthy,P.; Kim,M.; Donnino,M.; Cocchi,M.; Salciccioli,J.; Giberson,B.; Bourgeois,F.; Bao,Y.; Sanders,R.; Dernovoy,D.; Kiryutin,B.; Lipman,D.J.; Tatusova,T.
EPI418000	HA	United States	2012-Dec-18	A/Alabama/35/2012	ADPH Bureau of Clinical Laboratories	Centers for Disease Control and Prevention
EPI417992	HA	United States	2012-Dec-06	A/North Dakota/08/2012	North Dakota Department of Health	Centers for Disease Control and Prevention
EPI417862	HA	Canada	2013-Jan-02	A/Ontario/001/2013		Other Database Import	Skowronski,D.M.; Janjua,N.Z.; Serres,D.E.; Dickinson,J.A.; Winter,A.L.; Mahmud,S.M.; Sabaiduc,S.; Gubbay,J.B.; Charest,H.; Petric,M.; Fonseca,K.; VanCaeseele,P.; Kwindt,T.L.; Krajden,M.; Eshaghi,A.; Li,Y.; Rosenfeld,P.; Li,A.; Farrell,D.J.
EPI417860	HA	Canada	2012-Dec-31	A/Ontario/031/2012		Other Database Import	Skowronski,D.M.; Janjua,N.Z.; Serres,D.E.; Dickinson,J.A.; Winter,A.L.; Mahmud,S.M.; Sabaiduc,S.; Gubbay,J.B.; Charest,H.; Petric,M.; Fonseca,K.; VanCaeseele,P.; Kwindt,T.L.; Krajden,M.; Eshaghi,A.; Li,Y.; Rosenfeld,P.; Li,A.; Farrell,D.J.
EPI407405	HA	United States	2012-Nov-19	A/Idaho/24/2012	State of Idaho Bureau of Laboratories	Centers for Disease Control and Prevention
EPI407087	HA	United States	2012-Nov-14	A/Minnesota/17/2012	Minnesota Department of Health	Centers for Disease Control and Prevention
EPI406818	HA	Mexico	2003-Dec-01	A/Mexico/InDRE2601/2003		Other Database Import	Isa,P.; Escalera-Zamudio,M.; Cobian Guemes,A.G.; Arias,C.F.
EPI406060	HA	United States	2012-Nov-06	A/Wisconsin/41/2012	Wisconsin State Laboratory of Hygiene	Centers for Disease Control and Prevention
EPI404996	HA	United States	2012-Apr-21	A/Pennsylvania/09/2012	Centers for Disease Control and Prevention	Centers for Disease Control and Prevention
EPI404962	HA	United States	2012-Oct-22	A/Arizona/09/2012	Arizona Department of Health Services	Centers for Disease Control and Prevention
EPI404947	HA	United States	2012-Nov-06	A/Rhode Island/08/2012	Rhode Island Department of Health	Centers for Disease Control and Prevention
EPI404905	HA	United States	2012-Oct-14	A/Alaska/24/2012	Alaska State Virology Lab	Centers for Disease Control and Prevention
EPI402258	HA	United States	2012-Oct-13	A/Colorado/18/2012	Colorado Department of Health Lab	Centers for Disease Control and Prevention
EPI401761	HA	United States	2012-Oct-15	A/Vermont/16/2012	Vermont Department of Health Laboratory	Centers for Disease Control and Prevention
EPI401740	HA	United States	2012-Oct-05	A/Alaska/23/2012	Alaska State Virology Lab	Centers for Disease Control and Prevention
EPI398037	HA	United States	2012-Jul-29	A/Ohio/19/2012	Ohio Department of Health Laboratories	Centers for Disease Control and Prevention
EPI397883	HA	United States	2012-Jul-09	A/Hawaii/22/2012	State of Hawaii Department of Health	Centers for Disease Control and Prevention
EPI397574	HA	United States	2012-Jan-18	A/Maryland/02/2012	WHO Collaborating Centre for Reference and Research on Influenza	Centers for Disease Control and Prevention
EPI397412	HA	United States	2012-Aug-15	A/Michigan/16/2012	Michigan Department of Community Health	Centers for Disease Control and Prevention
EPI397206	HA	United States	2012-Aug-03	A/Ohio/34/2012	Ohio Department of Health Laboratories	Centers for Disease Control and Prevention
EPI396230	HA	United States	2012-Aug-09	A/Indiana/147/2012	Indiana State Department of Health Laboratories	Centers for Disease Control and Prevention
EPI394840	HA	United States	2012-Jul-13	A/Alaska/16/2012	Alaska State Virology Lab	Centers for Disease Control and Prevention
EPI394069	HA	United States	2012-Aug-12	A/Pennsylvania/11/2012	Pennsylvania Department of Health	Centers for Disease Control and Prevention
EPI392461	HA	United States	2011-Feb-21	A/Boston/DOA27/2011		Other Database Import	Wentworth,D.E.; Dugan,V.; Halpin,R.; Lin,X.; Bera,J.; Ghedin,E.; Hostetler,J.; Fedorova,N.; Overton,L.; Tsitrin,T.; Stockwell,T.; Katzel,D.; Li,K.; Amedeo,P.; Schobel,S.; Shrivastava,S.; Wang,S.; Thovarai,V.; Bishop,B.; Edworthy,P.; Kim,M.; Donnino,M.; Cocchi,M.; Salciccioli,J.; Giberson,B.; Bourgeois,F.; Jones-Bamman,C.; Bao,Y.; Sanders,R.; Dernovoy,D.; Kiryutin,B.; Lipman,D.J.; Tatusova,T.
EPI391271	HA	Puerto Rico	2012-Jun-11	A/Puerto Rico/08/2012	Puerto Rico Department of Health	Centers for Disease Control and Prevention
EPI391262	HA	Saint Lucia	2012-Jan-01	A/St. Lucia/2074/2012	Caribbean Epidemiology Center	Centers for Disease Control and Prevention
EPI387808	HA	United States	2012-Mar-08	A/Ohio/02/2012	Ohio Department of Health Laboratories	Centers for Disease Control and Prevention
EPI384803	HA	United States	2012-Jan-18	A/Maryland/02/2012	WHO Collaborating Centre for Reference and Research on Influenza	Centers for Disease Control and Prevention
EPI378099	HA	United States	2012-Jun-01	A/Utah/17/2012	Utah Department of Health	Centers for Disease Control and Prevention
EPI377484	HA	United States	2012-Apr-15	A/Colorado/15/2012	Colorado Department of Health Lab	Centers for Disease Control and Prevention
EPI377462	HA	United States	2012-May-10	A/Kentucky/09/2012	Kentucky Division of Laboratory Services	Centers for Disease Control and Prevention
EPI377456	HA	United States	2012-May-14	A/Mississippi/06/2012	Mississippi Public Health Laboratory	Centers for Disease Control and Prevention
EPI376524	HA	United States	2012-May-14	A/Alaska/04/2012	Alaska State Virology Lab	Centers for Disease Control and Prevention
EPI376509	HA	United States	2012-May-21	A/Maine/07/2012	Maine Health and Environmental Testing Laboratory	Centers for Disease Control and Prevention
EPI376491	HA	United States	2012-Apr-20	A/Massachusetts/06/2012	Massachusetts Department of Public Health	Centers for Disease Control and Prevention
EPI375037	HA	United States	2012-Apr-04	A/Montana/08/2012	Montana Public Health Laboratory	Centers for Disease Control and Prevention
EPI375034	HA	United States	2012-Apr-02	A/Wisconsin/10/2012	Wisconsin State Laboratory of Hygiene	Centers for Disease Control and Prevention
EPI371986	HA	United States	2012-Mar-16	A/Vermont/07/2012	Vermont Department of Health Laboratory	Centers for Disease Control and Prevention
EPI371838	HA	United States	2012-Mar-02	A/Nevada/16/2012	Nevada State Health Laboratory	Centers for Disease Control and Prevention
EPI371833	HA	United States	2012-Mar-13	A/Nevada/14/2012	Southern Nevada Public Health Lab	Centers for Disease Control and Prevention
EPI371811	HA	Puerto Rico	2012-Feb-12	A/Puerto Rico/03/2012	Puerto Rico Department of Health	Centers for Disease Control and Prevention
EPI368469	HA	United States	2012-Mar-05	A/Nevada/10/2012	Southern Nevada Public Health Lab	Centers for Disease Control and Prevention
EPI367544	HA	United States	2012-Mar-07	A/Rhode Island/03/2012	Rhode Island Department of Health	Centers for Disease Control and Prevention
EPI365914	HA	United States	1992-Apr-03	A/Houston/56798/1992		Other Database Import	Wentworth,D.E.; Dugan,V.; Halpin,R.; Lin,X.; Bera,J.; Ghedin,E.; Fedorova,N.; Overton,L.; Tsitrin,T.; Stockwell,T.; Amedeo,P.; Bishop,B.; Chen,H.; Edworthy,P.; Gupta,N.; Katzel,D.; Li,K.; Schobel,S.; Shrivastava,S.; Thovarai,V.; Wang,S.; Westgeest,K.B.; van Beek,R.; Bestebroer,T.M.; de Jong,J.C.; Rimmelzwaan,G.F.; Osterhaus,A.D.M.E.; Fouchier,R.A.M.; Bao,Y.; Sanders,R.; Dernovoy,D.; Kiryutin,B.; …
EPI365578	HA	United States	1986-Jan-01	A/Colorado/2/1986		Other Database Import	Wentworth,D.E.; Dugan,V.; Halpin,R.; Lin,X.; Bera,J.; Ghedin,E.; Fedorova,N.; Overton,L.; Tsitrin,T.; Stockwell,T.; Amedeo,P.; Bishop,B.; Chen,H.; Edworthy,P.; Gupta,N.; Katzel,D.; Li,K.; Schobel,S.; Shrivastava,S.; Thovarai,V.; Wang,S.; Westgeest,K.B.; van Beek,R.; Bestebroer,T.M.; de Jong,J.C.; Rimmelzwaan,G.F.; Osterhaus,A.D.M.E.; Fouchier,R.A.M.; Bao,Y.; Sanders,R.; Dernovoy,D.; Kiryutin,B.; …
EPI363039	HA	United States	2012-Feb-13	A/Idaho/06/2012	State of Idaho Bureau of Laboratories	Centers for Disease Control and Prevention
EPI363033	HA	United States	2012-Feb-02	A/Michigan/02/2012	Michigan Department of Community Health	Centers for Disease Control and Prevention
EPI360987	HA	Canada	2011-Feb-14	A/Ontario/024/2011		Other Database Import	Skowronski,D.M.; Janjua,N.Z.; De Serres,G.; Winter,A.-L.; Dickenson,J.A.; Gardy,J.L.; Gubbay,J.; Fonseca,K.; Charest,H.; Crowcroft,N.S.; Douville Fradet,M.; Bastien,N.; Li,Y.; Krajden,M.; Sabaiduc,S.; Petric,M.; Eshaghi,R.; Li,A.
EPI360933	HA	United States	2012-Feb-02	A/Idaho/04/2012	State of Idaho Bureau of Laboratories	Centers for Disease Control and Prevention
EPI359599	HA	United States	2012-Feb-03	A/Montana/06/2012	Montana Public Health Laboratory	Centers for Disease Control and Prevention
EPI359590	HA	United States	2012-Feb-03	A/Kentucky/02/2012	Kentucky Division of Laboratory Services	Centers for Disease Control and Prevention
EPI359581	HA	United States	2012-Feb-21	A/Massachusetts/03/2012	Massachusetts Department of Public Health	Centers for Disease Control and Prevention
EPI359460	HA	United States	2011-Mar-17	A/Boston/DOA82/2011		Other Database Import	Wentworth,D.E.; Dugan,V.; Halpin,R.; Lin,X.; Bera,J.; Ghedin,E.; Hostetler,J.; Fedorova,N.; Overton,L.; Tsitrin,T.; Stockwell,T.; Katzel,D.; Li,K.; Amedeo,P.; Schobel,S.; Shrivastava,S.; Wang,S.; Thovarai,V.; Bishop,B.; Edworthy,P.; Kim,M.; Donnino,M.; Cocchi,M.; Salciccioli,J.; Giberson,B.; Bourgeois,F.; Jones-Bamman,C.; Bao,Y.; Sanders,R.; Dernovoy,D.; Kiryutin,B.; Lipman,D.J.; Tatusova,T.
EPI359428	HA	United States	2011-Mar-05	A/Boston/DOA71/2011		Other Database Import	Wentworth,D.E.; Dugan,V.; Halpin,R.; Lin,X.; Bera,J.; Ghedin,E.; Hostetler,J.; Fedorova,N.; Overton,L.; Tsitrin,T.; Stockwell,T.; Katzel,D.; Li,K.; Amedeo,P.; Schobel,S.; Shrivastava,S.; Wang,S.; Thovarai,V.; Bishop,B.; Edworthy,P.; Kim,M.; Donnino,M.; Cocchi,M.; Salciccioli,J.; Giberson,B.; Bourgeois,F.; Jones-Bamman,C.; Bao,Y.; Sanders,R.; Dernovoy,D.; Kiryutin,B.; Lipman,D.J.; Tatusova,T.
EPI361010	HA	United States	2011-Jan-03	A/Boston/DOA01/2011		Other Database Import	Wentworth,D.E.; Dugan,V.; Halpin,R.; Lin,X.; Bera,J.; Ghedin,E.; Hostetler,J.; Fedorova,N.; Overton,L.; Tsitrin,T.; Stockwell,T.; Katzel,D.; Li,K.; Amedeo,P.; Schobel,S.; Shrivastava,S.; Wang,S.; Thovarai,V.; Bishop,B.; Edworthy,P.; Kim,M.; Donnino,M.; Cocchi,M.; Salciccioli,J.; Giberson,B.; Bourgeois,F.; Jones-Bamman,C.; Bao,Y.; Sanders,R.; Dernovoy,D.; Kiryutin,B.; Lipman,D.J.; Tatusova,T.
EPI359277	HA	Canada	2010-Dec-23	A/Ontario/005/2010		Other Database Import	Skowronski,D.M.; Janjua,N.Z.; De Serres,G.; Winter,A.-L.; Dickenson,J.A.; Gardy,J.L.; Gubbay,J.; Fonseca,K.; Charest,H.; Crowcroft,N.S.; Douville Fradet,M.; Bastien,N.; Li,Y.; Krajden,M.; Sabaiduc,S.; Petric,M.; Eshaghi,R.; Li,A.
EPI359272	HA	Canada	2011-Jan-05	A/Ontario/013/2011		Other Database Import	Skowronski,D.M.; Janjua,N.Z.; De Serres,G.; Winter,A.-L.; Dickenson,J.A.; Gardy,J.L.; Gubbay,J.; Fonseca,K.; Charest,H.; Crowcroft,N.S.; Douville Fradet,M.; Bastien,N.; Li,Y.; Krajden,M.; Sabaiduc,S.; Petric,M.; Eshaghi,R.; Li,A.
EPI359085	HA	United States	2012-Feb-02	A/Vermont/04/2012	Vermont Department of Health Laboratory	Centers for Disease Control and Prevention
EPI358041	HA	United States	2012-Jan-18	A/Maryland/02/2012	Maryland Department of Health and Mental Hygiene	Centers for Disease Control and Prevention
EPI356622	HA	United States	2012-Jan-04	A/Oregon/01/2012	Oregon Public Health Laboratory	Centers for Disease Control and Prevention
EPI355963	HA	United States	2012-Jan-10	A/Wyoming/01/2012	Wyoming Public Health Laboratory	Centers for Disease Control and Prevention
EPI353504	HA	United States	2012-Jan-11	A/Arkansas/01/2012	Arkansas Department of Health	Centers for Disease Control and Prevention
EPI353488	HA	United States	2012-Jan-10	A/Nevada/01/2012	Nevada State Health Laboratory	Centers for Disease Control and Prevention
EPI353480	HA	United States	2012-Jan-11	A/Washington/01/2012	Spokane Regional Health District	Centers for Disease Control and Prevention
EPI352197	HA	United States	2012-Jan-02	A/Wisconsin/01/2012	Wisconsin State Laboratory of Hygiene	Centers for Disease Control and Prevention
EPI347613	HA	United States	2010-Oct-26	A/Pennsylvania/14/2010	Pennsylvania Department of Health	Centers for Disease Control and Prevention
EPI347544	HA	United States	2011-Nov-06	A/Utah/12/2011	Utah Department of Health	Centers for Disease Control and Prevention
EPI346493	HA	United States	2011-Nov-21	A/West Virginia/06/2011	West Virginia Office of Laboratory Services	Centers for Disease Control and Prevention	Shu, B.; Garten, R.; Emery, S.; Balish, A.; Smith, C.; Barnes, J.; Lindstrom, S.; Klimov, A.; Cox, N.
EPI342704	HA	United States	2011-Nov-14	A/Iowa/09/2011	Iowa State Hygienic Laboratory	Centers for Disease Control and Prevention	Shu, B.; Garten, R.; Emery, S.; Balish, A.; Smith, C.; Barnes, J.; Lindstrom, S.; Klimov, A.; Cox, N.
EPI342279	HA	Guadeloupe	2010-Nov-30	A/Guadeloupe/201/2010	National Influenza Center French Guiana and French Indies	Centers for Disease Control and Prevention
EPI342158	HA	United States	2009-Jan-01	A/Tennessee/16/2009	Tennessee Department of Health Laboratory-Nashville	Centers for Disease Control and Prevention
EPI342146	HA	United States	2009-Jun-25	A/Oregon/15/2009	Oregon Public Health Laboratory	Centers for Disease Control and Prevention
EPI342143	HA	United States	2009-Jun-25	A/Oregon/15/2009	Oregon Public Health Laboratory	Centers for Disease Control and Prevention
EPI342125	HA	United States	2008-Oct-29	A/Colorado/04/2008	Colorado Department of Health Lab	Centers for Disease Control and Prevention
EPI342061	HA	United States	2007-Mar-06	A/Massachusetts/06/2007	Massachusetts Department of Public Health	Centers for Disease Control and Prevention
EPI340946	HA	United States	2011-Sep-23	A/South Dakota/03/2011	South Dakota Public Health Lab	Centers for Disease Control and Prevention
EPI340918	HA	United States	2011-Aug-25	A/Florida/24/2011	Florida Department of Health-Jacksonville	Centers for Disease Control and Prevention
EPI335923	HA	United States	2010-Dec-30	A/Iowa/19/2010	Iowa State Hygienic Laboratory	Centers for Disease Control and Prevention
EPI335893	HA	United States	2011-Aug-24	A/Florida/22/2011	Florida Department of Health-Jacksonville	Centers for Disease Control and Prevention
EPI335888	HA	United States	2011-Aug-05	A/Florida/20/2011	Florida Department of Health-Jacksonville	Centers for Disease Control and Prevention
EPI334630	HA	United States	2011-Jul-16	A/Maryland/17/2011	Maryland Department of Health and Mental Hygiene	Centers for Disease Control and Prevention
EPI326253	HA	United States	2010-Dec-06	A/Arizona/13/2010	U.S. Air Force School of Aerospace Medicine	Centers for Disease Control and Prevention
EPI325801	HA	Mexico	2010-Jan-26	A/Mexico City/WRAIR1752T/2010		Other Database Import	Houng,H.-S.H.; Zhou,Y.; Li,T.; Gong,H.; Lyons,A.; Kuschner,R.
EPI320405	HA	United States	2009-Apr-29	A/California/VRDL242/2009		Other Database Import	The NIAID Influenza Genome Sequencing Consortium
EPI320349	HA	United States	2011-Jan-28	A/California/NHRC0003/2011		Other Database Import	The NIAID Influenza Genome Sequencing Consortium
EPI319804	HA	United States	2011-Mar-07	A/Rhode Island/07/2011	Rhode Island Department of Health	Centers for Disease Control and Prevention
EPI319751	HA	United States	2011-Mar-02	A/Missouri/05/2011	Missouri Department. of Health & Senior Services	Centers for Disease Control and Prevention
EPI319711	HA	United States	2011-Feb-03	A/Maine/05/2011	Maine Health and Environmental Testing Laboratory	Centers for Disease Control and Prevention
EPI326251	HA	Anguilla	2011-Jan-24	A/Anguilla/273/2011	Caribbean Epidemiology Center	Centers for Disease Control and Prevention
EPI319632	HA	United States	2011-Apr-04	A/Alabama/03/2011	ADPH Bureau of Clinical Laboratories	Centers for Disease Control and Prevention
EPI319096	HA	United States	2005-Dec-05	A/California/NHRC0008/2005		Other Database Import	The NIAID Influenza Genome Sequencing Consortium
EPI319088	HA	United States	2005-Nov-15	A/California/NHRC0007/2005		Other Database Import	The NIAID Influenza Genome Sequencing Consortium
EPI319064	HA	United States	2005-Nov-02	A/California/NHRC0004/2005		Other Database Import	The NIAID Influenza Genome Sequencing Consortium
EPI318776	HA	United States	2003-Dec-16	A/California/NHRC0002/2003		Other Database Import	The NIAID Influenza Genome Sequencing Consortium
EPI318768	HA	United States	2003-Dec-19	A/California/NHRC0004/2003		Other Database Import	The NIAID Influenza Genome Sequencing Consortium
EPI318664	HA	United States	2002-Jan-22	A/Texas/NHRC0001/2002		Other Database Import	The NIAID Influenza Genome Sequencing Consortium
EPI318640	HA	United States	2006-Apr-05	A/Missouri/NHRC0001/2006		Other Database Import	The NIAID Influenza Genome Sequencing Consortium
EPI318624	HA	United States	2006-Mar-28	A/South Carolina/NHRC0001/2006		Other Database Import	The NIAID Influenza Genome Sequencing Consortium
EPI318544	HA	United States	2005-Jan-12	A/Missouri/NHRC0001/2005		Other Database Import	The NIAID Influenza Genome Sequencing Consortium
EPI318512	HA	United States	2003-Nov-13	A/South Carolina/NHRC0002/2003		Other Database Import	The NIAID Influenza Genome Sequencing Consortium
EPI319772	HA	United States	2011-Mar-01	A/New Hampshire/06/2011	New Hampshire Public Health Laboratories	Centers for Disease Control and Prevention
EPI316129	HA	United States	2011-Feb-25	A/Nebraska/09/2011	Nebraska Public Health Lab	Centers for Disease Control and Prevention
EPI316098	HA	United States	2011-Jan-09	A/Massachusetts/05/2011	Massachusetts Department of Public Health	Centers for Disease Control and Prevention
EPI319713	HA	United States	2011-Feb-07	A/Maryland/09/2011	Maryland Department of Health and Mental Hygiene	Centers for Disease Control and Prevention
EPI319696	HA	United States	2011-Feb-18	A/Iowa/02/2011	Iowa State Hygienic Laboratory	Centers for Disease Control and Prevention
EPI316075	HA	United States	2011-Mar-12	A/Indiana/06/2011	Indiana State Department of Health Laboratories	Centers for Disease Control and Prevention
EPI316054	HA	United States	2011-Jan-05	A/Idaho/02/2011	State of Idaho Bureau of Laboratories	Centers for Disease Control and Prevention
EPI315796	HA	Nicaragua	2010-Jun-10	A/Managua/1685.01/2010		Other Database Import	The NIAID Influenza Genome Sequencing Consortium
EPI315224	HA	Nicaragua	2010-Jun-01	A/Managua/1155.01/2010		Other Database Import	The NIAID Influenza Genome Sequencing Consortium
EPI315200	HA	Nicaragua	2010-May-28	A/Managua/5099.03/2010		Other Database Import	The NIAID Influenza Genome Sequencing Consortium
EPI312980	HA	United States	2010-Sep-13	A/Pennsylvania/40/2010	Pennsylvania Department of Health	Centers for Disease Control and Prevention
EPI309581	HA	United States	2011-Feb-10	A/Georgia/01/2011	Centers for Disease Control and Prevention	Centers for Disease Control and Prevention
EPI309563	HA	United States	2011-Jan-25	A/Delaware/02/2011	Delaware Public Health Lab	Centers for Disease Control and Prevention
EPI309514	HA	United States	2010-Dec-27	A/Virginia/05/2010	Virginia Division of Consolidated Laboratories	Centers for Disease Control and Prevention
EPI309446	HA	United States	2010-Dec-21	A/Illinois/05/2010	Illinois Department of Public Health-Chicago	Centers for Disease Control and Prevention
EPI309419	HA	United States	2011-Jan-20	A/Nebraska/05/2011	Nebraska Public Health Lab	Centers for Disease Control and Prevention
EPI309405	HA	Costa Rica	2010-Sep-22	A/Costa Rica/0096/2001	Naval Health Research Center	Centers for Disease Control and Prevention
EPI309391	HA	Mexico	2010-Nov-04	A/Mexico/7027/2010	Laboratorio de Virus Respiratorio	Centers for Disease Control and Prevention
EPI309362	HA	United States	2010-Dec-24	A/Illinois/01/2010	Illinois Department of Public Health-Chicago	Centers for Disease Control and Prevention
EPI306333	HA	United States	2009-May-23	A/New York/3644/2009		Other Database Import	The NIAID Influenza Genome Sequencing Consortium
EPI302313	HA	United States	2010-Dec-21	A/Vermont/02/2010	Vermont Department of Health Laboratory	Centers for Disease Control and Prevention
EPI302273	HA	United States	2010-Dec-28	A/Texas/21/2010	Texas Department of State Health Services-Laboratory Services	Centers for Disease Control and Prevention
EPI302252	HA	United States	2010-Dec-26	A/Montana/08/2010	Montana Public Health Laboratory	Centers for Disease Control and Prevention
EPI302246	HA	United States	2010-Dec-16	A/Wyoming/08/2010	Wyoming Public Health Laboratory	Centers for Disease Control and Prevention
EPI301740	HA	United States	2010-Nov-13	A/California/25/2010	California Department of Health Services	Centers for Disease Control and Prevention
EPI301737	HA	United States	2010-Nov-22	A/Arkansas/03/2010	Arkansas Department of Health	Centers for Disease Control and Prevention
EPI301731	HA	United States	2010-Nov-07	A/Alabama/10/2010	Alabama State Laboratory	Centers for Disease Control and Prevention
EPI301130	HA	United States	2010-Oct-28	A/Pennsylvania/22/2010	Pennsylvania Department of Health	Centers for Disease Control and Prevention
EPI301127	HA	United States	2010-Nov-03	A/Pennsylvania/37/2010	Pennsylvania Department of Health	Centers for Disease Control and Prevention
EPI301114	HA	United States	2010-Oct-07	A/Louisiana/04/2010	Louisiana Department of Health and Hospitals	Centers for Disease Control and Prevention
EPI301074	HA	United States	2010-Nov-14	A/New York/07/2010	Westchester County Department of Laboratories & Research	Centers for Disease Control and Prevention
EPI301024	HA	United States	2010-Oct-24	A/Montana/04/2010	Montana Public Health Laboratory	Centers for Disease Control and Prevention
EPI301007	HA	United States	2010-Oct-18	A/Kentucky/11/2010	Kentucky Division of Laboratory Services	Centers for Disease Control and Prevention
EPI295277	HA	United States	2010-Sep-01	A/Minnesota/10/2010	Minnesota Department of Health	Centers for Disease Control and Prevention
EPI295250	HA	United States	2010-Sep-23	A/Pennsylvania/15/2010	Pennsylvania Department of Health	Centers for Disease Control and Prevention
EPI295244	HA	United States	2010-Sep-23	A/Pennsylvania/15/2010	Pennsylvania Department of Health	Centers for Disease Control and Prevention
EPI295227	HA	Mexico	2010-Aug-31	A/Mexico/4674/2010	Laboratorio de Virus Respiratorio	Centers for Disease Control and Prevention
EPI295208	HA	Mexico	2010-Aug-27	A/Mexico/4391/2010	Laboratorio de Virus Respiratorio	Centers for Disease Control and Prevention
EPI295199	HA	Belize	2010-Jan-01	A/Belize/3715/2010		Centers for Disease Control and Prevention
EPI295181	HA	United States	2010-Nov-01	A/Florida/21/2010	Florida Department of Health-Jacksonville	Centers for Disease Control and Prevention
EPI295160	HA	United States	2010-Sep-18	A/Georgia/16/2010	Georgia Public Health Laboratory	Centers for Disease Control and Prevention
EPI295136	HA	El Salvador	2010-Aug-24	A/El Salvador/1318/2010	Contiguo a Hospital Rosales	Centers for Disease Control and Prevention
EPI295133	HA	El Salvador	2010-Aug-18	A/El Salvador/1212/2010	Contiguo a Hospital Rosales	Centers for Disease Control and Prevention
EPI291898	HA	United States	2010-Nov-02	A/Wisconsin/12/2010	Evanston Hospital and NorthShore University	Centers for Disease Control and Prevention
EPI291571	HA	United States	2010-Aug-20	A/Pennsylvania/09/2010	Pennsylvania Department of Health	Centers for Disease Control and Prevention
EPI285378	HA	Nicaragua	2010-Jun-08	A/Managua/410.02/2010		Other Database Import	The NIAID Influenza Genome Sequencing Consortium
EPI285258	HA	Nicaragua	2010-Jun-08	A/Managua/5871.02/2010		Other Database Import	The NIAID Influenza Genome Sequencing Consortium
EPI283631	HA	United States	2009-Jan-01	A/California/VRDL363/2009		Other Database Import	The NIAID Influenza Genome Sequencing Consortium
EPI279967	HA	United States	2010-Jul-27	A/Pennsylvania/08/2010	Pennsylvania Department of Health	Centers for Disease Control and Prevention
EPI279961	HA	United States	2010-Jul-28	A/Florida/11/2010	Florida Department of Health-Jacksonville	Centers for Disease Control and Prevention
EPI278755	HA	United States	2010-Jun-15	A/Hawaii/09/2010	State of Hawaii Department of Health	Centers for Disease Control and Prevention
EPI277082	HA	United States	2009-May-09	A/California/VRDL330/2009		Other Database Import	The NIAID Influenza Genome Sequencing Consortium
EPI274793	HA	United States	2009-Apr-29	A/California/VRDL393/2009		Other Database Import	The NIAID Influenza Genome Sequencing Consortium
EPI274649	HA	United States	2009-Apr-28	A/California/VRDL198/2009		Other Database Import	The NIAID Influenza Genome Sequencing Consortium
EPI274338	HA	United States	2009-May-06	A/California/VRDL319/2009		Other Database Import	The NIAID Influenza Genome Sequencing Consortium
EPI274018	HA	United States	2009-Apr-28	A/California/VRDL172/2009		Other Database Import	The NIAID Influenza Genome Sequencing Consortium
EPI273994	HA	United States	2009-Apr-29	A/California/VRDL168/2009		Other Database Import	The NIAID Influenza Genome Sequencing Consortium
EPI273530	HA	United States	2009-Apr-25	A/California/VRDL367/2009		Other Database Import	The NIAID Influenza Genome Sequencing Consortium
EPI273522	HA	United States	2009-Aug-11	A/California/VRDL362/2009		Other Database Import	The NIAID Influenza Genome Sequencing Consortium
EPI273442	HA	United States	2009-May-19	A/California/VRDL344/2009		Other Database Import	The NIAID Influenza Genome Sequencing Consortium
EPI270703	HA	United States	2009-Apr-28	A/California/VRDL156/2009		Other Database Import	The NIAID Influenza Genome Sequencing Consortium
EPI267078	HA	United States	2009-Apr-26	A/California/VRDL136/2009		Other Database Import	The NIAID Influenza Genome Sequencing Consortium
EPI243563	HA	Mexico	2009-Sep-15	A/Mexico/5270/2009	Laboratorio de Virus Respiratorio	Centers for Disease Control and Prevention
EPI232629	HA	United States	2009-Sep-30	A/Vermont/22/2009	Vermont Department of Health Laboratory	Centers for Disease Control and Prevention
EPI232611	HA	United States	2009-Jan-01	A/Tennessee/15/2009		Centers for Disease Control and Prevention
EPI232574	HA	United States	2009-Sep-25	A/Nebraska/21/2009	Nebraska Public Health Lab	Centers for Disease Control and Prevention
EPI224754	HA	United States	2006-Jan-01	A/human/Ohio/2006		Other Database Import	Yassine,H.M.; Lee,C.W.; Suarez,D.L.; Saif,Y.M.
EPI219830	HA	United States	2008-Mar-11	A/Boston/78/2008		Other Database Import	The NIAID Influenza Genome Sequencing Consortium
EPI219486	HA	United States	2008-Mar-03	A/Boston/10/2008		Other Database Import	The NIAID Influenza Genome Sequencing Consortium
EPI217655	HA	United States	2009-Apr-28	A/New York/3006/2009		Other Database Import	The NIAID Influenza Genome Sequencing Consortium
EPI211352	HA	Honduras	2009-Jul-07	A/Honduras/2445/2009	Laboratorio Nacional de Virologia	Centers for Disease Control and Prevention
EPI211293	HA	United States	2009-May-09	A/Kansas/07/2009	Kansas Department of Health and Environment	Centers for Disease Control and Prevention
EPI193930	HA	United States	2009-Mar-09	A/South Carolina/14/2009	U.S. Air Force School of Aerospace Medicine	Centers for Disease Control and Prevention
EPI185949	HA	Trinidad and Tobago	2009-Jan-01	A/Trinidad/2940/2009		Centers for Disease Control and Prevention
EPI185900	HA	United States	2009-Jan-27	A/New Mexico/03/2009	New Mexico Department of Health	Centers for Disease Control and Prevention
EPI185899	HA	United States	2009-Feb-28	A/New Hampshire/04/2009	New Hampshire Public Health Laboratories	Centers for Disease Control and Prevention
EPI185877	HA	United States	2009-Jan-20	A/Maryland/02/2009	Maryland Department of Health and Mental Hygiene	Centers for Disease Control and Prevention
EPI185875	HA	United States	2009-Jan-01	A/Kentucky/02/2009		Centers for Disease Control and Prevention
EPI185715	HA	Canada	2009-Mar-03	A/Quebec/RV1069/2009	National Microbiology Laboratory, Health Canada	Centers for Disease Control and Prevention
EPI185712	HA	Canada	2009-Feb-11	A/Quebec/RV0899/2009	National Microbiology Laboratory, Health Canada	Centers for Disease Control and Prevention
EPI182185	HA	United States	2008-Mar-12	A/Florida/UR07-0154/2008		Other Database Import
EPI178206	HA	United States	2008-Feb-14	A/Mississippi/UR07-0024/2008		Other Database Import
EPI176975	HA	United States	2008-Feb-18	A/Mississippi/UR07-0042/2008		Other Database Import
EPI176711	HA	United States	2008-Feb-21	A/California/UR07-0076/2008		Other Database Import
EPI175295	HA	United States	2008-Dec-26	A/Texas/39/2008		Centers for Disease Control and Prevention
EPI175063	HA	United States	2008-Feb-19	A/California/UR07-0063/2008		Other Database Import
EPI175055	HA	United States	2008-Feb-14	A/Ohio/UR07-0023/2008		Other Database Import
EPI174058	HA	United States	2008-Feb-28	A/Kansas/UR07-0110/2008		Other Database Import
EPI173994	HA	United States	2008-Feb-18	A/Kentucky/UR07-0041/2008		Other Database Import
EPI173977	HA	United States	2008-Feb-18	A/Ohio/UR07-0031/2008		Other Database Import
EPI172444	HA	United States	2008-Dec-09	A/Montana/02/2008		Centers for Disease Control and Prevention
EPI172430	HA	United States	2008-Nov-10	A/Hawaii/47/2008		Centers for Disease Control and Prevention
EPI171332	HA	United States	2008-Feb-25	A/New York/UR07-0080/2008		Other Database Import
EPI169252	HA	United States	2008-Sep-20	A/New York/33/2008		Centers for Disease Control and Prevention
EPI168631	HA	United States	2008-Aug-05	A/Texas/13/2008		Centers for Disease Control and Prevention
EPI168565	HA	United States	2008-Feb-19	A/Illinois/14/2008		Centers for Disease Control and Prevention
EPI165649	HA	United States	2008-Feb-20	A/Pennsylvania/PIT43/2008		Other Database Import
EPI165625	HA	United States	2008-Jan-25	A/Pennsylvania/PIT20/2008		Other Database Import
EPI165617	HA	United States	2008-Jan-10	A/Pennsylvania/PIT12/2008		Other Database Import
EPI163229	HA	Honduras	2007-Nov-18	A/Honduras/1038/2007		Centers for Disease Control and Prevention
EPI159857	HA	United States	2008-Apr-21	A/New York/09/2008		Centers for Disease Control and Prevention
EPI157664	HA	Honduras	2007-Oct-05	A/Honduras/6374/2007		Centers for Disease Control and Prevention
EPI162066	HA	Honduras	2007-Oct-05	A/Honduras/6374/2007		Centers for Disease Control and Prevention
EPI157551	HA	Costa Rica	2007-May-25	A/Costa Rica/4082/2007		Centers for Disease Control and Prevention
EPI161990	HA	Costa Rica	2007-May-25	A/Costa Rica/4082/2007		Centers for Disease Control and Prevention
EPI58372	HA	United States	2005-Jan-10	A/New York/913/2005		Other Database Import
EPI57384	HA	United States	2006-Mar-01	A/New York/933/2006		Other Database Import
EPI57327	HA	United States	2006-Feb-28	A/New York/928/2006		Other Database Import
EPI55370	HA	United States	2004-Dec-27	A/New York/908/2004		Other Database Import
EPI156174	HA	United States	2008-Feb-13	A/New York/06/2008		Centers for Disease Control and Prevention
EPI155439	HA	Canada	2007-Jan-29	A/Canada/281/2007		Centers for Disease Control and Prevention
EPI155203	HA	Honduras	2006-Oct-01	A/Honduras/1922/2006		Centers for Disease Control and Prevention
EPI159839	HA	United States	2008-Jan-22	A/Nebraska/02/2008	The Nebraska Medical Center	Centers for Disease Control and Prevention
EPI154050	HA	Nicaragua	2007-Jun-27	A/Managua/32/2007		Other Database Import
EPI152552	HA	United States	2008-Feb-04	A/Wisconsin/07/2008		Centers for Disease Control and Prevention
EPI138780	HA	United States	2008-Jan-04	A/Arkansas/02/2008		Centers for Disease Control and Prevention
EPI134579	HA	United States	2007-Apr-22	A/Hawaii/13/2007		Centers for Disease Control and Prevention
EPI134597	HA	United States	2007-Jan-01	A/Kentucky/01/2007		Centers for Disease Control and Prevention
EPI134575	HA	United States	2007-Jul-25	A/New Jersey/14/2007		Centers for Disease Control and Prevention
EPI134088	HA	United States	2007-Dec-13	A/Virginia/04/2007		Centers for Disease Control and Prevention
EPI134072	HA	United States	2007-Nov-14	A/Florida/11/2007		Centers for Disease Control and Prevention
EPI134060	HA	United States	2007-Dec-09	A/Texas/83/2007		Centers for Disease Control and Prevention
EPI133846	HA	United States	2007-Oct-13	A/Texas/37/2007		Centers for Disease Control and Prevention
EPI133824	HA	United States	2007-Aug-08	A/Georgia/06/2007		Centers for Disease Control and Prevention
EPI125953	HA	United States	2007-Mar-26	A/Minnesota/16/2007		Centers for Disease Control and Prevention
EPI125943	HA	United States	2007-May-31	A/Texas/11/2007		Centers for Disease Control and Prevention
EPI125933	HA	United States	2007-Mar-04	A/Washington/20/2007		Centers for Disease Control and Prevention
EPI125929	HA	United States	2007-May-14	A/Idaho/10/2007		Centers for Disease Control and Prevention
EPI125743	HA	United States	2007-Jan-01	A/Idaho/03/2007		Centers for Disease Control and Prevention
EPI123249	HA	United States	2006-Dec-28	A/Hawaii/06/2006		Centers for Disease Control and Prevention
EPI123299	HA	United States	2007-Jan-09	A/Florida/01/2007		Centers for Disease Control and Prevention
EPI95402	HA	United States	2004-Sep-27	A/New York/472/2004		Other Database Import
EPI92131	HA	United States	1998-Feb-02	A/New York/506/1998		Other Database Import
EPI91732	HA	United States	1998-Feb-17	A/New York/543/1998		Other Database Import
EPI91542	HA	United States	1997-Dec-31	A/New York/524/1997		Other Database Import
EPI90934	HA	United States	1997-Dec-24	A/New York/513/1997		Other Database Import
EPI90649	HA	United States	2005-Feb-02	A/New York/243/2005		Other Database Import
EPI90480	HA	United States	2005-Feb-02	A/New York/461/2005		Other Database Import
EPI83514	HA	United States	2002-Jan-22	A/New York/411/2002		Other Database Import
EPI83305	HA	United States	1990-Jan-01	A/Memphis/1/90		Other Database Import
EPI83267	HA	United States	2005-Jan-18	A/New York/376/2005		Other Database Import
EPI79920	HA	United States	2005-Feb-22	A/New York/373/2005		Other Database Import
EPI79369	HA	United States	2004-Dec-09	A/New York/371/2004		Other Database Import
EPI79160	HA	United States	2002-Jan-04	A/New York/275/2002		Other Database Import
EPI78875	HA	United States	2005-Feb-02	A/New York/361/2005		Other Database Import
EPI78837	HA	United States	1999-Feb-17	A/New York/332/1999		Other Database Import
EPI78818	HA	United States	1999-Jan-28	A/New York/331/1999		Other Database Import
EPI78400	HA	United States	1999-Mar-01	A/New York/311/1999		Other Database Import
EPI78362	HA	United States	1999-Feb-17	A/New York/290/1999		Other Database Import
EPI78305	HA	United States	1999-Feb-11	A/New York/282/1999		Other Database Import
EPI75523	HA	United States	2007-Mar-12	A/Virginia/UR06-0580/2007		Other Database Import
EPI73758	HA	United States	2007-Feb-13	A/Oregon/UR06-0272/2007		Other Database Import
EPI71554	HA	United States	2007-Mar-13	A/California/UR06-0589/2007		Other Database Import
EPI71440	HA	United States	2007-Jan-08	A/Colorado/UR06-0023/2007		Other Database Import
EPI70963	HA	United States	2007-Feb-27	A/Colorado/UR06-0453/2007		Other Database Import
EPI70431	HA	United States	2007-Mar-01	A/Illinois/UR06-0478/2007		Other Database Import
EPI61934	HA	United States	1968-Jan-01	A/Albany/6/1968		Other Database Import
EPI59683	HA	United States	1977-Jan-01	A/Albany/4/1977		Other Database Import
EPI59645	HA	United States	1970-Jan-01	A/Albany/2/1970		Other Database Import
EPI56866	HA	United States	1968-Jan-01	A/Albany/11/1968		Other Database Import
EPI55161	HA	United States	2004-Dec-27	A/New York/905/2004		Other Database Import
EPI54487	HA	United States	1999-Feb-02	A/New York/248/1999		Other Database Import
EPI54411	HA	United States	1999-Mar-08	A/New York/284/1999		Other Database Import
EPI54183	HA	United States	2003-Apr-22	A/New York/216/2003		Other Database Import
EPI53555	HA	United States	2003-Oct-31	A/New York/9/2003		Other Database Import
EPI53517	HA	United States	1999-Dec-27	A/New York/164/1999		Other Database Import
EPI53365	HA	United States	2003-Dec-16	A/New York/56/2003		Other Database Import
EPI53258	HA	United States	2003-Apr-05	A/New York/202/2003		Other Database Import
EPI53125	HA	United States	2002-Feb-04	A/New York/101/2002		Other Database Import
EPI52814	HA	United States	2003-Dec-29	A/New York/67/2003		Other Database Import
EPI52624	HA	United States	2004-Jan-06	A/New York/5/2004		Other Database Import
EPI52435	HA	United States	1999-Dec-24	A/New York/166/1999		Other Database Import
EPI52397	HA	United States	2002-Feb-01	A/New York/117/2002		Other Database Import
EPI46402	HA	United States	1993-Mar-11	A/New York/800/1993		Other Database Import
EPI40391	HA	United States	1994-Jan-19	A/New York/717/1994		Other Database Import
EPI39061	HA	United States	1994-Dec-12	A/New York/688/1994		Other Database Import
EPI38303	HA	United States	1994-Mar-03	A/New York/741/1994		Other Database Import
EPI38284	HA	United States	1994-Jan-15	A/New York/740/1994		Other Database Import
EPI38170	HA	United States	1994-Jan-27	A/New York/724/1994		Other Database Import
EPI38037	HA	United States	1995-Jan-20	A/New York/673/1995		Other Database Import
EPI37258	HA	United States	1994-Feb-21	A/New York/746/1994		Other Database Import
EPI37201	HA	United States	1994-Feb-09	A/New York/710/1994		Other Database Import
EPI37163	HA	United States	1994-Jan-31	A/New York/705/1994		Other Database Import
EPI37106	HA	United States	1995-Jan-20	A/New York/678/1995		Other Database Import
EPI37087	HA	United States	1995-Feb-18	A/New York/668/1995		Other Database Import
EPI37011	HA	United States	1994-Dec-20	A/New York/663/1994		Other Database Import
EPI36403	HA	United States	1996-Dec-17	A/New York/598/1996		Other Database Import
EPI36346	HA	United States	1993-Feb-23	A/New York/764/1993		Other Database Import
EPI35738	HA	United States	1994-Feb-09	A/New York/726/1994		Other Database Import
EPI35681	HA	United States	1994-Jan-20	A/New York/719/1994		Other Database Import
EPI34750	HA	United States	1994-Dec-08	A/New York/659/1994		Other Database Import
EPI34636	HA	United States	1996-Jan-22	A/New York/636/1996		Other Database Import	Ghedin,E.; Miller,N.; Zaborsky,J.; Feldblyum,T.; Subbu,V.; Shumway,M.; Sitz,J.; Kosack,D.; Koo,H.; Salzberg,S.L.; Griesemer,S.; St. George,K.; Bennett,R.; Taylor,J.; Bao,Y.; Sanders,R.; Dernovoy,D.; Kiryutin,B.; Lipman,D.J.; Tatusova,T.
EPI34541	HA	United States	1996-Dec-18	A/New York/571/1996		Other Database Import
EPI34427	HA	United States	1995-Jan-24	A/New York/703/1995		Other Database Import
EPI32976	HA	United States	1995-Dec-08	A/New York/634/1995		Other Database Import
EPI32691	HA	United States	1996-Dec-22	A/New York/561/1996		Other Database Import
EPI30108	HA	United States	1997-Jan-02	A/New York/579/1997		Other Database Import
EPI30051	HA	United States	1996-Dec-12	A/New York/570/1996		Other Database Import
EPI29975	HA	United States	1997-Jan-06	A/New York/560/1997		Other Database Import	Ghedin,E.; Miller,N.; Zaborsky,J.; Feldblyum,T.; Subbu,V.; Shumway,M.; Sitz,J.; Kosack,D.; Koo,H.; Salzberg,S.L.; Griesemer,S.; St. George,K.; Bennett,R.; Taylor,J.; Bao,Y.; Sanders,R.; Dernovoy,D.; Kiryutin,B.; Lipman,D.J.; Tatusova,T.
EPI28778	HA	United States	1998-Feb-28	A/New York/529/1998		Other Database Import
EPI28517	HA	United States	2000-Feb-02	A/New York/173/2000		Other Database Import
EPI28498	HA	United States	1999-Dec-26	A/New York/172/1999		Other Database Import
EPI28327	HA	United States	2000-Jan-24	A/New York/154/2000		Other Database Import
EPI28099	HA	United States	2003-Oct-31	A/New York/11/2003		Other Database Import
EPI27966	HA	United States	1999-Nov-29	A/New York/149/1999		Other Database Import
EPI27795	HA	United States	2001-Dec-31	A/New York/85/2001		Other Database Import
EPI27548	HA	United States	2002-Mar-01	A/New York/86/2002		Other Database Import
EPI26902	HA	United States	2003-Nov-19	A/New York/28/2003		Other Database Import
EPI686318	HA	United States	2015-Nov-26	A/Alaska/266/2015	Alaska State Virology Lab	Centers for Disease Control and Prevention
EPI686310	HA	United States	2015-Nov-28	A/California/113/2015	California Department of Health Services	Centers for Disease Control and Prevention
EPI686135	HA	United States	2015-Oct-08	A/Idaho/26/2015	State of Idaho Bureau of Laboratories	Centers for Disease Control and Prevention
EPI686008	HA	United States	2015-Oct-22	A/Pennsylvania/40/2015	Pennsylvania Department of Health	Centers for Disease Control and Prevention
EPI684195	HA	United States	2015-Sep-10	A/Iowa/41/2015	Iowa State Hygienic Laboratory	Centers for Disease Control and Prevention
EPI684117	HA	United States	2015-Sep-17	A/Ohio/28/2015	Ohio Department of Health Laboratories	Centers for Disease Control and Prevention
EPI684077	HA	United States	2015-Sep-17	A/Wisconsin/82/2015	Wisconsin State Laboratory of Hygiene	Centers for Disease Control and Prevention
EPI683989	HA	United States	2015-Sep-15	A/Florida/69/2015	Florida Department of Health-Jacksonville	Centers for Disease Control and Prevention
EPI683949	HA	United States	2015-Sep-14	A/New Hampshire/40/2015	New Hampshire Public Health Laboratories	Centers for Disease Control and Prevention
EPI683941	HA	United States	2015-Sep-09	A/New Hampshire/39/2015	New Hampshire Public Health Laboratories	Centers for Disease Control and Prevention
EPI683830	HA	United States	2015-Aug-31	A/Indiana/17/2015	Indiana State Department of Health Laboratories	Centers for Disease Control and Prevention
EPI683403	HA	United States	2015-Jul-24	A/Alaska/154/2015	Alaska State Virology Lab	Centers for Disease Control and Prevention
EPI683356	HA	United States	2015-Jul-21	A/Alaska/151/2015	Alaska State Virology Lab	Centers for Disease Control and Prevention
EPI680225	HA	United States	2015-Sep-12	A/Michigan/53/2015	Michigan Department of Community Health	Centers for Disease Control and Prevention
EPI680169	HA	United States	2015-Aug-14	A/Alaska/190/2015	Alaska State Virology Lab	Centers for Disease Control and Prevention
EPI680069	HA	United States	2015-Nov-22	A/Colorado/23/2015	Colorado Department of Health Lab	Centers for Disease Control and Prevention
EPI679989	HA	United States	2015-Aug-21	A/Alaska/177/2015	Alaska State Virology Lab	Centers for Disease Control and Prevention
EPI679952	HA	United States	2015-Aug-25	A/Alaska/171/2015	Alaska State Virology Lab	Centers for Disease Control and Prevention
EPI679734	HA	Puerto Rico	2015-Aug-10	A/Puerto Rico/26/2015	Puerto Rico Department of Health	Centers for Disease Control and Prevention
EPI679718	HA	Puerto Rico	2015-Sep-12	A/Puerto Rico/24/2015	Puerto Rico Department of Health	Centers for Disease Control and Prevention
EPI679430	HA	United States	2015-Oct-21	A/California/96/2015	California Department of Health Services	Centers for Disease Control and Prevention
EPI677610	HA	United States	2015-Nov-09	A/Washington/58/2015	Washington State Public Health Laboratory	Centers for Disease Control and Prevention
EPI677602	HA	United States	2015-Nov-09	A/Washington/58/2015	Washington State Public Health Laboratory	Centers for Disease Control and Prevention
EPI677598	HA	United States	2015-Nov-07	A/Washington/57/2015	Washington State Public Health Laboratory	Centers for Disease Control and Prevention
EPI677558	HA	United States	2015-Oct-20	A/California/93/2015	California Department of Health Services	Centers for Disease Control and Prevention
EPI677393	HA	United States	2015-Oct-17	A/Washington/53/2015	Washington State Public Health Laboratory	Centers for Disease Control and Prevention
EPI677178	HA	United States	2015-Sep-16	A/Alaska/235/2015	Alaska State Virology Lab	Centers for Disease Control and Prevention
EPI677150	HA	United States	2015-Sep-15	A/Alaska/231/2015	Alaska State Virology Lab	Centers for Disease Control and Prevention
EPI677073	HA	United States	2015-Sep-04	A/Alaska/220/2015	Alaska State Virology Lab	Centers for Disease Control and Prevention
EPI677049	HA	United States	2015-Sep-07	A/Alaska/217/2015	Alaska State Virology Lab	Centers for Disease Control and Prevention
EPI676993	HA	United States	2015-Oct-22	A/Iowa/45/2015	Iowa State Hygienic Laboratory	Centers for Disease Control and Prevention
EPI676969	HA	United States	2015-Oct-21	A/Iowa/44/2015	Iowa State Hygienic Laboratory	Centers for Disease Control and Prevention
EPI676873	HA	United States	2015-Sep-20	A/Arizona/15/2015	South Carolina Department of Health	Centers for Disease Control and Prevention
EPI676804	HA	United States	2015-Aug-31	A/Alaska/214/2015	Alaska State Virology Lab	Centers for Disease Control and Prevention
EPI676774	HA	United States	2015-Sep-07	A/Alaska/210/2015	Alaska State Virology Lab	Centers for Disease Control and Prevention
EPI676550	HA	Canada	2015-Sep-18	A/Alberta/RV2362/2015	National Microbiology Laboratory, Health Canada	Centers for Disease Control and Prevention
EPI675278	HA	Canada	2015-Sep-11	A/British Columbia/RV2357/2015	National Microbiology Laboratory, Health Canada	Centers for Disease Control and Prevention
EPI675192	HA	United States	2015-Sep-29	A/Michigan/62/2015	Michigan Department of Community Health	Centers for Disease Control and Prevention
EPI675083	HA	United States	2014-Dec-29	A/Virginia/51/2014	Virginia Division of Consolidated Laboratories	Centers for Disease Control and Prevention
EPI674126	HA	United States	2013-Jan-26	A/Connecticut/Flu166/2013		Other Database Import	Zhao,J.; Liu,J.; Vemula,S.V.; Lin,C.; Tan,J.; Ragupathy,V.; Wang,X.; Mbondji,C.; Ye,Z.; Landry,M.; Hewlett,I.
EPI674100	HA	United States	2013-Jan-29	A/Connecticut/Flu140/2013		Other Database Import	Zhao,J.; Liu,J.; Vemula,S.V.; Lin,C.; Tan,J.; Ragupathy,V.; Wang,X.; Mbondji,C.; Ye,Z.; Landry,M.; Hewlett,I.
EPI674093	HA	United States	2013-Jan-03	A/Connecticut/Flu099/2013		Other Database Import	Zhao,J.; Liu,J.; Vemula,S.V.; Lin,C.; Tan,J.; Ragupathy,V.; Wang,X.; Mbondji,C.; Ye,Z.; Landry,M.; Hewlett,I.
EPI674114	HA	United States	2013-Jan-01	A/Connecticut/Flu090/2013		Other Database Import	Zhao,J.; Liu,J.; Vemula,S.V.; Lin,C.; Tan,J.; Ragupathy,V.; Wang,X.; Mbondji,C.; Ye,Z.; Landry,M.; Hewlett,I.
EPI674112	HA	United States	2012-Dec-29	A/Connecticut/Flu074/2012		Other Database Import	Zhao,J.; Liu,J.; Vemula,S.V.; Lin,C.; Tan,J.; Ragupathy,V.; Wang,X.; Mbondji,C.; Ye,Z.; Landry,M.; Hewlett,I.
EPI674105	HA	United States	2013-Jan-31	A/Connecticut/Flu178/2013		Other Database Import	Zhao,J.; Liu,J.; Vemula,S.V.; Lin,C.; Tan,J.; Ragupathy,V.; Wang,X.; Mbondji,C.; Ye,Z.; Landry,M.; Hewlett,I.
EPI674090	HA	United States	2012-Dec-30	A/Connecticut/Flu075/2012		Other Database Import	Zhao,J.; Liu,J.; Vemula,S.V.; Lin,C.; Tan,J.; Ragupathy,V.; Wang,X.; Mbondji,C.; Ye,Z.; Landry,M.; Hewlett,I.
EPI673869	HA	United States	2015-Oct-05	A/Hawaii/67/2015	State of Hawaii Department of Health	Centers for Disease Control and Prevention
EPI673808	HA	United States	2015-Oct-16	A/Wisconsin/85/2015	Wisconsin State Laboratory of Hygiene	Centers for Disease Control and Prevention
EPI673716	HA	United States	2015-Oct-17	A/Iowa/51/2015	Iowa State Hygienic Laboratory	Centers for Disease Control and Prevention
EPI673686	HA	Guatemala	2015-Apr-16	A/Guatemala/363/2015	Laboratorio Nacional De Salud Guatemala	Centers for Disease Control and Prevention
EPI673615	HA	United States	2015-Oct-01	A/California/91/2015	California Department of Health Services	Centers for Disease Control and Prevention
EPI673020	HA	United States	2015-Jan-01	A/Alaska/x254/2015	Victorian Infectious Diseases Reference Laboratory	Centers for Disease Control and Prevention
EPI671942	HA	United States	2015-Mar-26	A/New York/4817/2015		Other Database Import	Gruner,W.E.; Jones,S.L.; Sinclair,L.E.; Sarria,S.H.; Bisaha,S.A.; Canas,L.C.; Baker,J.A.; Couch,M.R.; Garrett,C.M.; Powell,M.L.; Hanson,J.F.; Yohannes,R.A.; DeMarcus,L.S.; Smith,J.P.; Fumia,K.F.; Federinko,S.P.; Macias,E.A.; Olsen,E.T.; Sjoberg,P.A.
EPI671913	HA	United States	2015-Jan-29	A/Washington/4788/2015		Other Database Import	Gruner,W.E.; Jones,S.L.; Sinclair,L.E.; Sarria,S.H.; Bisaha,S.A.; Canas,L.C.; Baker,J.A.; Couch,M.R.; Garrett,C.M.; Powell,M.L.; Hanson,J.F.; Yohannes,R.A.; DeMarcus,L.S.; Smith,J.P.; Fumia,K.F.; Federinko,S.P.; Macias,E.A.; Olsen,E.T.; Sjoberg,P.A.
EPI671893	HA	United States	2015-Feb-11	A/Louisiana/4768/2015		Other Database Import	Gruner,W.E.; Jones,S.L.; Sinclair,L.E.; Sarria,S.H.; Bisaha,S.A.; Canas,L.C.; Baker,J.A.; Couch,M.R.; Garrett,C.M.; Powell,M.L.; Hanson,J.F.; Yohannes,R.A.; DeMarcus,L.S.; Smith,J.P.; Fumia,K.F.; Federinko,S.P.; Macias,E.A.; Olsen,E.T.; Sjoberg,P.A.
EPI671867	HA	United States	2015-Feb-11	A/District of Columbia/4742/2015		Other Database Import	Gruner,W.E.; Jones,S.L.; Sinclair,L.E.; Sarria,S.H.; Bisaha,S.A.; Canas,L.C.; Baker,J.A.; Couch,M.R.; Garrett,C.M.; Powell,M.L.; Hanson,J.F.; Yohannes,R.A.; DeMarcus,L.S.; Smith,J.P.; Fumia,K.F.; Federinko,S.P.; Macias,E.A.; Olsen,E.T.; Sjoberg,P.A.
EPI671281	HA	United States	2015-Aug-19	A/Vermont/08/2015	Vermont Department of Health Laboratory	Centers for Disease Control and Prevention
EPI671258	HA	United States	2015-Sep-30	A/Massachusetts/27/2015	Massachusetts Department of Public Health	Centers for Disease Control and Prevention
EPI671182	HA	United States	2015-Sep-07	A/Washington/44/2015	Washington State Public Health Laboratory	Centers for Disease Control and Prevention
EPI671174	HA	United States	2015-Aug-31	A/Washington/43/2015	Washington State Public Health Laboratory	Centers for Disease Control and Prevention
EPI671158	HA	United States	2015-Aug-31	A/Washington/41/2015	Washington State Public Health Laboratory	Centers for Disease Control and Prevention
EPI671110	HA	United States	2015-Oct-12	A/Oregon/24/2015	Oregon Public Health Laboratory	Centers for Disease Control and Prevention
EPI670974	HA	United States	2015-Sep-28	A/North Carolina/32/2015	North Carolina State Laboratory of Public Health	Centers for Disease Control and Prevention
EPI670723	HA	Guatemala	2015-Mar-23	A/Guatemala/8802/2015	Laboratorio Nacional De Salud Guatemala	Centers for Disease Control and Prevention
EPI670507	HA	United States	2015-Jul-04	A/Alaska/101/2015	Alaska State Virology Lab	Centers for Disease Control and Prevention
EPI670483	HA	United States	2015-Jul-03	A/Alaska/98/2015	Alaska State Virology Lab	Centers for Disease Control and Prevention
EPI670475	HA	United States	2015-Jul-02	A/Alaska/97/2015	Alaska State Virology Lab	Centers for Disease Control and Prevention
EPI669726	HA	United States	2014-Dec-29	A/Virginia/51/2014	Virginia Division of Consolidated Laboratories	Centers for Disease Control and Prevention
EPI669191	HA	United States	2015-Jun-24	A/California/NHRC_27324/2015		Other Database Import	Sitz,C.R.; Thammavong,H.L.; Balansay-Ames,M.S.; Hawksworth,A.W.; Myers,C.A.; Brice,G.T.
EPI668231	HA	United States	2015-Sep-19	A/Montana/25/2015	Montana Public Health Laboratory	Centers for Disease Control and Prevention
EPI667988	HA	United States	2015-Aug-09	A/Florida/60/2015	Florida Department of Health-Tampa	Centers for Disease Control and Prevention
EPI667856	HA	Puerto Rico	2015-Jul-07	A/Puerto Rico/03/2015	Puerto Rico Department of Health	Centers for Disease Control and Prevention
EPI663254	HA	United States	2015-Jan-12	A/Wyoming/4730/2015		Other Database Import	Gruner,W.E.; Jones,S.L.; Sinclair,L.E.; Sarria,S.H.; Bisaha,S.A.; Canas,L.C.; Baker,J.A.; Couch,M.R.; Garrett,C.M.; Powell,M.L.; Hanson,J.F.; Yohannes,R.A.; DeMarcus,L.S.; Smith,J.P.; Fumia,K.F.; Federinko,S.P.; Macias,E.A.; Olsen,E.T.; Sjoberg,P.A.
EPI663232	HA	United States	2015-Jan-23	A/South Dakota/4708/2015		Other Database Import	Gruner,W.E.; Jones,S.L.; Sinclair,L.E.; Sarria,S.H.; Bisaha,S.A.; Canas,L.C.; Baker,J.A.; Couch,M.R.; Garrett,C.M.; Powell,M.L.; Hanson,J.F.; Yohannes,R.A.; DeMarcus,L.S.; Smith,J.P.; Fumia,K.F.; Federinko,S.P.; Macias,E.A.; Olsen,E.T.; Sjoberg,P.A.
EPI663204	HA	United States	2014-Dec-24	A/New York/4680/2014		Other Database Import	Gruner,W.E.; Jones,S.L.; Sinclair,L.E.; Sarria,S.H.; Bisaha,S.A.; Canas,L.C.; Baker,J.A.; Couch,M.R.; Garrett,C.M.; Powell,M.L.; Hanson,J.F.; Yohannes,R.A.; DeMarcus,L.S.; Smith,J.P.; Fumia,K.F.; Federinko,S.P.; Macias,E.A.; Olsen,E.T.; Sjoberg,P.A.
EPI663154	HA	United States	2015-Jan-23	A/Georgia/4630/2015		Other Database Import	Gruner,W.E.; Jones,S.L.; Sinclair,L.E.; Sarria,S.H.; Bisaha,S.A.; Canas,L.C.; Baker,J.A.; Couch,M.R.; Garrett,C.M.; Powell,M.L.; Hanson,J.F.; Yohannes,R.A.; DeMarcus,L.S.; Smith,J.P.; Fumia,K.F.; Federinko,S.P.; Macias,E.A.; Olsen,E.T.; Sjoberg,P.A.
EPI663140	HA	United States	2015-Jan-21	A/Colorado/4616/2015		Other Database Import	Gruner,W.E.; Jones,S.L.; Sinclair,L.E.; Sarria,S.H.; Bisaha,S.A.; Canas,L.C.; Baker,J.A.; Couch,M.R.; Garrett,C.M.; Powell,M.L.; Hanson,J.F.; Yohannes,R.A.; DeMarcus,L.S.; Smith,J.P.; Fumia,K.F.; Federinko,S.P.; Macias,E.A.; Olsen,E.T.; Sjoberg,P.A.
EPI663117	HA	United States	2015-Jan-12	A/Wyoming/4593/2015		Other Database Import	Gruner,W.E.; Jones,S.L.; Sinclair,L.E.; Sarria,S.H.; Bisaha,S.A.; Canas,L.C.; Baker,J.A.; Couch,M.R.; Garrett,C.M.; Powell,M.L.; Hanson,J.F.; Yohannes,R.A.; DeMarcus,L.S.; Smith,J.P.; Fumia,K.F.; Federinko,S.P.; Macias,E.A.; Olsen,E.T.; Sjoberg,P.A.
EPI663107	HA	United States	2015-Jan-15	A/Washington/4583/2015		Other Database Import	Gruner,W.E.; Jones,S.L.; Sinclair,L.E.; Sarria,S.H.; Bisaha,S.A.; Canas,L.C.; Baker,J.A.; Couch,M.R.; Garrett,C.M.; Powell,M.L.; Hanson,J.F.; Yohannes,R.A.; DeMarcus,L.S.; Smith,J.P.; Fumia,K.F.; Federinko,S.P.; Macias,E.A.; Olsen,E.T.; Sjoberg,P.A.
EPI663099	HA	United States	2015-Jan-07	A/Washington/4575/2015		Other Database Import	Gruner,W.E.; Jones,S.L.; Sinclair,L.E.; Sarria,S.H.; Bisaha,S.A.; Canas,L.C.; Baker,J.A.; Couch,M.R.; Garrett,C.M.; Powell,M.L.; Hanson,J.F.; Yohannes,R.A.; DeMarcus,L.S.; Smith,J.P.; Fumia,K.F.; Federinko,S.P.; Macias,E.A.; Olsen,E.T.; Sjoberg,P.A.
EPI663098	HA	United States	2015-Jan-17	A/Washington/4574/2015		Other Database Import	Gruner,W.E.; Jones,S.L.; Sinclair,L.E.; Sarria,S.H.; Bisaha,S.A.; Canas,L.C.; Baker,J.A.; Couch,M.R.; Garrett,C.M.; Powell,M.L.; Hanson,J.F.; Yohannes,R.A.; DeMarcus,L.S.; Smith,J.P.; Fumia,K.F.; Federinko,S.P.; Macias,E.A.; Olsen,E.T.; Sjoberg,P.A.
EPI663097	HA	United States	2015-Jan-16	A/Utah/4573/2015		Other Database Import	Gruner,W.E.; Jones,S.L.; Sinclair,L.E.; Sarria,S.H.; Bisaha,S.A.; Canas,L.C.; Baker,J.A.; Couch,M.R.; Garrett,C.M.; Powell,M.L.; Hanson,J.F.; Yohannes,R.A.; DeMarcus,L.S.; Smith,J.P.; Fumia,K.F.; Federinko,S.P.; Macias,E.A.; Olsen,E.T.; Sjoberg,P.A.
EPI663092	HA	United States	2015-Jan-21	A/Rhode Island/4568/2015		Other Database Import	Gruner,W.E.; Jones,S.L.; Sinclair,L.E.; Sarria,S.H.; Bisaha,S.A.; Canas,L.C.; Baker,J.A.; Couch,M.R.; Garrett,C.M.; Powell,M.L.; Hanson,J.F.; Yohannes,R.A.; DeMarcus,L.S.; Smith,J.P.; Fumia,K.F.; Federinko,S.P.; Macias,E.A.; Olsen,E.T.; Sjoberg,P.A.
EPI663091	HA	United States	2015-Jan-15	A/Rhode Island/4567/2015		Other Database Import	Gruner,W.E.; Jones,S.L.; Sinclair,L.E.; Sarria,S.H.; Bisaha,S.A.; Canas,L.C.; Baker,J.A.; Couch,M.R.; Garrett,C.M.; Powell,M.L.; Hanson,J.F.; Yohannes,R.A.; DeMarcus,L.S.; Smith,J.P.; Fumia,K.F.; Federinko,S.P.; Macias,E.A.; Olsen,E.T.; Sjoberg,P.A.
EPI663086	HA	United States	2015-Jan-15	A/Oklahoma/4562/2015		Other Database Import	Gruner,W.E.; Jones,S.L.; Sinclair,L.E.; Sarria,S.H.; Bisaha,S.A.; Canas,L.C.; Baker,J.A.; Couch,M.R.; Garrett,C.M.; Powell,M.L.; Hanson,J.F.; Yohannes,R.A.; DeMarcus,L.S.; Smith,J.P.; Fumia,K.F.; Federinko,S.P.; Macias,E.A.; Olsen,E.T.; Sjoberg,P.A.
EPI663073	HA	United States	2015-Jan-16	A/New York/4549/2015		Other Database Import	Gruner,W.E.; Jones,S.L.; Sinclair,L.E.; Sarria,S.H.; Bisaha,S.A.; Canas,L.C.; Baker,J.A.; Couch,M.R.; Garrett,C.M.; Powell,M.L.; Hanson,J.F.; Yohannes,R.A.; DeMarcus,L.S.; Smith,J.P.; Fumia,K.F.; Federinko,S.P.; Macias,E.A.; Olsen,E.T.; Sjoberg,P.A.
EPI663062	HA	United States	2015-Jan-13	A/Nebraska/4538/2015		Other Database Import	Gruner,W.E.; Jones,S.L.; Sinclair,L.E.; Sarria,S.H.; Bisaha,S.A.; Canas,L.C.; Baker,J.A.; Couch,M.R.; Garrett,C.M.; Powell,M.L.; Hanson,J.F.; Yohannes,R.A.; DeMarcus,L.S.; Smith,J.P.; Fumia,K.F.; Federinko,S.P.; Macias,E.A.; Olsen,E.T.; Sjoberg,P.A.
EPI663057	HA	United States	2015-Feb-02	A/Kansas/4533/2015		Other Database Import	Gruner,W.E.; Jones,S.L.; Sinclair,L.E.; Sarria,S.H.; Bisaha,S.A.; Canas,L.C.; Baker,J.A.; Couch,M.R.; Garrett,C.M.; Powell,M.L.; Hanson,J.F.; Yohannes,R.A.; DeMarcus,L.S.; Smith,J.P.; Fumia,K.F.; Federinko,S.P.; Macias,E.A.; Olsen,E.T.; Sjoberg,P.A.
EPI663036	HA	United States	2015-Jan-09	A/Florida/4512/2015		Other Database Import	Gruner,W.E.; Jones,S.L.; Sinclair,L.E.; Sarria,S.H.; Bisaha,S.A.; Canas,L.C.; Baker,J.A.; Couch,M.R.; Garrett,C.M.; Powell,M.L.; Hanson,J.F.; Yohannes,R.A.; DeMarcus,L.S.; Smith,J.P.; Fumia,K.F.; Federinko,S.P.; Macias,E.A.; Olsen,E.T.; Sjoberg,P.A.
EPI663027	HA	United States	2015-Jan-16	A/Arkansas/4503/2015		Other Database Import	Gruner,W.E.; Jones,S.L.; Sinclair,L.E.; Sarria,S.H.; Bisaha,S.A.; Canas,L.C.; Baker,J.A.; Couch,M.R.; Garrett,C.M.; Powell,M.L.; Hanson,J.F.; Yohannes,R.A.; DeMarcus,L.S.; Smith,J.P.; Fumia,K.F.; Federinko,S.P.; Macias,E.A.; Olsen,E.T.; Sjoberg,P.A.
EPI663026	HA	United States	2015-Jan-12	A/Arizona/4502/2015		Other Database Import	Gruner,W.E.; Jones,S.L.; Sinclair,L.E.; Sarria,S.H.; Bisaha,S.A.; Canas,L.C.; Baker,J.A.; Couch,M.R.; Garrett,C.M.; Powell,M.L.; Hanson,J.F.; Yohannes,R.A.; DeMarcus,L.S.; Smith,J.P.; Fumia,K.F.; Federinko,S.P.; Macias,E.A.; Olsen,E.T.; Sjoberg,P.A.
EPI663015	HA	United States	2014-Dec-29	A/Virginia/4491/2014		Other Database Import	Gruner,W.E.; Jones,S.L.; Sinclair,L.E.; Sarria,S.H.; Bisaha,S.A.; Canas,L.C.; Baker,J.A.; Couch,M.R.; Garrett,C.M.; Powell,M.L.; Hanson,J.F.; Yohannes,R.A.; DeMarcus,L.S.; Smith,J.P.; Fumia,K.F.; Federinko,S.P.; Macias,E.A.; Olsen,E.T.; Sjoberg,P.A.
EPI663001	HA	United States	2015-Jan-05	A/Texas/4477/2015		Other Database Import	Gruner,W.E.; Jones,S.L.; Sinclair,L.E.; Sarria,S.H.; Bisaha,S.A.; Canas,L.C.; Baker,J.A.; Couch,M.R.; Garrett,C.M.; Powell,M.L.; Hanson,J.F.; Yohannes,R.A.; DeMarcus,L.S.; Smith,J.P.; Fumia,K.F.; Federinko,S.P.; Macias,E.A.; Olsen,E.T.; Sjoberg,P.A.
EPI662999	HA	United States	2014-Dec-17	A/Texas/4475/2014		Other Database Import	Gruner,W.E.; Jones,S.L.; Sinclair,L.E.; Sarria,S.H.; Bisaha,S.A.; Canas,L.C.; Baker,J.A.; Couch,M.R.; Garrett,C.M.; Powell,M.L.; Hanson,J.F.; Yohannes,R.A.; DeMarcus,L.S.; Smith,J.P.; Fumia,K.F.; Federinko,S.P.; Macias,E.A.; Olsen,E.T.; Sjoberg,P.A.
EPI662987	HA	United States	2014-Dec-17	A/Oklahoma/4463/2014		Other Database Import	Gruner,W.E.; Jones,S.L.; Sinclair,L.E.; Sarria,S.H.; Bisaha,S.A.; Canas,L.C.; Baker,J.A.; Couch,M.R.; Garrett,C.M.; Powell,M.L.; Hanson,J.F.; Yohannes,R.A.; DeMarcus,L.S.; Smith,J.P.; Fumia,K.F.; Federinko,S.P.; Macias,E.A.; Olsen,E.T.; Sjoberg,P.A.
EPI662966	HA	United States	2015-Jan-08	A/Nebraska/4442/2015		Other Database Import	Gruner,W.E.; Jones,S.L.; Sinclair,L.E.; Sarria,S.H.; Bisaha,S.A.; Canas,L.C.; Baker,J.A.; Couch,M.R.; Garrett,C.M.; Powell,M.L.; Hanson,J.F.; Yohannes,R.A.; DeMarcus,L.S.; Smith,J.P.; Fumia,K.F.; Federinko,S.P.; Macias,E.A.; Olsen,E.T.; Sjoberg,P.A.
EPI662964	HA	United States	2015-Jan-06	A/Nebraska/4440/2015		Other Database Import	Gruner,W.E.; Jones,S.L.; Sinclair,L.E.; Sarria,S.H.; Bisaha,S.A.; Canas,L.C.; Baker,J.A.; Couch,M.R.; Garrett,C.M.; Powell,M.L.; Hanson,J.F.; Yohannes,R.A.; DeMarcus,L.S.; Smith,J.P.; Fumia,K.F.; Federinko,S.P.; Macias,E.A.; Olsen,E.T.; Sjoberg,P.A.
EPI662953	HA	United States	2014-Dec-29	A/Kentucky/4429/2014		Other Database Import	Gruner,W.E.; Jones,S.L.; Sinclair,L.E.; Sarria,S.H.; Bisaha,S.A.; Canas,L.C.; Baker,J.A.; Couch,M.R.; Garrett,C.M.; Powell,M.L.; Hanson,J.F.; Yohannes,R.A.; DeMarcus,L.S.; Smith,J.P.; Fumia,K.F.; Federinko,S.P.; Macias,E.A.; Olsen,E.T.; Sjoberg,P.A.
EPI662938	HA	United States	2015-Jan-07	A/Georgia/4414/2015		Other Database Import	Gruner,W.E.; Jones,S.L.; Sinclair,L.E.; Sarria,S.H.; Bisaha,S.A.; Canas,L.C.; Baker,J.A.; Couch,M.R.; Garrett,C.M.; Powell,M.L.; Hanson,J.F.; Yohannes,R.A.; DeMarcus,L.S.; Smith,J.P.; Fumia,K.F.; Federinko,S.P.; Macias,E.A.; Olsen,E.T.; Sjoberg,P.A.
EPI662927	HA	United States	2014-Dec-12	A/Florida/4403/2014		Other Database Import	Gruner,W.E.; Jones,S.L.; Sinclair,L.E.; Sarria,S.H.; Bisaha,S.A.; Canas,L.C.; Baker,J.A.; Couch,M.R.; Garrett,C.M.; Powell,M.L.; Hanson,J.F.; Yohannes,R.A.; DeMarcus,L.S.; Smith,J.P.; Fumia,K.F.; Federinko,S.P.; Macias,E.A.; Olsen,E.T.; Sjoberg,P.A.
EPI662926	HA	United States	2014-Dec-24	A/Delaware/4402/2014		Other Database Import	Gruner,W.E.; Jones,S.L.; Sinclair,L.E.; Sarria,S.H.; Bisaha,S.A.; Canas,L.C.; Baker,J.A.; Couch,M.R.; Garrett,C.M.; Powell,M.L.; Hanson,J.F.; Yohannes,R.A.; DeMarcus,L.S.; Smith,J.P.; Fumia,K.F.; Federinko,S.P.; Macias,E.A.; Olsen,E.T.; Sjoberg,P.A.
EPI662924	HA	United States	2015-Jan-05	A/Colorado/4400/2015		Other Database Import	Gruner,W.E.; Jones,S.L.; Sinclair,L.E.; Sarria,S.H.; Bisaha,S.A.; Canas,L.C.; Baker,J.A.; Couch,M.R.; Garrett,C.M.; Powell,M.L.; Hanson,J.F.; Yohannes,R.A.; DeMarcus,L.S.; Smith,J.P.; Fumia,K.F.; Federinko,S.P.; Macias,E.A.; Olsen,E.T.; Sjoberg,P.A.
EPI662914	HA	United States	2015-Jan-07	A/California/4390/2015		Other Database Import	Gruner,W.E.; Jones,S.L.; Sinclair,L.E.; Sarria,S.H.; Bisaha,S.A.; Canas,L.C.; Baker,J.A.; Couch,M.R.; Garrett,C.M.; Powell,M.L.; Hanson,J.F.; Yohannes,R.A.; DeMarcus,L.S.; Smith,J.P.; Fumia,K.F.; Federinko,S.P.; Macias,E.A.; Olsen,E.T.; Sjoberg,P.A.
EPI662893	HA	United States	2014-Dec-28	A/Washington/4369/2014		Other Database Import	Gruner,W.E.; Jones,S.L.; Sinclair,L.E.; Sarria,S.H.; Bisaha,S.A.; Canas,L.C.; Baker,J.A.; Couch,M.R.; Garrett,C.M.; Powell,M.L.; Hanson,J.F.; Yohannes,R.A.; DeMarcus,L.S.; Smith,J.P.; Fumia,K.F.; Federinko,S.P.; Macias,E.A.; Olsen,E.T.; Sjoberg,P.A.
EPI662889	HA	United States	2014-Dec-21	A/Washington/4365/2014		Other Database Import	Gruner,W.E.; Jones,S.L.; Sinclair,L.E.; Sarria,S.H.; Bisaha,S.A.; Canas,L.C.; Baker,J.A.; Couch,M.R.; Garrett,C.M.; Powell,M.L.; Hanson,J.F.; Yohannes,R.A.; DeMarcus,L.S.; Smith,J.P.; Fumia,K.F.; Federinko,S.P.; Macias,E.A.; Olsen,E.T.; Sjoberg,P.A.
EPI662887	HA	United States	2014-Dec-28	A/Washington/4363/2014		Other Database Import	Gruner,W.E.; Jones,S.L.; Sinclair,L.E.; Sarria,S.H.; Bisaha,S.A.; Canas,L.C.; Baker,J.A.; Couch,M.R.; Garrett,C.M.; Powell,M.L.; Hanson,J.F.; Yohannes,R.A.; DeMarcus,L.S.; Smith,J.P.; Fumia,K.F.; Federinko,S.P.; Macias,E.A.; Olsen,E.T.; Sjoberg,P.A.
EPI662874	HA	United States	2014-Dec-22	A/Utah/4350/2014		Other Database Import	Gruner,W.E.; Jones,S.L.; Sinclair,L.E.; Sarria,S.H.; Bisaha,S.A.; Canas,L.C.; Baker,J.A.; Couch,M.R.; Garrett,C.M.; Powell,M.L.; Hanson,J.F.; Yohannes,R.A.; DeMarcus,L.S.; Smith,J.P.; Fumia,K.F.; Federinko,S.P.; Macias,E.A.; Olsen,E.T.; Sjoberg,P.A.
EPI662844	HA	United States	2014-Dec-16	A/Oklahoma/4320/2014		Other Database Import	Gruner,W.E.; Jones,S.L.; Sinclair,L.E.; Sarria,S.H.; Bisaha,S.A.; Canas,L.C.; Baker,J.A.; Couch,M.R.; Garrett,C.M.; Powell,M.L.; Hanson,J.F.; Yohannes,R.A.; DeMarcus,L.S.; Smith,J.P.; Fumia,K.F.; Federinko,S.P.; Macias,E.A.; Olsen,E.T.; Sjoberg,P.A.
EPI662830	HA	United States	2014-Dec-22	A/New York/4306/2014		Other Database Import	Gruner,W.E.; Jones,S.L.; Sinclair,L.E.; Sarria,S.H.; Bisaha,S.A.; Canas,L.C.; Baker,J.A.; Couch,M.R.; Garrett,C.M.; Powell,M.L.; Hanson,J.F.; Yohannes,R.A.; DeMarcus,L.S.; Smith,J.P.; Fumia,K.F.; Federinko,S.P.; Macias,E.A.; Olsen,E.T.; Sjoberg,P.A.
EPI662823	HA	United States	2014-Dec-24	A/Nebraska/4299/2014		Other Database Import	Gruner,W.E.; Jones,S.L.; Sinclair,L.E.; Sarria,S.H.; Bisaha,S.A.; Canas,L.C.; Baker,J.A.; Couch,M.R.; Garrett,C.M.; Powell,M.L.; Hanson,J.F.; Yohannes,R.A.; DeMarcus,L.S.; Smith,J.P.; Fumia,K.F.; Federinko,S.P.; Macias,E.A.; Olsen,E.T.; Sjoberg,P.A.
EPI662797	HA	United States	2014-Dec-18	A/Illinois/4273/2014		Other Database Import	Gruner,W.E.; Jones,S.L.; Sinclair,L.E.; Sarria,S.H.; Bisaha,S.A.; Canas,L.C.; Baker,J.A.; Couch,M.R.; Garrett,C.M.; Powell,M.L.; Hanson,J.F.; Yohannes,R.A.; DeMarcus,L.S.; Smith,J.P.; Fumia,K.F.; Federinko,S.P.; Macias,E.A.; Olsen,E.T.; Sjoberg,P.A.
EPI662792	HA	United States	2014-Dec-24	A/Georgia/4268/2014		Other Database Import	Gruner,W.E.; Jones,S.L.; Sinclair,L.E.; Sarria,S.H.; Bisaha,S.A.; Canas,L.C.; Baker,J.A.; Couch,M.R.; Garrett,C.M.; Powell,M.L.; Hanson,J.F.; Yohannes,R.A.; DeMarcus,L.S.; Smith,J.P.; Fumia,K.F.; Federinko,S.P.; Macias,E.A.; Olsen,E.T.; Sjoberg,P.A.
EPI662784	HA	United States	2014-Dec-18	A/Georgia/4260/2014		Other Database Import	Gruner,W.E.; Jones,S.L.; Sinclair,L.E.; Sarria,S.H.; Bisaha,S.A.; Canas,L.C.; Baker,J.A.; Couch,M.R.; Garrett,C.M.; Powell,M.L.; Hanson,J.F.; Yohannes,R.A.; DeMarcus,L.S.; Smith,J.P.; Fumia,K.F.; Federinko,S.P.; Macias,E.A.; Olsen,E.T.; Sjoberg,P.A.
EPI662780	HA	United States	2015-Jan-02	A/Florida/4256/2015		Other Database Import	Gruner,W.E.; Jones,S.L.; Sinclair,L.E.; Sarria,S.H.; Bisaha,S.A.; Canas,L.C.; Baker,J.A.; Couch,M.R.; Garrett,C.M.; Powell,M.L.; Hanson,J.F.; Yohannes,R.A.; DeMarcus,L.S.; Smith,J.P.; Fumia,K.F.; Federinko,S.P.; Macias,E.A.; Olsen,E.T.; Sjoberg,P.A.
EPI662774	HA	United States	2014-Dec-29	A/Colorado/4250/2014		Other Database Import	Gruner,W.E.; Jones,S.L.; Sinclair,L.E.; Sarria,S.H.; Bisaha,S.A.; Canas,L.C.; Baker,J.A.; Couch,M.R.; Garrett,C.M.; Powell,M.L.; Hanson,J.F.; Yohannes,R.A.; DeMarcus,L.S.; Smith,J.P.; Fumia,K.F.; Federinko,S.P.; Macias,E.A.; Olsen,E.T.; Sjoberg,P.A.
EPI662766	HA	United States	2014-Dec-19	A/Colorado/4242/2014		Other Database Import	Gruner,W.E.; Jones,S.L.; Sinclair,L.E.; Sarria,S.H.; Bisaha,S.A.; Canas,L.C.; Baker,J.A.; Couch,M.R.; Garrett,C.M.; Powell,M.L.; Hanson,J.F.; Yohannes,R.A.; DeMarcus,L.S.; Smith,J.P.; Fumia,K.F.; Federinko,S.P.; Macias,E.A.; Olsen,E.T.; Sjoberg,P.A.
EPI662752	HA	United States	2015-Jan-05	A/Alabama/4228/2015		Other Database Import	Gruner,W.E.; Jones,S.L.; Sinclair,L.E.; Sarria,S.H.; Bisaha,S.A.; Canas,L.C.; Baker,J.A.; Couch,M.R.; Garrett,C.M.; Powell,M.L.; Hanson,J.F.; Yohannes,R.A.; DeMarcus,L.S.; Smith,J.P.; Fumia,K.F.; Federinko,S.P.; Macias,E.A.; Olsen,E.T.; Sjoberg,P.A.
EPI662585	HA	United States	2015-Jul-06	A/Alaska/86/2015	Alaska State Virology Lab	Centers for Disease Control and Prevention
EPI662545	HA	United States	2015-Jun-23	A/Alaska/75/2015	Alaska State Virology Lab	Centers for Disease Control and Prevention
EPI662434	HA	United States	2015-Aug-06	A/Wisconsin/70/2015	Wisconsin State Laboratory of Hygiene	Centers for Disease Control and Prevention
EPI653179	HA	United States	2015-Aug-15	A/Michigan/41/2015	Michigan Department of Community Health	Centers for Disease Control and Prevention
EPI653163	HA	United States	2015-Aug-24	A/Michigan/43/2015	Michigan Department of Community Health	Centers for Disease Control and Prevention
EPI651775	HA	United States	2015-Sep-02	A/Florida/68/2015	Florida Department of Health-Tampa	Centers for Disease Control and Prevention
EPI651735	HA	United States	2015-Aug-25	A/Texas/66/2015	Texas Department of State Health Services-Laboratory Services	Centers for Disease Control and Prevention
EPI649779	HA	United States	2015-Aug-17	A/North Carolina/29/2015	North Carolina State Laboratory of Public Health	Centers for Disease Control and Prevention
EPI649466	HA	United States	2015-Aug-05	A/Massachusetts/23/2015	Massachusetts Department of Public Health	Centers for Disease Control and Prevention
EPI648914	HA	United States	2013-Jan-02	A/Texas/28/2013	Baylor College of Medicine	Centers for Disease Control and Prevention
EPI644670	HA	United States	2013-Jan-01	A/Washington/57/2013	Marshfield Clinic Research Foundation	Centers for Disease Control and Prevention
EPI644642	HA	United States	2013-Feb-11	A/Wisconsin/54/2013	Marshfield Clinic Research Foundation	Centers for Disease Control and Prevention
EPI644630	HA	United States	2013-Jan-24	A/Michigan/25/2013	University of Michigan SPH EPID	Centers for Disease Control and Prevention
EPI644601	HA	United States	2013-Jan-28	A/Michigan/28/2013	University of Michigan SPH EPID	Centers for Disease Control and Prevention
EPI643808	HA	United States	2015-Jul-30	A/Ohio/22/2015	Ohio Department of Health Laboratories	Centers for Disease Control and Prevention
EPI643510	HA	United States	2015-Jul-26	A/Alaska/148/2015	Alaska State Virology Lab	Centers for Disease Control and Prevention
EPI644289	HA	Canada	2005-Nov-04	A/Quebec/26-041105/2005		Other Database Import	Rogers,M.B.; Song,T.; Sebra,R.; Greenbaum,B.; Hamelin,M.-E.; Fitch,A.; Twaddle,A.; Cui,L.; Holmes,E.C.; Boivin,G.; Ghedin,E.
EPI639057	HA	Dominica	2015-Mar-10	A/Dominica/529/2015	Caribbean Epidemiology Center	Centers for Disease Control and Prevention
EPI638994	HA	United States	2015-Jun-18	A/Alaska/29/2015	Alaska State Virology Lab	Centers for Disease Control and Prevention
EPI638264	HA	United States	2014-Dec-10	A/Texas/4211/2014		Other Database Import	Gruner,W.E.; Jones,S.L.; Sinclair,L.E.; Sarria,S.H.; Bisaha,S.A.; Canas,L.C.; Baker,J.A.; Couch,M.R.; Garrett,C.M.; Powell,M.L.; Hanson,J.F.; Yohannes,R.A.; DeMarcus,L.S.; Smith,J.P.; Fumia,K.F.; Federinko,S.P.; Macias,E.A.; Olsen,E.T.; Sjoberg,P.A.
EPI638263	HA	United States	2014-Dec-10	A/Texas/4210/2014		Other Database Import	Gruner,W.E.; Jones,S.L.; Sinclair,L.E.; Sarria,S.H.; Bisaha,S.A.; Canas,L.C.; Baker,J.A.; Couch,M.R.; Garrett,C.M.; Powell,M.L.; Hanson,J.F.; Yohannes,R.A.; DeMarcus,L.S.; Smith,J.P.; Fumia,K.F.; Federinko,S.P.; Macias,E.A.; Olsen,E.T.; Sjoberg,P.A.
EPI638256	HA	United States	2014-Dec-04	A/Texas/4203/2014		Other Database Import	Gruner,W.E.; Jones,S.L.; Sinclair,L.E.; Sarria,S.H.; Bisaha,S.A.; Canas,L.C.; Baker,J.A.; Couch,M.R.; Garrett,C.M.; Powell,M.L.; Hanson,J.F.; Yohannes,R.A.; DeMarcus,L.S.; Smith,J.P.; Fumia,K.F.; Federinko,S.P.; Macias,E.A.; Olsen,E.T.; Sjoberg,P.A.
EPI638242	HA	United States	2014-Dec-10	A/North Carolina/4189/2014		Other Database Import	Gruner,W.E.; Jones,S.L.; Sinclair,L.E.; Sarria,S.H.; Bisaha,S.A.; Canas,L.C.; Baker,J.A.; Couch,M.R.; Garrett,C.M.; Powell,M.L.; Hanson,J.F.; Yohannes,R.A.; DeMarcus,L.S.; Smith,J.P.; Fumia,K.F.; Federinko,S.P.; Macias,E.A.; Olsen,E.T.; Sjoberg,P.A.
EPI638220	HA	United States	2014-Dec-03	A/North Carolina/4167/2014		Other Database Import	Gruner,W.E.; Jones,S.L.; Sinclair,L.E.; Sarria,S.H.; Bisaha,S.A.; Canas,L.C.; Baker,J.A.; Couch,M.R.; Garrett,C.M.; Powell,M.L.; Hanson,J.F.; Yohannes,R.A.; DeMarcus,L.S.; Smith,J.P.; Fumia,K.F.; Federinko,S.P.; Macias,E.A.; Olsen,E.T.; Sjoberg,P.A.
EPI638207	HA	United States	2014-Dec-04	A/Nebraska/4154/2014		Other Database Import	Gruner,W.E.; Jones,S.L.; Sinclair,L.E.; Sarria,S.H.; Bisaha,S.A.; Canas,L.C.; Baker,J.A.; Couch,M.R.; Garrett,C.M.; Powell,M.L.; Hanson,J.F.; Yohannes,R.A.; DeMarcus,L.S.; Smith,J.P.; Fumia,K.F.; Federinko,S.P.; Macias,E.A.; Olsen,E.T.; Sjoberg,P.A.
EPI638192	HA	United States	2014-Nov-25	A/Georgia/4139/2014		Other Database Import	Gruner,W.E.; Jones,S.L.; Sinclair,L.E.; Sarria,S.H.; Bisaha,S.A.; Canas,L.C.; Baker,J.A.; Couch,M.R.; Garrett,C.M.; Powell,M.L.; Hanson,J.F.; Yohannes,R.A.; DeMarcus,L.S.; Smith,J.P.; Fumia,K.F.; Federinko,S.P.; Macias,E.A.; Olsen,E.T.; Sjoberg,P.A.
EPI638181	HA	United States	2014-Dec-08	A/Florida/4128/2014		Other Database Import	Gruner,W.E.; Jones,S.L.; Sinclair,L.E.; Sarria,S.H.; Bisaha,S.A.; Canas,L.C.; Baker,J.A.; Couch,M.R.; Garrett,C.M.; Powell,M.L.; Hanson,J.F.; Yohannes,R.A.; DeMarcus,L.S.; Smith,J.P.; Fumia,K.F.; Federinko,S.P.; Macias,E.A.; Olsen,E.T.; Sjoberg,P.A.
EPI638179	HA	United States	2014-Dec-07	A/Florida/4126/2014		Other Database Import	Gruner,W.E.; Jones,S.L.; Sinclair,L.E.; Sarria,S.H.; Bisaha,S.A.; Canas,L.C.; Baker,J.A.; Couch,M.R.; Garrett,C.M.; Powell,M.L.; Hanson,J.F.; Yohannes,R.A.; DeMarcus,L.S.; Smith,J.P.; Fumia,K.F.; Federinko,S.P.; Macias,E.A.; Olsen,E.T.; Sjoberg,P.A.
EPI638164	HA	United States	2014-Dec-03	A/California/4111/2014		Other Database Import	Gruner,W.E.; Jones,S.L.; Sinclair,L.E.; Sarria,S.H.; Bisaha,S.A.; Canas,L.C.; Baker,J.A.; Couch,M.R.; Garrett,C.M.; Powell,M.L.; Hanson,J.F.; Yohannes,R.A.; DeMarcus,L.S.; Smith,J.P.; Fumia,K.F.; Federinko,S.P.; Macias,E.A.; Olsen,E.T.; Sjoberg,P.A.
EPI638138	HA	United States	2014-Nov-26	A/Florida/4035/2014		Other Database Import	Gruner,W.E.; Jones,S.L.; Sinclair,L.E.; Sarria,S.H.; Bisaha,S.A.; Canas,L.C.; Baker,J.A.; Couch,M.R.; Garrett,C.M.; Powell,M.L.; Hanson,J.F.; Yohannes,R.A.; DeMarcus,L.S.; Smith,J.P.; Fumia,K.F.; Federinko,S.P.; Macias,E.A.; Olsen,E.T.; Sjoberg,P.A.
EPI638132	HA	United States	2014-Nov-04	A/Alaska/4029/2014		Other Database Import	Gruner,W.E.; Jones,S.L.; Sinclair,L.E.; Sarria,S.H.; Bisaha,S.A.; Canas,L.C.; Baker,J.A.; Couch,M.R.; Garrett,C.M.; Powell,M.L.; Hanson,J.F.; Yohannes,R.A.; DeMarcus,L.S.; Smith,J.P.; Fumia,K.F.; Federinko,S.P.; Macias,E.A.; Olsen,E.T.; Sjoberg,P.A.
EPI638128	HA	United States	2014-Nov-24	A/Alabama/4025/2014		Other Database Import	Gruner,W.E.; Jones,S.L.; Sinclair,L.E.; Sarria,S.H.; Bisaha,S.A.; Canas,L.C.; Baker,J.A.; Couch,M.R.; Garrett,C.M.; Powell,M.L.; Hanson,J.F.; Yohannes,R.A.; DeMarcus,L.S.; Smith,J.P.; Fumia,K.F.; Federinko,S.P.; Macias,E.A.; Olsen,E.T.; Sjoberg,P.A.
EPI634159	HA	United States	2015-Jan-30	A/Kansas/09/2015	Kansas Department of Health and Environment	Centers for Disease Control and Prevention
EPI634007	HA	United States	2015-Jan-16	A/Hawaii/19/2015	State of Hawaii Department of Health	Centers for Disease Control and Prevention
EPI631826	HA	United States	2015-Mar-12	A/Iowa/14/2015	Iowa State Hygienic Laboratory	Centers for Disease Control and Prevention
EPI629734	HA	United States	2015-Feb-22	A/Hawaii/16/2015	State of Hawaii Department of Health	Centers for Disease Control and Prevention
EPI629552	HA	United States	2015-Jun-09	A/Florida/51/2015	Florida Department of Health-Jacksonville	Centers for Disease Control and Prevention
EPI626504	HA	United States	2015-Jan-11	A/Minnesota/05/2015	Minnesota Department of Health	Centers for Disease Control and Prevention
EPI626324	HA	United States	2015-Mar-05	A/Massachusetts/16/2015	Massachusetts Department of Public Health	Centers for Disease Control and Prevention
EPI624350	HA	United States	2015-Apr-01	A/North Dakota/12/2015	North Dakota Department of Health	Centers for Disease Control and Prevention
EPI624296	HA	United States	2015-May-18	A/Minnesota/30/2015	Minnesota Department of Health	Centers for Disease Control and Prevention
EPI624027	HA	United States	2015-Mar-05	A/South Dakota/15/2015	South Dakota Public Health Lab	Centers for Disease Control and Prevention
EPI624019	HA	United States	2015-Apr-04	A/Wisconsin/36/2015	Wisconsin State Laboratory of Hygiene	Centers for Disease Control and Prevention
EPI623483	HA	United States	2014-Nov-03	A/Massachusetts/13/2014	Massachusetts Department of Public Health	Centers for Disease Control and Prevention
EPI623470	HA	United States	2014-Oct-14	A/Washington/22/2014	Washington State Public Health Laboratory	Centers for Disease Control and Prevention
EPI623443	HA	United States	2014-Oct-23	A/New York/37/2014	New York State Department of Health	Centers for Disease Control and Prevention
EPI622361	HA	United States	2015-Jan-31	A/Texas/56/2015	Baylor College of Medicine	Centers for Disease Control and Prevention
EPI622147	HA	United States	2015-Mar-10	A/Nevada/22/2015	Southern Nevada Public Health Lab	Centers for Disease Control and Prevention
EPI616419	HA	United States	2013-Feb-05	A/Houston/JMM_179/2013		Other Database Import	Wentworth,D.E.; Halpin,R.A.; Lin,X.; Bera,J.; Akopov,A.; Mohan,M.; Fedorova,N.; Tsitrin,T.; McLellan,M.; Stockwell,T.; Amedeo,P.; Appalla,L.; Bishop,B.; Edworthy,P.; Gupta,N.; Hoover,J.; Katzel,D.; Li,K.; Schobel,S.; Shrivastava,S.; Thovarai,V.; Wang,S.; Bao,Y.; Sanders,R.; Zhdanov,S.; Kiryutin,B.; Lipman,D.J.; Tatusova,T.; Musser,J.M.
EPI613396	HA	United States	2013-Jan-12	A/Houston/JMM_142/2013		Other Database Import	Wentworth,D.E.; Halpin,R.A.; Lin,X.; Bera,J.; Akopov,A.; Mohan,M.; Fedorova,N.; Tsitrin,T.; McLellan,M.; Stockwell,T.; Amedeo,P.; Appalla,L.; Bishop,B.; Edworthy,P.; Gupta,N.; Hoover,J.; Katzel,D.; Li,K.; Schobel,S.; Shrivastava,S.; Thovarai,V.; Wang,S.; Bao,Y.; Sanders,R.; Zhdanov,S.; Kiryutin,B.; Lipman,D.J.; Tatusova,T.; Musser,J.M.
EPI613490	HA	United States	2013-Jan-03	A/Houston/JMM_108/2013		Other Database Import	Wentworth,D.E.; Halpin,R.A.; Lin,X.; Bera,J.; Akopov,A.; Mohan,M.; Fedorova,N.; Tsitrin,T.; McLellan,M.; Stockwell,T.; Amedeo,P.; Appalla,L.; Bishop,B.; Edworthy,P.; Gupta,N.; Hoover,J.; Katzel,D.; Li,K.; Schobel,S.; Shrivastava,S.; Thovarai,V.; Wang,S.; Bao,Y.; Sanders,R.; Zhdanov,S.; Kiryutin,B.; Lipman,D.J.; Tatusova,T.; Musser,J.M.
EPI613278	HA	United States	2013-Jan-09	A/Houston/JMM_128/2013		Other Database Import	Wentworth,D.E.; Halpin,R.A.; Lin,X.; Bera,J.; Akopov,A.; Mohan,M.; Fedorova,N.; Tsitrin,T.; McLellan,M.; Stockwell,T.; Amedeo,P.; Appalla,L.; Bishop,B.; Edworthy,P.; Gupta,N.; Hoover,J.; Katzel,D.; Li,K.; Schobel,S.; Shrivastava,S.; Thovarai,V.; Wang,S.; Bao,Y.; Sanders,R.; Zhdanov,S.; Kiryutin,B.; Lipman,D.J.; Tatusova,T.; Musser,J.M.
EPI613265	HA	United States	2013-Jan-09	A/Houston/JMM_127/2013		Other Database Import	Wentworth,D.E.; Halpin,R.A.; Lin,X.; Bera,J.; Akopov,A.; Mohan,M.; Fedorova,N.; Tsitrin,T.; McLellan,M.; Stockwell,T.; Amedeo,P.; Appalla,L.; Bishop,B.; Edworthy,P.; Gupta,N.; Hoover,J.; Katzel,D.; Li,K.; Schobel,S.; Shrivastava,S.; Thovarai,V.; Wang,S.; Bao,Y.; Sanders,R.; Zhdanov,S.; Kiryutin,B.; Lipman,D.J.; Tatusova,T.; Musser,J.M.
EPI613319	HA	United States	2013-Jan-08	A/Houston/JMM_120/2013		Other Database Import	Wentworth,D.E.; Halpin,R.A.; Lin,X.; Bera,J.; Akopov,A.; Mohan,M.; Fedorova,N.; Tsitrin,T.; McLellan,M.; Stockwell,T.; Amedeo,P.; Appalla,L.; Bishop,B.; Edworthy,P.; Gupta,N.; Hoover,J.; Katzel,D.; Li,K.; Schobel,S.; Shrivastava,S.; Thovarai,V.; Wang,S.; Bao,Y.; Sanders,R.; Zhdanov,S.; Kiryutin,B.; Lipman,D.J.; Tatusova,T.; Musser,J.M.
EPI613306	HA	United States	2013-Jan-07	A/Houston/JMM_119/2013		Other Database Import	Wentworth,D.E.; Halpin,R.A.; Lin,X.; Bera,J.; Akopov,A.; Mohan,M.; Fedorova,N.; Tsitrin,T.; McLellan,M.; Stockwell,T.; Amedeo,P.; Appalla,L.; Bishop,B.; Edworthy,P.; Gupta,N.; Hoover,J.; Katzel,D.; Li,K.; Schobel,S.; Shrivastava,S.; Thovarai,V.; Wang,S.; Bao,Y.; Sanders,R.; Zhdanov,S.; Kiryutin,B.; Lipman,D.J.; Tatusova,T.; Musser,J.M.
EPI613569	HA	United States	2012-Dec-28	A/Houston/JMM_94/2012		Other Database Import	Wentworth,D.E.; Halpin,R.A.; Lin,X.; Bera,J.; Akopov,A.; Mohan,M.; Fedorova,N.; Tsitrin,T.; McLellan,M.; Stockwell,T.; Amedeo,P.; Appalla,L.; Bishop,B.; Edworthy,P.; Gupta,N.; Hoover,J.; Katzel,D.; Li,K.; Schobel,S.; Shrivastava,S.; Thovarai,V.; Wang,S.; Bao,Y.; Sanders,R.; Zhdanov,S.; Kiryutin,B.; Lipman,D.J.; Tatusova,T.; Musser,J.M.
EPI613555	HA	United States	2012-Dec-23	A/Houston/JMM_92/2012		Other Database Import	Wentworth,D.E.; Halpin,R.A.; Lin,X.; Bera,J.; Akopov,A.; Mohan,M.; Fedorova,N.; Tsitrin,T.; McLellan,M.; Stockwell,T.; Amedeo,P.; Appalla,L.; Bishop,B.; Edworthy,P.; Gupta,N.; Hoover,J.; Katzel,D.; Li,K.; Schobel,S.; Shrivastava,S.; Thovarai,V.; Wang,S.; Bao,Y.; Sanders,R.; Zhdanov,S.; Kiryutin,B.; Lipman,D.J.; Tatusova,T.; Musser,J.M.
EPI613679	HA	United States	2012-Dec-18	A/Houston/JMM_81/2012		Other Database Import	Wentworth,D.E.; Halpin,R.A.; Lin,X.; Bera,J.; Akopov,A.; Mohan,M.; Fedorova,N.; Tsitrin,T.; McLellan,M.; Stockwell,T.; Amedeo,P.; Appalla,L.; Bishop,B.; Edworthy,P.; Gupta,N.; Hoover,J.; Katzel,D.; Li,K.; Schobel,S.; Shrivastava,S.; Thovarai,V.; Wang,S.; Bao,Y.; Sanders,R.; Zhdanov,S.; Kiryutin,B.; Lipman,D.J.; Tatusova,T.; Musser,J.M.
EPI613755	HA	United States	2012-Dec-13	A/Houston/JMM_67/2012		Other Database Import	Wentworth,D.E.; Halpin,R.A.; Lin,X.; Bera,J.; Akopov,A.; Mohan,M.; Fedorova,N.; Tsitrin,T.; McLellan,M.; Stockwell,T.; Amedeo,P.; Appalla,L.; Bishop,B.; Edworthy,P.; Gupta,N.; Hoover,J.; Katzel,D.; Li,K.; Schobel,S.; Shrivastava,S.; Thovarai,V.; Wang,S.; Bao,Y.; Sanders,R.; Zhdanov,S.; Kiryutin,B.; Lipman,D.J.; Tatusova,T.; Musser,J.M.
EPI619321	HA	Nicaragua	2013-Feb-21	A/Nicaragua/AGA2-114/2013		Other Database Import	Wentworth,D.E.; Halpin,R.A.; Lin,X.; Bera,J.; Akopov,A.; Ransier,A.; Mohan,M.; Fedorova,N.; Tsitrin,T.; Puri,V.; Stockwell,T.; Amedeo,P.; Appalla,L.; Bishop,B.; Edworthy,P.; Gupta,N.; Hoover,J.; Katzel,D.; Li,K.; Schobel,S.; Shrivastava,S.; Thovarai,V.; Wang,S.; Bao,Y.; Sanders,R.; Zhdanov,S.; Kiryutin,B.; Lipman,D.J.; Tatusova,T.; Gordon,A.
EPI619469	HA	Nicaragua	2012-Nov-12	A/Nicaragua/AGA2-90/2012		Other Database Import	Wentworth,D.E.; Halpin,R.A.; Lin,X.; Bera,J.; Akopov,A.; Ransier,A.; Mohan,M.; Fedorova,N.; Tsitrin,T.; Puri,V.; Stockwell,T.; Amedeo,P.; Appalla,L.; Bishop,B.; Edworthy,P.; Gupta,N.; Hoover,J.; Katzel,D.; Li,K.; Schobel,S.; Shrivastava,S.; Thovarai,V.; Wang,S.; Bao,Y.; Sanders,R.; Zhdanov,S.; Kiryutin,B.; Lipman,D.J.; Tatusova,T.; Gordon,A.
EPI619901	HA	Nicaragua	2012-Sep-30	A/Nicaragua/AGA2-13/2012		Other Database Import	Wentworth,D.E.; Halpin,R.A.; Lin,X.; Bera,J.; Akopov,A.; Ransier,A.; Mohan,M.; Fedorova,N.; Tsitrin,T.; Puri,V.; Stockwell,T.; Amedeo,P.; Appalla,L.; Bishop,B.; Edworthy,P.; Gupta,N.; Hoover,J.; Katzel,D.; Li,K.; Schobel,S.; Shrivastava,S.; Thovarai,V.; Wang,S.; Bao,Y.; Sanders,R.; Zhdanov,S.; Kiryutin,B.; Lipman,D.J.; Tatusova,T.; Gordon,A.
EPI619873	HA	Nicaragua	2012-Sep-27	A/Nicaragua/AGA2-08/2012		Other Database Import	Wentworth,D.E.; Halpin,R.A.; Lin,X.; Bera,J.; Akopov,A.; Ransier,A.; Mohan,M.; Fedorova,N.; Tsitrin,T.; Puri,V.; Stockwell,T.; Amedeo,P.; Appalla,L.; Bishop,B.; Edworthy,P.; Gupta,N.; Hoover,J.; Katzel,D.; Li,K.; Schobel,S.; Shrivastava,S.; Thovarai,V.; Wang,S.; Bao,Y.; Sanders,R.; Zhdanov,S.; Kiryutin,B.; Lipman,D.J.; Tatusova,T.; Gordon,A.
EPI612414	HA	United States	2014-Dec-15	A/Georgia/45/2014	Georgia Public Health Laboratory	Centers for Disease Control and Prevention
EPI612397	HA	United States	2014-Dec-23	A/Washington/60/2014	Washington State Public Health Laboratory	Centers for Disease Control and Prevention
EPI612350	HA	United States	2015-Jan-28	A/Wisconsin/28/2015	Marshfield Clinic Research Foundation	Centers for Disease Control and Prevention
EPI612295	HA	United States	2015-Jan-02	A/Idaho/11/2015	State of Idaho Bureau of Laboratories	Centers for Disease Control and Prevention
EPI612212	HA	United States	2015-Jan-21	A/Indiana/05/2015	Indiana State Department of Health Laboratories	Centers for Disease Control and Prevention
EPI608937	HA	United States	2013-Jan-31	A/Rochester/0087/2013		Other Database Import	Topham,D.J.
EPI608925	HA	United States	2011-Feb-15	A/Rochester/0038/2011		Other Database Import	Topham,D.J.
EPI608923	HA	United States	2011-Mar-16	A/Rochester/F294/2011		Other Database Import	Topham,D.J.
EPI608895	HA	United States	2013-Jan-01	A/Wisconsin/V130744/2013		Other Database Import	Dinis,J.M.; Florek,N.W.; Fatola,O.O.; Moncla,L.H.; Mutschler,J.P.; Charlier,O.K.; Meece,J.K.; Belongia,E.A.; Friedrich,T.C.
EPI608877	HA	United States	2013-Feb-01	A/Wisconsin/U131291/2013		Other Database Import	Dinis,J.M.; Florek,N.W.; Fatola,O.O.; Moncla,L.H.; Mutschler,J.P.; Charlier,O.K.; Meece,J.K.; Belongia,E.A.; Friedrich,T.C.
EPI608846	HA	United States	2012-Dec-01	A/Wisconsin/U130203/2012		Other Database Import	Dinis,J.M.; Florek,N.W.; Fatola,O.O.; Moncla,L.H.; Mutschler,J.P.; Charlier,O.K.; Meece,J.K.; Belongia,E.A.; Friedrich,T.C.
EPI602608	HA	United States	2015-Jan-01	A/Oklahoma/03/2015	Oklahoma State Department of Health	Centers for Disease Control and Prevention
EPI595043	HA	United States	2015-Mar-04	A/Wisconsin/16/2015	Wisconsin State Laboratory of Hygiene	Centers for Disease Control and Prevention
EPI595018	HA	United States	2015-Jan-25	A/North Carolina/25/2015	North Carolina State Laboratory of Public Health	Centers for Disease Control and Prevention
EPI588776	HA	United States	2015-Mar-09	A/Wisconsin/24/2015	Marshfield Clinic Research Foundation	Centers for Disease Control and Prevention
EPI588628	HA	United States	2015-Feb-18	A/Texas/39/2015	Baylor College of Medicine	Centers for Disease Control and Prevention
EPI588591	HA	United States	2015-Mar-03	A/Indiana/10/2015	Indiana State Department of Health Laboratories	Centers for Disease Control and Prevention
EPI588568	HA	United States	2015-Jan-06	A/Georgia/03/2015	Georgia Public Health Laboratory	Centers for Disease Control and Prevention
EPI584714	HA	United States	2014-Dec-28	A/Virginia/41/2014	University of Virginia, Medical Labs/Microbiology	Centers for Disease Control and Prevention
EPI584662	HA	United States	2015-Jan-22	A/Mississippi/06/2015	Mississippi Public Health Laboratory	Centers for Disease Control and Prevention
EPI584583	HA	United States	2014-Dec-17	A/Maryland/50/2014	Maryland Department of Health and Mental Hygiene	Centers for Disease Control and Prevention
EPI579879	HA	United States	2015-Jan-18	A/Hawaii/05/2015	State of Hawaii Department of Health	Centers for Disease Control and Prevention
EPI579711	HA	United States	2015-Jan-22	A/Kentucky/04/2015	Kentucky Division of Laboratory Services	Centers for Disease Control and Prevention
EPI579655	HA	United States	2015-Jan-17	A/Ohio/02/2015	Ohio Department of Health Laboratories	Centers for Disease Control and Prevention
EPI579603	HA	United States	2015-Jan-19	A/Wisconsin/18/2015	Marshfield Clinic Research Foundation	Centers for Disease Control and Prevention
EPI579595	HA	United States	2015-Jan-16	A/Wisconsin/17/2015	Marshfield Clinic Research Foundation	Centers for Disease Control and Prevention
EPI622345	HA	United States	2015-Feb-03	A/Iowa/09/2015	Iowa State Hygienic Laboratory	Centers for Disease Control and Prevention
EPI579444	HA	United States	2015-Jan-21	A/Texas/24/2015	Baylor College of Medicine	Centers for Disease Control and Prevention
EPI579412	HA	United States	2015-Jan-19	A/New Mexico/08/2015	New Mexico Department of Health	Centers for Disease Control and Prevention
EPI579372	HA	United States	2015-Feb-11	A/North Carolina/12/2015	North Carolina State Laboratory of Public Health	Centers for Disease Control and Prevention
EPI579335	HA	United States	2015-Feb-04	A/Virginia/04/2015	Virginia Division of Consolidated Laboratories	Centers for Disease Control and Prevention
EPI579318	HA	United States	2015-Feb-23	A/Maine/11/2015	Maine Health and Environmental Testing Laboratory	Centers for Disease Control and Prevention
EPI579156	HA	United States	2015-Jan-26	A/Texas/30/2015	Texas Department of State Health Services-Laboratory Services	Centers for Disease Control and Prevention
EPI579148	HA	United States	2015-Jan-26	A/Texas/32/2015	Texas Department of State Health Services-Laboratory Services	Centers for Disease Control and Prevention
EPI579074	HA	United States	2015-Jan-23	A/New York/18/2015	New York City Department of Health	Centers for Disease Control and Prevention
EPI579066	HA	United States	2015-Feb-27	A/New Mexico/06/2015	New Mexico Department of Health	Centers for Disease Control and Prevention
EPI578915	HA	United States	2015-Jan-13	A/Florida/23/2015	Florida Department of Health-Tampa	Centers for Disease Control and Prevention
EPI578902	HA	United States	2015-Jan-16	A/Utah/08/2015	Utah Department of Health	Centers for Disease Control and Prevention
EPI578681	HA	United States	2015-Jan-04	A/Virginia/03/2015	University of Virginia, Medical Labs/Microbiology	Centers for Disease Control and Prevention
EPI578571	HA	United States	2015-Jan-01	A/California/06/2015	California Department of Health Services	Centers for Disease Control and Prevention
EPI578545	HA	United States	2015-Jan-08	A/California/11/2015	California Department of Health Services	Centers for Disease Control and Prevention
EPI578306	HA	United States	2015-Jan-10	A/Texas/13/2015	Baylor College of Medicine	Centers for Disease Control and Prevention
EPI578290	HA	United States	2015-Jan-14	A/Nevada/14/2015	Southern Nevada Public Health Lab	Centers for Disease Control and Prevention
EPI575821	HA	United States	2014-Dec-16	A/Georgia/39/2014	Georgia Public Health Laboratory	Centers for Disease Control and Prevention
EPI575517	HA	United States	2014-Dec-08	A/Georgia/30/2014	Georgia Public Health Laboratory	Centers for Disease Control and Prevention
EPI575248	HA	United States	2015-Feb-05	A/New York/15/2015	New York City Department of Health	Centers for Disease Control and Prevention
EPI575240	HA	United States	2015-Jan-30	A/Delaware/05/2015	Delaware Public Health Lab	Centers for Disease Control and Prevention
EPI575212	HA	United States	2015-Feb-10	A/Utah/07/2015	Utah Department of Health	Centers for Disease Control and Prevention
EPI575174	HA	United States	2015-Jan-30	A/Florida/20/2015	Florida Department of Health-Jacksonville	Centers for Disease Control and Prevention
EPI575079	HA	United States	2015-Feb-09	A/North Carolina/11/2015	North Carolina State Laboratory of Public Health	Centers for Disease Control and Prevention
EPI574877	HA	United States	2015-Jan-09	A/Colorado/02/2015	Colorado Department of Health Lab	Centers for Disease Control and Prevention
EPI574023	HA	Canada	2014-Dec-22	A/British Columbia/93/2014		Other Database Import	Skowronski,D.; Chambers,C.; Sabaiduc,S.; De Serres,G.; Dickinson,J.; Winter,A.; Drews,S.; Fonseca,K.; Charest,H.; Gubbay,J.; Petric,M.; Krajden,M.; Kwindt,T.; Martineau,C.; Eshaghi,A.; Bastien,N.; Li,Y.; Skowronski,D.M.; Dickinson,J.A.; Winter,A.-L.; Gubbay,J.B.; Kwindt,T.L.
EPI573965	HA	Canada	2014-Dec-12	A/Quebec/65/2014		Other Database Import	Skowronski,D.; Chambers,C.; Sabaiduc,S.; De Serres,G.; Dickinson,J.; Winter,A.; Drews,S.; Fonseca,K.; Charest,H.; Gubbay,J.; Petric,M.; Krajden,M.; Kwindt,T.; Martineau,C.; Eshaghi,A.; Bastien,N.; Li,Y.; Skowronski,D.M.; Dickinson,J.A.; Winter,A.-L.; Gubbay,J.B.; Kwindt,T.L.
EPI573923	HA	Canada	2014-Dec-09	A/Ontario/56/2014		Other Database Import	Skowronski,D.; Chambers,C.; Sabaiduc,S.; De Serres,G.; Dickinson,J.; Winter,A.; Drews,S.; Fonseca,K.; Charest,H.; Gubbay,J.; Petric,M.; Krajden,M.; Kwindt,T.; Martineau,C.; Eshaghi,A.; Bastien,N.; Li,Y.; Skowronski,D.M.; Dickinson,J.A.; Winter,A.-L.; Gubbay,J.B.; Kwindt,T.L.
EPI572423	HA	Nicaragua	2013-Jul-02	A/Nicaragua/5892_01_TR1/2013		Other Database Import	Wentworth,D.E.; Halpin,R.A.; Lin,X.; Bera,J.; Akopov,A.; Ransier,A.; Mohan,M.; Fedorova,N.; Tsitrin,T.; Puri,V.; Stockwell,T.; Amedeo,P.; Appalla,L.; Bishop,B.; Edworthy,P.; Gupta,N.; Hoover,J.; Katzel,D.; Li,K.; Schobel,S.; Shrivastava,S.; Thovarai,V.; Wang,S.; Gresh,L.; Bao,Y.; Sanders,R.; Zhdanov,S.; Kiryutin,B.; Lipman,D.J.; Tatusova,T.; Gordon,A.
EPI572144	HA	United States	2015-Jan-08	A/Nevada/06/2015	Southern Nevada Public Health Lab	Centers for Disease Control and Prevention
EPI572137	HA	United States	2015-Jan-20	A/North Carolina/03/2015	North Carolina State Laboratory of Public Health	Centers for Disease Control and Prevention
EPI572126	HA	United States	2015-Jan-03	A/South Carolina/01/2015	South Carolina Department of Health	Centers for Disease Control and Prevention
EPI572105	HA	United States	2015-Jan-15	A/Missouri/04/2015	Missouri Department. of Health & Senior Services	Centers for Disease Control and Prevention
EPI572063	HA	United States	2015-Jan-23	A/New York/03/2015	New York City Department of Health	Centers for Disease Control and Prevention
EPI571982	HA	Puerto Rico	2014-Nov-03	A/Puerto Rico/27/2014	Puerto Rico Department of Health	Centers for Disease Control and Prevention
EPI571827	HA	United States	2015-Jan-08	A/New York/09/2015	New York City Department of Health	Centers for Disease Control and Prevention
EPI569326	HA	United States	2014-Sep-16	A/Maryland/26/2014	Maryland Department of Health and Mental Hygiene	Centers for Disease Control and Prevention
EPI569290	HA	United States	2014-Oct-24	A/Montana/12/2014	Montana Laboratory Services Bureau	Centers for Disease Control and Prevention
EPI568479	HA	United States	2014-Apr-15	A/North Carolina/13/2014	North Carolina State Laboratory of Public Health	Centers for Disease Control and Prevention
EPI567612	HA	United States	2015-Jan-04	A/Mississippi/01/2015	Mississippi Public Health Laboratory	Centers for Disease Control and Prevention
EPI567596	HA	United States	2014-Dec-30	A/Washington/56/2014	Marshfield Clinic Research Foundation	Centers for Disease Control and Prevention
EPI567583	HA	United States	2014-Dec-26	A/Texas/105/2014	Baylor College of Medicine	Centers for Disease Control and Prevention
EPI565686	HA	Guatemala	2014-Oct-26	A/Guatemala/171/2014	Laboratorio Nacional De Salud Guatemala	Centers for Disease Control and Prevention
EPI565653	HA	Canada	2014-Nov-21	A/Alberta/RV3589/2014	National Microbiology Laboratory, Health Canada	Centers for Disease Control and Prevention
EPI565425	HA	United States	2014-Nov-29	A/Colorado/39/2014	Colorado Department of Health Lab	Centers for Disease Control and Prevention
EPI564745	HA	United States	2015-Jan-07	A/Florida/04/2015	Florida Department of Health-Tampa	Centers for Disease Control and Prevention
EPI564724	HA	United States	2014-Dec-19	A/District Of Columbia/05/2014	DC Public Health Lab	Centers for Disease Control and Prevention
EPI564705	HA	United States	2014-Nov-17	A/Mississippi/14/2014	Mississippi Public Health Laboratory	Centers for Disease Control and Prevention
EPI564543	HA	United States	2014-Dec-29	A/Delaware/39/2014	Delaware Public Health Lab	Centers for Disease Control and Prevention
EPI564527	HA	United States	2014-Oct-27	A/Alaska/60/2014	Alaska State Virology Lab	Centers for Disease Control and Prevention
EPI564520	HA	United States	2014-Dec-08	A/New Hampshire/32/2014	New Hampshire Public Health Laboratories	Centers for Disease Control and Prevention
EPI564465	HA	United States	2014-Dec-18	A/Illinois/14/2014	Illinois Department of Public Health-Chicago	Centers for Disease Control and Prevention
EPI564365	HA	United States	2014-Dec-04	A/Minnesota/39/2014	Minnesota Department of Health	Centers for Disease Control and Prevention
EPI564273	HA	United States	2014-Dec-26	A/District Of Columbia/09/2014	DC Public Health Lab	Centers for Disease Control and Prevention
EPI564248	HA	United States	2014-Dec-03	A/Montana/35/2014	Montana Laboratory Services Bureau	Centers for Disease Control and Prevention
EPI564241	HA	United States	2014-Dec-15	A/Hawaii/63/2014	State of Hawaii Department of Health	Centers for Disease Control and Prevention
EPI564203	HA	United States	2015-Jan-02	A/Pennsylvania/01/2015	Pennsylvania Department of Health	Centers for Disease Control and Prevention
EPI564155	HA	United States	2014-Dec-16	A/Wisconsin/68/2014	Marshfield Clinic Research Foundation	Centers for Disease Control and Prevention
EPI564139	HA	United States	2014-Dec-07	A/Minnesota/38/2014	Minnesota Department of Health	Centers for Disease Control and Prevention
EPI564088	HA	United States	2014-Dec-17	A/Wisconsin/69/2014	Marshfield Clinic Research Foundation	Centers for Disease Control and Prevention
EPI564072	HA	United States	2014-Dec-23	A/California/43/2014	California Department of Health Services	Centers for Disease Control and Prevention
EPI562071	HA	United States	2014-Dec-03	A/Pennsylvania/58/2014	UPMC-CLB Dept of Microbiology	Centers for Disease Control and Prevention
EPI561793	HA	United States	2014-Apr-15	A/North Carolina/13/2014	Centers for Disease Control and Prevention	National Institute for Medical Research
EPI565661	HA	Canada	2014-Dec-07	A/Ontario/RV3606/2014	National Microbiology Laboratory, Health Canada	Centers for Disease Control and Prevention
EPI560760	HA	Canada	2014-Oct-16	A/Alberta/RV3240/2014	National Microbiology Laboratory, Health Canada	Centers for Disease Control and Prevention
EPI560723	HA	United States	2014-Dec-13	A/Pennsylvania/54/2014	Pennsylvania Department of Health	Centers for Disease Control and Prevention
EPI560577	HA	United States	2014-Nov-26	A/Georgia/23/2014	Georgia Public Health Laboratory	Centers for Disease Control and Prevention
EPI560538	HA	United States	2014-Nov-27	A/Georgia/16/2014	Georgia Public Health Laboratory	Centers for Disease Control and Prevention
EPI558536	HA	United States	2014-Nov-18	A/Alaska/59/2014	Alaska State Virology Lab	Centers for Disease Control and Prevention
EPI558532	HA	United States	2014-Dec-29	A/Maine/07/2014	Maine Health and Environmental Testing Laboratory	Centers for Disease Control and Prevention
EPI558406	HA	United States	2014-Dec-08	A/Mississippi/19/2014	Mississippi Public Health Laboratory	Centers for Disease Control and Prevention
EPI558336	HA	United States	2014-Dec-09	A/Tennessee/18/2014	Tennessee Department of Health Laboratory-Nashville	Centers for Disease Control and Prevention
EPI558271	HA	United States	2014-Dec-02	A/Texas/80/2014	Texas Department of State Health Services-Laboratory Services	Centers for Disease Control and Prevention
EPI558241	HA	United States	2014-Dec-09	A/Ohio/10/2014	Ohio Department of Health Laboratories	Centers for Disease Control and Prevention
EPI558191	HA	United States	2014-Dec-05	A/Wisconsin/66/2014	Wisconsin State Laboratory of Hygiene	Centers for Disease Control and Prevention
EPI558140	HA	United States	2014-Dec-09	A/Arkansas/16/2014	Arkansas Department of Health	Centers for Disease Control and Prevention
EPI556668	HA	United States	2014-Nov-13	A/Hawaii/59/2014	State of Hawaii Department of Health	Centers for Disease Control and Prevention
EPI556660	HA	United States	2014-Nov-16	A/Minnesota/37/2014	Minnesota Department of Health	Centers for Disease Control and Prevention
EPI556564	HA	United States	2014-Dec-10	A/California/40/2014	California Department of Health Services	Centers for Disease Control and Prevention
EPI556548	HA	United States	2014-Dec-05	A/Nebraska/15/2014	Nebraska Public Health Lab	Centers for Disease Control and Prevention
EPI556531	HA	United States	2014-Dec-02	A/Massachusetts/19/2014	Massachusetts Department of Public Health	Centers for Disease Control and Prevention
EPI556211	HA	United States	2014-Nov-22	A/Ohio/08/2014	Ohio Department of Health Laboratories	Centers for Disease Control and Prevention
EPI555546	HA	United States	2014-Nov-25	A/Idaho/07/2014	State of Idaho Bureau of Laboratories	Centers for Disease Control and Prevention
EPI555427	HA	United States	2014-Nov-06	A/Utah/17/2014	Utah Department of Health	Centers for Disease Control and Prevention
EPI553959	HA	United States	2014-Oct-21	A/New York/35/2014	New York State Department of Health	Centers for Disease Control and Prevention
EPI553858	HA	United States	2014-Sep-23	A/New York/19/2014	New York State Department of Health	Centers for Disease Control and Prevention
EPI553850	HA	United States	2014-Oct-22	A/Washington/19/2014	Washington State Public Health Laboratory	Centers for Disease Control and Prevention
EPI553794	HA	United States	2014-Sep-30	A/Ohio/05/2014	Ohio Department of Health Laboratories	Centers for Disease Control and Prevention
EPI553722	HA	United States	2014-Nov-09	A/Wisconsin/49/2014	Wisconsin State Laboratory of Hygiene	Centers for Disease Control and Prevention
EPI553575	HA	United States	2014-Sep-22	A/Arkansas/04/2014	Arkansas Department of Health	Centers for Disease Control and Prevention
EPI553116	HA	United States	2014-Nov-20	A/Georgia/07/2014	Georgia Public Health Laboratory	Centers for Disease Control and Prevention
EPI556605	HA	United States	2014-Oct-30	A/North Carolina/26/2014	North Carolina State Laboratory of Public Health	Centers for Disease Control and Prevention
EPI552917	HA	United States	2014-Nov-10	A/Wyoming/12/2014	Wyoming Public Health Laboratory	Centers for Disease Control and Prevention
EPI552900	HA	United States	2014-Nov-19	A/New Jersey/27/2014	New Jersey Department of Health & Senior Services	Centers for Disease Control and Prevention
EPI552366	HA	United States	2014-Nov-04	A/Mississippi/11/2014	Mississippi Public Health Laboratory	Centers for Disease Control and Prevention
EPI552343	HA	United States	2014-Nov-10	A/Nevada/18/2014	Southern Nevada Public Health Lab	Centers for Disease Control and Prevention
EPI552275	HA	United States	2014-Nov-06	A/Utah/17/2014	Utah Department of Health	Centers for Disease Control and Prevention
EPI552213	HA	United States	2014-Oct-21	A/Iowa/16/2014	Iowa State Hygienic Laboratory	Centers for Disease Control and Prevention
EPI552205	HA	United States	2014-Oct-30	A/Texas/46/2014	Houston Department of Health and Human Services	Centers for Disease Control and Prevention
EPI552197	HA	United States	2014-Nov-10	A/Indiana/15/2014	Indiana State Department of Health Laboratories	Centers for Disease Control and Prevention
EPI552157	HA	United States	2014-Nov-03	A/Mississippi/10/2014	Mississippi Public Health Laboratory	Centers for Disease Control and Prevention
EPI552141	HA	United States	2014-Oct-23	A/Alabama/07/2014	ADPH Bureau of Clinical Laboratories	Centers for Disease Control and Prevention
EPI556534	HA	United States	2014-Nov-11	A/Indiana/17/2014	Indiana State Department of Health Laboratories	Centers for Disease Control and Prevention
EPI551020	HA	United States	2014-Oct-09	A/Oregon/06/2014	Oregon Public Health Laboratory	Centers for Disease Control and Prevention
EPI550919	HA	United States	2014-Oct-25	A/Indiana/10/2014	Indiana State Department of Health Laboratories	Centers for Disease Control and Prevention
EPI550903	HA	United States	2014-Sep-23	A/Florida/35/2014	Florida Department of Health-Tampa	Centers for Disease Control and Prevention
EPI549140	HA	United States	2014-Sep-24	A/Pennsylvania/43/2014	Pennsylvania Department of Health	Centers for Disease Control and Prevention
EPI549101	HA	United States	2014-Oct-03	A/Alaska/45/2014	Alaska State Virology Lab	Centers for Disease Control and Prevention
EPI549022	HA	United States	2014-Sep-19	A/Pennsylvania/42/2014	Pennsylvania Department of Health	Centers for Disease Control and Prevention
EPI548924	HA	United States	2014-Oct-16	A/Mississippi/04/2014	Mississippi Public Health Laboratory	Centers for Disease Control and Prevention
EPI548884	HA	United States	2014-Oct-20	A/Colorado/20/2014	Colorado Department of Health Lab	Centers for Disease Control and Prevention
EPI547985	HA	United States	2014-Sep-18	A/New Mexico/27/2014	New Mexico Department of Health	Centers for Disease Control and Prevention
EPI547949	HA	United States	2014-Sep-17	A/Minnesota/21/2014	Minnesota Department of Health	Centers for Disease Control and Prevention
EPI547925	HA	United States	2014-Aug-14	A/Michigan/08/2014	Michigan Department of Community Health	Centers for Disease Control and Prevention
EPI547917	HA	Mexico	2014-Feb-12	A/Mexico/711/2014	Laboratorio de Virus Respiratorio	Centers for Disease Control and Prevention
EPI545664	HA	United States	2014-Oct-14	A/Mississippi/05/2014	Mississippi Public Health Laboratory	Centers for Disease Control and Prevention
EPI545622	HA	United States	2014-Oct-09	A/Wyoming/08/2014	Wyoming Public Health Laboratory	Centers for Disease Control and Prevention
EPI545340	HA	United States	2005-Nov-01	A/Wisconsin/67/2005		Other Database Import	Fonville,J.M.; Wilks,S.H.; James,S.L.; Fox,A.; Ventresca,M.; Aban,M.; Xue,L.; Jones,T.C.; Le,N.; Pham,Q.; Tran,N.; Wong,Y.; Mosterin,A.; Katzelnick,L.C.; Labonte,D.; Le,T.; van der Net,G.; Skepner,E.; Russell,C.A.; Kaplan,T.D.; Rimmelzwaan,G.F.; Masurel,N.; de Jong,J.C.; Palache,A.; Beyer,W.E.P.; Le,Q.; Nguyen,T.; Wertheim,H.F.L.; Hurt,A.C.; Osterhaus,A.D.M.E.; Barr,I.G.; Fouchier,R.A.M.; Horby,P…
EPI544492	HA	United States	2014-Sep-19	A/Michigan/14/2014	Michigan Department of Community Health	Centers for Disease Control and Prevention
EPI544484	HA	United States	2014-Sep-13	A/Pennsylvania/40/2014	Pennsylvania Department of Health	Centers for Disease Control and Prevention
EPI544476	HA	United States	2014-Sep-17	A/Maryland/27/2014	Maryland Department of Health and Mental Hygiene	Centers for Disease Control and Prevention
EPI543767	HA	United States	2012-Oct-20	A/New York/39/2012	Centers for Disease Control and Prevention	National Institute of Infectious Diseases (NIID)	Takashita,Emi; Fujisaki,Seiichiro; Shirakura,Masayuki; Odagiri,Takato
EPI543696	HA	United States	2014-Aug-14	A/Michigan/07/2014	Michigan Department of Community Health	Centers for Disease Control and Prevention
EPI543693	HA	United States	2014-Aug-12	A/Wisconsin/21/2014	Wisconsin State Laboratory of Hygiene	Centers for Disease Control and Prevention
EPI542705	HA	United States	2012-Dec-30	A/Connecticut/Flu027/2012		Other Database Import	Zhao,J.; Ragupathy,V.; Liu,J.; Wang,X.; Vemula,S.; Mubarak,H.; Ye,Z.; Landry,M.L.; Hewlett,I.
EPI542695	HA	United States	2012-Dec-30	A/Connecticut/Flu009/2012		Other Database Import	Zhao,J.; Ragupathy,V.; Liu,J.; Wang,X.; Vemula,S.; Mubarak,H.; Ye,Z.; Landry,M.L.; Hewlett,I.
EPI542693	HA	United States	2012-Dec-30	A/Connecticut/Flu007/2012		Other Database Import	Zhao,J.; Ragupathy,V.; Liu,J.; Wang,X.; Vemula,S.; Mubarak,H.; Ye,Z.; Landry,M.L.; Hewlett,I.
EPI541625	HA	United States	2014-Jun-13	A/Texas/36/2014	Texas Department of State Health Services-Laboratory Services	Centers for Disease Control and Prevention
EPI541604	HA	Guatemala	2014-May-07	A/Guatemala/3550/2014	Laboratorio Nacional De Salud Guatemala	Centers for Disease Control and Prevention
EPI540884	HA	United States	2014-Jun-04	A/North Dakota/04/2014	North Dakota Department of Health	Centers for Disease Control and Prevention
EPI540876	HA	United States	2014-Jun-06	A/North Carolina/17/2014	North Carolina State Laboratory of Public Health	Centers for Disease Control and Prevention
EPI540866	HA	United States	2014-Jun-11	A/Hawaii/23/2014	State of Hawaii Department of Health	Centers for Disease Control and Prevention
EPI540803	HA	United States	2014-May-13	A/Maryland/21/2014	Maryland Department of Health and Mental Hygiene	Centers for Disease Control and Prevention
EPI540040	HA	United States	2014-Jul-08	A/Michigan/06/2014	Michigan Department of Community Health	Centers for Disease Control and Prevention
EPI540032	HA	Puerto Rico	2014-Jun-18	A/Puerto Rico/25/2014	Puerto Rico Department of Health	Centers for Disease Control and Prevention
EPI540027	HA	Puerto Rico	2014-Jun-16	A/Puerto Rico/23/2014	Puerto Rico Department of Health	Centers for Disease Control and Prevention
EPI539203	HA	United States	2014-May-09	A/New Jersey/08/2014	New Jersey Department of Health & Senior Services	Centers for Disease Control and Prevention
EPI539201	HA	United States	2014-May-13	A/Delaware/09/2014	Delaware Public Health Lab	Centers for Disease Control and Prevention
EPI539200	HA	United States	2014-May-19	A/Wisconsin/10/2014	Wisconsin State Laboratory of Hygiene	Centers for Disease Control and Prevention
EPI539192	HA	United States	2014-May-09	A/Delaware/15/2014	Delaware Public Health Lab	Centers for Disease Control and Prevention
EPI538527	HA	United States	2014-Apr-14	A/Maryland/15/2014	Maryland Department of Health and Mental Hygiene	Centers for Disease Control and Prevention
EPI538518	HA	Canada	2014-Mar-16	A/Ontario/RV1795/2014	National Microbiology Laboratory, Health Canada	Centers for Disease Control and Prevention
EPI538480	HA	United States	2014-May-12	A/New Mexico/12/2014	New Mexico Department of Health	Centers for Disease Control and Prevention
EPI538473	HA	United States	2014-May-29	A/Nevada/12/2014	Southern Nevada Public Health Lab	Centers for Disease Control and Prevention
EPI537911	HA	United States	2014-Apr-10	A/Connecticut/17/2014	Connecticut Department. of Public Health	Centers for Disease Control and Prevention
EPI537908	HA	United States	2014-Apr-04	A/Connecticut/14/2014	Connecticut Department. of Public Health	Centers for Disease Control and Prevention
EPI537900	HA	United States	2014-Apr-03	A/Connecticut/15/2014	Connecticut Department. of Public Health	Centers for Disease Control and Prevention
EPI537889	HA	United States	2014-Apr-19	A/Colorado/14/2014	Colorado Department of Health Lab	Centers for Disease Control and Prevention
EPI537887	HA	Dominican Republic	2013-Oct-07	A/Dominican Republic/7916/2013	Laboratorio de Investigacion / Centro de Educacion Medica y Amistad Dominico Japones (CEMADOJA)	Centers for Disease Control and Prevention
EPI539187	HA	United States	2014-May-27	A/Utah/10/2014	Utah Department of Health	Centers for Disease Control and Prevention
EPI537755	HA	United States	2014-Apr-10	A/Rhode Island/13/2014	Rhode Island Department of Health	Centers for Disease Control and Prevention
EPI537748	HA	United States	2014-Apr-04	A/Pennsylvania/31/2014	Pennsylvania Department of Health	Centers for Disease Control and Prevention
EPI537727	HA	United States	2014-Mar-22	A/Hawaii/15/2014	State of Hawaii Department of Health	Centers for Disease Control and Prevention
EPI537129	HA	United States	2014-Apr-07	A/New Mexico/08/2014	New Mexico Department of Health	Centers for Disease Control and Prevention
EPI537073	HA	United States	2014-May-26	A/Alaska/11/2014	Alaska State Virology Lab	Centers for Disease Control and Prevention
EPI537083	HA	United States	2014-Mar-10	A/Hawaii/09/2014	State of Hawaii Department of Health	Centers for Disease Control and Prevention
EPI532177	HA	United States	2014-Feb-11	A/Oklahoma/3806/2014		Other Database Import	Connors,B.C.; Jones,S.L.; Bisaha,S.A.; Canas,L.C.; Baker,J.A.; Couch,M.R.; Garrett,C.M.; Powell,M.L.; Hanson,J.F.; Yohannes,R.A.; DeMarcus,L.S.; Smith,J.P.; Fumia,K.F.; Zorich,S.C.; Macias,E.A.; Olsen,E.T.; Sjoberg,P.A.
EPI532100	HA	United States	2014-Mar-25	A/Delaware/3729/2014		Other Database Import	Connors,B.C.; Jones,S.L.; Bisaha,S.A.; Canas,L.C.; Baker,J.A.; Couch,M.R.; Garrett,C.M.; Powell,M.L.; Hanson,J.F.; Yohannes,R.A.; DeMarcus,L.S.; Smith,J.P.; Fumia,K.F.; Zorich,S.C.; Macias,E.A.; Olsen,E.T.; Sjoberg,P.A.
EPI531747	HA	United States	2014-Apr-17	A/Alaska/06/2014	Alaska State Virology Lab	Centers for Disease Control and Prevention
EPI526050	HA	United States	2014-Apr-06	A/Minnesota/07/2014	Minnesota Department of Health	Centers for Disease Control and Prevention
EPI525498	HA	United States	2008-Feb-19	A/New York/1145/2008		Other Database Import	Wentworth,D.E.; Halpin,R.A.; Lin,X.; Bera,J.; Akopov,A.; Ransier,A.; Mohan,M.; Fedorova,N.; Tsitrin,T.; Stockwell,T.; Amedeo,P.; Appalla,L.; Bishop,B.; Edworthy,P.; Gupta,N.; Hoover,J.; Katzel,D.; Li,K.; Schobel,S.; Shrivastava,S.; Thovarai,V.; Wang,S.; Griesemer,S.B.; Bao,Y.; Sanders,R.; Zhdanov,S.; Kiryutin,B.; Lipman,D.J.; Tatusova,T.; St. George,K.
EPI525466	HA	United States	2008-Feb-13	A/New York/1141/2008		Other Database Import	Wentworth,D.E.; Halpin,R.A.; Lin,X.; Bera,J.; Akopov,A.; Ransier,A.; Mohan,M.; Fedorova,N.; Tsitrin,T.; Stockwell,T.; Amedeo,P.; Appalla,L.; Bishop,B.; Edworthy,P.; Gupta,N.; Hoover,J.; Katzel,D.; Li,K.; Schobel,S.; Shrivastava,S.; Thovarai,V.; Wang,S.; Griesemer,S.B.; Bao,Y.; Sanders,R.; Zhdanov,S.; Kiryutin,B.; Lipman,D.J.; Tatusova,T.; St. George,K.
EPI525382	HA	United States	2008-Jan-24	A/New York/1129/2008		Other Database Import	Wentworth,D.E.; Halpin,R.A.; Lin,X.; Bera,J.; Akopov,A.; Ransier,A.; Mohan,M.; Fedorova,N.; Tsitrin,T.; Stockwell,T.; Amedeo,P.; Appalla,L.; Bishop,B.; Edworthy,P.; Gupta,N.; Hoover,J.; Katzel,D.; Li,K.; Schobel,S.; Shrivastava,S.; Thovarai,V.; Wang,S.; Griesemer,S.B.; Bao,Y.; Sanders,R.; Zhdanov,S.; Kiryutin,B.; Lipman,D.J.; Tatusova,T.; St. George,K.
EPI525179	HA	United States	2007-Feb-06	A/New York/1102/2007		Other Database Import	Wentworth,D.E.; Halpin,R.A.; Lin,X.; Bera,J.; Akopov,A.; Ransier,A.; Mohan,M.; Fedorova,N.; Tsitrin,T.; Stockwell,T.; Amedeo,P.; Appalla,L.; Bishop,B.; Edworthy,P.; Gupta,N.; Hoover,J.; Katzel,D.; Li,K.; Schobel,S.; Shrivastava,S.; Thovarai,V.; Wang,S.; Griesemer,S.B.; Bao,Y.; Sanders,R.; Zhdanov,S.; Kiryutin,B.; Lipman,D.J.; Tatusova,T.; St. George,K.
EPI525171	HA	United States	2007-Jun-06	A/New York/1100/2007		Other Database Import	Wentworth,D.E.; Halpin,R.A.; Lin,X.; Bera,J.; Akopov,A.; Ransier,A.; Mohan,M.; Fedorova,N.; Tsitrin,T.; Stockwell,T.; Amedeo,P.; Appalla,L.; Bishop,B.; Edworthy,P.; Gupta,N.; Hoover,J.; Katzel,D.; Li,K.; Schobel,S.; Shrivastava,S.; Thovarai,V.; Wang,S.; Griesemer,S.B.; Bao,Y.; Sanders,R.; Zhdanov,S.; Kiryutin,B.; Lipman,D.J.; Tatusova,T.; St. George,K.
EPI525162	HA	United States	2007-Apr-24	A/New York/1099/2007		Other Database Import	Wentworth,D.E.; Halpin,R.A.; Lin,X.; Bera,J.; Akopov,A.; Ransier,A.; Mohan,M.; Fedorova,N.; Tsitrin,T.; Stockwell,T.; Amedeo,P.; Appalla,L.; Bishop,B.; Edworthy,P.; Gupta,N.; Hoover,J.; Katzel,D.; Li,K.; Schobel,S.; Shrivastava,S.; Thovarai,V.; Wang,S.; Griesemer,S.B.; Bao,Y.; Sanders,R.; Zhdanov,S.; Kiryutin,B.; Lipman,D.J.; Tatusova,T.; St. George,K.
EPI525039	HA	United States	2007-Feb-16	A/New York/1080/2007		Other Database Import	Wentworth,D.E.; Halpin,R.A.; Lin,X.; Bera,J.; Akopov,A.; Ransier,A.; Mohan,M.; Fedorova,N.; Tsitrin,T.; Stockwell,T.; Amedeo,P.; Appalla,L.; Bishop,B.; Edworthy,P.; Gupta,N.; Hoover,J.; Katzel,D.; Li,K.; Schobel,S.; Shrivastava,S.; Thovarai,V.; Wang,S.; Griesemer,S.B.; Bao,Y.; Sanders,R.; Zhdanov,S.; Kiryutin,B.; Lipman,D.J.; Tatusova,T.; St. George,K.
EPI524791	HA	United States	2006-Mar-20	A/New York/1045/2006		Other Database Import	Wentworth,D.E.; Halpin,R.A.; Lin,X.; Bera,J.; Akopov,A.; Ransier,A.; Mohan,M.; Fedorova,N.; Tsitrin,T.; Stockwell,T.; Amedeo,P.; Appalla,L.; Bishop,B.; Edworthy,P.; Gupta,N.; Hoover,J.; Katzel,D.; Li,K.; Schobel,S.; Shrivastava,S.; Thovarai,V.; Wang,S.; Griesemer,S.B.; Bao,Y.; Sanders,R.; Zhdanov,S.; Kiryutin,B.; Lipman,D.J.; Tatusova,T.; St. George,K.
EPI524775	HA	United States	2006-Mar-14	A/New York/1043/2006		Other Database Import	Wentworth,D.E.; Halpin,R.A.; Lin,X.; Bera,J.; Akopov,A.; Ransier,A.; Mohan,M.; Fedorova,N.; Tsitrin,T.; Stockwell,T.; Amedeo,P.; Appalla,L.; Bishop,B.; Edworthy,P.; Gupta,N.; Hoover,J.; Katzel,D.; Li,K.; Schobel,S.; Shrivastava,S.; Thovarai,V.; Wang,S.; Griesemer,S.B.; Bao,Y.; Sanders,R.; Zhdanov,S.; Kiryutin,B.; Lipman,D.J.; Tatusova,T.; St. George,K.
EPI524658	HA	United States	2006-Feb-24	A/New York/1029/2006		Other Database Import	Wentworth,D.E.; Halpin,R.A.; Lin,X.; Bera,J.; Akopov,A.; Ransier,A.; Mohan,M.; Fedorova,N.; Tsitrin,T.; Stockwell,T.; Amedeo,P.; Appalla,L.; Bishop,B.; Edworthy,P.; Gupta,N.; Hoover,J.; Katzel,D.; Li,K.; Schobel,S.; Shrivastava,S.; Thovarai,V.; Wang,S.; Griesemer,S.B.; Bao,Y.; Sanders,R.; Zhdanov,S.; Kiryutin,B.; Lipman,D.J.; Tatusova,T.; St. George,K.
EPI524482	HA	United States	2006-Jan-13	A/New York/1010/2006		Other Database Import	Wentworth,D.E.; Halpin,R.A.; Lin,X.; Bera,J.; Akopov,A.; Ransier,A.; Mohan,M.; Fedorova,N.; Tsitrin,T.; Stockwell,T.; Amedeo,P.; Appalla,L.; Bishop,B.; Edworthy,P.; Gupta,N.; Hoover,J.; Katzel,D.; Li,K.; Schobel,S.; Shrivastava,S.; Thovarai,V.; Wang,S.; Griesemer,S.B.; Bao,Y.; Sanders,R.; Zhdanov,S.; Kiryutin,B.; Lipman,D.J.; Tatusova,T.; St. George,K.
EPI524224	HA	United States	2013-Jan-16	A/Chicago/YGA_04188/2013		Other Database Import	Wentworth,D.E.; Halpin,R.A.; Lin,X.; Bera,J.; Akopov,A.; Ransier,A.; Mohan,M.; Fedorova,N.; Tsitrin,T.; Stockwell,T.; Amedeo,P.; Appalla,L.; Bishop,B.; Edworthy,P.; Gupta,N.; Hoover,J.; Katzel,D.; Li,K.; Schobel,S.; Shrivastava,S.; Thovarai,V.; Wang,S.; Landon,E.; Tesic,V.; Nash,C.; Bao,Y.; Sanders,R.; Zhdanov,S.; Kiryutin,B.; Lipman,D.J.; Tatusova,T.; Grad,Y.
EPI524216	HA	United States	2013-Jan-16	A/Chicago/YGA_04187/2013		Other Database Import	Wentworth,D.E.; Halpin,R.A.; Lin,X.; Bera,J.; Akopov,A.; Ransier,A.; Mohan,M.; Fedorova,N.; Tsitrin,T.; Stockwell,T.; Amedeo,P.; Appalla,L.; Bishop,B.; Edworthy,P.; Gupta,N.; Hoover,J.; Katzel,D.; Li,K.; Schobel,S.; Shrivastava,S.; Thovarai,V.; Wang,S.; Landon,E.; Tesic,V.; Nash,C.; Bao,Y.; Sanders,R.; Zhdanov,S.; Kiryutin,B.; Lipman,D.J.; Tatusova,T.; Grad,Y.
EPI524152	HA	United States	2013-Jan-03	A/Chicago/YGA_04136/2013		Other Database Import	Wentworth,D.E.; Halpin,R.A.; Lin,X.; Bera,J.; Akopov,A.; Ransier,A.; Mohan,M.; Fedorova,N.; Tsitrin,T.; Stockwell,T.; Amedeo,P.; Appalla,L.; Bishop,B.; Edworthy,P.; Gupta,N.; Hoover,J.; Katzel,D.; Li,K.; Schobel,S.; Shrivastava,S.; Thovarai,V.; Wang,S.; Landon,E.; Tesic,V.; Nash,C.; Bao,Y.; Sanders,R.; Zhdanov,S.; Kiryutin,B.; Lipman,D.J.; Tatusova,T.; Grad,Y.
EPI524112	HA	United States	2013-Jan-01	A/Chicago/YGA_04131/2013		Other Database Import	Wentworth,D.E.; Halpin,R.A.; Lin,X.; Bera,J.; Akopov,A.; Ransier,A.; Mohan,M.; Fedorova,N.; Tsitrin,T.; Stockwell,T.; Amedeo,P.; Appalla,L.; Bishop,B.; Edworthy,P.; Gupta,N.; Hoover,J.; Katzel,D.; Li,K.; Schobel,S.; Shrivastava,S.; Thovarai,V.; Wang,S.; Landon,E.; Tesic,V.; Nash,C.; Bao,Y.; Sanders,R.; Zhdanov,S.; Kiryutin,B.; Lipman,D.J.; Tatusova,T.; Grad,Y.
EPI524080	HA	United States	2013-Jan-01	A/Chicago/YGA_04127/2013		Other Database Import	Wentworth,D.E.; Halpin,R.A.; Lin,X.; Bera,J.; Akopov,A.; Ransier,A.; Mohan,M.; Fedorova,N.; Tsitrin,T.; Stockwell,T.; Amedeo,P.; Appalla,L.; Bishop,B.; Edworthy,P.; Gupta,N.; Hoover,J.; Katzel,D.; Li,K.; Schobel,S.; Shrivastava,S.; Thovarai,V.; Wang,S.; Landon,E.; Tesic,V.; Nash,C.; Bao,Y.; Sanders,R.; Zhdanov,S.; Kiryutin,B.; Lipman,D.J.; Tatusova,T.; Grad,Y.
EPI524064	HA	United States	2012-Dec-31	A/Chicago/YGA_04124/2012		Other Database Import	Wentworth,D.E.; Halpin,R.A.; Lin,X.; Bera,J.; Akopov,A.; Ransier,A.; Mohan,M.; Fedorova,N.; Tsitrin,T.; Stockwell,T.; Amedeo,P.; Appalla,L.; Bishop,B.; Edworthy,P.; Gupta,N.; Hoover,J.; Katzel,D.; Li,K.; Schobel,S.; Shrivastava,S.; Thovarai,V.; Wang,S.; Landon,E.; Tesic,V.; Nash,C.; Bao,Y.; Sanders,R.; Zhdanov,S.; Kiryutin,B.; Lipman,D.J.; Tatusova,T.; Grad,Y.
EPI523928	HA	United States	2012-Dec-27	A/Chicago/YGA_04104/2012		Other Database Import	Wentworth,D.E.; Halpin,R.A.; Lin,X.; Bera,J.; Akopov,A.; Ransier,A.; Mohan,M.; Fedorova,N.; Tsitrin,T.; Stockwell,T.; Amedeo,P.; Appalla,L.; Bishop,B.; Edworthy,P.; Gupta,N.; Hoover,J.; Katzel,D.; Li,K.; Schobel,S.; Shrivastava,S.; Thovarai,V.; Wang,S.; Landon,E.; Tesic,V.; Nash,C.; Bao,Y.; Sanders,R.; Zhdanov,S.; Kiryutin,B.; Lipman,D.J.; Tatusova,T.; Grad,Y.
EPI523784	HA	United States	2012-Dec-18	A/Chicago/YGA_04064/2012		Other Database Import	Wentworth,D.E.; Halpin,R.A.; Lin,X.; Bera,J.; Akopov,A.; Ransier,A.; Mohan,M.; Fedorova,N.; Tsitrin,T.; Stockwell,T.; Amedeo,P.; Appalla,L.; Bishop,B.; Edworthy,P.; Gupta,N.; Hoover,J.; Katzel,D.; Li,K.; Schobel,S.; Shrivastava,S.; Thovarai,V.; Wang,S.; Landon,E.; Tesic,V.; Nash,C.; Bao,Y.; Sanders,R.; Zhdanov,S.; Kiryutin,B.; Lipman,D.J.; Tatusova,T.; Grad,Y.
EPI523768	HA	United States	2012-Dec-18	A/Chicago/YGA_04055/2012		Other Database Import	Wentworth,D.E.; Halpin,R.A.; Lin,X.; Bera,J.; Akopov,A.; Ransier,A.; Mohan,M.; Fedorova,N.; Tsitrin,T.; Stockwell,T.; Amedeo,P.; Appalla,L.; Bishop,B.; Edworthy,P.; Gupta,N.; Hoover,J.; Katzel,D.; Li,K.; Schobel,S.; Shrivastava,S.; Thovarai,V.; Wang,S.; Landon,E.; Tesic,V.; Nash,C.; Bao,Y.; Sanders,R.; Zhdanov,S.; Kiryutin,B.; Lipman,D.J.; Tatusova,T.; Grad,Y.
EPI523696	HA	United States	2012-Dec-13	A/Chicago/YGA_04036/2012		Other Database Import	Wentworth,D.E.; Halpin,R.A.; Lin,X.; Bera,J.; Akopov,A.; Ransier,A.; Mohan,M.; Fedorova,N.; Tsitrin,T.; Stockwell,T.; Amedeo,P.; Appalla,L.; Bishop,B.; Edworthy,P.; Gupta,N.; Hoover,J.; Katzel,D.; Li,K.; Schobel,S.; Shrivastava,S.; Thovarai,V.; Wang,S.; Landon,E.; Tesic,V.; Nash,C.; Bao,Y.; Sanders,R.; Zhdanov,S.; Kiryutin,B.; Lipman,D.J.; Tatusova,T.; Grad,Y.
EPI523528	HA	United States	2013-Jan-09	A/Santa Clara/YGA_03077/2013		Other Database Import	Wentworth,D.E.; Halpin,R.A.; Lin,X.; Bera,J.; Akopov,A.; Ransier,A.; Mohan,M.; Fedorova,N.; Tsitrin,T.; Stockwell,T.; Amedeo,P.; Appalla,L.; Bishop,B.; Edworthy,P.; Gupta,N.; Hoover,J.; Katzel,D.; Li,K.; Schobel,S.; Shrivastava,S.; Thovarai,V.; Wang,S.; Bao,Y.; Sanders,R.; Zhdanov,S.; Kiryutin,B.; Lipman,D.J.; Tatusova,T.; Grad,Y.
EPI523488	HA	United States	2013-Feb-01	A/Santa Clara/YGA_03072/2013		Other Database Import	Wentworth,D.E.; Halpin,R.A.; Lin,X.; Bera,J.; Akopov,A.; Ransier,A.; Mohan,M.; Fedorova,N.; Tsitrin,T.; Stockwell,T.; Amedeo,P.; Appalla,L.; Bishop,B.; Edworthy,P.; Gupta,N.; Hoover,J.; Katzel,D.; Li,K.; Schobel,S.; Shrivastava,S.; Thovarai,V.; Wang,S.; Bao,Y.; Sanders,R.; Zhdanov,S.; Kiryutin,B.; Lipman,D.J.; Tatusova,T.; Grad,Y.
EPI523432	HA	United States	2013-Jan-25	A/Santa Clara/YGA_03064/2013		Other Database Import	Wentworth,D.E.; Halpin,R.A.; Lin,X.; Bera,J.; Akopov,A.; Ransier,A.; Mohan,M.; Fedorova,N.; Tsitrin,T.; Stockwell,T.; Amedeo,P.; Appalla,L.; Bishop,B.; Edworthy,P.; Gupta,N.; Hoover,J.; Katzel,D.; Li,K.; Schobel,S.; Shrivastava,S.; Thovarai,V.; Wang,S.; Bao,Y.; Sanders,R.; Zhdanov,S.; Kiryutin,B.; Lipman,D.J.; Tatusova,T.; Grad,Y.
EPI523320	HA	United States	2013-Jan-18	A/Santa Clara/YGA_03048/2013		Other Database Import	Wentworth,D.E.; Halpin,R.A.; Lin,X.; Bera,J.; Akopov,A.; Ransier,A.; Mohan,M.; Fedorova,N.; Tsitrin,T.; Stockwell,T.; Amedeo,P.; Appalla,L.; Bishop,B.; Edworthy,P.; Gupta,N.; Hoover,J.; Katzel,D.; Li,K.; Schobel,S.; Shrivastava,S.; Thovarai,V.; Wang,S.; Bao,Y.; Sanders,R.; Zhdanov,S.; Kiryutin,B.; Lipman,D.J.; Tatusova,T.; Grad,Y.
EPI523168	HA	United States	2013-Jan-09	A/Santa Clara/YGA_03027/2013		Other Database Import	Wentworth,D.E.; Halpin,R.A.; Lin,X.; Bera,J.; Akopov,A.; Ransier,A.; Mohan,M.; Fedorova,N.; Tsitrin,T.; Stockwell,T.; Amedeo,P.; Appalla,L.; Bishop,B.; Edworthy,P.; Gupta,N.; Hoover,J.; Katzel,D.; Li,K.; Schobel,S.; Shrivastava,S.; Thovarai,V.; Wang,S.; Bao,Y.; Sanders,R.; Zhdanov,S.; Kiryutin,B.; Lipman,D.J.; Tatusova,T.; Grad,Y.
EPI523112	HA	United States	2013-Jan-20	A/Santa Clara/YGA_03020/2013		Other Database Import	Wentworth,D.E.; Halpin,R.A.; Lin,X.; Bera,J.; Akopov,A.; Ransier,A.; Mohan,M.; Fedorova,N.; Tsitrin,T.; Stockwell,T.; Amedeo,P.; Appalla,L.; Bishop,B.; Edworthy,P.; Gupta,N.; Hoover,J.; Katzel,D.; Li,K.; Schobel,S.; Shrivastava,S.; Thovarai,V.; Wang,S.; Bao,Y.; Sanders,R.; Zhdanov,S.; Kiryutin,B.; Lipman,D.J.; Tatusova,T.; Grad,Y.
EPI523072	HA	United States	2013-Jan-23	A/Santa Clara/YGA_03015/2013		Other Database Import	Wentworth,D.E.; Halpin,R.A.; Lin,X.; Bera,J.; Akopov,A.; Ransier,A.; Mohan,M.; Fedorova,N.; Tsitrin,T.; Stockwell,T.; Amedeo,P.; Appalla,L.; Bishop,B.; Edworthy,P.; Gupta,N.; Hoover,J.; Katzel,D.; Li,K.; Schobel,S.; Shrivastava,S.; Thovarai,V.; Wang,S.; Bao,Y.; Sanders,R.; Zhdanov,S.; Kiryutin,B.; Lipman,D.J.; Tatusova,T.; Grad,Y.
EPI522936	HA	United States	2013-Feb-12	A/Boston/YGA_02054/2013		Other Database Import	Wentworth,D.E.; Halpin,R.A.; Lin,X.; Bera,J.; Akopov,A.; Ransier,A.; Mohan,M.; Fedorova,N.; Tsitrin,T.; Stockwell,T.; Amedeo,P.; Appalla,L.; Bishop,B.; Edworthy,P.; Gupta,N.; Hoover,J.; Katzel,D.; Li,K.; Schobel,S.; Shrivastava,S.; Thovarai,V.; Wang,S.; Bao,Y.; Sanders,R.; Zhdanov,S.; Kiryutin,B.; Lipman,D.J.; Tatusova,T.; Grad,Y.
EPI522808	HA	United States	2013-Jan-14	A/Boston/YGA_02032/2013		Other Database Import	Wentworth,D.E.; Halpin,R.A.; Lin,X.; Bera,J.; Akopov,A.; Ransier,A.; Mohan,M.; Fedorova,N.; Tsitrin,T.; Stockwell,T.; Amedeo,P.; Appalla,L.; Bishop,B.; Edworthy,P.; Gupta,N.; Hoover,J.; Katzel,D.; Li,K.; Schobel,S.; Shrivastava,S.; Thovarai,V.; Wang,S.; Bao,Y.; Sanders,R.; Zhdanov,S.; Kiryutin,B.; Lipman,D.J.; Tatusova,T.; Grad,Y.
EPI522712	HA	United States	2012-Dec-31	A/Boston/YGA_02015/2012		Other Database Import	Wentworth,D.E.; Halpin,R.A.; Lin,X.; Bera,J.; Akopov,A.; Ransier,A.; Mohan,M.; Fedorova,N.; Tsitrin,T.; Stockwell,T.; Amedeo,P.; Appalla,L.; Bishop,B.; Edworthy,P.; Gupta,N.; Hoover,J.; Katzel,D.; Li,K.; Schobel,S.; Shrivastava,S.; Thovarai,V.; Wang,S.; Bao,Y.; Sanders,R.; Zhdanov,S.; Kiryutin,B.; Lipman,D.J.; Tatusova,T.; Grad,Y.
EPI522672	HA	United States	2012-Dec-21	A/Boston/YGA_02009/2012		Other Database Import	Wentworth,D.E.; Halpin,R.A.; Lin,X.; Bera,J.; Akopov,A.; Ransier,A.; Mohan,M.; Fedorova,N.; Tsitrin,T.; Stockwell,T.; Amedeo,P.; Appalla,L.; Bishop,B.; Edworthy,P.; Gupta,N.; Hoover,J.; Katzel,D.; Li,K.; Schobel,S.; Shrivastava,S.; Thovarai,V.; Wang,S.; Bao,Y.; Sanders,R.; Zhdanov,S.; Kiryutin,B.; Lipman,D.J.; Tatusova,T.; Grad,Y.
EPI522664	HA	United States	2012-Dec-21	A/Boston/YGA_02008/2012		Other Database Import	Wentworth,D.E.; Halpin,R.A.; Lin,X.; Bera,J.; Akopov,A.; Ransier,A.; Mohan,M.; Fedorova,N.; Tsitrin,T.; Stockwell,T.; Amedeo,P.; Appalla,L.; Bishop,B.; Edworthy,P.; Gupta,N.; Hoover,J.; Katzel,D.; Li,K.; Schobel,S.; Shrivastava,S.; Thovarai,V.; Wang,S.; Bao,Y.; Sanders,R.; Zhdanov,S.; Kiryutin,B.; Lipman,D.J.; Tatusova,T.; Grad,Y.
EPI522648	HA	United States	2012-Dec-17	A/Boston/YGA_02005/2012		Other Database Import	Wentworth,D.E.; Halpin,R.A.; Lin,X.; Bera,J.; Akopov,A.; Ransier,A.; Mohan,M.; Fedorova,N.; Tsitrin,T.; Stockwell,T.; Amedeo,P.; Appalla,L.; Bishop,B.; Edworthy,P.; Gupta,N.; Hoover,J.; Katzel,D.; Li,K.; Schobel,S.; Shrivastava,S.; Thovarai,V.; Wang,S.; Bao,Y.; Sanders,R.; Zhdanov,S.; Kiryutin,B.; Lipman,D.J.; Tatusova,T.; Grad,Y.
EPI522250	HA	United States	2013-Jan-14	A/Boston/YGA_01172/2013		Other Database Import	Wentworth,D.E.; Halpin,R.A.; Lin,X.; Bera,J.; Akopov,A.; Ransier,A.; Mohan,M.; Fedorova,N.; Tsitrin,T.; Stockwell,T.; Amedeo,P.; Appalla,L.; Bishop,B.; Edworthy,P.; Gupta,N.; Hoover,J.; Katzel,D.; Li,K.; Schobel,S.; Shrivastava,S.; Thovarai,V.; Wang,S.; Wilson,H.; Braidt,J.; Rosenberg,E.; Bao,Y.; Sanders,R.; Zhdanov,S.; Kiryutin,B.; Lipman,D.J.; Tatusova,T.; Grad,Y.
EPI522234	HA	United States	2013-Jan-13	A/Boston/YGA_01170/2013		Other Database Import	Wentworth,D.E.; Halpin,R.A.; Lin,X.; Bera,J.; Akopov,A.; Ransier,A.; Mohan,M.; Fedorova,N.; Tsitrin,T.; Stockwell,T.; Amedeo,P.; Appalla,L.; Bishop,B.; Edworthy,P.; Gupta,N.; Hoover,J.; Katzel,D.; Li,K.; Schobel,S.; Shrivastava,S.; Thovarai,V.; Wang,S.; Wilson,H.; Braidt,J.; Rosenberg,E.; Bao,Y.; Sanders,R.; Zhdanov,S.; Kiryutin,B.; Lipman,D.J.; Tatusova,T.; Grad,Y.
EPI522218	HA	United States	2013-Jan-11	A/Boston/YGA_01168/2013		Other Database Import	Wentworth,D.E.; Halpin,R.A.; Lin,X.; Bera,J.; Akopov,A.; Ransier,A.; Mohan,M.; Fedorova,N.; Tsitrin,T.; Stockwell,T.; Amedeo,P.; Appalla,L.; Bishop,B.; Edworthy,P.; Gupta,N.; Hoover,J.; Katzel,D.; Li,K.; Schobel,S.; Shrivastava,S.; Thovarai,V.; Wang,S.; Wilson,H.; Braidt,J.; Rosenberg,E.; Bao,Y.; Sanders,R.; Zhdanov,S.; Kiryutin,B.; Lipman,D.J.; Tatusova,T.; Grad,Y.
EPI522170	HA	United States	2013-Jan-07	A/Boston/YGA_01162/2013		Other Database Import	Wentworth,D.E.; Halpin,R.A.; Lin,X.; Bera,J.; Akopov,A.; Ransier,A.; Mohan,M.; Fedorova,N.; Tsitrin,T.; Stockwell,T.; Amedeo,P.; Appalla,L.; Bishop,B.; Edworthy,P.; Gupta,N.; Hoover,J.; Katzel,D.; Li,K.; Schobel,S.; Shrivastava,S.; Thovarai,V.; Wang,S.; Wilson,H.; Braidt,J.; Rosenberg,E.; Bao,Y.; Sanders,R.; Zhdanov,S.; Kiryutin,B.; Lipman,D.J.; Tatusova,T.; Grad,Y.
EPI522090	HA	United States	2013-Jan-05	A/Boston/YGA_01152/2013		Other Database Import	Wentworth,D.E.; Halpin,R.A.; Lin,X.; Bera,J.; Akopov,A.; Ransier,A.; Mohan,M.; Fedorova,N.; Tsitrin,T.; Stockwell,T.; Amedeo,P.; Appalla,L.; Bishop,B.; Edworthy,P.; Gupta,N.; Hoover,J.; Katzel,D.; Li,K.; Schobel,S.; Shrivastava,S.; Thovarai,V.; Wang,S.; Wilson,H.; Braidt,J.; Rosenberg,E.; Bao,Y.; Sanders,R.; Zhdanov,S.; Kiryutin,B.; Lipman,D.J.; Tatusova,T.; Grad,Y.
EPI522082	HA	United States	2013-Jan-05	A/Boston/YGA_01151/2013		Other Database Import	Wentworth,D.E.; Halpin,R.A.; Lin,X.; Bera,J.; Akopov,A.; Ransier,A.; Mohan,M.; Fedorova,N.; Tsitrin,T.; Stockwell,T.; Amedeo,P.; Appalla,L.; Bishop,B.; Edworthy,P.; Gupta,N.; Hoover,J.; Katzel,D.; Li,K.; Schobel,S.; Shrivastava,S.; Thovarai,V.; Wang,S.; Wilson,H.; Braidt,J.; Rosenberg,E.; Bao,Y.; Sanders,R.; Zhdanov,S.; Kiryutin,B.; Lipman,D.J.; Tatusova,T.; Grad,Y.
EPI521978	HA	United States	2013-Jan-03	A/Boston/YGA_01137/2013		Other Database Import	Wentworth,D.E.; Halpin,R.A.; Lin,X.; Bera,J.; Akopov,A.; Ransier,A.; Mohan,M.; Fedorova,N.; Tsitrin,T.; Stockwell,T.; Amedeo,P.; Appalla,L.; Bishop,B.; Edworthy,P.; Gupta,N.; Hoover,J.; Katzel,D.; Li,K.; Schobel,S.; Shrivastava,S.; Thovarai,V.; Wang,S.; Wilson,H.; Braidt,J.; Rosenberg,E.; Bao,Y.; Sanders,R.; Zhdanov,S.; Kiryutin,B.; Lipman,D.J.; Tatusova,T.; Grad,Y.
EPI521885	HA	United States	2014-Apr-13	A/Colorado/11/2014	Colorado Department of Health Lab	Centers for Disease Control and Prevention
EPI521755	HA	United States	2013-Jan-02	A/Boston/YGA_01121/2013		Other Database Import	Wentworth,D.E.; Halpin,R.A.; Lin,X.; Bera,J.; Akopov,A.; Ransier,A.; Mohan,M.; Fedorova,N.; Tsitrin,T.; Stockwell,T.; Amedeo,P.; Appalla,L.; Bishop,B.; Edworthy,P.; Gupta,N.; Hoover,J.; Katzel,D.; Li,K.; Schobel,S.; Shrivastava,S.; Thovarai,V.; Wang,S.; Wilson,H.; Braidt,J.; Rosenberg,E.; Bao,Y.; Sanders,R.; Zhdanov,S.; Kiryutin,B.; Lipman,D.J.; Tatusova,T.; Grad,Y.
EPI521667	HA	United States	2012-Dec-31	A/Boston/YGA_01107/2012		Other Database Import	Wentworth,D.E.; Halpin,R.A.; Lin,X.; Bera,J.; Akopov,A.; Ransier,A.; Mohan,M.; Fedorova,N.; Tsitrin,T.; Stockwell,T.; Amedeo,P.; Appalla,L.; Bishop,B.; Edworthy,P.; Gupta,N.; Hoover,J.; Katzel,D.; Li,K.; Schobel,S.; Shrivastava,S.; Thovarai,V.; Wang,S.; Wilson,H.; Braidt,J.; Rosenberg,E.; Bao,Y.; Sanders,R.; Zhdanov,S.; Kiryutin,B.; Lipman,D.J.; Tatusova,T.; Grad,Y.
EPI521651	HA	United States	2012-Dec-31	A/Boston/YGA_01105/2012		Other Database Import	Wentworth,D.E.; Halpin,R.A.; Lin,X.; Bera,J.; Akopov,A.; Ransier,A.; Mohan,M.; Fedorova,N.; Tsitrin,T.; Stockwell,T.; Amedeo,P.; Appalla,L.; Bishop,B.; Edworthy,P.; Gupta,N.; Hoover,J.; Katzel,D.; Li,K.; Schobel,S.; Shrivastava,S.; Thovarai,V.; Wang,S.; Wilson,H.; Braidt,J.; Rosenberg,E.; Bao,Y.; Sanders,R.; Zhdanov,S.; Kiryutin,B.; Lipman,D.J.; Tatusova,T.; Grad,Y.
EPI521635	HA	United States	2012-Dec-31	A/Boston/YGA_01103/2012		Other Database Import	Wentworth,D.E.; Halpin,R.A.; Lin,X.; Bera,J.; Akopov,A.; Ransier,A.; Mohan,M.; Fedorova,N.; Tsitrin,T.; Stockwell,T.; Amedeo,P.; Appalla,L.; Bishop,B.; Edworthy,P.; Gupta,N.; Hoover,J.; Katzel,D.; Li,K.; Schobel,S.; Shrivastava,S.; Thovarai,V.; Wang,S.; Wilson,H.; Braidt,J.; Rosenberg,E.; Bao,Y.; Sanders,R.; Zhdanov,S.; Kiryutin,B.; Lipman,D.J.; Tatusova,T.; Grad,Y.
EPI521408	HA	United States	2012-Dec-27	A/Boston/YGA_01072/2012		Other Database Import	Wentworth,D.E.; Halpin,R.A.; Lin,X.; Bera,J.; Akopov,A.; Ransier,A.; Mohan,M.; Fedorova,N.; Tsitrin,T.; Stockwell,T.; Amedeo,P.; Appalla,L.; Bishop,B.; Edworthy,P.; Gupta,N.; Hoover,J.; Katzel,D.; Li,K.; Schobel,S.; Shrivastava,S.; Thovarai,V.; Wang,S.; Wilson,H.; Braidt,J.; Rosenberg,E.; Bao,Y.; Sanders,R.; Zhdanov,S.; Kiryutin,B.; Lipman,D.J.; Tatusova,T.; Grad,Y.
EPI521400	HA	United States	2012-Dec-27	A/Boston/YGA_01071/2012		Other Database Import	Wentworth,D.E.; Halpin,R.A.; Lin,X.; Bera,J.; Akopov,A.; Ransier,A.; Mohan,M.; Fedorova,N.; Tsitrin,T.; Stockwell,T.; Amedeo,P.; Appalla,L.; Bishop,B.; Edworthy,P.; Gupta,N.; Hoover,J.; Katzel,D.; Li,K.; Schobel,S.; Shrivastava,S.; Thovarai,V.; Wang,S.; Wilson,H.; Braidt,J.; Rosenberg,E.; Bao,Y.; Sanders,R.; Zhdanov,S.; Kiryutin,B.; Lipman,D.J.; Tatusova,T.; Grad,Y.
EPI521328	HA	United States	2012-Dec-26	A/Boston/YGA_01061/2012		Other Database Import	Wentworth,D.E.; Halpin,R.A.; Lin,X.; Bera,J.; Akopov,A.; Ransier,A.; Mohan,M.; Fedorova,N.; Tsitrin,T.; Stockwell,T.; Amedeo,P.; Appalla,L.; Bishop,B.; Edworthy,P.; Gupta,N.; Hoover,J.; Katzel,D.; Li,K.; Schobel,S.; Shrivastava,S.; Thovarai,V.; Wang,S.; Wilson,H.; Braidt,J.; Rosenberg,E.; Bao,Y.; Sanders,R.; Zhdanov,S.; Kiryutin,B.; Lipman,D.J.; Tatusova,T.; Grad,Y.
EPI521135	HA	United States	2012-Dec-20	A/Boston/YGA_00093/2012		Other Database Import	Wentworth,D.E.; Halpin,R.A.; Lin,X.; Bera,J.; Akopov,A.; Ransier,A.; Mohan,M.; Fedorova,N.; Tsitrin,T.; Stockwell,T.; Amedeo,P.; Appalla,L.; Bishop,B.; Edworthy,P.; Gupta,N.; Hoover,J.; Katzel,D.; Li,K.; Schobel,S.; Shrivastava,S.; Thovarai,V.; Wang,S.; Zaffini,R.; Onderdonk,A.; Bao,Y.; Sanders,R.; Zhdanov,S.; Kiryutin,B.; Lipman,D.J.; Tatusova,T.; Grad,Y.
EPI521071	HA	United States	2013-Jan-25	A/Boston/YGA_00084/2013		Other Database Import	Wentworth,D.E.; Halpin,R.A.; Lin,X.; Bera,J.; Akopov,A.; Ransier,A.; Mohan,M.; Fedorova,N.; Tsitrin,T.; Stockwell,T.; Amedeo,P.; Appalla,L.; Bishop,B.; Edworthy,P.; Gupta,N.; Hoover,J.; Katzel,D.; Li,K.; Schobel,S.; Shrivastava,S.; Thovarai,V.; Wang,S.; Zaffini,R.; Onderdonk,A.; Bao,Y.; Sanders,R.; Zhdanov,S.; Kiryutin,B.; Lipman,D.J.; Tatusova,T.; Grad,Y.
EPI520975	HA	United States	2013-Feb-28	A/Boston/YGA_00068/2013		Other Database Import	Wentworth,D.E.; Halpin,R.A.; Lin,X.; Bera,J.; Akopov,A.; Ransier,A.; Mohan,M.; Fedorova,N.; Tsitrin,T.; Stockwell,T.; Amedeo,P.; Appalla,L.; Bishop,B.; Edworthy,P.; Gupta,N.; Hoover,J.; Katzel,D.; Li,K.; Schobel,S.; Shrivastava,S.; Thovarai,V.; Wang,S.; Zaffini,R.; Onderdonk,A.; Bao,Y.; Sanders,R.; Zhdanov,S.; Kiryutin,B.; Lipman,D.J.; Tatusova,T.; Grad,Y.
EPI520927	HA	United States	2013-Feb-06	A/Boston/YGA_00060/2013		Other Database Import	Wentworth,D.E.; Halpin,R.A.; Lin,X.; Bera,J.; Akopov,A.; Ransier,A.; Mohan,M.; Fedorova,N.; Tsitrin,T.; Stockwell,T.; Amedeo,P.; Appalla,L.; Bishop,B.; Edworthy,P.; Gupta,N.; Hoover,J.; Katzel,D.; Li,K.; Schobel,S.; Shrivastava,S.; Thovarai,V.; Wang,S.; Zaffini,R.; Onderdonk,A.; Bao,Y.; Sanders,R.; Zhdanov,S.; Kiryutin,B.; Lipman,D.J.; Tatusova,T.; Grad,Y.
EPI520873	HA	United States	2013-Jan-13	A/Boston/YGA_00045/2013		Other Database Import	Wentworth,D.E.; Halpin,R.A.; Lin,X.; Bera,J.; Akopov,A.; Ransier,A.; Mohan,M.; Fedorova,N.; Tsitrin,T.; Stockwell,T.; Amedeo,P.; Appalla,L.; Bishop,B.; Edworthy,P.; Gupta,N.; Hoover,J.; Katzel,D.; Li,K.; Schobel,S.; Shrivastava,S.; Thovarai,V.; Wang,S.; Zaffini,R.; Onderdonk,A.; Bao,Y.; Sanders,R.; Zhdanov,S.; Kiryutin,B.; Lipman,D.J.; Tatusova,T.; Grad,Y.
EPI511781	HA	United States	2011-Feb-22	A/Tennessee/F2053/2011		Other Database Import	Wentworth,D.E.; Halpin,R.A.; Lin,X.; Bera,J.; Ransier,A.; Fedorova,N.; Tsitrin,T.; McLellan,M.; Stockwell,T.; Amedeo,P.; Appalla,L.; Bishop,B.; Edworthy,P.; Gupta,N.; Hoover,J.; Katzel,D.; Li,K.; Schobel,S.; Shrivastava,S.; Thovarai,V.; Wang,S.; Oshansky,C.M.; Wong,S.S.; Webby,R.; Bao,Y.; Sanders,R.; Zhdanov,S.; Kiryutin,B.; Lipman,D.J.; Tatusova,T.; Thomas,P.G.
EPI511746	HA	United States	2011-Feb-07	A/Tennessee/F2034/2011		Other Database Import	Wentworth,D.E.; Halpin,R.A.; Lin,X.; Bera,J.; Ransier,A.; Fedorova,N.; Tsitrin,T.; McLellan,M.; Stockwell,T.; Amedeo,P.; Appalla,L.; Bishop,B.; Edworthy,P.; Gupta,N.; Hoover,J.; Katzel,D.; Li,K.; Schobel,S.; Shrivastava,S.; Thovarai,V.; Wang,S.; Oshansky,C.M.; Wong,S.S.; Webby,R.; Bao,Y.; Sanders,R.; Zhdanov,S.; Kiryutin,B.; Lipman,D.J.; Tatusova,T.; Thomas,P.G.
EPI512155	HA	United States	2010-Jan-07	A/Tennessee/F1026/2010		Other Database Import	Wentworth,D.E.; Halpin,R.A.; Lin,X.; Bera,J.; Ransier,A.; Fedorova,N.; Tsitrin,T.; McLellan,M.; Stockwell,T.; Amedeo,P.; Appalla,L.; Bishop,B.; Edworthy,P.; Gupta,N.; Hoover,J.; Katzel,D.; Li,K.; Schobel,S.; Shrivastava,S.; Thovarai,V.; Wang,S.; Oshansky,C.M.; Wong,S.S.; Webby,R.; Bao,Y.; Sanders,R.; Zhdanov,S.; Kiryutin,B.; Lipman,D.J.; Tatusova,T.; Thomas,P.G.
EPI509997	HA	United States	2014-Jan-21	A/New York/05/2014	New York State Department of Health	Centers for Disease Control and Prevention
EPI509989	HA	United States	2014-Jan-29	A/California/04/2014	California Department of Health Services	Centers for Disease Control and Prevention
EPI509986	HA	United States	2014-Jan-25	A/New York/04/2014	New York State Department of Health	Centers for Disease Control and Prevention
EPI509976	HA	United States	2014-Feb-03	A/New Hampshire/01/2014	New Hampshire Public Health Laboratories	Centers for Disease Control and Prevention
EPI509960	HA	United States	2014-Jan-18	A/California/03/2014	California Department of Health Services	Centers for Disease Control and Prevention
EPI503480	HA	United States	2013-Dec-25	A/Nevada/32/2013	Nevada State Health Laboratory	Centers for Disease Control and Prevention
EPI503473	HA	United States	2013-Dec-10	A/Pennsylvania/40/2013	Pennsylvania Department of Health	Centers for Disease Control and Prevention
EPI503471	HA	Canada	2013-Nov-25	A/Ontario/RV2414/2013	National Microbiology Laboratory, Health Canada	Centers for Disease Control and Prevention
EPI502352	HA	United States	2005-Jan-01	A/Wisconsin/67/2005		Other Database Import	Wentworth,D.E.; Halpin,R.A.; Lin,X.; Bera,J.; Akopov,A.; Ransier,A.; Mohan,M.; Fedorova,N.; Tsitrin,T.; McLellan,M.; Stockwell,T.; Amedeo,P.; Appalla,L.; Bishop,B.; Edworthy,P.; Gupta,N.; Hoover,J.; Katzel,D.; Li,K.; Schobel,S.; Shrivastava,S.; Thovarai,V.; Wang,S.; Smith,G.; Ginsburg,G.; Nicholson,B.; Bao,Y.; Sanders,R.; Zhdanov,S.; Kiryutin,B.; Lipman,D.J.; Tatusova,T.; Woods,C.
EPI502301	HA	United States	2005-Jan-01	A/Wisconsin/67/2005		Other Database Import	Wentworth,D.E.; Halpin,R.A.; Lin,X.; Bera,J.; Akopov,A.; Ransier,A.; Mohan,M.; Fedorova,N.; Tsitrin,T.; McLellan,M.; Stockwell,T.; Amedeo,P.; Appalla,L.; Bishop,B.; Edworthy,P.; Gupta,N.; Hoover,J.; Katzel,D.; Li,K.; Schobel,S.; Shrivastava,S.; Thovarai,V.; Wang,S.; Smith,G.; Ginsburg,G.; Nicholson,B.; Bao,Y.; Sanders,R.; Zhdanov,S.; Kiryutin,B.; Lipman,D.J.; Tatusova,T.; Woods,C.
EPI502314	HA	United States	2005-Jan-01	A/Wisconsin/67/2005		Other Database Import	Wentworth,D.E.; Halpin,R.A.; Lin,X.; Bera,J.; Akopov,A.; Ransier,A.; Mohan,M.; Fedorova,N.; Tsitrin,T.; McLellan,M.; Stockwell,T.; Amedeo,P.; Appalla,L.; Bishop,B.; Edworthy,P.; Gupta,N.; Hoover,J.; Katzel,D.; Li,K.; Schobel,S.; Shrivastava,S.; Thovarai,V.; Wang,S.; Smith,G.; Ginsburg,G.; Nicholson,B.; Bao,Y.; Sanders,R.; Zhdanov,S.; Kiryutin,B.; Lipman,D.J.; Tatusova,T.; Woods,C.
EPI502286	HA	United States	2005-Jan-01	A/Wisconsin/67/2005		Other Database Import	Wentworth,D.E.; Halpin,R.A.; Lin,X.; Bera,J.; Akopov,A.; Ransier,A.; Mohan,M.; Fedorova,N.; Tsitrin,T.; McLellan,M.; Stockwell,T.; Amedeo,P.; Appalla,L.; Bishop,B.; Edworthy,P.; Gupta,N.; Hoover,J.; Katzel,D.; Li,K.; Schobel,S.; Shrivastava,S.; Thovarai,V.; Wang,S.; Smith,G.; Ginsburg,G.; Nicholson,B.; Bao,Y.; Sanders,R.; Zhdanov,S.; Kiryutin,B.; Lipman,D.J.; Tatusova,T.; Woods,C.
EPI502030	HA	United States	2005-Jan-01	A/Wisconsin/67/2005		Other Database Import	Wentworth,D.E.; Halpin,R.A.; Lin,X.; Bera,J.; Akopov,A.; Ransier,A.; Mohan,M.; Fedorova,N.; Tsitrin,T.; McLellan,M.; Stockwell,T.; Amedeo,P.; Appalla,L.; Bishop,B.; Edworthy,P.; Gupta,N.; Hoover,J.; Katzel,D.; Li,K.; Schobel,S.; Shrivastava,S.; Thovarai,V.; Wang,S.; Smith,G.; Ginsburg,G.; Nicholson,B.; Bao,Y.; Sanders,R.; Zhdanov,S.; Kiryutin,B.; Lipman,D.J.; Tatusova,T.; Woods,C.
EPI499827	HA	United States	2013-Jan-08	A/California/NHRC384259/2013		Other Database Import	Thammavong,H.; Balansay-Ames,M.; Hawksworth,A.; Myers,C.A.; Connors,B.; de Mattos,C.; Brice,G.
EPI499505	HA	United States	2013-Jun-18	A/Florida/3441/2013		Other Database Import	Connors,B.C.; Jones,S.L.; Bisaha,S.A.; Canas,L.C.; Baker,J.A.; Cosme,K.W.; Couch,M.R.; Garrett,C.M.; Weghorst,K.L.; Davis,M.G.; Hanson,J.F.; Yohannes,R.A.; Abshire,J.P.; DeMarcus,L.S.; Smith,J.P.; Fumia,K.F.; Zorich,S.C.; Macias,E.A.; Noe,J.C.; Sjoberg,P.A.
EPI499500	HA	United States	2013-Jan-24	A/Georgia/3436/2013		Other Database Import	Connors,B.C.; Jones,S.L.; Bisaha,S.A.; Canas,L.C.; Baker,J.A.; Cosme,K.W.; Couch,M.R.; Garrett,C.M.; Weghorst,K.L.; Davis,M.G.; Hanson,J.F.; Yohannes,R.A.; Abshire,J.P.; DeMarcus,L.S.; Smith,J.P.; Fumia,K.F.; Zorich,S.C.; Macias,E.A.; Noe,J.C.; Sjoberg,P.A.
EPI498494	HA	United States	2013-Nov-29	A/Washington/17/2013	Washington State Public Health Laboratory	Centers for Disease Control and Prevention
EPI497668	HA	United States	2013-Jul-05	A/Utah/07/2013	Utah Department of Health	Centers for Disease Control and Prevention
EPI497585	HA	United States	2012-Jan-01	A/NEW YORK/39/2012 (X-233)		National Institute of Infectious Diseases (NIID)	Takashita,Emi; Fujisaki,Seiichiro; Itoh,Reiko; Miura,Mai; Ejima,Miho; Tashiro,Masato; Odagiri,Takato
EPI493798	HA	Canada	2013-Jan-15	A/Ontario/013/2013		Other Database Import	Skowronski,D.M.; Janjua,N.Z.; De Serres,G.; Sabaiduc,S.; Eshaghi,A.; Dickinson,J.A.; Fonseca,K.; Winter,A.-L.; Gubbay,J.; Krajden,M.; Petric,M.; Charest,H.; Bastien,N.; Kwindt,T.L.; Mahmud,S.M.; Van Caeseele,P.; Li,Y.
EPI493744	HA	United States	2013-Jan-17	A/Illinois/NHRC391763/2013		Other Database Import	Thammavong,H.; Balansay-Ames,M.; Hawksworth,A.; Myers,C.A.; Connors,B.; de Mattos,C.; Brice,G.
EPI493742	HA	United States	2013-Jan-23	A/Illinois/NHRC392712/2013		Other Database Import	Thammavong,H.; Balansay-Ames,M.; Hawksworth,A.; Myers,C.A.; Connors,B.; de Mattos,C.; Brice,G.
EPI492748	HA	United States	2013-Oct-28	A/Texas/31/2013	Texas Department of State Health Services-Laboratory Services	Centers for Disease Control and Prevention
EPI492725	HA	United States	2013-Oct-29	A/North Dakota/06/2013	North Dakota Department of Health	Centers for Disease Control and Prevention
EPI492697	HA	United States	2013-Oct-25	A/Wyoming/05/2013	Wyoming Public Health Laboratory	Centers for Disease Control and Prevention
EPI492694	HA	Jamaica	2013-Oct-21	A/Jamaica/200/2013	University of the West Indies	Centers for Disease Control and Prevention
EPI489312	HA	United States	2013-Jul-10	A/Massachusetts/11/2013	Massachusetts Department of Public Health	Centers for Disease Control and Prevention
EPI485800	HA	Costa Rica	2013-Jul-26	A/Costa Rica/4700/2013	Laboratorio Nacional de Influenza	Centers for Disease Control and Prevention
EPI484549	HA	Costa Rica	2013-Jul-12	A/Costa Rica/2932/2013	Laboratorio Nacional de Influenza	Centers for Disease Control and Prevention
EPI484546	HA	United States	2013-Sep-21	A/Massachusetts/14/2013	Massachusetts Department of Public Health	Centers for Disease Control and Prevention
EPI482825	HA	United States	2013-Oct-01	A/Iowa/04/2013	Iowa State Hygienic Laboratory	Centers for Disease Control and Prevention
EPI476651	HA	Canada	2012-Feb-23	A/Quebec/005/2012		Other Database Import	Skowronski,D.M.; Janjua,N.Z.; Sabaiduc,S.; De Serres,G.; Winter,A.-L.; Gubbay,J.; Dickinson,J.A.; Fonseca,K.; Charest,H.; Bastien,N.; Li,Y.; Kwindt,L.; Mahmud,S.M.; Van Caeseele,P.; Krajden,M.; Petric,M.
EPI475060	HA	United States	2013-Jan-03	A/Boston/DOA2-207/2013		Other Database Import
EPI475027	HA	United States	2013-Jan-15	A/Boston/DOA2-201/2013		Other Database Import
EPI475019	HA	United States	2013-Jan-17	A/Boston/DOA2-199/2013		Other Database Import
EPI475011	HA	United States	2013-Jan-23	A/Boston/DOA2-196/2013		Other Database Import
EPI474919	HA	United States	2013-Jan-11	A/Boston/DOA2-186/2013		Other Database Import
EPI474846	HA	United States	2013-Jan-07	A/Boston/DOA2-177/2013		Other Database Import
EPI474677	HA	United States	2013-Jan-10	A/Boston/DOA2-151/2013		Other Database Import
EPI474652	HA	United States	2013-Jan-08	A/Boston/DOA2-148/2013		Other Database Import
EPI474620	HA	United States	2013-Jan-16	A/Boston/DOA2-144/2013		Other Database Import
EPI474587	HA	United States	2012-Dec-20	A/Boston/DOA2-138/2012		Other Database Import
EPI474476	HA	United States	2012-Dec-26	A/Boston/DOA2-125/2012		Other Database Import
EPI474459	HA	United States	2012-Dec-26	A/Boston/DOA2-123/2012		Other Database Import
EPI474402	HA	United States	2012-Dec-05	A/Boston/DOA2-115/2012		Other Database Import
EPI474386	HA	United States	2012-Dec-02	A/Boston/DOA2-113/2012		Other Database Import
EPI474322	HA	United States	2012-Dec-21	A/Boston/DOA2-105/2012		Other Database Import
EPI466986	HA	United States	2007-Jan-10	A/Washington/01/2007	Washington State Public Health Laboratory	Centers for Disease Control and Prevention
EPI465959	HA	United States	2013-Jul-21	A/West Virginia/06/2013	West Virginia Office of Laboratory Services	Centers for Disease Control and Prevention
EPI465958	HA	United States	2013-Jul-12	A/Minnesota/05/2013	Minnesota Department of Health	Centers for Disease Control and Prevention
EPI465949	HA	United States	2013-Jul-26	A/Arkansas/03/2013	Arkansas Department of Health	Centers for Disease Control and Prevention
EPI465388	HA	United States	2013-Jul-16	A/Indiana/10/2013	Indiana State Department of Health Laboratories	Centers for Disease Control and Prevention
EPI462227	HA	United States	2013-Jun-30	A/Indiana/15/2013	Indiana State Department of Health Laboratories	Centers for Disease Control and Prevention
EPI459820	HA	Trinidad and Tobago	2013-Feb-28	A/Trinidad/847/2013	Caribbean Epidemiology Center	Centers for Disease Control and Prevention
EPI457009	HA	Canada	2010-Dec-28	A/Ontario/C835944/2010		Other Database Import	Eshaghi,A.; Li,A.; Patel,S.N.; Low,D.E.; Gubbay,J.B.
EPI456997	HA	Canada	2010-Oct-13	A/Ontario/C610464/2010		Other Database Import	Eshaghi,A.; Li,A.; Patel,S.N.; Low,D.E.; Gubbay,J.B.
EPI456982	HA	Canada	2010-Sep-17	A/Ontario/C537546/2010		Other Database Import	Eshaghi,A.; Li,A.; Patel,S.N.; Low,D.E.; Gubbay,J.B.
EPI451434	HA	United States	2012-Dec-24	A/New York/3209/2012		Other Database Import	Connors,B.C.; Jones,S.L.; Sanow,A.D.; Bisaha,S.A.; Canas,L.C.; Baker,J.A.; Cosme,K.W.; Couch,M.R.; Garrett,C.M.; Weghorst,K.L.; Davis,M.G.; Hanson,J.F.; Yohannes,R.A.; Abshire,J.P.; DeMarcus,L.S.; LLoyd,L.V.; Seidel,A.K.; Smith,J.P.; Macintosh,V.H.; Fumia,K.F.; Zorich,S.C.; Macias,E.A.; Noe,J.C.; Sjoberg,P.A.
EPI451422	HA	United States	2012-Dec-26	A/Nevada/3200/2012		Other Database Import	Connors,B.C.; Jones,S.L.; Sanow,A.D.; Bisaha,S.A.; Canas,L.C.; Baker,J.A.; Cosme,K.W.; Couch,M.R.; Garrett,C.M.; Weghorst,K.L.; Davis,M.G.; Hanson,J.F.; Yohannes,R.A.; Abshire,J.P.; DeMarcus,L.S.; LLoyd,L.V.; Seidel,A.K.; Smith,J.P.; Macintosh,V.H.; Fumia,K.F.; Zorich,S.C.; Macias,E.A.; Noe,J.C.; Sjoberg,P.A.
EPI451419	HA	United States	2013-Jan-08	A/Florida/3181/2013		Other Database Import	Connors,B.C.; Jones,S.L.; Sanow,A.D.; Bisaha,S.A.; Canas,L.C.; Baker,J.A.; Cosme,K.W.; Couch,M.R.; Garrett,C.M.; Weghorst,K.L.; Davis,M.G.; Hanson,J.F.; Yohannes,R.A.; Abshire,J.P.; DeMarcus,L.S.; LLoyd,L.V.; Seidel,A.K.; Smith,J.P.; Macintosh,V.H.; Fumia,K.F.; Zorich,S.C.; Macias,E.A.; Noe,J.C.; Sjoberg,P.A.
EPI451413	HA	United States	2013-Jan-04	A/Florida/3178/2013		Other Database Import	Connors,B.C.; Jones,S.L.; Sanow,A.D.; Bisaha,S.A.; Canas,L.C.; Baker,J.A.; Cosme,K.W.; Couch,M.R.; Garrett,C.M.; Weghorst,K.L.; Davis,M.G.; Hanson,J.F.; Yohannes,R.A.; Abshire,J.P.; DeMarcus,L.S.; LLoyd,L.V.; Seidel,A.K.; Smith,J.P.; Macintosh,V.H.; Fumia,K.F.; Zorich,S.C.; Macias,E.A.; Noe,J.C.; Sjoberg,P.A.
EPI451393	HA	United States	2012-Dec-28	A/District of Colombia/3168/2012		Other Database Import	Connors,B.C.; Jones,S.L.; Sanow,A.D.; Bisaha,S.A.; Canas,L.C.; Baker,J.A.; Cosme,K.W.; Couch,M.R.; Garrett,C.M.; Weghorst,K.L.; Davis,M.G.; Hanson,J.F.; Yohannes,R.A.; Abshire,J.P.; DeMarcus,L.S.; LLoyd,L.V.; Seidel,A.K.; Smith,J.P.; Macintosh,V.H.; Fumia,K.F.; Zorich,S.C.; Macias,E.A.; Noe,J.C.; Sjoberg,P.A.
EPI447160	HA	United States	2013-Mar-25	A/Nevada/05/2013	Southern Nevada Public Health Lab	Centers for Disease Control and Prevention
EPI447142	HA	United States	2013-Apr-08	A/Wisconsin/08/2013	Wisconsin State Laboratory of Hygiene	Centers for Disease Control and Prevention
EPI446634	HA	United States	2013-Jan-06	A/Washington/3265/2013		Other Database Import	Connors,B.C.; Jones,S.L.; Sanow,A.D.; Bisaha,S.A.; Canas,L.C.; Baker,J.A.; Cosme,K.W.; Couch,M.R.; Garrett,C.M.; Weghorst,K.L.; Davis,M.G.; Hanson,J.F.; Yohannes,R.A.; Abshire,J.P.; DeMarcus,L.S.; LLoyd,L.V.; Seidel,A.K.; Smith,J.P.; Macintosh,V.H.; Fumia,K.F.; Zorich,S.C.; Macias,E.A.; Noe,J.C.; Sjoberg,P.A.
EPI446601	HA	United States	2013-Jan-07	A/Texas/3250/2013		Other Database Import	Connors,B.C.; Jones,S.L.; Sanow,A.D.; Bisaha,S.A.; Canas,L.C.; Baker,J.A.; Cosme,K.W.; Couch,M.R.; Garrett,C.M.; Weghorst,K.L.; Davis,M.G.; Hanson,J.F.; Yohannes,R.A.; Abshire,J.P.; DeMarcus,L.S.; LLoyd,L.V.; Seidel,A.K.; Smith,J.P.; Macintosh,V.H.; Fumia,K.F.; Zorich,S.C.; Macias,E.A.; Noe,J.C.; Sjoberg,P.A.
EPI446584	HA	United States	2013-Jan-08	A/North Carolina/3235/2013		Other Database Import	Connors,B.C.; Jones,S.L.; Sanow,A.D.; Bisaha,S.A.; Canas,L.C.; Baker,J.A.; Cosme,K.W.; Couch,M.R.; Garrett,C.M.; Weghorst,K.L.; Davis,M.G.; Hanson,J.F.; Yohannes,R.A.; Abshire,J.P.; DeMarcus,L.S.; LLoyd,L.V.; Seidel,A.K.; Smith,J.P.; Macintosh,V.H.; Fumia,K.F.; Zorich,S.C.; Macias,E.A.; Noe,J.C.; Sjoberg,P.A.
EPI446575	HA	United States	2012-Dec-12	A/New York/3226/2012		Other Database Import	Connors,B.C.; Jones,S.L.; Sanow,A.D.; Bisaha,S.A.; Canas,L.C.; Baker,J.A.; Cosme,K.W.; Couch,M.R.; Garrett,C.M.; Weghorst,K.L.; Davis,M.G.; Hanson,J.F.; Yohannes,R.A.; Abshire,J.P.; DeMarcus,L.S.; LLoyd,L.V.; Seidel,A.K.; Smith,J.P.; Macintosh,V.H.; Fumia,K.F.; Zorich,S.C.; Macias,E.A.; Noe,J.C.; Sjoberg,P.A.
EPI446569	HA	United States	2013-Jan-14	A/New York/3220/2013		Other Database Import	Connors,B.C.; Jones,S.L.; Sanow,A.D.; Bisaha,S.A.; Canas,L.C.; Baker,J.A.; Cosme,K.W.; Couch,M.R.; Garrett,C.M.; Weghorst,K.L.; Davis,M.G.; Hanson,J.F.; Yohannes,R.A.; Abshire,J.P.; DeMarcus,L.S.; LLoyd,L.V.; Seidel,A.K.; Smith,J.P.; Macintosh,V.H.; Fumia,K.F.; Zorich,S.C.; Macias,E.A.; Noe,J.C.; Sjoberg,P.A.
EPI440085	HA	United States	2013-Feb-05	A/Kansas/02/2013	Kansas Department of Health and Environment	Centers for Disease Control and Prevention
EPI440082	HA	United States	2013-Jan-30	A/California/16/2013	California Department of Health Services	Centers for Disease Control and Prevention
EPI439331	HA	United States	2013-Jan-04	A/Idaho/01/2013	State of Idaho Bureau of Laboratories	Centers for Disease Control and Prevention
EPI438400	HA	United States	2013-Jan-16	A/New Mexico/04/2013	New Mexico Department of Health	Centers for Disease Control and Prevention
EPI438380	HA	United States	2013-Feb-01	A/South Dakota/01/2013	South Dakota Public Health Lab	Centers for Disease Control and Prevention
EPI438375	HA	United States	2013-Jan-07	A/California/10/2013	California Department of Health Services	Centers for Disease Control and Prevention
EPI436294	HA	United States	2013-Feb-01	A/Delaware/08/2013	Delaware Public Health Lab	Centers for Disease Control and Prevention
EPI436273	HA	United States	2013-Jan-11	A/Nebraska/04/2013	Nebraska Public Health Lab	Centers for Disease Control and Prevention
EPI436261	HA	United States	2012-Oct-20	A/New York/39/2012	New York State Department of Health	Centers for Disease Control and Prevention
EPI432641	HA	United States	2013-Jan-03	A/Utah/02/2013	Utah Department of Health	Centers for Disease Control and Prevention
EPI432626	HA	United States	2013-Jan-08	A/Mississippi/01/2013	Mississippi Public Health Laboratory	Centers for Disease Control and Prevention
EPI432603	HA	United States	2012-Dec-29	A/Nevada/36/2012	Nevada State Health Laboratory	Centers for Disease Control and Prevention
EPI427123	HA	United States	2010-Jul-22	A/Alaska/02/2010		Other Database Import	Klimov,A.; Barnes,J.; Shaw,M.; Cox,N.; Garten,R.; Xu,X.
EPI427090	HA	United States	2010-Jun-28	A/Pennsylvania/10/2010		Other Database Import	Klimov,A.; Barnes,J.; Shaw,M.; Cox,N.; Garten,R.; Xu,X.
EPI427084	HA	United States	2010-Aug-20	A/Pennsylvania/09/2010		Other Database Import	Klimov,A.; Barnes,J.; Shaw,M.; Cox,N.; Garten,R.; Xu,X.
EPI427045	HA	United States	2010-May-07	A/California/10/2010		Other Database Import	Klimov,A.; Barnes,J.; Shaw,M.; Cox,N.; Garten,R.; Xu,X.
EPI427023	HA	United States	2009-Feb-01	A/Wisconsin/56/2009		Other Database Import	Klimov,A.; Barnes,J.; Shaw,M.; Cox,N.; Garten,R.; Xu,X.
EPI427007	HA	United States	2008-Dec-23	A/Wisconsin/24/2008		Other Database Import	Klimov,A.; Barnes,J.; Shaw,M.; Cox,N.; Garten,R.; Xu,X.
EPI426986	HA	United States	2009-Sep-25	A/Nebraska/21/2009		Other Database Import	Klimov,A.; Barnes,J.; Shaw,M.; Cox,N.; Garten,R.; Xu,X.
EPI426998	HA	United States	2009-Sep-25	A/Nebraska/21/2009		Other Database Import	Klimov,A.; Barnes,J.; Shaw,M.; Cox,N.; Garten,R.; Xu,X.
EPI426939	HA	United States	2009-May-09	A/Kansas/07/2009		Other Database Import	Klimov,A.; Barnes,J.; Shaw,M.; Cox,N.; Garten,R.; Xu,X.
EPI426689	HA	United States	2012-Dec-06	A/Texas/JMM_50/2012		Other Database Import	Wentworth,D.E.; Halpin,R.A.; Lin,X.; Bera,J.; Akopov,A.; Mohan,M.; Fedorova,N.; Tsitrin,T.; McLellan,M.; Stockwell,T.; Amedeo,P.; Appalla,L.; Bishop,B.; Edworthy,P.; Gupta,N.; Hoover,J.; Katzel,D.; Li,K.; Schobel,S.; Shrivastava,S.; Thovarai,V.; Wang,S.; Bao,Y.; Sanders,R.; Zhdanov,S.; Kiryutin,B.; Lipman,D.J.; Tatusova,T.; Musser,J.M.
EPI426565	HA	United States	2012-Nov-29	A/Texas/JMM_34/2012		Other Database Import	Wentworth,D.E.; Halpin,R.A.; Lin,X.; Bera,J.; Akopov,A.; Mohan,M.; Fedorova,N.; Tsitrin,T.; McLellan,M.; Stockwell,T.; Amedeo,P.; Appalla,L.; Bishop,B.; Edworthy,P.; Gupta,N.; Hoover,J.; Katzel,D.; Li,K.; Schobel,S.; Shrivastava,S.; Thovarai,V.; Wang,S.; Bao,Y.; Sanders,R.; Zhdanov,S.; Kiryutin,B.; Lipman,D.J.; Tatusova,T.; Musser,J.M.
EPI426286	HA	United States	2012-Nov-20	A/Texas/JMM_12/2012		Other Database Import	Wentworth,D.E.; Halpin,R.A.; Lin,X.; Bera,J.; Akopov,A.; Mohan,M.; Fedorova,N.; Tsitrin,T.; McLellan,M.; Stockwell,T.; Amedeo,P.; Appalla,L.; Bishop,B.; Edworthy,P.; Gupta,N.; Hoover,J.; Katzel,D.; Li,K.; Schobel,S.; Shrivastava,S.; Thovarai,V.; Wang,S.; Bao,Y.; Sanders,R.; Zhdanov,S.; Kiryutin,B.; Lipman,D.J.; Tatusova,T.; Musser,J.M.
EPI426254	HA	United States	2012-Nov-20	A/Texas/JMM_11/2012		Other Database Import	Wentworth,D.E.; Halpin,R.A.; Lin,X.; Bera,J.; Akopov,A.; Mohan,M.; Fedorova,N.; Tsitrin,T.; McLellan,M.; Stockwell,T.; Amedeo,P.; Appalla,L.; Bishop,B.; Edworthy,P.; Gupta,N.; Hoover,J.; Katzel,D.; Li,K.; Schobel,S.; Shrivastava,S.; Thovarai,V.; Wang,S.; Bao,Y.; Sanders,R.; Zhdanov,S.; Kiryutin,B.; Lipman,D.J.; Tatusova,T.; Musser,J.M.
EPI426206	HA	United States	2012-Nov-11	A/Texas/JMM_3/2012		Other Database Import	Wentworth,D.E.; Halpin,R.A.; Lin,X.; Bera,J.; Akopov,A.; Mohan,M.; Fedorova,N.; Tsitrin,T.; McLellan,M.; Stockwell,T.; Amedeo,P.; Appalla,L.; Bishop,B.; Edworthy,P.; Gupta,N.; Hoover,J.; Katzel,D.; Li,K.; Schobel,S.; Shrivastava,S.; Thovarai,V.; Wang,S.; Bao,Y.; Sanders,R.; Zhdanov,S.; Kiryutin,B.; Lipman,D.J.; Tatusova,T.; Musser,J.M.
EPI426135	HA	United States	2013-Jan-06	A/California/04/2013	California Department of Health Services	Centers for Disease Control and Prevention
EPI420685	HA	United States	2011-Feb-15	A/Boston/DOA45/2011		Other Database Import	Wentworth,D.E.; Dugan,V.; Halpin,R.; Lin,X.; Bera,J.; Ghedin,E.; Hostetler,J.; Fedorova,N.; Overton,L.; Tsitrin,T.; Stockwell,T.; Katzel,D.; Li,K.; Amedeo,P.; Schobel,S.; Shrivastava,S.; Wang,S.; Thovarai,V.; Bishop,B.; Edworthy,P.; Kim,M.; Donnino,M.; Cocchi,M.; Salciccioli,J.; Giberson,B.; Bourgeois,F.; Jones-Bamman,C.; Bao,Y.; Sanders,R.; Dernovoy,D.; Kiryutin,B.; Lipman,D.J.; Tatusova,T.
EPI417863	HA	Canada	2013-Jan-02	A/Ontario/002/2013		Other Database Import	Skowronski,D.M.; Janjua,N.Z.; Serres,D.E.; Dickinson,J.A.; Winter,A.L.; Mahmud,S.M.; Sabaiduc,S.; Gubbay,J.B.; Charest,H.; Petric,M.; Fonseca,K.; VanCaeseele,P.; Kwindt,T.L.; Krajden,M.; Eshaghi,A.; Li,Y.; Rosenfeld,P.; Li,A.; Farrell,D.J.
EPI417861	HA	Canada	2012-Dec-31	A/Ontario/032/2012		Other Database Import	Skowronski,D.M.; Janjua,N.Z.; Serres,D.E.; Dickinson,J.A.; Winter,A.L.; Mahmud,S.M.; Sabaiduc,S.; Gubbay,J.B.; Charest,H.; Petric,M.; Fonseca,K.; VanCaeseele,P.; Kwindt,T.L.; Krajden,M.; Eshaghi,A.; Li,Y.; Rosenfeld,P.; Li,A.; Farrell,D.J.
EPI417231	HA	United States	2012-Oct-22	A/Arizona/09/2012	Arizona Department of Health Services	Centers for Disease Control and Prevention
EPI416155	HA	United States	2012-Dec-10	A/North Carolina/28/2012	North Carolina State Laboratory of Public Health	Centers for Disease Control and Prevention
EPI416145	HA	United States	2012-Dec-03	A/Michigan/33/2012	Michigan Department of Community Health	Centers for Disease Control and Prevention
EPI416124	HA	United States	2012-Dec-18	A/Illinois/15/2012	Illinois Department of Public Health-Chicago	Centers for Disease Control and Prevention
EPI408611	HA	United States	2012-Nov-26	A/Missouri/13/2012	Missouri Department. of Health & Senior Services	Centers for Disease Control and Prevention
EPI406802	HA	Mexico	2005-Sep-11	A/Mexico/InDRE2227/2005		Other Database Import	Isa,P.; Escalera-Zamudio,M.; Cobian Guemes,A.G.; Arias,C.F.
EPI406069	HA	United States	2012-Nov-12	A/Utah/27/2012	Utah Department of Health	Centers for Disease Control and Prevention
EPI406054	HA	United States	2012-Nov-05	A/Massachusetts/07/2012	Massachusetts Department of Public Health	Centers for Disease Control and Prevention
EPI405956	HA	United States	2012-Mar-08	A/Ohio/02/2012	Centers for Disease Control and Prevention	National Institute for Medical Research
EPI404968	HA	United States	2012-Oct-16	A/New York/40/2012	New York City Department of Health	Centers for Disease Control and Prevention
EPI404944	HA	United States	2012-Oct-29	A/Alabama/18/2012	ADPH Bureau of Clinical Laboratories	Centers for Disease Control and Prevention
EPI401764	HA	United States	2012-Oct-02	A/Michigan/25/2012	Michigan Department of Community Health	Centers for Disease Control and Prevention
EPI399657	HA	United States	2012-Sep-05	A/Alabama/17/2012	ADPH Bureau of Clinical Laboratories	Centers for Disease Control and Prevention
EPI398022	HA	United States	2012-Sep-03	A/Hawaii/25/2012	State of Hawaii Department of Health	Centers for Disease Control and Prevention
EPI397961	HA	United States	2012-Sep-10	A/Ohio/88/2012	Ohio Department of Health Laboratories	Centers for Disease Control and Prevention
EPI397677	HA	United States	2012-Sep-04	A/Ohio/83/2012	Ohio Department of Health Laboratories	Centers for Disease Control and Prevention
EPI397418	HA	United States	2012-Aug-16	A/Michigan/23/2012	Michigan Department of Community Health	Centers for Disease Control and Prevention
EPI397068	HA	Puerto Rico	2012-Jun-27	A/Puerto Rico/36/2012	Puerto Rico Department of Health	Centers for Disease Control and Prevention
EPI396291	HA	United States	2012-Aug-10	A/Ohio/63/2012	Ohio Department of Health Laboratories	Centers for Disease Control and Prevention
EPI396270	HA	United States	2012-Aug-03	A/Indiana/133/2012	Indiana State Department of Health Laboratories	Centers for Disease Control and Prevention
EPI395270	HA	United States	2012-Aug-12	A/Pennsylvania/11/2012	Pennsylvania Department of Health	Centers for Disease Control and Prevention
EPI394988	HA	United States	2012-Aug-04	A/Hawaii/16/2012	State of Hawaii Department of Health	Centers for Disease Control and Prevention
EPI394937	HA	United States	2012-Aug-16	A/Ohio/75/2012	Ohio Department of Health Laboratories	Centers for Disease Control and Prevention
EPI394900	HA	United States	2012-Aug-03	A/Indiana/158/2012	Indiana State Department of Health Laboratories	Centers for Disease Control and Prevention
EPI394818	HA	United States	2012-Aug-15	A/Ohio/73/2012	Ohio Department of Health Laboratories	Centers for Disease Control and Prevention
EPI394799	HA	United States	2012-Aug-18	A/Pennsylvania/16/2012	Pennsylvania Department of Health	Centers for Disease Control and Prevention
EPI394793	HA	Canada	2012-Jul-08	A/Ontario/RV2818/2012	National Microbiology Laboratory, Health Canada	Centers for Disease Control and Prevention
EPI394066	HA	United States	2012-Aug-02	A/Indiana/60/2012	Indiana State Department of Health Laboratories	Centers for Disease Control and Prevention
EPI394060	HA	United States	2012-Aug-01	A/Indiana/38/2012	Indiana State Department of Health Laboratories	Centers for Disease Control and Prevention
EPI393681	HA	United States	2012-Aug-06	A/West Virginia/10/2012	West Virginia Office of Laboratory Services	Centers for Disease Control and Prevention
EPI393667	HA	United States	2012-Aug-01	A/Ohio/28/2012	Ohio Department of Health Laboratories	Centers for Disease Control and Prevention
EPI392735	HA	United States	2012-Aug-15	A/Pennsylvania/13/2012	Pennsylvania Department of Health	Centers for Disease Control and Prevention
EPI392708	HA	United States	2012-Aug-02	A/Indiana/59/2012	Indiana State Department of Health Laboratories	Centers for Disease Control and Prevention
EPI391268	HA	United States	2012-Jun-09	A/Maryland/18/2012	Maryland Department of Health and Mental Hygiene	Centers for Disease Control and Prevention
EPI391243	HA	United States	2012-Jul-24	A/Wisconsin/20/2012	Wisconsin State Laboratory of Hygiene	Centers for Disease Control and Prevention
EPI388312	HA	United States	2012-Jul-28	A/Ohio/15/2012	Ohio Department of Health Laboratories	Centers for Disease Control and Prevention
EPI388305	HA	United States	2012-Jul-29	A/Ohio/14/2012	Ohio Department of Health Laboratories	Centers for Disease Control and Prevention
EPI387781	HA	United States	2012-Jul-16	A/Florida/27/2012	Florida Department of Health-Jacksonville	Centers for Disease Control and Prevention
EPI387614	HA	United States	2010-Aug-01	A/Iowa/119/2010		Other Database Import	Wentworth,D.E.; Dugan,V.; Halpin,R.; Lin,X.; Bera,J.; Ghedin,E.; Fedorova,N.; Overton,L.; Tsitrin,T.; Stockwell,T.; Amedeo,P.; Bishop,B.; Chen,H.; Edworthy,P.; Gupta,N.; Katzel,D.; Li,K.; Schobel,S.; Shrivastava,S.; Thovarai,V.; Wang,S.; Ramanunninair,M.; Silverman,J.; Devis,R.; Phan,L.; Le,J.; Pokorny,B.A.; Onodera,S.; Fulvini,A.A.; He,Y.; Kilbourne,E.D.; Bucher,D.; Bao,Y.; Sanders,R.; Dernovoy,…
EPI377532	HA	United States	1977-Jul-01	A/Texas/1/1977		Other Database Import	Wentworth,D.E.; Dugan,V.; Halpin,R.; Lin,X.; Bera,J.; Ghedin,E.; Fedorova,N.; Overton,L.; Tsitrin,T.; Stockwell,T.; Amedeo,P.; Bishop,B.; Chen,H.; Edworthy,P.; Gupta,N.; Katzel,D.; Li,K.; Schobel,S.; Shrivastava,S.; Thovarai,V.; Wang,S.; Ramanunninair,M.; Silverman,J.; Devis,R.; Phan,L.; Le,J.; Pokorny,B.A.; Onodera,S.; Fulvini,A.A.; He,Y.; Kilbourne,E.D.; Bucher,D.; Bao,Y.; Sanders,R.; Dernovoy,…
EPI377471	HA	United States	2012-Apr-03	A/Michigan/07/2012	Michigan Department of Community Health	Centers for Disease Control and Prevention
EPI377468	HA	United States	2012-Apr-19	A/Tennessee/08/2012	Tennessee Department of Health Laboratory-Nashville	Centers for Disease Control and Prevention
EPI377450	HA	United States	2012-May-03	A/Wyoming/10/2012	Wyoming Public Health Laboratory	Centers for Disease Control and Prevention
EPI377447	HA	Puerto Rico	2011-Nov-20	A/Puerto Rico/36/2011	Centers for Disease Control and Prevention	Centers for Disease Control and Prevention
EPI377114	HA	United States	2012-Apr-04	A/Colorado/3005/2012		Other Database Import	Connors,B.C.; Jones,S.L.; Adams,J.E.; Bisaha,S.A.; Canas,L.C.; Cormier,T.L.; Cosme,K.W.; Davis,M.G.; Leaver,M.M.; Okoro,B.N.; Yohannes,R.A.; Abshire,J.P.; LLoyd,L.V.; Tastad,K.J.; Smith,J.P.; Macintosh,V.H.; Fumia,K.F.; Macias,E.A.; Noe,J.C.; Sjoberg,P.A.
EPI375461	HA	United States	2012-Apr-06	A/Nevada/19/2012	Southern Nevada Public Health Lab	Centers for Disease Control and Prevention
EPI375446	HA	United States	2012-Mar-15	A/New Mexico/09/2012	New Mexico Department of Health	Centers for Disease Control and Prevention
EPI375040	HA	United States	2012-Feb-18	A/Mississippi/05/2012	Mississippi Public Health Laboratory	Centers for Disease Control and Prevention
EPI371989	HA	United States	2012-Mar-12	A/Florida/07/2012	Florida Department of Health-Jacksonville	Centers for Disease Control and Prevention
EPI375023	HA	United States	2012-Mar-18	A/Montana/07/2012	Montana Public Health Laboratory	Centers for Disease Control and Prevention
EPI371782	HA	United States	2012-Mar-07	A/Florida/08/2012	Florida Department of Health-Jacksonville	Centers for Disease Control and Prevention
EPI369929	HA	United States	2011-Mar-01	A/Boston/DOA68/2011		Other Database Import	Wentworth,D.E.; Dugan,V.; Halpin,R.; Lin,X.; Bera,J.; Ghedin,E.; Hostetler,J.; Fedorova,N.; Overton,L.; Tsitrin,T.; Stockwell,T.; Katzel,D.; Li,K.; Amedeo,P.; Schobel,S.; Shrivastava,S.; Wang,S.; Thovarai,V.; Bishop,B.; Edworthy,P.; Kim,M.; Donnino,M.; Cocchi,M.; Salciccioli,J.; Giberson,B.; Bourgeois,F.; Jones-Bamman,C.; Bao,Y.; Sanders,R.; Dernovoy,D.; Kiryutin,B.; Lipman,D.J.; Tatusova,T.
EPI367550	HA	United States	2012-Mar-08	A/Ohio/02/2012	Ohio Department of Health Laboratories	Centers for Disease Control and Prevention
EPI367522	HA	United States	2012-Mar-05	A/Nebraska/08/2012	Nebraska Public Health Lab	Centers for Disease Control and Prevention
EPI367182	HA	United States	1988-Jan-01	A/Oklahoma/5/1988		Other Database Import	Wentworth,D.E.; Dugan,V.; Halpin,R.; Lin,X.; Bera,J.; Ghedin,E.; Fedorova,N.; Overton,L.; Tsitrin,T.; Stockwell,T.; Amedeo,P.; Bishop,B.; Chen,H.; Edworthy,P.; Gupta,N.; Katzel,D.; Li,K.; Schobel,S.; Shrivastava,S.; Thovarai,V.; Wang,S.; Westgeest,K.B.; van Beek,R.; Bestebroer,T.M.; de Jong,J.C.; Rimmelzwaan,G.F.; Osterhaus,A.D.M.E.; Fouchier,R.A.M.; Bao,Y.; Sanders,R.; Dernovoy,D.; Kiryutin,B.; …
EPI367110	HA	United States	2005-Jan-01	A/Wisconsin/67/2005		Other Database Import	Wentworth,D.E.; Dugan,V.; Halpin,R.; Lin,X.; Bera,J.; Ghedin,E.; Fedorova,N.; Overton,L.; Tsitrin,T.; Stockwell,T.; Amedeo,P.; Bishop,B.; Chen,H.; Edworthy,P.; Gupta,N.; Katzel,D.; Li,K.; Schobel,S.; Shrivastava,S.; Thovarai,V.; Wang,S.; Westgeest,K.B.; van Beek,R.; Bestebroer,T.M.; de Jong,J.C.; Rimmelzwaan,G.F.; Osterhaus,A.D.M.E.; Fouchier,R.A.M.; Bao,Y.; Sanders,R.; Dernovoy,D.; Kiryutin,B.; …
EPI365482	HA	United States	1977-Jan-01	A/Texas/1/1977		Other Database Import	Wentworth,D.E.; Dugan,V.; Halpin,R.; Lin,X.; Bera,J.; Ghedin,E.; Fedorova,N.; Overton,L.; Tsitrin,T.; Stockwell,T.; Amedeo,P.; Bishop,B.; Chen,H.; Edworthy,P.; Gupta,N.; Katzel,D.; Li,K.; Schobel,S.; Shrivastava,S.; Thovarai,V.; Wang,S.; Westgeest,K.B.; van Beek,R.; Bestebroer,T.M.; de Jong,J.C.; Rimmelzwaan,G.F.; Osterhaus,A.D.M.E.; Fouchier,R.A.M.; Bao,Y.; Sanders,R.; Dernovoy,D.; Kiryutin,B.; …
EPI363715	HA	United States	2011-Feb-08	A/Boston/DOA33/2011		Other Database Import	Wentworth,D.E.; Dugan,V.; Halpin,R.; Lin,X.; Bera,J.; Ghedin,E.; Hostetler,J.; Fedorova,N.; Overton,L.; Tsitrin,T.; Stockwell,T.; Katzel,D.; Li,K.; Amedeo,P.; Schobel,S.; Shrivastava,S.; Wang,S.; Thovarai,V.; Bishop,B.; Edworthy,P.; Kim,M.; Donnino,M.; Cocchi,M.; Salciccioli,J.; Giberson,B.; Bourgeois,F.; Jones-Bamman,C.; Bao,Y.; Sanders,R.; Dernovoy,D.; Kiryutin,B.; Lipman,D.J.; Tatusova,T.
EPI363047	HA	United States	2011-Dec-19	A/Hawaii/16/2011	State of Hawaii Department of Health	Centers for Disease Control and Prevention
EPI363027	HA	United States	2012-Feb-24	A/Florida/05/2012	Florida Department of Health-Tampa	Centers for Disease Control and Prevention
EPI360915	HA	United States	2012-Feb-02	A/Oregon/03/2012	Oregon Public Health Laboratory	Centers for Disease Control and Prevention
EPI360912	HA	United States	2012-Jan-02	A/Hawaii/01/2012	State of Hawaii Department of Health	Centers for Disease Control and Prevention
EPI359593	HA	United States	2012-Feb-06	A/Georgia/04/2012	Georgia Public Health Laboratory	Centers for Disease Control and Prevention
EPI359464	HA	United States	2011-Mar-23	A/Boston/DOA85/2011		Other Database Import	Wentworth,D.E.; Dugan,V.; Halpin,R.; Lin,X.; Bera,J.; Ghedin,E.; Hostetler,J.; Fedorova,N.; Overton,L.; Tsitrin,T.; Stockwell,T.; Katzel,D.; Li,K.; Amedeo,P.; Schobel,S.; Shrivastava,S.; Wang,S.; Thovarai,V.; Bishop,B.; Edworthy,P.; Kim,M.; Donnino,M.; Cocchi,M.; Salciccioli,J.; Giberson,B.; Bourgeois,F.; Jones-Bamman,C.; Bao,Y.; Sanders,R.; Dernovoy,D.; Kiryutin,B.; Lipman,D.J.; Tatusova,T.
EPI359452	HA	United States	2011-Mar-16	A/Boston/DOA80/2011		Other Database Import	Wentworth,D.E.; Dugan,V.; Halpin,R.; Lin,X.; Bera,J.; Ghedin,E.; Hostetler,J.; Fedorova,N.; Overton,L.; Tsitrin,T.; Stockwell,T.; Katzel,D.; Li,K.; Amedeo,P.; Schobel,S.; Shrivastava,S.; Wang,S.; Thovarai,V.; Bishop,B.; Edworthy,P.; Kim,M.; Donnino,M.; Cocchi,M.; Salciccioli,J.; Giberson,B.; Bourgeois,F.; Jones-Bamman,C.; Bao,Y.; Sanders,R.; Dernovoy,D.; Kiryutin,B.; Lipman,D.J.; Tatusova,T.
EPI361042	HA	United States	2011-Jan-21	A/Boston/DOA17/2011		Other Database Import	Wentworth,D.E.; Dugan,V.; Halpin,R.; Lin,X.; Bera,J.; Ghedin,E.; Hostetler,J.; Fedorova,N.; Overton,L.; Tsitrin,T.; Stockwell,T.; Katzel,D.; Li,K.; Amedeo,P.; Schobel,S.; Shrivastava,S.; Wang,S.; Thovarai,V.; Bishop,B.; Edworthy,P.; Kim,M.; Donnino,M.; Cocchi,M.; Salciccioli,J.; Giberson,B.; Bourgeois,F.; Jones-Bamman,C.; Bao,Y.; Sanders,R.; Dernovoy,D.; Kiryutin,B.; Lipman,D.J.; Tatusova,T.
EPI361034	HA	United States	2011-Jan-13	A/Boston/DOA07/2011		Other Database Import	Wentworth,D.E.; Dugan,V.; Halpin,R.; Lin,X.; Bera,J.; Ghedin,E.; Hostetler,J.; Fedorova,N.; Overton,L.; Tsitrin,T.; Stockwell,T.; Katzel,D.; Li,K.; Amedeo,P.; Schobel,S.; Shrivastava,S.; Wang,S.; Thovarai,V.; Bishop,B.; Edworthy,P.; Kim,M.; Donnino,M.; Cocchi,M.; Salciccioli,J.; Giberson,B.; Bourgeois,F.; Jones-Bamman,C.; Bao,Y.; Sanders,R.; Dernovoy,D.; Kiryutin,B.; Lipman,D.J.; Tatusova,T.
EPI361018	HA	United States	2011-Jan-03	A/Boston/DOA03/2011		Other Database Import	Wentworth,D.E.; Dugan,V.; Halpin,R.; Lin,X.; Bera,J.; Ghedin,E.; Hostetler,J.; Fedorova,N.; Overton,L.; Tsitrin,T.; Stockwell,T.; Katzel,D.; Li,K.; Amedeo,P.; Schobel,S.; Shrivastava,S.; Wang,S.; Thovarai,V.; Bishop,B.; Edworthy,P.; Kim,M.; Donnino,M.; Cocchi,M.; Salciccioli,J.; Giberson,B.; Bourgeois,F.; Jones-Bamman,C.; Bao,Y.; Sanders,R.; Dernovoy,D.; Kiryutin,B.; Lipman,D.J.; Tatusova,T.
EPI358019	HA	United States	2012-Jan-30	A/Utah/07/2012	Utah Public Health Laboratory	Centers for Disease Control and Prevention
EPI356030	HA	United States	2011-Aug-15	A/Florida/21/2011	Centers for Disease Control and Prevention	Centers for Disease Control and Prevention
EPI355984	HA	United States	2012-Jan-16	A/Texas/10/2012	San Antonio Metropolitan Health	Centers for Disease Control and Prevention
EPI355960	HA	United States	2012-Jan-23	A/Virginia/03/2012	Virginia Division of Consolidated Laboratories	Centers for Disease Control and Prevention
EPI353514	HA	United States	2011-Nov-04	A/Kentucky/05/2011	Centers for Disease Control and Prevention	Centers for Disease Control and Prevention
EPI353498	HA	Canada	2011-Dec-20	A/Saskatchewan/RV0019/2011	National Microbiology Laboratory, Health Canada	Centers for Disease Control and Prevention
EPI347529	HA	United States	2011-Nov-05	A/Ohio/05/2011	Ohio Department of Health Laboratories	Centers for Disease Control and Prevention
EPI346461	HA	United States	2011-Oct-03	A/Oregon/07/2011	Oregon Public Health Laboratory	Centers for Disease Control and Prevention
EPI342491	HA	Canada	2011-Sep-11	A/British Columbia/RV1382/2011	National Microbiology Laboratory, Health Canada	Centers for Disease Control and Prevention
EPI342275	HA	Guadeloupe	2010-Nov-30	A/Guadeloupe/201/2010	National Influenza Center French Guiana and French Indies	Centers for Disease Control and Prevention
EPI342247	HA	United States	2010-Nov-23	A/Pennsylvania/43/2010	Pennsylvania Department of Health	Centers for Disease Control and Prevention
EPI342179	HA	Dominican Republic	2009-Dec-04	A/Dominican Republic/3743/2009	Laboratorio de Investigacion / Centro de Educacion Medica y Amistad Dominico Japones (CEMADOJA)	Centers for Disease Control and Prevention
EPI342161	HA	United States	2009-Aug-25	A/Oklahoma/09/2009	Oklahoma State Department of Health	Centers for Disease Control and Prevention
EPI342107	HA	United States	2009-Jun-07	A/Wisconsin/15/2009	Wisconsin State Laboratory of Hygiene	Centers for Disease Control and Prevention
EPI342104	HA	United States	2009-Jun-07	A/Wisconsin/15/2009	Wisconsin State Laboratory of Hygiene	Centers for Disease Control and Prevention
EPI342094	HA	Puerto Rico	2009-Jun-02	A/Puerto Rico/46/2009	Puerto Rico Department of Health	Centers for Disease Control and Prevention
EPI341604	HA	United States	2011-Aug-11	A/Pennsylvania/12/2011	Pennsylvania Department of Health	Centers for Disease Control and Prevention
EPI336948	HA	United States	2007-Feb-26	A/Vermont/UR06-0448/2007		Other Database Import	The NIAID Influenza Genome Sequencing Consortium
EPI335610	HA	United States	2011-Aug-20	A/Pennsylvania/09/2011	Pennsylvania Department of Health	Centers for Disease Control and Prevention
EPI333121	HA	United States	2011-Jul-07	IVR-161(A/ALASKA/5/2010)	CSL Ltd	WHO Collaborating Centre for Reference and Research on Influenza	Deng,Y-M.; Iannello,P.; Caldwell,N.; Leang,S-K; Komadina,N.
EPI325945	HA	Mexico	2010-Dec-08	A/Mexico City/WRAIR3578N/2010		Other Database Import	Houng,H.-S.H.; Zhou,Y.; Li,T.; Gong,H.; Lyons,A.; Kuschner,R.
EPI325889	HA	Mexico	2010-Dec-21	A/Mexico City/WRAIR3568N/2010		Other Database Import	Houng,H.-S.H.; Zhou,Y.; Li,T.; Gong,H.; Lyons,A.; Kuschner,R.
EPI325849	HA	Dominican Republic	2010-Jun-29	A/Santo Domingo/WRAIR3514T/2010		Other Database Import	Houng,H.-S.H.; Zhou,Y.; Li,T.; Gong,H.; Lyons,A.; Kuschner,R.
EPI325042	HA	United States	2011-May-03	A/Wisconsin/21/2011	Wisconsin State Laboratory of Hygiene	Centers for Disease Control and Prevention
EPI325039	HA	United States	2011-Apr-05	A/Michigan/05/2011	Michigan Department of Community Health	Centers for Disease Control and Prevention
EPI320636	HA	Nicaragua	2010-Jun-30	A/Managua/3424.01/2010		Other Database Import	The NIAID Influenza Genome Sequencing Consortium
EPI319826	HA	United States	2011-Mar-06	A/Vermont/14/2011	Vermont Department of Health Laboratory	Centers for Disease Control and Prevention
EPI319783	HA	United States	2011-Jan-31	A/New York/05/2011	New York State Department of Health	Centers for Disease Control and Prevention
EPI319775	HA	United States	2011-Apr-11	A/New Hampshire/07/2011	New Hampshire Public Health Laboratories	Centers for Disease Control and Prevention
EPI319757	HA	United States	2011-Apr-05	A/Montana/07/2011	Montana Public Health Laboratory	Centers for Disease Control and Prevention
EPI334620	HA	United States	2011-Feb-17	A/Louisiana/02/2011	Louisiana Department of Health and Hospitals	Centers for Disease Control and Prevention
EPI319645	HA	United States	2011-Mar-24	A/Alaska/16/2011	Alaska State Virology Lab	Centers for Disease Control and Prevention
EPI319104	HA	United States	2005-Feb-07	A/California/NHRC0009/2005		Other Database Import	The NIAID Influenza Genome Sequencing Consortium
EPI319056	HA	United States	2005-Oct-25	A/California/NHRC0003/2005		Other Database Import	The NIAID Influenza Genome Sequencing Consortium
EPI318728	HA	United States	2003-Dec-17	A/California/NHRC0003/2003		Other Database Import	The NIAID Influenza Genome Sequencing Consortium
EPI318632	HA	United States	2006-Apr-04	A/Texas/NHRC0002/2006		Other Database Import	The NIAID Influenza Genome Sequencing Consortium
EPI318576	HA	United States	2005-Nov-30	A/California/NHRC0001/2005		Other Database Import	The NIAID Influenza Genome Sequencing Consortium
EPI318464	HA	United States	1999-Nov-29	A/South Carolina/NHRC0001/1999		Other Database Import	The NIAID Influenza Genome Sequencing Consortium
EPI316581	HA	United States	2009-Apr-27	A/Boston/99/2009		Other Database Import	The NIAID Influenza Genome Sequencing Consortium
EPI316573	HA	United States	2009-May-11	A/Boston/97/2009		Other Database Import	The NIAID Influenza Genome Sequencing Consortium
EPI316200	HA	United States	2011-Feb-05	A/Texas/06/2011	Dallas County Health and Human Services	Centers for Disease Control and Prevention
EPI319777	HA	United States	2011-Feb-03	A/New Jersey/04/2011	New Jersey Department of Health & Senior Services	Centers for Disease Control and Prevention
EPI319718	HA	United States	2011-Feb-07	A/Massachusetts/07/2011	Massachusetts Department of Public Health	Centers for Disease Control and Prevention
EPI316051	HA	United States	2011-Jan-02	A/Idaho/01/2011	State of Idaho Bureau of Laboratories	Centers for Disease Control and Prevention
EPI326282	HA	United States	2011-Feb-03	A/Florida/10/2011	Florida Department of Health-Jacksonville	Centers for Disease Control and Prevention
EPI331223	HA	United States	2011-Feb-01	A/California/18/2011	California Department of Health Services	Centers for Disease Control and Prevention
EPI316016	HA	United States	2011-Jan-06	A/Arkansas/02/2011	Arkansas Department of Health	Centers for Disease Control and Prevention
EPI315820	HA	Nicaragua	2010-Jun-11	A/Managua/5870.02/2010		Other Database Import	The NIAID Influenza Genome Sequencing Consortium
EPI309763	HA	United States	2010-Dec-30	A/IOWA/19/2010	Centers for Disease Control and Prevention	WHO Collaborating Centre for Reference and Research on Influenza	Deng,Y-M.; Iannello,P.; Caldwell,N.; Leang,S-K; Komadina,N
EPI309761	HA	United States	2010-Aug-12	A/ALASKA/5/2010	Centers for Disease Control and Prevention	WHO Collaborating Centre for Reference and Research on Influenza	Deng,Y-M; Iannello,P; Caldwell, N; Leang,S-K; Komadina,N.
EPI309590	HA	United States	2011-Jan-15	A/Indiana/01/2011	Indiana State Department of Health Laboratories	Centers for Disease Control and Prevention
EPI309560	HA	United States	2011-Jan-25	A/Delaware/01/2011	Delaware Public Health Lab	Centers for Disease Control and Prevention
EPI309555	HA	United States	2011-Jan-11	A/New Jersey/01/2011	New Jersey Department of Health & Senior Services	Centers for Disease Control and Prevention
EPI309472	HA	United States	2011-Jan-17	A/Ohio/01/2011	Ohio Department of Health Laboratories	Centers for Disease Control and Prevention
EPI309461	HA	United States	2010-Dec-31	A/Georgia/24/2010	Georgia Public Health Laboratory	Centers for Disease Control and Prevention
EPI309452	HA	United States	2011-Jan-06	A/Wisconsin/01/2011	Wisconsin State Laboratory of Hygiene	Centers for Disease Control and Prevention
EPI309428	HA	United States	2010-Dec-29	A/Louisiana/06/2010	Louisiana Department of Health and Hospitals	Centers for Disease Control and Prevention
EPI309353	HA	United States	2010-Dec-21	A/Wyoming/09/2010	Wyoming Public Health Laboratory	Centers for Disease Control and Prevention
EPI309050	HA	United States	2009-May-06	A/New York/3417/2009		Other Database Import	The NIAID Influenza Genome Sequencing Consortium
EPI308948	HA	United States	2010-Dec-16	A/Alabama/AF2692/2010		Other Database Import	Garner,J.L.; Connors,B.; Canas,L.; Melendez,D.; Herrera,K.; Cormier,T.; Lowman,A.; Guerrero,A.; Abshire,J.; Smith,J.P.; Compton,D.; Lopez,C.C.; Macintosh,V.; Macias,E.; Noe,J.C.; Sjoberg,P.
EPI306317	HA	United States	2009-May-16	A/New York/3470/2009		Other Database Import	The NIAID Influenza Genome Sequencing Consortium
EPI302277	HA	United States	2011-Jan-21	A/Nebraska/01/2011	Nebraska Public Health Lab	Centers for Disease Control and Prevention
EPI301734	HA	United States	2010-Nov-09	A/Arizona/12/2010	Arizona Department of Health Services	Centers for Disease Control and Prevention
EPI301117	HA	United States	2010-Sep-24	A/Arizona/11/2010	Arizona Department of Health Services	Centers for Disease Control and Prevention
EPI301044	HA	United States	2010-Dec-09	A/Montana/05/2010	Montana Public Health Laboratory	Centers for Disease Control and Prevention
EPI295253	HA	Puerto Rico	2010-Sep-17	A/Puerto Rico/02/2010	Puerto Rico Department of Health	Centers for Disease Control and Prevention
EPI295205	HA	Canada	2010-Sep-21	A/Quebec/RV2804/2010	National Microbiology Laboratory, Health Canada	Centers for Disease Control and Prevention
EPI295196	HA	United States	2010-Nov-05	A/Nevada/04/2010	Nevada State Health Laboratory	Centers for Disease Control and Prevention
EPI295178	HA	United States	2010-Nov-03	A/Utah/08/2010	Utah Department of Health	Centers for Disease Control and Prevention
EPI291872	HA	United States	2010-Oct-26	A/Pennsylvania/14/2010	Pennsylvania Department of Health	Centers for Disease Control and Prevention
EPI291580	HA	United States	2010-Aug-03	A/Wyoming/03/2010	Wyoming Public Health Laboratory	Centers for Disease Control and Prevention
EPI291562	HA	Mexico	2010-Aug-06	A/Mexico/4079/2010	Laboratorio de Virus Respiratorio	Centers for Disease Control and Prevention
EPI285322	HA	Nicaragua	2010-Jun-08	A/Managua/1535.03/2010		Other Database Import	The NIAID Influenza Genome Sequencing Consortium
EPI281815	HA	United States	2009-Apr-26	A/California/VRDL386/2009		Other Database Import	The NIAID Influenza Genome Sequencing Consortium
EPI279979	HA	Barbados	2010-Aug-11	A/Barbados/170/2010	Public Health Laboratory	Centers for Disease Control and Prevention
EPI278793	HA	United States	2010-Jul-16	A/Michigan/04/2010	Michigan Department of Community Health	Centers for Disease Control and Prevention
EPI278775	HA	Guatemala	2010-Jul-13	A/Guatemala/591/2010	Laboratorio Nacional De Salud Guatemala	Centers for Disease Control and Prevention
EPI277429	HA	Nicaragua	2010-Jun-06	A/Managua/4131.04/2010		Other Database Import	The NIAID Influenza Genome Sequencing Consortium
EPI274753	HA	United States	2009-Apr-25	A/California/VRDL384/2009		Other Database Import	The NIAID Influenza Genome Sequencing Consortium
EPI274729	HA	United States	2009-Apr-30	A/California/VRDL269/2009		Other Database Import	The NIAID Influenza Genome Sequencing Consortium
EPI274462	HA	United States	2010-Jul-12	A/Iowa/07/2010	Iowa State Hygienic Laboratory	Centers for Disease Control and Prevention
EPI274114	HA	United States	2009-Apr-29	A/California/VRDL250/2009		Other Database Import	The NIAID Influenza Genome Sequencing Consortium
EPI274066	HA	United States	2009-Apr-29	A/California/VRDL230/2009		Other Database Import	The NIAID Influenza Genome Sequencing Consortium
EPI273434	HA	United States	2009-May-11	A/California/VRDL343/2009		Other Database Import	The NIAID Influenza Genome Sequencing Consortium
EPI271800	HA	United States	2009-Apr-28	A/California/VRDL302/2009		Other Database Import	The NIAID Influenza Genome Sequencing Consortium
EPI270289	HA	United States	2009-May-06	A/Hawaii/36/2009	State of Hawaii Department of Health	Centers for Disease Control and Prevention
EPI267110	HA	United States	2009-Apr-27	A/California/VRDL143/2009		Other Database Import	The NIAID Influenza Genome Sequencing Consortium
EPI249866	HA	United States	2009-Jun-04	A/New York/3896/2009		Other Database Import	The NIAID Influenza Genome Sequencing Consortium
EPI236577	HA	United States	2001-Jan-01	A/New York/55/01		Other Database Import	Bragstad,K.; Nielsen,L.P.; Fomsgaard,A.
EPI232463	HA	Haiti	2009-Jul-01	A/Haiti/66/2009	Laboratoire National de Sante Publique	Centers for Disease Control and Prevention
EPI220130	HA	United States	2008-Feb-06	A/Pennsylvania/PIT34/2008		Other Database Import	The NIAID Influenza Genome Sequencing Consortium
EPI219854	HA	United States	2008-Apr-16	A/Boston/88/2008		Other Database Import	The NIAID Influenza Genome Sequencing Consortium
EPI219750	HA	United States	2008-Feb-24	A/Boston/58/2008		Other Database Import	The NIAID Influenza Genome Sequencing Consortium
EPI219646	HA	United States	2008-Feb-19	A/Boston/44/2008		Other Database Import	The NIAID Influenza Genome Sequencing Consortium
EPI219630	HA	United States	2008-Feb-18	A/Boston/42/2008		Other Database Import	The NIAID Influenza Genome Sequencing Consortium
EPI219606	HA	United States	2008-Feb-14	A/Boston/39/2008		Other Database Import	The NIAID Influenza Genome Sequencing Consortium
EPI219566	HA	United States	2008-Feb-07	A/Boston/31/2008		Other Database Import	The NIAID Influenza Genome Sequencing Consortium
EPI219478	HA	United States	2008-Feb-13	A/Boston/1/2008		Other Database Import	The NIAID Influenza Genome Sequencing Consortium
EPI217951	HA	United States	2009-May-11	A/New York/3487/2009		Other Database Import	The NIAID Influenza Genome Sequencing Consortium
EPI217919	HA	United States	2009-Apr-28	A/New York/3317/2009		Other Database Import	The NIAID Influenza Genome Sequencing Consortium
EPI217855	HA	United States	2009-Apr-29	A/New York/3272/2009		Other Database Import	The NIAID Influenza Genome Sequencing Consortium
EPI217823	HA	United States	2009-Jan-01	A/New York/3147/2009		Other Database Import	The NIAID Influenza Genome Sequencing Consortium
EPI217735	HA	United States	2009-Apr-27	A/New York/3079/2009		Other Database Import	The NIAID Influenza Genome Sequencing Consortium
EPI211275	HA	United States	2009-May-23	A/New York/70/2009	Westchester County Department of Laboratories & Research	Centers for Disease Control and Prevention
EPI193986	HA	United States	2009-Jun-30	A/North Carolina/14/2009	North Carolina State Laboratory of Public Health	Centers for Disease Control and Prevention
EPI193951	HA	United States	2009-Jan-01	A/Colombia/31/2009		Centers for Disease Control and Prevention
EPI193924	HA	Guatemala	2009-Jun-03	A/Guatemala/1066/2009	Laboratorio Nacional De Salud Guatemala	Centers for Disease Control and Prevention
EPI185944	HA	United States	2009-Feb-05	A/Wisconsin/05/2009	Wisconsin State Laboratory of Hygiene	Centers for Disease Control and Prevention
EPI185896	HA	United States	2009-Feb-16	A/New Hampshire/01/2009	New Hampshire Public Health Laboratories	Centers for Disease Control and Prevention
EPI185883	HA	United States	2008-Dec-23	A/Minnesota/37/2008		Centers for Disease Control and Prevention
EPI185840	HA	United States	2009-Jan-06	A/Hawaii/02/2009	State of Hawaii Department of Health	Centers for Disease Control and Prevention
EPI176695	HA	United States	2008-Feb-21	A/Kentucky/UR07-0069/2008		Other Database Import
EPI176133	HA	Nicaragua	2007-Jun-23	A/Managua/1867.01/2007		Other Database Import
EPI176125	HA	Nicaragua	2007-Jun-24	A/Managua/1507.01/2007		Other Database Import
EPI175120	HA	United States	2008-Dec-24	A/Colorado/15/2008		Centers for Disease Control and Prevention
EPI175079	HA	United States	2008-Feb-25	A/Kentucky/UR07-0083/2008		Other Database Import
EPI174472	HA	United States	2008-Mar-04	A/Kentucky/UR07-0124/2008		Other Database Import
EPI174464	HA	United States	2008-Feb-25	A/Kentucky/UR07-0085/2008		Other Database Import
EPI174170	HA	United States	2008-Feb-25	A/New York/UR07-0093/2008		Other Database Import
EPI174162	HA	United States	2008-Feb-21	A/Kentucky/UR07-0072/2008		Other Database Import
EPI173945	HA	United States	2008-Feb-12	A/Kansas/UR07-0007/2008		Other Database Import
EPI172414	HA	United States	2008-Oct-07	A/Idaho/17/2008		Centers for Disease Control and Prevention
EPI168617	HA	United States	2008-Aug-09	A/Alaska/04/2008		Centers for Disease Control and Prevention
EPI168589	HA	United States	2008-Feb-18	A/Texas/12/2008		Centers for Disease Control and Prevention
EPI165633	HA	United States	2008-Feb-11	A/Pennsylvania/PIT25/2008		Other Database Import
EPI163233	HA	United States	2008-Mar-06	A/New York/29/2008		Centers for Disease Control and Prevention
EPI160194	HA	Nicaragua	2007-Jun-13	A/Managua/5/2007		Other Database Import
EPI159818	HA	United States	2008-Jan-06	A/Minnesota/05/2008		Centers for Disease Control and Prevention
EPI157658	HA	Honduras	2007-Aug-26	A/Honduras/5560/2007		Centers for Disease Control and Prevention
EPI162061	HA	Honduras	2007-Aug-26	A/Honduras/5560/2007		Centers for Disease Control and Prevention
EPI128493	HA	United States	1971-Jan-01	A/Memphis/1/71		Other Database Import
EPI137302	HA	United States	1971-Jan-01	A/Memphis/1/71		Other Database Import
EPI154201	HA	United States	2008-Feb-26	A/Georgia/04/2008		Centers for Disease Control and Prevention
EPI154183	HA	United States	2008-Jan-23	A/Wisconsin/09/2008		Centers for Disease Control and Prevention
EPI154167	HA	United States	2008-Jan-25	A/Mississippi/01/2008		Centers for Disease Control and Prevention
EPI152627	HA	United States	2008-Jan-30	A/Wisconsin/04/2008		Centers for Disease Control and Prevention
EPI152585	HA	United States	2008-Feb-01	A/Wisconsin/06/2008		Centers for Disease Control and Prevention
EPI134559	HA	United States	2007-Mar-17	A/Delaware/13/2007		Centers for Disease Control and Prevention
EPI125949	HA	United States	2007-Mar-17	A/Minnesota/17/2007		Centers for Disease Control and Prevention
EPI125939	HA	United States	2007-Mar-19	A/Delaware/11/2007		Centers for Disease Control and Prevention
EPI125923	HA	United States	2007-Apr-11	A/Vermont/05/2007		Centers for Disease Control and Prevention
EPI125879	HA	United States	2007-Feb-25	A/Colorado/15/2007		Centers for Disease Control and Prevention
EPI125761	HA	United States	2007-Mar-14	A/Virginia/01/2007		Centers for Disease Control and Prevention
EPI125757	HA	United States	2007-Feb-14	A/Minnesota/09/2007		Centers for Disease Control and Prevention
EPI125709	HA	United States	2007-Jan-17	A/Colorado/04/2007		Centers for Disease Control and Prevention
EPI125707	HA	United States	2007-Jan-09	A/Colorado/03/2007		Centers for Disease Control and Prevention
EPI123303	HA	United States	2007-Jan-18	A/North Carolina/02/2007		Centers for Disease Control and Prevention
EPI96656	HA	United States	1976-Jan-01	A/Memphis/108/1976		Other Database Import
EPI96257	HA	United States	1998-Feb-02	A/New York/544/1998		Other Database Import
EPI96086	HA	United States	1972-Jan-01	A/Memphis/103/1972		Other Database Import
EPI94962	HA	United States	1997-Dec-29	A/New York/526/1997		Other Database Import
EPI92302	HA	United States	2003-Apr-23	A/New York/214/2003		Other Database Import
EPI91675	HA	United States	1998-Feb-10	A/New York/539/1998		Other Database Import
EPI91580	HA	United States	1998-Jan-08	A/New York/528/1998		Other Database Import
EPI91485	HA	United States	1998-Jan-19	A/New York/521/1998		Other Database Import
EPI84654	HA	United States	2005-Feb-09	A/New York/463/2005		Other Database Import
EPI84521	HA	United States	1999-Jan-11	A/New York/451/1999		Other Database Import
EPI83533	HA	United States	2002-Feb-01	A/New York/412/2002		Other Database Import
EPI82906	HA	United States	2001-Jan-21	A/New York/301/2001		Other Database Import
EPI82792	HA	United States	2004-Nov-06	A/New York/68/2004		Other Database Import
EPI80566	HA	United States	2004-Dec-15	A/New York/363/2004		Other Database Import
EPI80072	HA	United States	2003-Aug-16	A/New York/204/2003		Other Database Import
EPI79863	HA	United States	2004-Dec-08	A/New York/362/2004		Other Database Import
EPI79502	HA	United States	1995-Jan-01	A/Memphis/24/1995		Other Database Import
EPI79483	HA	United States	2005-Jan-28	A/New York/388/2005		Other Database Import
EPI79464	HA	United States	2004-Dec-29	A/New York/383/2004		Other Database Import
EPI78704	HA	United States	1999-Jan-23	A/New York/340/1999		Other Database Import
EPI78571	HA	United States	1999-Mar-24	A/New York/327/1999		Other Database Import
EPI78533	HA	United States	1999-Jan-17	A/New York/321/1999		Other Database Import
EPI78438	HA	United States	1999-Feb-03	A/New York/314/1999		Other Database Import
EPI76872	HA	United States	2007-Jan-17	A/Kentucky/UR06-0044/2007		Other Database Import
EPI74650	HA	United States	2007-Feb-23	A/Ohio/UR06-0410/2007		Other Database Import
EPI73055	HA	United States	2007-Feb-26	A/Oregon/UR06-0450/2007		Other Database Import
EPI70507	HA	United States	2007-Jan-29	A/California/UR06-0118/2007		Other Database Import
EPI62466	HA	United States	1976-Jan-01	A/Memphis/104/1976		Other Database Import
EPI59702	HA	United States	1968-Jan-01	A/Albany/17/1968		Other Database Import
EPI54582	HA	United States	2002-Feb-26	A/New York/274/2002		Other Database Import
EPI54107	HA	United States	1999-Dec-13	A/New York/188/1999		Other Database Import
EPI53916	HA	United States	1999-Dec-07	A/New York/155/1999		Other Database Import
EPI53897	HA	United States	2002-Jan-14	A/New York/125/2002		Other Database Import
EPI53688	HA	United States	2003-Dec-23	A/New York/66/2003		Other Database Import
EPI53239	HA	United States	2002-Jan-19	A/New York/74/2002		Other Database Import
EPI53220	HA	United States	2002-Jan-16	A/New York/107/2002		Other Database Import
EPI53201	HA	United States	2000-Jan-18	A/New York/152/2000		Other Database Import
EPI48321	HA	United States	1995-Feb-20	A/New York/681/1995		Other Database Import
EPI39968	HA	United States	1993-Feb-04	A/New York/790/1993		Other Database Import
EPI39759	HA	United States	1993-Mar-09	A/New York/768/1993		Other Database Import
EPI39740	HA	United States	1993-Feb-15	A/New York/766/1993		Other Database Import
EPI39023	HA	United States	1995-Mar-02	A/New York/660/1995		Other Database Import
EPI38322	HA	United States	1994-Jan-25	A/New York/750/1994		Other Database Import
EPI37771	HA	United States	1993-Mar-16	A/New York/786/1993		Other Database Import
EPI37657	HA	United States	1993-Mar-04	A/New York/770/1993		Other Database Import
EPI37277	HA	United States	1994-Jan-12	A/New York/747/1994		Other Database Import
EPI36992	HA	United States	1994-Dec-15	A/New York/661/1994		Other Database Import
EPI36574	HA	United States	1994-Jan-04	A/New York/730/1994		Other Database Import
EPI36498	HA	United States	1995-Feb-18	A/New York/677/1995		Other Database Import
EPI36270	HA	United States	1993-Feb-09	A/New York/760/1993		Other Database Import
EPI35510	HA	United States	1995-Jan-23	A/New York/684/1995		Other Database Import
EPI34921	HA	United States	1993-Nov-08	A/New York/751/1993		Other Database Import
EPI34237	HA	United States	1986-Jan-01	A/Memphis/5/1986		Other Database Import
EPI32843	HA	United States	1996-Jan-10	A/New York/613/1996		Other Database Import
EPI32482	HA	United States	1996-Mar-19	A/New York/617/1996		Other Database Import
EPI28721	HA	United States	1998-Jan-01	A/New York/504/1998		Other Database Import
EPI28702	HA	United States	2003-Nov-12	A/New York/479/2003		Other Database Import
EPI28683	HA	United States	2004-Jan-13	A/New York/498/2004		Other Database Import
EPI28607	HA	United States	2003-Dec-31	A/New York/474/2003		Other Database Import
EPI28555	HA	United States	2000-Jan-06	A/New York/175/2000		Other Database Import
EPI28156	HA	United States	2002-Mar-05	A/New York/114/2002		Other Database Import
EPI27928	HA	United States	2002-Jan-04	A/New York/134/2002		Other Database Import
EPI27643	HA	United States	2001-Dec-23	A/New York/131/2001		Other Database Import
EPI27396	HA	United States	2002-Feb-26	A/New York/95/2002		Other Database Import
EPI27168	HA	United States	2003-Dec-13	A/New York/12/2003		Other Database Import
EPI20229	HA	United States	2003-Jan-01	A/Wyoming/03/2003		Other Database Import
EPI106422	HA	United States	2003-Jan-01	A/Wyoming/03/2003		Other Database Import
EPI145193	HA	United States	2003-Jan-01	A/Wyoming/03/2003		Other Database Import
EPI152388	HA	United States	2003-Jan-01	A/Wyoming/03/2003		Other Database Import
EPI160210	HA	United States	2003-Jan-01	A/Wyoming/03/2003		Other Database Import
EPI686302	HA	United States	2015-Nov-18	A/California/112/2015	California Department of Health Services	Centers for Disease Control and Prevention
EPI686286	HA	United States	2015-Dec-08	A/Colorado/27/2015	Colorado Department of Health Lab	Centers for Disease Control and Prevention
EPI686167	HA	United States	2015-Nov-19	A/Colorado/21/2015	Colorado Department of Health Lab	Centers for Disease Control and Prevention
EPI686048	HA	United States	2015-Sep-16	A/Alaska/239/2015	Alaska State Virology Lab	Centers for Disease Control and Prevention
EPI685950	HA	United States	2015-Oct-05	A/Michigan/60/2015	Michigan Department of Community Health	Centers for Disease Control and Prevention
EPI685783	HA	United States	2015-Jul-08	A/Hawaii/43/2015	State of Hawaii Department of Health	Centers for Disease Control and Prevention
EPI684045	HA	United States	2015-Sep-14	A/Wisconsin/80/2015	Wisconsin State Laboratory of Hygiene	Centers for Disease Control and Prevention
EPI683973	HA	United States	2015-Sep-14	A/Minnesota/41/2015	Minnesota Department of Health	Centers for Disease Control and Prevention
EPI683854	HA	United States	2015-Sep-01	A/Indiana/20/2015	Indiana State Department of Health Laboratories	Centers for Disease Control and Prevention
EPI683838	HA	United States	2015-Sep-01	A/Indiana/19/2015	Indiana State Department of Health Laboratories	Centers for Disease Control and Prevention
EPI683561	HA	United States	2015-Aug-19	A/Alaska/162/2015	Alaska State Virology Lab	Centers for Disease Control and Prevention
EPI683545	HA	United States	2015-Aug-17	A/Alaska/159/2015	Alaska State Virology Lab	Centers for Disease Control and Prevention
EPI683395	HA	United States	2015-Jul-24	A/Alaska/154/2015	Alaska State Virology Lab	Centers for Disease Control and Prevention
EPI680077	HA	United States	2015-Nov-17	A/Colorado/24/2015	Colorado Department of Health Lab	Centers for Disease Control and Prevention
EPI680037	HA	United States	2015-Nov-02	A/Arizona/25/2015	Arizona Department of Health Services	Centers for Disease Control and Prevention
EPI679936	HA	United States	2015-Aug-15	A/Alaska/168/2015	Alaska State Virology Lab	Centers for Disease Control and Prevention
EPI679741	HA	Puerto Rico	2015-Sep-22	A/Puerto Rico/28/2015	Puerto Rico Department of Health	Centers for Disease Control and Prevention
EPI679641	HA	Puerto Rico	2015-Aug-17	A/Puerto Rico/11/2015	Puerto Rico Department of Health	Centers for Disease Control and Prevention
EPI679634	HA	Puerto Rico	2015-Aug-16	A/Puerto Rico/10/2015	Puerto Rico Department of Health	Centers for Disease Control and Prevention
EPI679618	HA	Puerto Rico	2015-Aug-07	A/Puerto Rico/07/2015	Puerto Rico Department of Health	Centers for Disease Control and Prevention
EPI679610	HA	Puerto Rico	2015-Jul-21	A/Puerto Rico/06/2015	Puerto Rico Department of Health	Centers for Disease Control and Prevention
EPI679422	HA	Canada	2015-Sep-29	A/Alberta/RV2372/2015	National Microbiology Laboratory, Health Canada	Centers for Disease Control and Prevention
EPI677574	HA	United States	2015-Oct-20	A/California/95/2015	California Department of Health Services	Centers for Disease Control and Prevention
EPI677534	HA	United States	2015-Oct-06	A/South Carolina/10/2015	South Carolina Department of Health	Centers for Disease Control and Prevention
EPI677462	HA	United States	2015-Oct-26	A/Florida/82/2015	Florida Department of Health-Tampa	Centers for Disease Control and Prevention
EPI677313	HA	United States	2015-Oct-04	A/Hawaii/69/2015	State of Hawaii Department of Health	Centers for Disease Control and Prevention
EPI677274	HA	United States	2015-Sep-17	A/Alaska/249/2015	Alaska State Virology Lab	Centers for Disease Control and Prevention
EPI676929	HA	United States	2015-Oct-20	A/Florida/76/2015	Florida Department of Health-Tampa	Centers for Disease Control and Prevention
EPI676913	HA	United States	2015-Jan-01	A/Georgia/12/2015	Georgia Public Health Laboratory	Centers for Disease Control and Prevention
EPI676836	HA	United States	2015-Sep-19	A/Washington/48/2015	Washington State Public Health Laboratory	Centers for Disease Control and Prevention
EPI676668	HA	United States	2015-Aug-11	A/South Dakota/37/2015	South Dakota Public Health Lab	Centers for Disease Control and Prevention
EPI676582	HA	Canada	2015-Sep-28	A/Alberta/RV2373/2015	National Microbiology Laboratory, Health Canada	Centers for Disease Control and Prevention
EPI675474	HA	United States	2015-Oct-08	A/Maryland/17/2015	Maryland Department of Health and Mental Hygiene	Centers for Disease Control and Prevention
EPI675417	HA	United States	2015-Nov-11	A/Texas/71/2015	Texas Department of State Health Services-Laboratory Services	Centers for Disease Control and Prevention
EPI675398	HA	United States	2015-Oct-21	A/Colorado/16/2015	Colorado Department of Health Lab	Centers for Disease Control and Prevention
EPI674113	HA	United States	2012-Dec-31	A/Connecticut/Flu085/2012		Other Database Import	Zhao,J.; Liu,J.; Vemula,S.V.; Lin,C.; Tan,J.; Ragupathy,V.; Wang,X.; Mbondji,C.; Ye,Z.; Landry,M.; Hewlett,I.
EPI674091	HA	United States	2012-Dec-31	A/Connecticut/Flu086/2012		Other Database Import	Zhao,J.; Liu,J.; Vemula,S.V.; Lin,C.; Tan,J.; Ragupathy,V.; Wang,X.; Mbondji,C.; Ye,Z.; Landry,M.; Hewlett,I.
EPI674085	HA	United States	2012-Dec-28	A/Connecticut/Flu042/2012		Other Database Import	Zhao,J.; Liu,J.; Vemula,S.V.; Lin,C.; Tan,J.; Ragupathy,V.; Wang,X.; Mbondji,C.; Ye,Z.; Landry,M.; Hewlett,I.
EPI673772	HA	United States	2015-Oct-10	A/Massachusetts/28/2015	Massachusetts Department of Public Health	Centers for Disease Control and Prevention
EPI673599	HA	United States	2015-Sep-09	A/California/85/2015	California Department of Health Services	Centers for Disease Control and Prevention
EPI673023	HA	United States	2015-Oct-01	A/Texas/x69/2015	Victorian Infectious Diseases Reference Laboratory	Centers for Disease Control and Prevention
EPI673021	HA	United States	2015-Sep-01	A/Alaska/x255/2015	Victorian Infectious Diseases Reference Laboratory	Centers for Disease Control and Prevention
EPI673019	HA	United States	2015-Oct-01	A/Texas/x70/2015	Victorian Infectious Diseases Reference Laboratory	Centers for Disease Control and Prevention
EPI671941	HA	United States	2015-Mar-24	A/New York/4816/2015		Other Database Import	Gruner,W.E.; Jones,S.L.; Sinclair,L.E.; Sarria,S.H.; Bisaha,S.A.; Canas,L.C.; Baker,J.A.; Couch,M.R.; Garrett,C.M.; Powell,M.L.; Hanson,J.F.; Yohannes,R.A.; DeMarcus,L.S.; Smith,J.P.; Fumia,K.F.; Federinko,S.P.; Macias,E.A.; Olsen,E.T.; Sjoberg,P.A.
EPI671937	HA	United States	2015-Mar-02	A/New York/4812/2015		Other Database Import	Gruner,W.E.; Jones,S.L.; Sinclair,L.E.; Sarria,S.H.; Bisaha,S.A.; Canas,L.C.; Baker,J.A.; Couch,M.R.; Garrett,C.M.; Powell,M.L.; Hanson,J.F.; Yohannes,R.A.; DeMarcus,L.S.; Smith,J.P.; Fumia,K.F.; Federinko,S.P.; Macias,E.A.; Olsen,E.T.; Sjoberg,P.A.
EPI671933	HA	United States	2015-Feb-27	A/Connecticut/4808/2015		Other Database Import	Gruner,W.E.; Jones,S.L.; Sinclair,L.E.; Sarria,S.H.; Bisaha,S.A.; Canas,L.C.; Baker,J.A.; Couch,M.R.; Garrett,C.M.; Powell,M.L.; Hanson,J.F.; Yohannes,R.A.; DeMarcus,L.S.; Smith,J.P.; Fumia,K.F.; Federinko,S.P.; Macias,E.A.; Olsen,E.T.; Sjoberg,P.A.
EPI671871	HA	United States	2015-Jan-26	A/Hawaii/4746/2015		Other Database Import	Gruner,W.E.; Jones,S.L.; Sinclair,L.E.; Sarria,S.H.; Bisaha,S.A.; Canas,L.C.; Baker,J.A.; Couch,M.R.; Garrett,C.M.; Powell,M.L.; Hanson,J.F.; Yohannes,R.A.; DeMarcus,L.S.; Smith,J.P.; Fumia,K.F.; Federinko,S.P.; Macias,E.A.; Olsen,E.T.; Sjoberg,P.A.
EPI671860	HA	United States	2015-Feb-03	A/Arizona/4735/2015		Other Database Import	Gruner,W.E.; Jones,S.L.; Sinclair,L.E.; Sarria,S.H.; Bisaha,S.A.; Canas,L.C.; Baker,J.A.; Couch,M.R.; Garrett,C.M.; Powell,M.L.; Hanson,J.F.; Yohannes,R.A.; DeMarcus,L.S.; Smith,J.P.; Fumia,K.F.; Federinko,S.P.; Macias,E.A.; Olsen,E.T.; Sjoberg,P.A.
EPI671054	HA	United States	2015-Oct-02	A/Arizona/21/2015	Arizona Department of Health Services	Centers for Disease Control and Prevention
EPI671046	HA	United States	2015-Oct-04	A/Arizona/20/2015	South Carolina Department of Health	Centers for Disease Control and Prevention
EPI670707	HA	Guatemala	2015-Mar-07	A/Guatemala/4153/2015	Laboratorio Nacional De Salud Guatemala	Centers for Disease Control and Prevention
EPI668343	HA	United States	2015-Sep-24	A/Montana/28/2015	Montana Laboratory Services Bureau	Centers for Disease Control and Prevention
EPI668311	HA	United States	2015-Sep-14	A/Michigan/52/2015	Michigan Department of Community Health	Centers for Disease Control and Prevention
EPI668271	HA	United States	2015-Oct-01	A/Wisconsin/84/2015	Wisconsin State Laboratory of Hygiene	Centers for Disease Control and Prevention
EPI668153	HA	United States	2015-Sep-01	A/Indiana/18/2015	Indiana State Department of Health Laboratories	Centers for Disease Control and Prevention
EPI667918	HA	Saint Vincent and the Grenadines	2015-Feb-10	A/St. Vincent And Grenadines/422/2015	Caribbean Epidemiology Center	Centers for Disease Control and Prevention
EPI667896	HA	Puerto Rico	2015-Aug-10	A/Puerto Rico/08/2015	Puerto Rico Department of Health	Centers for Disease Control and Prevention
EPI663248	HA	United States	2015-Jan-07	A/Washington/4724/2015		Other Database Import	Gruner,W.E.; Jones,S.L.; Sinclair,L.E.; Sarria,S.H.; Bisaha,S.A.; Canas,L.C.; Baker,J.A.; Couch,M.R.; Garrett,C.M.; Powell,M.L.; Hanson,J.F.; Yohannes,R.A.; DeMarcus,L.S.; Smith,J.P.; Fumia,K.F.; Federinko,S.P.; Macias,E.A.; Olsen,E.T.; Sjoberg,P.A.
EPI663239	HA	United States	2014-Dec-22	A/Texas/4715/2014		Other Database Import	Gruner,W.E.; Jones,S.L.; Sinclair,L.E.; Sarria,S.H.; Bisaha,S.A.; Canas,L.C.; Baker,J.A.; Couch,M.R.; Garrett,C.M.; Powell,M.L.; Hanson,J.F.; Yohannes,R.A.; DeMarcus,L.S.; Smith,J.P.; Fumia,K.F.; Federinko,S.P.; Macias,E.A.; Olsen,E.T.; Sjoberg,P.A.
EPI663223	HA	United States	2014-Dec-30	A/Oklahoma/4699/2014		Other Database Import	Gruner,W.E.; Jones,S.L.; Sinclair,L.E.; Sarria,S.H.; Bisaha,S.A.; Canas,L.C.; Baker,J.A.; Couch,M.R.; Garrett,C.M.; Powell,M.L.; Hanson,J.F.; Yohannes,R.A.; DeMarcus,L.S.; Smith,J.P.; Fumia,K.F.; Federinko,S.P.; Macias,E.A.; Olsen,E.T.; Sjoberg,P.A.
EPI663221	HA	United States	2014-Dec-23	A/Oklahoma/4697/2014		Other Database Import	Gruner,W.E.; Jones,S.L.; Sinclair,L.E.; Sarria,S.H.; Bisaha,S.A.; Canas,L.C.; Baker,J.A.; Couch,M.R.; Garrett,C.M.; Powell,M.L.; Hanson,J.F.; Yohannes,R.A.; DeMarcus,L.S.; Smith,J.P.; Fumia,K.F.; Federinko,S.P.; Macias,E.A.; Olsen,E.T.; Sjoberg,P.A.
EPI663219	HA	United States	2014-Dec-15	A/Oklahoma/4695/2014		Other Database Import	Gruner,W.E.; Jones,S.L.; Sinclair,L.E.; Sarria,S.H.; Bisaha,S.A.; Canas,L.C.; Baker,J.A.; Couch,M.R.; Garrett,C.M.; Powell,M.L.; Hanson,J.F.; Yohannes,R.A.; DeMarcus,L.S.; Smith,J.P.; Fumia,K.F.; Federinko,S.P.; Macias,E.A.; Olsen,E.T.; Sjoberg,P.A.
EPI663211	HA	United States	2015-Jan-30	A/New York/4687/2015		Other Database Import	Gruner,W.E.; Jones,S.L.; Sinclair,L.E.; Sarria,S.H.; Bisaha,S.A.; Canas,L.C.; Baker,J.A.; Couch,M.R.; Garrett,C.M.; Powell,M.L.; Hanson,J.F.; Yohannes,R.A.; DeMarcus,L.S.; Smith,J.P.; Fumia,K.F.; Federinko,S.P.; Macias,E.A.; Olsen,E.T.; Sjoberg,P.A.
EPI663202	HA	United States	2015-Jan-23	A/New Jersey/4678/2015		Other Database Import	Gruner,W.E.; Jones,S.L.; Sinclair,L.E.; Sarria,S.H.; Bisaha,S.A.; Canas,L.C.; Baker,J.A.; Couch,M.R.; Garrett,C.M.; Powell,M.L.; Hanson,J.F.; Yohannes,R.A.; DeMarcus,L.S.; Smith,J.P.; Fumia,K.F.; Federinko,S.P.; Macias,E.A.; Olsen,E.T.; Sjoberg,P.A.
EPI663175	HA	United States	2015-Jan-14	A/Kansas/4651/2015		Other Database Import	Gruner,W.E.; Jones,S.L.; Sinclair,L.E.; Sarria,S.H.; Bisaha,S.A.; Canas,L.C.; Baker,J.A.; Couch,M.R.; Garrett,C.M.; Powell,M.L.; Hanson,J.F.; Yohannes,R.A.; DeMarcus,L.S.; Smith,J.P.; Fumia,K.F.; Federinko,S.P.; Macias,E.A.; Olsen,E.T.; Sjoberg,P.A.
EPI663159	HA	United States	2015-Jan-26	A/Hawaii/4635/2015		Other Database Import	Gruner,W.E.; Jones,S.L.; Sinclair,L.E.; Sarria,S.H.; Bisaha,S.A.; Canas,L.C.; Baker,J.A.; Couch,M.R.; Garrett,C.M.; Powell,M.L.; Hanson,J.F.; Yohannes,R.A.; DeMarcus,L.S.; Smith,J.P.; Fumia,K.F.; Federinko,S.P.; Macias,E.A.; Olsen,E.T.; Sjoberg,P.A.
EPI663156	HA	United States	2015-Jan-26	A/Hawaii/4632/2015		Other Database Import	Gruner,W.E.; Jones,S.L.; Sinclair,L.E.; Sarria,S.H.; Bisaha,S.A.; Canas,L.C.; Baker,J.A.; Couch,M.R.; Garrett,C.M.; Powell,M.L.; Hanson,J.F.; Yohannes,R.A.; DeMarcus,L.S.; Smith,J.P.; Fumia,K.F.; Federinko,S.P.; Macias,E.A.; Olsen,E.T.; Sjoberg,P.A.
EPI663135	HA	United States	2015-Jan-30	A/Arizona/4611/2015		Other Database Import	Gruner,W.E.; Jones,S.L.; Sinclair,L.E.; Sarria,S.H.; Bisaha,S.A.; Canas,L.C.; Baker,J.A.; Couch,M.R.; Garrett,C.M.; Powell,M.L.; Hanson,J.F.; Yohannes,R.A.; DeMarcus,L.S.; Smith,J.P.; Fumia,K.F.; Federinko,S.P.; Macias,E.A.; Olsen,E.T.; Sjoberg,P.A.
EPI663108	HA	United States	2015-Jan-15	A/Washington/4584/2015		Other Database Import	Gruner,W.E.; Jones,S.L.; Sinclair,L.E.; Sarria,S.H.; Bisaha,S.A.; Canas,L.C.; Baker,J.A.; Couch,M.R.; Garrett,C.M.; Powell,M.L.; Hanson,J.F.; Yohannes,R.A.; DeMarcus,L.S.; Smith,J.P.; Fumia,K.F.; Federinko,S.P.; Macias,E.A.; Olsen,E.T.; Sjoberg,P.A.
EPI663084	HA	United States	2015-Jan-12	A/Oklahoma/4560/2015		Other Database Import	Gruner,W.E.; Jones,S.L.; Sinclair,L.E.; Sarria,S.H.; Bisaha,S.A.; Canas,L.C.; Baker,J.A.; Couch,M.R.; Garrett,C.M.; Powell,M.L.; Hanson,J.F.; Yohannes,R.A.; DeMarcus,L.S.; Smith,J.P.; Fumia,K.F.; Federinko,S.P.; Macias,E.A.; Olsen,E.T.; Sjoberg,P.A.
EPI663080	HA	United States	2015-Jan-15	A/North Carolina/4556/2015		Other Database Import	Gruner,W.E.; Jones,S.L.; Sinclair,L.E.; Sarria,S.H.; Bisaha,S.A.; Canas,L.C.; Baker,J.A.; Couch,M.R.; Garrett,C.M.; Powell,M.L.; Hanson,J.F.; Yohannes,R.A.; DeMarcus,L.S.; Smith,J.P.; Fumia,K.F.; Federinko,S.P.; Macias,E.A.; Olsen,E.T.; Sjoberg,P.A.
EPI663079	HA	United States	2015-Jan-12	A/North Carolina/4555/2015		Other Database Import	Gruner,W.E.; Jones,S.L.; Sinclair,L.E.; Sarria,S.H.; Bisaha,S.A.; Canas,L.C.; Baker,J.A.; Couch,M.R.; Garrett,C.M.; Powell,M.L.; Hanson,J.F.; Yohannes,R.A.; DeMarcus,L.S.; Smith,J.P.; Fumia,K.F.; Federinko,S.P.; Macias,E.A.; Olsen,E.T.; Sjoberg,P.A.
EPI663074	HA	United States	2015-Jan-19	A/New York/4550/2015		Other Database Import	Gruner,W.E.; Jones,S.L.; Sinclair,L.E.; Sarria,S.H.; Bisaha,S.A.; Canas,L.C.; Baker,J.A.; Couch,M.R.; Garrett,C.M.; Powell,M.L.; Hanson,J.F.; Yohannes,R.A.; DeMarcus,L.S.; Smith,J.P.; Fumia,K.F.; Federinko,S.P.; Macias,E.A.; Olsen,E.T.; Sjoberg,P.A.
EPI663072	HA	United States	2015-Jan-15	A/New York/4548/2015		Other Database Import	Gruner,W.E.; Jones,S.L.; Sinclair,L.E.; Sarria,S.H.; Bisaha,S.A.; Canas,L.C.; Baker,J.A.; Couch,M.R.; Garrett,C.M.; Powell,M.L.; Hanson,J.F.; Yohannes,R.A.; DeMarcus,L.S.; Smith,J.P.; Fumia,K.F.; Federinko,S.P.; Macias,E.A.; Olsen,E.T.; Sjoberg,P.A.
EPI663064	HA	United States	2015-Jan-15	A/Nebraska/4540/2015		Other Database Import	Gruner,W.E.; Jones,S.L.; Sinclair,L.E.; Sarria,S.H.; Bisaha,S.A.; Canas,L.C.; Baker,J.A.; Couch,M.R.; Garrett,C.M.; Powell,M.L.; Hanson,J.F.; Yohannes,R.A.; DeMarcus,L.S.; Smith,J.P.; Fumia,K.F.; Federinko,S.P.; Macias,E.A.; Olsen,E.T.; Sjoberg,P.A.
EPI662998	HA	United States	2014-Dec-16	A/Texas/4474/2014		Other Database Import	Gruner,W.E.; Jones,S.L.; Sinclair,L.E.; Sarria,S.H.; Bisaha,S.A.; Canas,L.C.; Baker,J.A.; Couch,M.R.; Garrett,C.M.; Powell,M.L.; Hanson,J.F.; Yohannes,R.A.; DeMarcus,L.S.; Smith,J.P.; Fumia,K.F.; Federinko,S.P.; Macias,E.A.; Olsen,E.T.; Sjoberg,P.A.
EPI662983	HA	United States	2015-Jan-07	A/North Carolina/4459/2015		Other Database Import	Gruner,W.E.; Jones,S.L.; Sinclair,L.E.; Sarria,S.H.; Bisaha,S.A.; Canas,L.C.; Baker,J.A.; Couch,M.R.; Garrett,C.M.; Powell,M.L.; Hanson,J.F.; Yohannes,R.A.; DeMarcus,L.S.; Smith,J.P.; Fumia,K.F.; Federinko,S.P.; Macias,E.A.; Olsen,E.T.; Sjoberg,P.A.
EPI662974	HA	United States	2015-Jan-06	A/New York/4450/2015		Other Database Import	Gruner,W.E.; Jones,S.L.; Sinclair,L.E.; Sarria,S.H.; Bisaha,S.A.; Canas,L.C.; Baker,J.A.; Couch,M.R.; Garrett,C.M.; Powell,M.L.; Hanson,J.F.; Yohannes,R.A.; DeMarcus,L.S.; Smith,J.P.; Fumia,K.F.; Federinko,S.P.; Macias,E.A.; Olsen,E.T.; Sjoberg,P.A.
EPI662962	HA	United States	2014-Dec-31	A/Nebraska/4438/2014		Other Database Import	Gruner,W.E.; Jones,S.L.; Sinclair,L.E.; Sarria,S.H.; Bisaha,S.A.; Canas,L.C.; Baker,J.A.; Couch,M.R.; Garrett,C.M.; Powell,M.L.; Hanson,J.F.; Yohannes,R.A.; DeMarcus,L.S.; Smith,J.P.; Fumia,K.F.; Federinko,S.P.; Macias,E.A.; Olsen,E.T.; Sjoberg,P.A.
EPI662954	HA	United States	2015-Jan-07	A/Maryland/4430/2015		Other Database Import	Gruner,W.E.; Jones,S.L.; Sinclair,L.E.; Sarria,S.H.; Bisaha,S.A.; Canas,L.C.; Baker,J.A.; Couch,M.R.; Garrett,C.M.; Powell,M.L.; Hanson,J.F.; Yohannes,R.A.; DeMarcus,L.S.; Smith,J.P.; Fumia,K.F.; Federinko,S.P.; Macias,E.A.; Olsen,E.T.; Sjoberg,P.A.
EPI662943	HA	United States	2015-Jan-12	A/Georgia/4419/2015		Other Database Import	Gruner,W.E.; Jones,S.L.; Sinclair,L.E.; Sarria,S.H.; Bisaha,S.A.; Canas,L.C.; Baker,J.A.; Couch,M.R.; Garrett,C.M.; Powell,M.L.; Hanson,J.F.; Yohannes,R.A.; DeMarcus,L.S.; Smith,J.P.; Fumia,K.F.; Federinko,S.P.; Macias,E.A.; Olsen,E.T.; Sjoberg,P.A.
EPI662942	HA	United States	2015-Jan-08	A/Georgia/4418/2015		Other Database Import	Gruner,W.E.; Jones,S.L.; Sinclair,L.E.; Sarria,S.H.; Bisaha,S.A.; Canas,L.C.; Baker,J.A.; Couch,M.R.; Garrett,C.M.; Powell,M.L.; Hanson,J.F.; Yohannes,R.A.; DeMarcus,L.S.; Smith,J.P.; Fumia,K.F.; Federinko,S.P.; Macias,E.A.; Olsen,E.T.; Sjoberg,P.A.
EPI662915	HA	United States	2015-Jan-06	A/California/4391/2015		Other Database Import	Gruner,W.E.; Jones,S.L.; Sinclair,L.E.; Sarria,S.H.; Bisaha,S.A.; Canas,L.C.; Baker,J.A.; Couch,M.R.; Garrett,C.M.; Powell,M.L.; Hanson,J.F.; Yohannes,R.A.; DeMarcus,L.S.; Smith,J.P.; Fumia,K.F.; Federinko,S.P.; Macias,E.A.; Olsen,E.T.; Sjoberg,P.A.
EPI662911	HA	United States	2015-Jan-09	A/Alabama/4387/2015		Other Database Import	Gruner,W.E.; Jones,S.L.; Sinclair,L.E.; Sarria,S.H.; Bisaha,S.A.; Canas,L.C.; Baker,J.A.; Couch,M.R.; Garrett,C.M.; Powell,M.L.; Hanson,J.F.; Yohannes,R.A.; DeMarcus,L.S.; Smith,J.P.; Fumia,K.F.; Federinko,S.P.; Macias,E.A.; Olsen,E.T.; Sjoberg,P.A.
EPI662900	HA	United States	2015-Jan-03	A/Washington/4376/2015		Other Database Import	Gruner,W.E.; Jones,S.L.; Sinclair,L.E.; Sarria,S.H.; Bisaha,S.A.; Canas,L.C.; Baker,J.A.; Couch,M.R.; Garrett,C.M.; Powell,M.L.; Hanson,J.F.; Yohannes,R.A.; DeMarcus,L.S.; Smith,J.P.; Fumia,K.F.; Federinko,S.P.; Macias,E.A.; Olsen,E.T.; Sjoberg,P.A.
EPI662884	HA	United States	2014-Dec-25	A/Virginia/4360/2014		Other Database Import	Gruner,W.E.; Jones,S.L.; Sinclair,L.E.; Sarria,S.H.; Bisaha,S.A.; Canas,L.C.; Baker,J.A.; Couch,M.R.; Garrett,C.M.; Powell,M.L.; Hanson,J.F.; Yohannes,R.A.; DeMarcus,L.S.; Smith,J.P.; Fumia,K.F.; Federinko,S.P.; Macias,E.A.; Olsen,E.T.; Sjoberg,P.A.
EPI662873	HA	United States	2014-Dec-18	A/Utah/4349/2014		Other Database Import	Gruner,W.E.; Jones,S.L.; Sinclair,L.E.; Sarria,S.H.; Bisaha,S.A.; Canas,L.C.; Baker,J.A.; Couch,M.R.; Garrett,C.M.; Powell,M.L.; Hanson,J.F.; Yohannes,R.A.; DeMarcus,L.S.; Smith,J.P.; Fumia,K.F.; Federinko,S.P.; Macias,E.A.; Olsen,E.T.; Sjoberg,P.A.
EPI662853	HA	United States	2014-Dec-22	A/Oklahoma/4329/2014		Other Database Import	Gruner,W.E.; Jones,S.L.; Sinclair,L.E.; Sarria,S.H.; Bisaha,S.A.; Canas,L.C.; Baker,J.A.; Couch,M.R.; Garrett,C.M.; Powell,M.L.; Hanson,J.F.; Yohannes,R.A.; DeMarcus,L.S.; Smith,J.P.; Fumia,K.F.; Federinko,S.P.; Macias,E.A.; Olsen,E.T.; Sjoberg,P.A.
EPI662840	HA	United States	2014-Dec-24	A/North Carolina/4316/2014		Other Database Import	Gruner,W.E.; Jones,S.L.; Sinclair,L.E.; Sarria,S.H.; Bisaha,S.A.; Canas,L.C.; Baker,J.A.; Couch,M.R.; Garrett,C.M.; Powell,M.L.; Hanson,J.F.; Yohannes,R.A.; DeMarcus,L.S.; Smith,J.P.; Fumia,K.F.; Federinko,S.P.; Macias,E.A.; Olsen,E.T.; Sjoberg,P.A.
EPI662833	HA	United States	2014-Dec-24	A/New York/4309/2014		Other Database Import	Gruner,W.E.; Jones,S.L.; Sinclair,L.E.; Sarria,S.H.; Bisaha,S.A.; Canas,L.C.; Baker,J.A.; Couch,M.R.; Garrett,C.M.; Powell,M.L.; Hanson,J.F.; Yohannes,R.A.; DeMarcus,L.S.; Smith,J.P.; Fumia,K.F.; Federinko,S.P.; Macias,E.A.; Olsen,E.T.; Sjoberg,P.A.
EPI662824	HA	United States	2014-Dec-24	A/Nebraska/4300/2014		Other Database Import	Gruner,W.E.; Jones,S.L.; Sinclair,L.E.; Sarria,S.H.; Bisaha,S.A.; Canas,L.C.; Baker,J.A.; Couch,M.R.; Garrett,C.M.; Powell,M.L.; Hanson,J.F.; Yohannes,R.A.; DeMarcus,L.S.; Smith,J.P.; Fumia,K.F.; Federinko,S.P.; Macias,E.A.; Olsen,E.T.; Sjoberg,P.A.
EPI662773	HA	United States	2014-Dec-23	A/Colorado/4249/2014		Other Database Import	Gruner,W.E.; Jones,S.L.; Sinclair,L.E.; Sarria,S.H.; Bisaha,S.A.; Canas,L.C.; Baker,J.A.; Couch,M.R.; Garrett,C.M.; Powell,M.L.; Hanson,J.F.; Yohannes,R.A.; DeMarcus,L.S.; Smith,J.P.; Fumia,K.F.; Federinko,S.P.; Macias,E.A.; Olsen,E.T.; Sjoberg,P.A.
EPI662769	HA	United States	2014-Dec-17	A/Colorado/4245/2014		Other Database Import	Gruner,W.E.; Jones,S.L.; Sinclair,L.E.; Sarria,S.H.; Bisaha,S.A.; Canas,L.C.; Baker,J.A.; Couch,M.R.; Garrett,C.M.; Powell,M.L.; Hanson,J.F.; Yohannes,R.A.; DeMarcus,L.S.; Smith,J.P.; Fumia,K.F.; Federinko,S.P.; Macias,E.A.; Olsen,E.T.; Sjoberg,P.A.
EPI662767	HA	United States	2014-Dec-22	A/Colorado/4243/2014		Other Database Import	Gruner,W.E.; Jones,S.L.; Sinclair,L.E.; Sarria,S.H.; Bisaha,S.A.; Canas,L.C.; Baker,J.A.; Couch,M.R.; Garrett,C.M.; Powell,M.L.; Hanson,J.F.; Yohannes,R.A.; DeMarcus,L.S.; Smith,J.P.; Fumia,K.F.; Federinko,S.P.; Macias,E.A.; Olsen,E.T.; Sjoberg,P.A.
EPI662751	HA	United States	2014-Dec-23	A/Alabama/4227/2014		Other Database Import	Gruner,W.E.; Jones,S.L.; Sinclair,L.E.; Sarria,S.H.; Bisaha,S.A.; Canas,L.C.; Baker,J.A.; Couch,M.R.; Garrett,C.M.; Powell,M.L.; Hanson,J.F.; Yohannes,R.A.; DeMarcus,L.S.; Smith,J.P.; Fumia,K.F.; Federinko,S.P.; Macias,E.A.; Olsen,E.T.; Sjoberg,P.A.
EPI662394	HA	United States	2015-Sep-14	A/Florida/73/2015	Florida Department of Health-Tampa	Centers for Disease Control and Prevention
EPI653155	HA	United States	2015-Jun-23	A/Alaska/42/2015	Alaska State Virology Lab	Centers for Disease Control and Prevention
EPI651560	HA	United States	2015-Jul-07	A/Michigan/40/2015	Michigan Department of Community Health	Centers for Disease Control and Prevention
EPI651552	HA	United States	2015-Jun-23	A/Alaska/73/2015	Alaska State Virology Lab	Centers for Disease Control and Prevention
EPI651440	HA	United States	2015-Aug-05	A/Arizona/13/2015	Arizona Department of Health Services	Centers for Disease Control and Prevention
EPI651432	HA	United States	2015-Jul-06	A/Alaska/86/2015	Alaska State Virology Lab	Centers for Disease Control and Prevention
EPI649929	HA	Guatemala	2015-Mar-12	A/Guatemala/13/2015	Laboratorio Nacional De Salud Guatemala	Centers for Disease Control and Prevention
EPI649866	HA	United States	2015-Jul-30	A/Iowa/37/2015	Iowa State Hygienic Laboratory	Centers for Disease Control and Prevention
EPI649795	HA	United States	2015-Sep-01	A/Wisconsin/74/2015	Wisconsin State Laboratory of Hygiene	Centers for Disease Control and Prevention
EPI649771	HA	Mexico	2015-Apr-01	A/Mexico/1401/2015	Laboratorio de Virus Respiratorio	Centers for Disease Control and Prevention
EPI649450	HA	Guatemala	2015-May-18	A/Guatemala/5015/2015	Laboratorio Nacional De Salud Guatemala	Centers for Disease Control and Prevention
EPI648921	HA	United States	2013-Jan-11	A/Texas/19/2013	Baylor College of Medicine	Centers for Disease Control and Prevention
EPI648911	HA	United States	2013-Jan-03	A/Texas/29/2013	Baylor College of Medicine	Centers for Disease Control and Prevention
EPI647980	HA	United States	2015-Jul-18	A/Oregon/18/2015	Oregon Public Health Laboratory	Centers for Disease Control and Prevention
EPI647820	HA	United States	2015-Jun-11	A/Hawaii/36/2015	State of Hawaii Department of Health	Centers for Disease Control and Prevention
EPI645093	HA	United States	2015-Jan-23	A/Virginia/NHRC_TRU0003/2015		Other Database Import	Sitz,C.R.; Thammavong,H.L.; Balansay-Ames,M.S.; Hawksworth,A.W.; Myers,C.A.; Brice,G.T.
EPI645086	HA	United States	2015-Mar-17	A/California/NHRC_FDX11811/2015		Other Database Import	Sitz,C.R.; Thammavong,H.L.; Balansay-Ames,M.S.; Hawksworth,A.W.; Myers,C.A.; Brice,G.T.
EPI644658	HA	United States	2013-Jan-24	A/Michigan/24/2013	University of Michigan SPH EPID	Centers for Disease Control and Prevention
EPI644621	HA	United States	2013-Feb-08	A/Wisconsin/49/2013	Marshfield Clinic Research Foundation	Centers for Disease Control and Prevention
EPI644031	HA	United States	2015-Jan-13	A/Texas/22/2015	Texas Department of State Health Services-Laboratory Services	Centers for Disease Control and Prevention
EPI643904	HA	United States	2015-Jan-29	A/Iowa/17/2015	Iowa State Hygienic Laboratory	Centers for Disease Control and Prevention
EPI643603	HA	United States	2015-Aug-06	A/Texas/65/2015	Texas Department of State Health Services-Laboratory Services	Centers for Disease Control and Prevention
EPI643563	HA	United States	2015-Jul-30	A/Alaska/136/2015	Alaska State Virology Lab	Centers for Disease Control and Prevention
EPI643068	HA	United States	2015-Aug-18	A/Florida/63/2015	Florida Department of Health-Tampa	Centers for Disease Control and Prevention
EPI644293	HA	Canada	2006-Dec-19	A/Quebec/26-191206/2006		Other Database Import	Rogers,M.B.; Song,T.; Sebra,R.; Greenbaum,B.; Hamelin,M.-E.; Fitch,A.; Twaddle,A.; Cui,L.; Holmes,E.C.; Boivin,G.; Ghedin,E.
EPI639295	HA	United States	2015-Jun-19	A/Alaska/30/2015	Alaska State Virology Lab	Centers for Disease Control and Prevention
EPI639252	HA	United States	2015-Jun-12	A/Michigan/38/2015	Michigan Department of Community Health	Centers for Disease Control and Prevention
EPI639081	HA	Mexico	2015-Jul-10	A/Mexico/1783/2015	Laboratorio de Virus Respiratorio	Centers for Disease Control and Prevention
EPI639073	HA	United States	2015-Jun-24	A/Alaska/66/2015	Alaska State Virology Lab	Centers for Disease Control and Prevention
EPI638261	HA	United States	2014-Dec-09	A/Texas/4208/2014		Other Database Import	Gruner,W.E.; Jones,S.L.; Sinclair,L.E.; Sarria,S.H.; Bisaha,S.A.; Canas,L.C.; Baker,J.A.; Couch,M.R.; Garrett,C.M.; Powell,M.L.; Hanson,J.F.; Yohannes,R.A.; DeMarcus,L.S.; Smith,J.P.; Fumia,K.F.; Federinko,S.P.; Macias,E.A.; Olsen,E.T.; Sjoberg,P.A.
EPI638255	HA	United States	2014-Dec-15	A/Oklahoma/4202/2014		Other Database Import	Gruner,W.E.; Jones,S.L.; Sinclair,L.E.; Sarria,S.H.; Bisaha,S.A.; Canas,L.C.; Baker,J.A.; Couch,M.R.; Garrett,C.M.; Powell,M.L.; Hanson,J.F.; Yohannes,R.A.; DeMarcus,L.S.; Smith,J.P.; Fumia,K.F.; Federinko,S.P.; Macias,E.A.; Olsen,E.T.; Sjoberg,P.A.
EPI638251	HA	United States	2014-Dec-05	A/Oklahoma/4198/2014		Other Database Import	Gruner,W.E.; Jones,S.L.; Sinclair,L.E.; Sarria,S.H.; Bisaha,S.A.; Canas,L.C.; Baker,J.A.; Couch,M.R.; Garrett,C.M.; Powell,M.L.; Hanson,J.F.; Yohannes,R.A.; DeMarcus,L.S.; Smith,J.P.; Fumia,K.F.; Federinko,S.P.; Macias,E.A.; Olsen,E.T.; Sjoberg,P.A.
EPI638248	HA	United States	2014-Dec-03	A/Oklahoma/4195/2014		Other Database Import	Gruner,W.E.; Jones,S.L.; Sinclair,L.E.; Sarria,S.H.; Bisaha,S.A.; Canas,L.C.; Baker,J.A.; Couch,M.R.; Garrett,C.M.; Powell,M.L.; Hanson,J.F.; Yohannes,R.A.; DeMarcus,L.S.; Smith,J.P.; Fumia,K.F.; Federinko,S.P.; Macias,E.A.; Olsen,E.T.; Sjoberg,P.A.
EPI638243	HA	United States	2014-Dec-11	A/North Carolina/4190/2014		Other Database Import	Gruner,W.E.; Jones,S.L.; Sinclair,L.E.; Sarria,S.H.; Bisaha,S.A.; Canas,L.C.; Baker,J.A.; Couch,M.R.; Garrett,C.M.; Powell,M.L.; Hanson,J.F.; Yohannes,R.A.; DeMarcus,L.S.; Smith,J.P.; Fumia,K.F.; Federinko,S.P.; Macias,E.A.; Olsen,E.T.; Sjoberg,P.A.
EPI638224	HA	United States	2014-Dec-08	A/North Carolina/4171/2014		Other Database Import	Gruner,W.E.; Jones,S.L.; Sinclair,L.E.; Sarria,S.H.; Bisaha,S.A.; Canas,L.C.; Baker,J.A.; Couch,M.R.; Garrett,C.M.; Powell,M.L.; Hanson,J.F.; Yohannes,R.A.; DeMarcus,L.S.; Smith,J.P.; Fumia,K.F.; Federinko,S.P.; Macias,E.A.; Olsen,E.T.; Sjoberg,P.A.
EPI638219	HA	United States	2014-Dec-03	A/North Carolina/4166/2014		Other Database Import	Gruner,W.E.; Jones,S.L.; Sinclair,L.E.; Sarria,S.H.; Bisaha,S.A.; Canas,L.C.; Baker,J.A.; Couch,M.R.; Garrett,C.M.; Powell,M.L.; Hanson,J.F.; Yohannes,R.A.; DeMarcus,L.S.; Smith,J.P.; Fumia,K.F.; Federinko,S.P.; Macias,E.A.; Olsen,E.T.; Sjoberg,P.A.
EPI638212	HA	United States	2014-Dec-08	A/New Jersey/4159/2014		Other Database Import	Gruner,W.E.; Jones,S.L.; Sinclair,L.E.; Sarria,S.H.; Bisaha,S.A.; Canas,L.C.; Baker,J.A.; Couch,M.R.; Garrett,C.M.; Powell,M.L.; Hanson,J.F.; Yohannes,R.A.; DeMarcus,L.S.; Smith,J.P.; Fumia,K.F.; Federinko,S.P.; Macias,E.A.; Olsen,E.T.; Sjoberg,P.A.
EPI638211	HA	United States	2014-Dec-04	A/Nevada/4158/2014		Other Database Import	Gruner,W.E.; Jones,S.L.; Sinclair,L.E.; Sarria,S.H.; Bisaha,S.A.; Canas,L.C.; Baker,J.A.; Couch,M.R.; Garrett,C.M.; Powell,M.L.; Hanson,J.F.; Yohannes,R.A.; DeMarcus,L.S.; Smith,J.P.; Fumia,K.F.; Federinko,S.P.; Macias,E.A.; Olsen,E.T.; Sjoberg,P.A.
EPI638210	HA	United States	2014-Dec-09	A/Nebraska/4157/2014		Other Database Import	Gruner,W.E.; Jones,S.L.; Sinclair,L.E.; Sarria,S.H.; Bisaha,S.A.; Canas,L.C.; Baker,J.A.; Couch,M.R.; Garrett,C.M.; Powell,M.L.; Hanson,J.F.; Yohannes,R.A.; DeMarcus,L.S.; Smith,J.P.; Fumia,K.F.; Federinko,S.P.; Macias,E.A.; Olsen,E.T.; Sjoberg,P.A.
EPI638206	HA	United States	2014-Dec-01	A/Nebraska/4153/2014		Other Database Import	Gruner,W.E.; Jones,S.L.; Sinclair,L.E.; Sarria,S.H.; Bisaha,S.A.; Canas,L.C.; Baker,J.A.; Couch,M.R.; Garrett,C.M.; Powell,M.L.; Hanson,J.F.; Yohannes,R.A.; DeMarcus,L.S.; Smith,J.P.; Fumia,K.F.; Federinko,S.P.; Macias,E.A.; Olsen,E.T.; Sjoberg,P.A.
EPI638194	HA	United States	2014-Dec-04	A/Illinois/4141/2014		Other Database Import	Gruner,W.E.; Jones,S.L.; Sinclair,L.E.; Sarria,S.H.; Bisaha,S.A.; Canas,L.C.; Baker,J.A.; Couch,M.R.; Garrett,C.M.; Powell,M.L.; Hanson,J.F.; Yohannes,R.A.; DeMarcus,L.S.; Smith,J.P.; Fumia,K.F.; Federinko,S.P.; Macias,E.A.; Olsen,E.T.; Sjoberg,P.A.
EPI638182	HA	United States	2014-Nov-24	A/Florida/4129/2014		Other Database Import	Gruner,W.E.; Jones,S.L.; Sinclair,L.E.; Sarria,S.H.; Bisaha,S.A.; Canas,L.C.; Baker,J.A.; Couch,M.R.; Garrett,C.M.; Powell,M.L.; Hanson,J.F.; Yohannes,R.A.; DeMarcus,L.S.; Smith,J.P.; Fumia,K.F.; Federinko,S.P.; Macias,E.A.; Olsen,E.T.; Sjoberg,P.A.
EPI638176	HA	United States	2014-Dec-18	A/Colorado/4123/2014		Other Database Import	Gruner,W.E.; Jones,S.L.; Sinclair,L.E.; Sarria,S.H.; Bisaha,S.A.; Canas,L.C.; Baker,J.A.; Couch,M.R.; Garrett,C.M.; Powell,M.L.; Hanson,J.F.; Yohannes,R.A.; DeMarcus,L.S.; Smith,J.P.; Fumia,K.F.; Federinko,S.P.; Macias,E.A.; Olsen,E.T.; Sjoberg,P.A.
EPI638163	HA	United States	2014-Dec-03	A/California/4110/2014		Other Database Import	Gruner,W.E.; Jones,S.L.; Sinclair,L.E.; Sarria,S.H.; Bisaha,S.A.; Canas,L.C.; Baker,J.A.; Couch,M.R.; Garrett,C.M.; Powell,M.L.; Hanson,J.F.; Yohannes,R.A.; DeMarcus,L.S.; Smith,J.P.; Fumia,K.F.; Federinko,S.P.; Macias,E.A.; Olsen,E.T.; Sjoberg,P.A.
EPI638161	HA	United States	2014-Dec-01	A/Alaska/4108/2014		Other Database Import	Gruner,W.E.; Jones,S.L.; Sinclair,L.E.; Sarria,S.H.; Bisaha,S.A.; Canas,L.C.; Baker,J.A.; Couch,M.R.; Garrett,C.M.; Powell,M.L.; Hanson,J.F.; Yohannes,R.A.; DeMarcus,L.S.; Smith,J.P.; Fumia,K.F.; Federinko,S.P.; Macias,E.A.; Olsen,E.T.; Sjoberg,P.A.
EPI638141	HA	United States	2014-Nov-03	A/Georgia/4038/2014		Other Database Import	Gruner,W.E.; Jones,S.L.; Sinclair,L.E.; Sarria,S.H.; Bisaha,S.A.; Canas,L.C.; Baker,J.A.; Couch,M.R.; Garrett,C.M.; Powell,M.L.; Hanson,J.F.; Yohannes,R.A.; DeMarcus,L.S.; Smith,J.P.; Fumia,K.F.; Federinko,S.P.; Macias,E.A.; Olsen,E.T.; Sjoberg,P.A.
EPI638136	HA	United States	2014-Nov-07	A/Florida/4033/2014		Other Database Import	Gruner,W.E.; Jones,S.L.; Sinclair,L.E.; Sarria,S.H.; Bisaha,S.A.; Canas,L.C.; Baker,J.A.; Couch,M.R.; Garrett,C.M.; Powell,M.L.; Hanson,J.F.; Yohannes,R.A.; DeMarcus,L.S.; Smith,J.P.; Fumia,K.F.; Federinko,S.P.; Macias,E.A.; Olsen,E.T.; Sjoberg,P.A.
EPI633896	HA	United States	2015-Jul-09	A/Hawaii/44/2015	State of Hawaii Department of Health	Centers for Disease Control and Prevention
EPI633852	HA	United States	2015-Jul-08	A/Hawaii/43/2015	State of Hawaii Department of Health	Centers for Disease Control and Prevention
EPI633790	HA	United States	2015-Jan-23	A/Rhode Island/18/2015	Rhode Island Department of Health	Centers for Disease Control and Prevention
EPI631895	HA	United States	2015-Feb-23	A/Mississippi/10/2015	Mississippi Public Health Laboratory	Centers for Disease Control and Prevention
EPI631842	HA	United States	2015-Feb-24	A/Michigan/27/2015	Michigan Department of Community Health	Centers for Disease Control and Prevention
EPI631834	HA	United States	2015-Feb-14	A/Alabama/08/2015	ADPH Bureau of Clinical Laboratories	Centers for Disease Control and Prevention
EPI631772	HA	United States	2015-Feb-27	A/Maine/38/2015	Maine Health and Environmental Testing Laboratory	Centers for Disease Control and Prevention
EPI631654	HA	United States	2015-Feb-17	A/Kentucky/11/2015	Kentucky Division of Laboratory Services	Centers for Disease Control and Prevention
EPI626565	HA	United States	2015-Mar-02	A/Maryland/12/2015	Maryland Department of Health and Mental Hygiene	Centers for Disease Control and Prevention
EPI626541	HA	United States	2015-Mar-14	A/Idaho/17/2015	State of Idaho Bureau of Laboratories	Centers for Disease Control and Prevention
EPI626525	HA	United States	2015-Feb-19	A/Delaware/28/2015	Delaware Public Health Lab	Centers for Disease Control and Prevention
EPI626520	HA	United States	2015-Mar-28	A/Hawaii/27/2015	State of Hawaii Department of Health	Centers for Disease Control and Prevention
EPI626453	HA	United States	2015-Mar-18	A/Washington/35/2015	Washington State Public Health Laboratory	Centers for Disease Control and Prevention
EPI624304	HA	United States	2015-Apr-19	A/Hawaii/33/2015	State of Hawaii Department of Health	Centers for Disease Control and Prevention
EPI624265	HA	United States	2015-Apr-01	A/Minnesota/25/2015	Minnesota Department of Health	Centers for Disease Control and Prevention
EPI624150	HA	United States	2014-Dec-29	A/South Dakota/19/2014	South Dakota Public Health Lab	Centers for Disease Control and Prevention
EPI624127	HA	United States	2015-May-06	A/Washington/37/2015	Washington State Public Health Laboratory	Centers for Disease Control and Prevention
EPI624083	HA	United States	2015-Apr-26	A/Florida/49/2015	Florida Department of Health-Jacksonville	Centers for Disease Control and Prevention
EPI623476	HA	United States	2014-Nov-03	A/Montana/17/2014	Montana Laboratory Services Bureau	Centers for Disease Control and Prevention
EPI623433	HA	United States	2014-Nov-24	A/Michigan/25/2014	University of Michigan SPH EPID	Centers for Disease Control and Prevention
EPI623426	HA	United States	2014-Nov-22	A/Wisconsin/64/2014	Wisconsin State Laboratory of Hygiene	Centers for Disease Control and Prevention
EPI622163	HA	United States	2015-Mar-02	A/Maine/16/2015	Maine Health and Environmental Testing Laboratory	Centers for Disease Control and Prevention
EPI622023	HA	United States	2015-Feb-05	A/South Carolina/07/2015	South Carolina Department of Health	Centers for Disease Control and Prevention
EPI614451	HA	United States	2014-Sep-24	A/Michigan/15/2014	Michigan Department of Community Health	Centers for Disease Control and Prevention
EPI616708	HA	United States	2013-Jan-27	A/Houston/JMM_162/2013		Other Database Import	Wentworth,D.E.; Halpin,R.A.; Lin,X.; Bera,J.; Akopov,A.; Mohan,M.; Fedorova,N.; Tsitrin,T.; McLellan,M.; Stockwell,T.; Amedeo,P.; Appalla,L.; Bishop,B.; Edworthy,P.; Gupta,N.; Hoover,J.; Katzel,D.; Li,K.; Schobel,S.; Shrivastava,S.; Thovarai,V.; Wang,S.; Bao,Y.; Sanders,R.; Zhdanov,S.; Kiryutin,B.; Lipman,D.J.; Tatusova,T.; Musser,J.M.
EPI616645	HA	United States	2013-Jan-22	A/Houston/JMM_153/2013		Other Database Import	Wentworth,D.E.; Halpin,R.A.; Lin,X.; Bera,J.; Akopov,A.; Mohan,M.; Fedorova,N.; Tsitrin,T.; McLellan,M.; Stockwell,T.; Amedeo,P.; Appalla,L.; Bishop,B.; Edworthy,P.; Gupta,N.; Hoover,J.; Katzel,D.; Li,K.; Schobel,S.; Shrivastava,S.; Thovarai,V.; Wang,S.; Bao,Y.; Sanders,R.; Zhdanov,S.; Kiryutin,B.; Lipman,D.J.; Tatusova,T.; Musser,J.M.
EPI613382	HA	United States	2013-Jan-12	A/Houston/JMM_140/2013		Other Database Import	Wentworth,D.E.; Halpin,R.A.; Lin,X.; Bera,J.; Akopov,A.; Mohan,M.; Fedorova,N.; Tsitrin,T.; McLellan,M.; Stockwell,T.; Amedeo,P.; Appalla,L.; Bishop,B.; Edworthy,P.; Gupta,N.; Hoover,J.; Katzel,D.; Li,K.; Schobel,S.; Shrivastava,S.; Thovarai,V.; Wang,S.; Bao,Y.; Sanders,R.; Zhdanov,S.; Kiryutin,B.; Lipman,D.J.; Tatusova,T.; Musser,J.M.
EPI613244	HA	United States	2013-Jan-08	A/Houston/JMM_124/2013		Other Database Import	Wentworth,D.E.; Halpin,R.A.; Lin,X.; Bera,J.; Akopov,A.; Mohan,M.; Fedorova,N.; Tsitrin,T.; McLellan,M.; Stockwell,T.; Amedeo,P.; Appalla,L.; Bishop,B.; Edworthy,P.; Gupta,N.; Hoover,J.; Katzel,D.; Li,K.; Schobel,S.; Shrivastava,S.; Thovarai,V.; Wang,S.; Bao,Y.; Sanders,R.; Zhdanov,S.; Kiryutin,B.; Lipman,D.J.; Tatusova,T.; Musser,J.M.
EPI613237	HA	United States	2013-Jan-08	A/Houston/JMM_123/2013		Other Database Import	Wentworth,D.E.; Halpin,R.A.; Lin,X.; Bera,J.; Akopov,A.; Mohan,M.; Fedorova,N.; Tsitrin,T.; McLellan,M.; Stockwell,T.; Amedeo,P.; Appalla,L.; Bishop,B.; Edworthy,P.; Gupta,N.; Hoover,J.; Katzel,D.; Li,K.; Schobel,S.; Shrivastava,S.; Thovarai,V.; Wang,S.; Bao,Y.; Sanders,R.; Zhdanov,S.; Kiryutin,B.; Lipman,D.J.; Tatusova,T.; Musser,J.M.
EPI613423	HA	United States	2013-Jan-04	A/Houston/JMM_111/2013		Other Database Import	Wentworth,D.E.; Halpin,R.A.; Lin,X.; Bera,J.; Akopov,A.; Mohan,M.; Fedorova,N.; Tsitrin,T.; McLellan,M.; Stockwell,T.; Amedeo,P.; Appalla,L.; Bishop,B.; Edworthy,P.; Gupta,N.; Hoover,J.; Katzel,D.; Li,K.; Schobel,S.; Shrivastava,S.; Thovarai,V.; Wang,S.; Bao,Y.; Sanders,R.; Zhdanov,S.; Kiryutin,B.; Lipman,D.J.; Tatusova,T.; Musser,J.M.
EPI613497	HA	United States	2013-Jan-03	A/Houston/JMM_109/2013		Other Database Import	Wentworth,D.E.; Halpin,R.A.; Lin,X.; Bera,J.; Akopov,A.; Mohan,M.; Fedorova,N.; Tsitrin,T.; McLellan,M.; Stockwell,T.; Amedeo,P.; Appalla,L.; Bishop,B.; Edworthy,P.; Gupta,N.; Hoover,J.; Katzel,D.; Li,K.; Schobel,S.; Shrivastava,S.; Thovarai,V.; Wang,S.; Bao,Y.; Sanders,R.; Zhdanov,S.; Kiryutin,B.; Lipman,D.J.; Tatusova,T.; Musser,J.M.
EPI613483	HA	United States	2013-Jan-03	A/Houston/JMM_107/2013		Other Database Import	Wentworth,D.E.; Halpin,R.A.; Lin,X.; Bera,J.; Akopov,A.; Mohan,M.; Fedorova,N.; Tsitrin,T.; McLellan,M.; Stockwell,T.; Amedeo,P.; Appalla,L.; Bishop,B.; Edworthy,P.; Gupta,N.; Hoover,J.; Katzel,D.; Li,K.; Schobel,S.; Shrivastava,S.; Thovarai,V.; Wang,S.; Bao,Y.; Sanders,R.; Zhdanov,S.; Kiryutin,B.; Lipman,D.J.; Tatusova,T.; Musser,J.M.
EPI613535	HA	United States	2013-Jan-01	A/Houston/JMM_102/2013		Other Database Import	Wentworth,D.E.; Halpin,R.A.; Lin,X.; Bera,J.; Akopov,A.; Mohan,M.; Fedorova,N.; Tsitrin,T.; McLellan,M.; Stockwell,T.; Amedeo,P.; Appalla,L.; Bishop,B.; Edworthy,P.; Gupta,N.; Hoover,J.; Katzel,D.; Li,K.; Schobel,S.; Shrivastava,S.; Thovarai,V.; Wang,S.; Bao,Y.; Sanders,R.; Zhdanov,S.; Kiryutin,B.; Lipman,D.J.; Tatusova,T.; Musser,J.M.
EPI613576	HA	United States	2012-Dec-28	A/Houston/JMM_95/2012		Other Database Import	Wentworth,D.E.; Halpin,R.A.; Lin,X.; Bera,J.; Akopov,A.; Mohan,M.; Fedorova,N.; Tsitrin,T.; McLellan,M.; Stockwell,T.; Amedeo,P.; Appalla,L.; Bishop,B.; Edworthy,P.; Gupta,N.; Hoover,J.; Katzel,D.; Li,K.; Schobel,S.; Shrivastava,S.; Thovarai,V.; Wang,S.; Bao,Y.; Sanders,R.; Zhdanov,S.; Kiryutin,B.; Lipman,D.J.; Tatusova,T.; Musser,J.M.
EPI613665	HA	United States	2012-Dec-17	A/Houston/JMM_79/2012		Other Database Import	Wentworth,D.E.; Halpin,R.A.; Lin,X.; Bera,J.; Akopov,A.; Mohan,M.; Fedorova,N.; Tsitrin,T.; McLellan,M.; Stockwell,T.; Amedeo,P.; Appalla,L.; Bishop,B.; Edworthy,P.; Gupta,N.; Hoover,J.; Katzel,D.; Li,K.; Schobel,S.; Shrivastava,S.; Thovarai,V.; Wang,S.; Bao,Y.; Sanders,R.; Zhdanov,S.; Kiryutin,B.; Lipman,D.J.; Tatusova,T.; Musser,J.M.
EPI613658	HA	United States	2012-Dec-17	A/Houston/JMM_78/2012		Other Database Import	Wentworth,D.E.; Halpin,R.A.; Lin,X.; Bera,J.; Akopov,A.; Mohan,M.; Fedorova,N.; Tsitrin,T.; McLellan,M.; Stockwell,T.; Amedeo,P.; Appalla,L.; Bishop,B.; Edworthy,P.; Gupta,N.; Hoover,J.; Katzel,D.; Li,K.; Schobel,S.; Shrivastava,S.; Thovarai,V.; Wang,S.; Bao,Y.; Sanders,R.; Zhdanov,S.; Kiryutin,B.; Lipman,D.J.; Tatusova,T.; Musser,J.M.
EPI613717	HA	United States	2012-Dec-15	A/Houston/JMM_74/2012		Other Database Import	Wentworth,D.E.; Halpin,R.A.; Lin,X.; Bera,J.; Akopov,A.; Mohan,M.; Fedorova,N.; Tsitrin,T.; McLellan,M.; Stockwell,T.; Amedeo,P.; Appalla,L.; Bishop,B.; Edworthy,P.; Gupta,N.; Hoover,J.; Katzel,D.; Li,K.; Schobel,S.; Shrivastava,S.; Thovarai,V.; Wang,S.; Bao,Y.; Sanders,R.; Zhdanov,S.; Kiryutin,B.; Lipman,D.J.; Tatusova,T.; Musser,J.M.
EPI619427	HA	Nicaragua	2012-Oct-22	A/Nicaragua/AGA2-97/2012		Other Database Import	Wentworth,D.E.; Halpin,R.A.; Lin,X.; Bera,J.; Akopov,A.; Ransier,A.; Mohan,M.; Fedorova,N.; Tsitrin,T.; Puri,V.; Stockwell,T.; Amedeo,P.; Appalla,L.; Bishop,B.; Edworthy,P.; Gupta,N.; Hoover,J.; Katzel,D.; Li,K.; Schobel,S.; Shrivastava,S.; Thovarai,V.; Wang,S.; Bao,Y.; Sanders,R.; Zhdanov,S.; Kiryutin,B.; Lipman,D.J.; Tatusova,T.; Gordon,A.
EPI613804	HA	United States	2012-Dec-09	A/Houston/JMM_62/2012		Other Database Import	Wentworth,D.E.; Halpin,R.A.; Lin,X.; Bera,J.; Akopov,A.; Mohan,M.; Fedorova,N.; Tsitrin,T.; McLellan,M.; Stockwell,T.; Amedeo,P.; Appalla,L.; Bishop,B.; Edworthy,P.; Gupta,N.; Hoover,J.; Katzel,D.; Li,K.; Schobel,S.; Shrivastava,S.; Thovarai,V.; Wang,S.; Bao,Y.; Sanders,R.; Zhdanov,S.; Kiryutin,B.; Lipman,D.J.; Tatusova,T.; Musser,J.M.
EPI613232	HA	United States	2013-Jan-11	A/Houston/JMM_133/2013		Other Database Import	Wentworth,D.E.; Halpin,R.A.; Lin,X.; Bera,J.; Akopov,A.; Mohan,M.; Fedorova,N.; Tsitrin,T.; McLellan,M.; Stockwell,T.; Amedeo,P.; Appalla,L.; Bishop,B.; Edworthy,P.; Gupta,N.; Hoover,J.; Katzel,D.; Li,K.; Schobel,S.; Shrivastava,S.; Thovarai,V.; Wang,S.; Bao,Y.; Sanders,R.; Zhdanov,S.; Kiryutin,B.; Lipman,D.J.; Tatusova,T.; Musser,J.M.
EPI619556	HA	Nicaragua	2012-Jul-09	A/Nicaragua/AGA2-72/2012		Other Database Import	Wentworth,D.E.; Halpin,R.A.; Lin,X.; Bera,J.; Akopov,A.; Ransier,A.; Mohan,M.; Fedorova,N.; Tsitrin,T.; Puri,V.; Stockwell,T.; Amedeo,P.; Appalla,L.; Bishop,B.; Edworthy,P.; Gupta,N.; Hoover,J.; Katzel,D.; Li,K.; Schobel,S.; Shrivastava,S.; Thovarai,V.; Wang,S.; Bao,Y.; Sanders,R.; Zhdanov,S.; Kiryutin,B.; Lipman,D.J.; Tatusova,T.; Gordon,A.
EPI619824	HA	Nicaragua	2012-Sep-15	A/Nicaragua/AGA2-01/2012		Other Database Import	Wentworth,D.E.; Halpin,R.A.; Lin,X.; Bera,J.; Akopov,A.; Ransier,A.; Mohan,M.; Fedorova,N.; Tsitrin,T.; Puri,V.; Stockwell,T.; Amedeo,P.; Appalla,L.; Bishop,B.; Edworthy,P.; Gupta,N.; Hoover,J.; Katzel,D.; Li,K.; Schobel,S.; Shrivastava,S.; Thovarai,V.; Wang,S.; Bao,Y.; Sanders,R.; Zhdanov,S.; Kiryutin,B.; Lipman,D.J.; Tatusova,T.; Gordon,A.
EPI612358	HA	United States	2014-Dec-03	A/Georgia/28/2014	Georgia Public Health Laboratory	Centers for Disease Control and Prevention
EPI612222	HA	United States	2014-Dec-06	A/Georgia/29/2014	Georgia Public Health Laboratory	Centers for Disease Control and Prevention
EPI608928	HA	United States	2013-Jan-03	A/Rochester/0068/2013		Other Database Import	Topham,D.J.
EPI608922	HA	United States	2012-Dec-12	A/Rochester/0055/2012		Other Database Import	Topham,D.J.
EPI608920	HA	United States	2013-Jan-24	A/Rochester/0085/2013		Other Database Import	Topham,D.J.
EPI608897	HA	United States	2013-Jan-01	A/Wisconsin/V130755/2013		Other Database Import	Dinis,J.M.; Florek,N.W.; Fatola,O.O.; Moncla,L.H.; Mutschler,J.P.; Charlier,O.K.; Meece,J.K.; Belongia,E.A.; Friedrich,T.C.
EPI608896	HA	United States	2013-Jan-01	A/Wisconsin/V130747/2013		Other Database Import	Dinis,J.M.; Florek,N.W.; Fatola,O.O.; Moncla,L.H.; Mutschler,J.P.; Charlier,O.K.; Meece,J.K.; Belongia,E.A.; Friedrich,T.C.
EPI608884	HA	United States	2012-Dec-01	A/Wisconsin/V130176/2012		Other Database Import	Dinis,J.M.; Florek,N.W.; Fatola,O.O.; Moncla,L.H.; Mutschler,J.P.; Charlier,O.K.; Meece,J.K.; Belongia,E.A.; Friedrich,T.C.
EPI608872	HA	United States	2013-Feb-01	A/Wisconsin/U131146/2013		Other Database Import	Dinis,J.M.; Florek,N.W.; Fatola,O.O.; Moncla,L.H.; Mutschler,J.P.; Charlier,O.K.; Meece,J.K.; Belongia,E.A.; Friedrich,T.C.
EPI608863	HA	United States	2013-Jan-01	A/Wisconsin/U130780/2013		Other Database Import	Dinis,J.M.; Florek,N.W.; Fatola,O.O.; Moncla,L.H.; Mutschler,J.P.; Charlier,O.K.; Meece,J.K.; Belongia,E.A.; Friedrich,T.C.
EPI608856	HA	United States	2013-Jan-01	A/Wisconsin/U130653/2013		Other Database Import	Dinis,J.M.; Florek,N.W.; Fatola,O.O.; Moncla,L.H.; Mutschler,J.P.; Charlier,O.K.; Meece,J.K.; Belongia,E.A.; Friedrich,T.C.
EPI590418	HA	Aruba	2014-Dec-12	A/Netherlands/781/2014	National Institute for Public Health and the Environment (RIVM)	National Institute for Public Health and the Environment (RIVM)	A.Meijer, P.Overduin
EPI588808	HA	United States	2015-Mar-08	A/Delaware/22/2015	Delaware Public Health Lab	Centers for Disease Control and Prevention
EPI588800	HA	United States	2015-Mar-30	A/Rhode Island/12/2015	Rhode Island Department of Health	Centers for Disease Control and Prevention
EPI588736	HA	United States	2015-Mar-09	A/Wisconsin/21/2015	Wisconsin State Laboratory of Hygiene	Centers for Disease Control and Prevention
EPI588728	HA	United States	2015-Mar-02	A/New Jersey/15/2015	New Jersey Department of Health & Senior Services	Centers for Disease Control and Prevention
EPI588712	HA	United States	2015-Mar-03	A/Texas/37/2015	Texas Department of State Health Services-Laboratory Services	Centers for Disease Control and Prevention
EPI588605	HA	United States	2015-Feb-24	A/Kentucky/07/2015	Kentucky Division of Laboratory Services	Centers for Disease Control and Prevention
EPI584618	HA	United States	2015-Jan-28	A/Montana/06/2015	Montana Laboratory Services Bureau	Centers for Disease Control and Prevention
EPI584592	HA	United States	2014-Dec-21	A/Massachusetts/27/2014	Massachusetts Department of Public Health	Centers for Disease Control and Prevention
EPI584584	HA	United States	2014-Dec-22	A/Pennsylvania/60/2014	Pennsylvania Department of Health	Centers for Disease Control and Prevention
EPI579921	HA	United States	2015-Jan-15	A/Florida/25/2015	Florida Department of Health-Tampa	Centers for Disease Control and Prevention
EPI579874	HA	United States	2015-Jan-29	A/New Jersey/12/2015	New Jersey Department of Health & Senior Services	Centers for Disease Control and Prevention
EPI622096	HA	United States	2015-Feb-09	A/Idaho/06/2015	State of Idaho Bureau of Laboratories	Centers for Disease Control and Prevention
EPI579522	HA	United States	2015-Jan-28	A/Idaho/05/2015	State of Idaho Bureau of Laboratories	Centers for Disease Control and Prevention
EPI579420	HA	United States	2015-Jan-20	A/Arkansas/05/2015	Arkansas Department of Health	Centers for Disease Control and Prevention
EPI579349	HA	United States	2015-Feb-24	A/Delaware/13/2015	Delaware Public Health Lab	Centers for Disease Control and Prevention
EPI579232	HA	United States	2015-Jan-22	A/West Virginia/08/2015	West Virginia Office of Laboratory Services	Centers for Disease Control and Prevention
EPI578897	HA	United States	2015-Jan-15	A/Michigan/08/2015	Michigan Department of Community Health	Centers for Disease Control and Prevention
EPI578842	HA	United States	2015-Jan-09	A/Michigan/13/2015	University of Michigan SPH EPID	Centers for Disease Control and Prevention
EPI578810	HA	United States	2015-Jan-01	A/Delaware/10/2015	Delaware Public Health Lab	Centers for Disease Control and Prevention
EPI578406	HA	United States	2015-Jan-08	A/Pennsylvania/10/2015	UPMC-CLB Dept of Microbiology	Centers for Disease Control and Prevention
EPI578390	HA	United States	2015-Jan-10	A/New Mexico/03/2015	New Mexico Department of Health	Centers for Disease Control and Prevention
EPI575509	HA	United States	2015-Feb-01	A/Kansas/01/2015	Kansas Department of Health and Environment	Centers for Disease Control and Prevention
EPI575326	HA	United States	2015-Jan-27	A/Wisconsin/05/2015	Wisconsin State Laboratory of Hygiene	Centers for Disease Control and Prevention
EPI575108	HA	United States	2014-Dec-25	A/Iowa/31/2014	Iowa State Hygienic Laboratory	Centers for Disease Control and Prevention
EPI574921	HA	United States	2015-Jan-08	A/Michigan/05/2015	Michigan Department of Community Health	Centers for Disease Control and Prevention
EPI574036	HA	Canada	2015-Jan-06	A/British Columbia/07/2015		Other Database Import	Skowronski,D.; Chambers,C.; Sabaiduc,S.; De Serres,G.; Dickinson,J.; Winter,A.; Drews,S.; Fonseca,K.; Charest,H.; Gubbay,J.; Petric,M.; Krajden,M.; Kwindt,T.; Martineau,C.; Eshaghi,A.; Bastien,N.; Li,Y.; Skowronski,D.M.; Dickinson,J.A.; Winter,A.-L.; Gubbay,J.B.; Kwindt,T.L.
EPI574032	HA	Canada	2015-Jan-05	A/British Columbia/03/2015		Other Database Import	Skowronski,D.; Chambers,C.; Sabaiduc,S.; De Serres,G.; Dickinson,J.; Winter,A.; Drews,S.; Fonseca,K.; Charest,H.; Gubbay,J.; Petric,M.; Krajden,M.; Kwindt,T.; Martineau,C.; Eshaghi,A.; Bastien,N.; Li,Y.; Skowronski,D.M.; Dickinson,J.A.; Winter,A.-L.; Gubbay,J.B.; Kwindt,T.L.
EPI574022	HA	Canada	2014-Dec-23	A/British Columbia/92/2014		Other Database Import	Skowronski,D.; Chambers,C.; Sabaiduc,S.; De Serres,G.; Dickinson,J.; Winter,A.; Drews,S.; Fonseca,K.; Charest,H.; Gubbay,J.; Petric,M.; Krajden,M.; Kwindt,T.; Martineau,C.; Eshaghi,A.; Bastien,N.; Li,Y.; Skowronski,D.M.; Dickinson,J.A.; Winter,A.-L.; Gubbay,J.B.; Kwindt,T.L.
EPI573979	HA	Canada	2014-Dec-17	A/Quebec/86/2014		Other Database Import	Skowronski,D.; Chambers,C.; Sabaiduc,S.; De Serres,G.; Dickinson,J.; Winter,A.; Drews,S.; Fonseca,K.; Charest,H.; Gubbay,J.; Petric,M.; Krajden,M.; Kwindt,T.; Martineau,C.; Eshaghi,A.; Bastien,N.; Li,Y.; Skowronski,D.M.; Dickinson,J.A.; Winter,A.-L.; Gubbay,J.B.; Kwindt,T.L.
EPI573960	HA	Canada	2014-Dec-10	A/Quebec/59/2014		Other Database Import	Skowronski,D.; Chambers,C.; Sabaiduc,S.; De Serres,G.; Dickinson,J.; Winter,A.; Drews,S.; Fonseca,K.; Charest,H.; Gubbay,J.; Petric,M.; Krajden,M.; Kwindt,T.; Martineau,C.; Eshaghi,A.; Bastien,N.; Li,Y.; Skowronski,D.M.; Dickinson,J.A.; Winter,A.-L.; Gubbay,J.B.; Kwindt,T.L.
EPI573958	HA	Canada	2014-Dec-10	A/Quebec/57/2014		Other Database Import	Skowronski,D.; Chambers,C.; Sabaiduc,S.; De Serres,G.; Dickinson,J.; Winter,A.; Drews,S.; Fonseca,K.; Charest,H.; Gubbay,J.; Petric,M.; Krajden,M.; Kwindt,T.; Martineau,C.; Eshaghi,A.; Bastien,N.; Li,Y.; Skowronski,D.M.; Dickinson,J.A.; Winter,A.-L.; Gubbay,J.B.; Kwindt,T.L.
EPI573926	HA	Canada	2014-Dec-10	A/Ontario/53/2014		Other Database Import	Skowronski,D.; Chambers,C.; Sabaiduc,S.; De Serres,G.; Dickinson,J.; Winter,A.; Drews,S.; Fonseca,K.; Charest,H.; Gubbay,J.; Petric,M.; Krajden,M.; Kwindt,T.; Martineau,C.; Eshaghi,A.; Bastien,N.; Li,Y.; Skowronski,D.M.; Dickinson,J.A.; Winter,A.-L.; Gubbay,J.B.; Kwindt,T.L.
EPI573920	HA	Canada	2014-Dec-03	A/Ontario/60/2014		Other Database Import	Skowronski,D.; Chambers,C.; Sabaiduc,S.; De Serres,G.; Dickinson,J.; Winter,A.; Drews,S.; Fonseca,K.; Charest,H.; Gubbay,J.; Petric,M.; Krajden,M.; Kwindt,T.; Martineau,C.; Eshaghi,A.; Bastien,N.; Li,Y.; Skowronski,D.M.; Dickinson,J.A.; Winter,A.-L.; Gubbay,J.B.; Kwindt,T.L.
EPI572465	HA	Nicaragua	2013-Jul-08	A/Nicaragua/30193_01_TR1/2013		Other Database Import	Wentworth,D.E.; Halpin,R.A.; Lin,X.; Bera,J.; Akopov,A.; Ransier,A.; Mohan,M.; Fedorova,N.; Tsitrin,T.; Puri,V.; Stockwell,T.; Amedeo,P.; Appalla,L.; Bishop,B.; Edworthy,P.; Gupta,N.; Hoover,J.; Katzel,D.; Li,K.; Schobel,S.; Shrivastava,S.; Thovarai,V.; Wang,S.; Gresh,L.; Bao,Y.; Sanders,R.; Zhdanov,S.; Kiryutin,B.; Lipman,D.J.; Tatusova,T.; Gordon,A.
EPI577022	HA	Panama	1999-Jul-12	A/Panama/2007/1999	U.S. Air Force School of Aerospace Medicine	Centers for Disease Control and Prevention
EPI572177	HA	United States	2015-Jan-04	A/Missouri/02/2015	Missouri Department. of Health & Senior Services	Centers for Disease Control and Prevention
EPI571989	HA	United States	2015-Jan-05	A/Mississippi/03/2015	Mississippi Public Health Laboratory	Centers for Disease Control and Prevention
EPI571967	HA	Puerto Rico	2014-Nov-04	A/Puerto Rico/26/2014	Puerto Rico Department of Health	Centers for Disease Control and Prevention
EPI571960	HA	United States	2015-Jan-07	A/Nevada/04/2015	Southern Nevada Public Health Lab	Centers for Disease Control and Prevention
EPI571922	HA	United States	2015-Jan-15	A/Idaho/01/2015	State of Idaho Bureau of Laboratories	Centers for Disease Control and Prevention
EPI569286	HA	United States	2014-Sep-18	A/New York/18/2014	New York State Department of Health	Centers for Disease Control and Prevention
EPI567591	HA	United States	2014-Dec-22	A/Kentucky/25/2014	Kentucky Division of Laboratory Services	Centers for Disease Control and Prevention
EPI567488	HA	United States	2014-Dec-29	A/Wisconsin/74/2014	Marshfield Clinic Research Foundation	Centers for Disease Control and Prevention
EPI567456	HA	United States	2014-Dec-26	A/Michigan/32/2014	University of Michigan SPH EPID	Centers for Disease Control and Prevention
EPI567432	HA	United States	2015-Jan-04	A/Texas/05/2015	Baylor College of Medicine	Centers for Disease Control and Prevention
EPI567391	HA	United States	2014-Dec-22	A/Florida/92/2014	Florida Department of Health-Tampa	Centers for Disease Control and Prevention
EPI567351	HA	United States	2015-Jan-07	A/North Carolina/06/2015	North Carolina State Laboratory of Public Health	Centers for Disease Control and Prevention
EPI566147	HA	United States	2014-Dec-16	A/Idaho/12/2014	State of Idaho Bureau of Laboratories	Centers for Disease Control and Prevention
EPI565804	HA	Mexico	2014-Dec-02	A/Mexico/836/2014	Laboratorio de Virus Respiratorio	Centers for Disease Control and Prevention
EPI565699	HA	Mexico	2014-Nov-21	A/Mexico/2835/2014	Laboratorio de Virus Respiratorio	Centers for Disease Control and Prevention
EPI565528	HA	United States	2015-Jan-03	A/Florida/06/2015	Florida Department of Health-Jacksonville	Centers for Disease Control and Prevention
EPI564737	HA	United States	2014-Oct-30	A/District Of Columbia/03/2014	DC Public Health Lab	Centers for Disease Control and Prevention
EPI564732	HA	United States	2014-Dec-26	A/District Of Columbia/04/2014	DC Public Health Lab	Centers for Disease Control and Prevention
EPI564674	HA	United States	2014-Dec-13	A/Pennsylvania/63/2014	UPMC-CLB Dept of Microbiology	Centers for Disease Control and Prevention
EPI564498	HA	United States	2014-Dec-18	A/Montana/30/2014	Montana Laboratory Services Bureau	Centers for Disease Control and Prevention
EPI564362	HA	United States	2014-Dec-03	A/Illinois/12/2014	Illinois Department of Public Health-Chicago	Centers for Disease Control and Prevention
EPI564217	HA	United States	2014-Oct-20	A/Minnesota/30/2014	Minnesota Department of Health	Centers for Disease Control and Prevention
EPI564093	HA	United States	2014-Oct-19	A/California/51/2014	California Department of Health Services	Centers for Disease Control and Prevention
EPI623487	HA	Canada	2014-Nov-18	A/Alberta/RV3588/2014	National Microbiology Laboratory, Health Canada	Centers for Disease Control and Prevention
EPI560730	HA	Canada	2014-Dec-11	A/Manitoba/RV3623/2014	National Microbiology Laboratory, Health Canada	Centers for Disease Control and Prevention
EPI560620	HA	Canada	2014-Oct-06	A/Quebec/RV3213/2014	National Microbiology Laboratory, Health Canada	Centers for Disease Control and Prevention
EPI560484	HA	Canada	2014-Oct-20	A/British Columbia/RV3265/2014	National Microbiology Laboratory, Health Canada	Centers for Disease Control and Prevention
EPI560479	HA	United States	2014-Dec-03	A/Georgia/20/2014	Georgia Public Health Laboratory	Centers for Disease Control and Prevention
EPI558568	HA	United States	2014-Dec-02	A/Pennsylvania/52/2014	Pennsylvania Department of Health	Centers for Disease Control and Prevention
EPI558487	HA	United States	2014-Dec-09	A/Mississippi/20/2014	Mississippi Public Health Laboratory	Centers for Disease Control and Prevention
EPI558473	HA	United States	2014-Dec-04	A/Ohio/09/2014	Ohio Department of Health Laboratories	Centers for Disease Control and Prevention
EPI558379	HA	United States	2014-Dec-15	A/Nevada/25/2014	Nevada State Health Laboratory	Centers for Disease Control and Prevention
EPI558279	HA	United States	2014-Dec-30	A/Maine/08/2014	Maine Health and Environmental Testing Laboratory	Centers for Disease Control and Prevention
EPI558226	HA	United States	2014-Nov-01	A/Washington/51/2014	Washington State Public Health Laboratory	Centers for Disease Control and Prevention
EPI558127	HA	United States	2014-Dec-07	A/Texas/89/2014	Baylor College of Medicine	Centers for Disease Control and Prevention
EPI556791	HA	United States	2014-Nov-19	A/Louisiana/20/2014	Louisiana Department of Health and Hospitals	Centers for Disease Control and Prevention
EPI556704	HA	United States	2014-Nov-18	A/Louisiana/17/2014	Louisiana Department of Health and Hospitals	Centers for Disease Control and Prevention
EPI556653	HA	United States	2014-Dec-01	A/Illinois/09/2014	Illinois Department of Public Health-Chicago	Centers for Disease Control and Prevention
EPI556645	HA	United States	2014-Nov-12	A/Minnesota/34/2014	Minnesota Department of Health	Centers for Disease Control and Prevention
EPI556622	HA	United States	2014-Nov-21	A/Oregon/11/2014	Oregon Public Health Laboratory	Centers for Disease Control and Prevention
EPI556590	HA	United States	2014-Dec-11	A/Nebraska/14/2014	Nebraska Public Health Lab	Centers for Disease Control and Prevention
EPI556574	HA	United States	2014-Nov-18	A/Massachusetts/20/2014	Massachusetts Department of Public Health	Centers for Disease Control and Prevention
EPI556278	HA	United States	2014-Nov-24	A/Texas/68/2014	Baylor College of Medicine	Centers for Disease Control and Prevention
EPI556182	HA	United States	2014-Dec-09	A/Washington/38/2014	Marshfield Clinic Research Foundation	Centers for Disease Control and Prevention
EPI556171	HA	United States	2014-Nov-25	A/Mississippi/15/2014	Mississippi Public Health Laboratory	Centers for Disease Control and Prevention
EPI556122	HA	United States	2014-Dec-08	A/Mississippi/16/2014	Mississippi Public Health Laboratory	Centers for Disease Control and Prevention
EPI555567	HA	United States	2014-Nov-23	A/Minnesota/36/2014	Minnesota Department of Health	Centers for Disease Control and Prevention
EPI555551	HA	United States	2014-Nov-21	A/California/36/2014	California Department of Health Services	Centers for Disease Control and Prevention
EPI555499	HA	United States	2014-Nov-25	A/Texas/56/2014	Baylor College of Medicine	Centers for Disease Control and Prevention
EPI555491	HA	United States	2014-Nov-17	A/Iowa/22/2014	Iowa State Hygienic Laboratory	Centers for Disease Control and Prevention
EPI555487	HA	United States	2014-Nov-03	A/Hawaii/60/2014	State of Hawaii Department of Health	Centers for Disease Control and Prevention
EPI555402	HA	United States	2014-Dec-02	A/Wisconsin/53/2014	Marshfield Clinic Research Foundation	Centers for Disease Control and Prevention
EPI555375	HA	United States	2014-Dec-08	A/Wisconsin/54/2014	Marshfield Clinic Research Foundation	Centers for Disease Control and Prevention
EPI555351	HA	United States	2014-Dec-08	A/Wisconsin/55/2014	Marshfield Clinic Research Foundation	Centers for Disease Control and Prevention
EPI555279	HA	United States	2014-Dec-02	A/Massachusetts/17/2014	Massachusetts Department of Public Health	Centers for Disease Control and Prevention
EPI555263	HA	United States	2014-Nov-30	A/Massachusetts/18/2014	Massachusetts Department of Public Health	Centers for Disease Control and Prevention
EPI553778	HA	United States	2014-Oct-22	A/Louisiana/14/2014	Louisiana Department of Health and Hospitals	Centers for Disease Control and Prevention
EPI553770	HA	United States	2014-Oct-21	A/Louisiana/12/2014	Louisiana Department of Health and Hospitals	Centers for Disease Control and Prevention
EPI553552	HA	United States	2014-Sep-17	A/Arkansas/02/2014	Arkansas Department of Health	Centers for Disease Control and Prevention
EPI553536	HA	United States	2014-Sep-17	A/Arkansas/01/2014	Arkansas Department of Health	Centers for Disease Control and Prevention
EPI553126	HA	United States	2014-Nov-19	A/Kansas/10/2014	Kansas Department of Health and Environment	Centers for Disease Control and Prevention
EPI552975	HA	United States	2014-Nov-08	A/North Carolina/29/2014	North Carolina State Laboratory of Public Health	Centers for Disease Control and Prevention
EPI552387	HA	United States	2014-Oct-13	A/Oregon/08/2014	Oregon Public Health Laboratory	Centers for Disease Control and Prevention
EPI552317	HA	United States	2014-Oct-29	A/Maryland/33/2014	Maryland Department of Health and Mental Hygiene	Centers for Disease Control and Prevention
EPI552125	HA	United States	2014-Nov-03	A/Missouri/09/2014	Missouri Department. of Health & Senior Services	Centers for Disease Control and Prevention
EPI552085	HA	United States	2014-Oct-29	A/Ohio/03/2014	Ohio Department of Health Laboratories	Centers for Disease Control and Prevention
EPI551043	HA	United States	2014-Jun-10	A/Texas/34/2014	Texas Department of State Health Services-Laboratory Services	Centers for Disease Control and Prevention
EPI550895	HA	United States	2014-Oct-14	A/Connecticut/21/2014	Connecticut Department. of Public Health	Centers for Disease Control and Prevention
EPI547977	HA	United States	2014-Sep-16	A/New Jersey/22/2014	New Jersey Department of Health & Senior Services	Centers for Disease Control and Prevention
EPI547861	HA	United States	2014-Oct-07	A/Florida/40/2014	Florida Department of Health-Jacksonville	Centers for Disease Control and Prevention
EPI547845	HA	United States	2014-Oct-07	A/Florida/38/2014	Florida Department of Health-Jacksonville	Centers for Disease Control and Prevention
EPI547790	HA	United States	2014-Aug-08	A/California/18/2014	California Department of Health Services	Centers for Disease Control and Prevention
EPI547782	HA	United States	2014-Aug-11	A/California/17/2014	California Department of Health Services	Centers for Disease Control and Prevention
EPI545679	HA	United States	2014-Sep-24	A/Pennsylvania/43/2014	Pennsylvania Department of Health	Centers for Disease Control and Prevention
EPI544468	HA	United States	2014-Sep-16	A/New Jersey/22/2014	New Jersey Department of Health & Senior Services	Centers for Disease Control and Prevention
EPI544429	HA	United States	2014-Oct-06	A/Texas/38/2014	Texas Department of State Health Services-Laboratory Services	Centers for Disease Control and Prevention
EPI544421	HA	United States	2014-Oct-01	A/Texas/37/2014	Texas Department of State Health Services-Laboratory Services	Centers for Disease Control and Prevention
EPI544413	HA	United States	2014-Sep-18	A/Michigan/13/2014	Michigan Department of Community Health	Centers for Disease Control and Prevention
EPI544405	HA	United States	2014-Sep-17	A/Minnesota/21/2014	Minnesota Department of Health	Centers for Disease Control and Prevention
EPI540879	HA	United States	2014-Jun-21	A/Hawaii/21/2014	State of Hawaii Department of Health	Centers for Disease Control and Prevention
EPI540869	HA	United States	2014-Jun-27	A/Hawaii/26/2014	State of Hawaii Department of Health	Centers for Disease Control and Prevention
EPI540835	HA	United States	2014-Jun-20	A/Texas/25/2014	Texas Department of State Health Services-Laboratory Services	Centers for Disease Control and Prevention
EPI540830	HA	United States	2014-Jun-27	A/Alaska/30/2014	Alaska State Virology Lab	Centers for Disease Control and Prevention
EPI540823	HA	United States	2014-Jul-14	A/Florida/30/2014	Florida Department of Health-Jacksonville	Centers for Disease Control and Prevention
EPI540822	HA	United States	2014-Jul-14	A/Florida/28/2014	Florida Department of Health-Jacksonville	Centers for Disease Control and Prevention
EPI540805	HA	United States	2014-May-16	A/Maryland/23/2014	Maryland Department of Health and Mental Hygiene	Centers for Disease Control and Prevention
EPI540053	HA	United States	2014-Jun-09	A/Texas/33/2014	Texas Department of State Health Services-Laboratory Services	Centers for Disease Control and Prevention
EPI539625	HA	United States	2014-Mar-26	A/Palau/6759/2014	Centers for Disease Control and Prevention	National Institute for Medical Research
EPI538529	HA	United States	2014-Mar-28	A/Connecticut/12/2014	Connecticut Department. of Public Health	Centers for Disease Control and Prevention
EPI538516	HA	United States	2014-Apr-22	A/Kentucky/08/2014	Kentucky Division of Laboratory Services	Centers for Disease Control and Prevention
EPI538513	HA	United States	2014-Apr-15	A/Florida/22/2014	Florida Department of Health-Tampa	Centers for Disease Control and Prevention
EPI538494	HA	United States	2014-Apr-10	A/Maryland/16/2014	Maryland Department of Health and Mental Hygiene	Centers for Disease Control and Prevention
EPI538493	HA	United States	2014-Apr-20	A/Delaware/13/2014	Delaware Public Health Lab	Centers for Disease Control and Prevention
EPI538490	HA	United States	2014-Apr-27	A/Delaware/12/2014	Delaware Public Health Lab	Centers for Disease Control and Prevention
EPI538481	HA	United States	2014-May-10	A/New Mexico/15/2014	New Mexico Department of Health	Centers for Disease Control and Prevention
EPI538476	HA	Trinidad and Tobago	2014-Feb-28	A/Trinidad/753/2014	Caribbean Epidemiology Center	Centers for Disease Control and Prevention
EPI538029	HA	United States	2014-Jun-29	A/Wisconsin/14/2014	Wisconsin State Laboratory of Hygiene	Centers for Disease Control and Prevention
EPI537903	HA	United States	2014-Apr-16	A/Minnesota/10/2014	Minnesota Department of Health	Centers for Disease Control and Prevention
EPI537902	HA	United States	2014-Jan-06	A/Wyoming/04/2014	Wyoming Public Health Laboratory	Centers for Disease Control and Prevention
EPI537761	HA	United States	2014-Apr-07	A/Texas/20/2014	Texas Department of State Health Services-Laboratory Services	Centers for Disease Control and Prevention
EPI537750	HA	United States	2014-Apr-15	A/Pennsylvania/33/2014	Pennsylvania Department of Health	Centers for Disease Control and Prevention
EPI537743	HA	United States	2014-Apr-09	A/New Mexico/20/2014	New Mexico Department of Health	Centers for Disease Control and Prevention
EPI537738	HA	United States	2014-Apr-17	A/New Jersey/16/2014	New Jersey Department of Health & Senior Services	Centers for Disease Control and Prevention
EPI537730	HA	United States	2014-Apr-01	A/Maryland/14/2014	Maryland Department of Health and Mental Hygiene	Centers for Disease Control and Prevention
EPI541607	HA	United States	2014-Apr-14	A/Iowa/06/2014	Iowa State Hygienic Laboratory	Centers for Disease Control and Prevention
EPI537071	HA	United States	2014-May-13	A/Alaska/08/2014	Alaska State Virology Lab	Centers for Disease Control and Prevention
EPI533499	HA	United States	2014-May-01	A/Utah/08/2014	Utah Department of Health	Centers for Disease Control and Prevention
EPI533465	HA	United States	2014-May-07	A/Washington/13/2014	Spokane Regional Health District	Centers for Disease Control and Prevention
EPI531744	HA	United States	2014-Mar-15	A/Alaska/05/2014	Alaska State Virology Lab	Centers for Disease Control and Prevention
EPI532623	HA	United States	2014-Mar-30	A/New Mexico/06/2014	New Mexico Department of Health	Centers for Disease Control and Prevention
EPI525874	HA	United States	2009-Feb-24	A/New York/1197/2009		Other Database Import	Wentworth,D.E.; Halpin,R.A.; Lin,X.; Bera,J.; Akopov,A.; Ransier,A.; Mohan,M.; Fedorova,N.; Tsitrin,T.; Stockwell,T.; Amedeo,P.; Appalla,L.; Bishop,B.; Edworthy,P.; Gupta,N.; Hoover,J.; Katzel,D.; Li,K.; Schobel,S.; Shrivastava,S.; Thovarai,V.; Wang,S.; Griesemer,S.B.; Bao,Y.; Sanders,R.; Zhdanov,S.; Kiryutin,B.; Lipman,D.J.; Tatusova,T.; St. George,K.
EPI525506	HA	United States	2008-Feb-19	A/New York/1146/2008		Other Database Import	Wentworth,D.E.; Halpin,R.A.; Lin,X.; Bera,J.; Akopov,A.; Ransier,A.; Mohan,M.; Fedorova,N.; Tsitrin,T.; Stockwell,T.; Amedeo,P.; Appalla,L.; Bishop,B.; Edworthy,P.; Gupta,N.; Hoover,J.; Katzel,D.; Li,K.; Schobel,S.; Shrivastava,S.; Thovarai,V.; Wang,S.; Griesemer,S.B.; Bao,Y.; Sanders,R.; Zhdanov,S.; Kiryutin,B.; Lipman,D.J.; Tatusova,T.; St. George,K.
EPI525482	HA	United States	2008-Feb-18	A/New York/1143/2008		Other Database Import	Wentworth,D.E.; Halpin,R.A.; Lin,X.; Bera,J.; Akopov,A.; Ransier,A.; Mohan,M.; Fedorova,N.; Tsitrin,T.; Stockwell,T.; Amedeo,P.; Appalla,L.; Bishop,B.; Edworthy,P.; Gupta,N.; Hoover,J.; Katzel,D.; Li,K.; Schobel,S.; Shrivastava,S.; Thovarai,V.; Wang,S.; Griesemer,S.B.; Bao,Y.; Sanders,R.; Zhdanov,S.; Kiryutin,B.; Lipman,D.J.; Tatusova,T.; St. George,K.
EPI525425	HA	United States	2008-Feb-04	A/New York/1135/2008		Other Database Import	Wentworth,D.E.; Halpin,R.A.; Lin,X.; Bera,J.; Akopov,A.; Ransier,A.; Mohan,M.; Fedorova,N.; Tsitrin,T.; Stockwell,T.; Amedeo,P.; Appalla,L.; Bishop,B.; Edworthy,P.; Gupta,N.; Hoover,J.; Katzel,D.; Li,K.; Schobel,S.; Shrivastava,S.; Thovarai,V.; Wang,S.; Griesemer,S.B.; Bao,Y.; Sanders,R.; Zhdanov,S.; Kiryutin,B.; Lipman,D.J.; Tatusova,T.; St. George,K.
EPI525154	HA	United States	2007-Apr-16	A/New York/1098/2007		Other Database Import	Wentworth,D.E.; Halpin,R.A.; Lin,X.; Bera,J.; Akopov,A.; Ransier,A.; Mohan,M.; Fedorova,N.; Tsitrin,T.; Stockwell,T.; Amedeo,P.; Appalla,L.; Bishop,B.; Edworthy,P.; Gupta,N.; Hoover,J.; Katzel,D.; Li,K.; Schobel,S.; Shrivastava,S.; Thovarai,V.; Wang,S.; Griesemer,S.B.; Bao,Y.; Sanders,R.; Zhdanov,S.; Kiryutin,B.; Lipman,D.J.; Tatusova,T.; St. George,K.
EPI525138	HA	United States	2007-Apr-13	A/New York/1096/2007		Other Database Import	Wentworth,D.E.; Halpin,R.A.; Lin,X.; Bera,J.; Akopov,A.; Ransier,A.; Mohan,M.; Fedorova,N.; Tsitrin,T.; Stockwell,T.; Amedeo,P.; Appalla,L.; Bishop,B.; Edworthy,P.; Gupta,N.; Hoover,J.; Katzel,D.; Li,K.; Schobel,S.; Shrivastava,S.; Thovarai,V.; Wang,S.; Griesemer,S.B.; Bao,Y.; Sanders,R.; Zhdanov,S.; Kiryutin,B.; Lipman,D.J.; Tatusova,T.; St. George,K.
EPI525055	HA	United States	2007-Mar-02	A/New York/1083/2007		Other Database Import	Wentworth,D.E.; Halpin,R.A.; Lin,X.; Bera,J.; Akopov,A.; Ransier,A.; Mohan,M.; Fedorova,N.; Tsitrin,T.; Stockwell,T.; Amedeo,P.; Appalla,L.; Bishop,B.; Edworthy,P.; Gupta,N.; Hoover,J.; Katzel,D.; Li,K.; Schobel,S.; Shrivastava,S.; Thovarai,V.; Wang,S.; Griesemer,S.B.; Bao,Y.; Sanders,R.; Zhdanov,S.; Kiryutin,B.; Lipman,D.J.; Tatusova,T.; St. George,K.
EPI524767	HA	United States	2006-Mar-13	A/New York/1042/2006		Other Database Import	Wentworth,D.E.; Halpin,R.A.; Lin,X.; Bera,J.; Akopov,A.; Ransier,A.; Mohan,M.; Fedorova,N.; Tsitrin,T.; Stockwell,T.; Amedeo,P.; Appalla,L.; Bishop,B.; Edworthy,P.; Gupta,N.; Hoover,J.; Katzel,D.; Li,K.; Schobel,S.; Shrivastava,S.; Thovarai,V.; Wang,S.; Griesemer,S.B.; Bao,Y.; Sanders,R.; Zhdanov,S.; Kiryutin,B.; Lipman,D.J.; Tatusova,T.; St. George,K.
EPI524751	HA	United States	2006-Mar-12	A/New York/1040/2006		Other Database Import	Wentworth,D.E.; Halpin,R.A.; Lin,X.; Bera,J.; Akopov,A.; Ransier,A.; Mohan,M.; Fedorova,N.; Tsitrin,T.; Stockwell,T.; Amedeo,P.; Appalla,L.; Bishop,B.; Edworthy,P.; Gupta,N.; Hoover,J.; Katzel,D.; Li,K.; Schobel,S.; Shrivastava,S.; Thovarai,V.; Wang,S.; Griesemer,S.B.; Bao,Y.; Sanders,R.; Zhdanov,S.; Kiryutin,B.; Lipman,D.J.; Tatusova,T.; St. George,K.
EPI524714	HA	United States	2006-Mar-08	A/New York/1036/2006		Other Database Import	Wentworth,D.E.; Halpin,R.A.; Lin,X.; Bera,J.; Akopov,A.; Ransier,A.; Mohan,M.; Fedorova,N.; Tsitrin,T.; Stockwell,T.; Amedeo,P.; Appalla,L.; Bishop,B.; Edworthy,P.; Gupta,N.; Hoover,J.; Katzel,D.; Li,K.; Schobel,S.; Shrivastava,S.; Thovarai,V.; Wang,S.; Griesemer,S.B.; Bao,Y.; Sanders,R.; Zhdanov,S.; Kiryutin,B.; Lipman,D.J.; Tatusova,T.; St. George,K.
EPI524650	HA	United States	2006-Feb-20	A/New York/1028/2006		Other Database Import	Wentworth,D.E.; Halpin,R.A.; Lin,X.; Bera,J.; Akopov,A.; Ransier,A.; Mohan,M.; Fedorova,N.; Tsitrin,T.; Stockwell,T.; Amedeo,P.; Appalla,L.; Bishop,B.; Edworthy,P.; Gupta,N.; Hoover,J.; Katzel,D.; Li,K.; Schobel,S.; Shrivastava,S.; Thovarai,V.; Wang,S.; Griesemer,S.B.; Bao,Y.; Sanders,R.; Zhdanov,S.; Kiryutin,B.; Lipman,D.J.; Tatusova,T.; St. George,K.
EPI524594	HA	United States	2006-Feb-15	A/New York/1021/2006		Other Database Import	Wentworth,D.E.; Halpin,R.A.; Lin,X.; Bera,J.; Akopov,A.; Ransier,A.; Mohan,M.; Fedorova,N.; Tsitrin,T.; Stockwell,T.; Amedeo,P.; Appalla,L.; Bishop,B.; Edworthy,P.; Gupta,N.; Hoover,J.; Katzel,D.; Li,K.; Schobel,S.; Shrivastava,S.; Thovarai,V.; Wang,S.; Griesemer,S.B.; Bao,Y.; Sanders,R.; Zhdanov,S.; Kiryutin,B.; Lipman,D.J.; Tatusova,T.; St. George,K.
EPI524490	HA	United States	2006-Jan-24	A/New York/1011/2006		Other Database Import	Wentworth,D.E.; Halpin,R.A.; Lin,X.; Bera,J.; Akopov,A.; Ransier,A.; Mohan,M.; Fedorova,N.; Tsitrin,T.; Stockwell,T.; Amedeo,P.; Appalla,L.; Bishop,B.; Edworthy,P.; Gupta,N.; Hoover,J.; Katzel,D.; Li,K.; Schobel,S.; Shrivastava,S.; Thovarai,V.; Wang,S.; Griesemer,S.B.; Bao,Y.; Sanders,R.; Zhdanov,S.; Kiryutin,B.; Lipman,D.J.; Tatusova,T.; St. George,K.
EPI524474	HA	United States	2006-Jan-12	A/New York/1009/2006		Other Database Import	Wentworth,D.E.; Halpin,R.A.; Lin,X.; Bera,J.; Akopov,A.; Ransier,A.; Mohan,M.; Fedorova,N.; Tsitrin,T.; Stockwell,T.; Amedeo,P.; Appalla,L.; Bishop,B.; Edworthy,P.; Gupta,N.; Hoover,J.; Katzel,D.; Li,K.; Schobel,S.; Shrivastava,S.; Thovarai,V.; Wang,S.; Griesemer,S.B.; Bao,Y.; Sanders,R.; Zhdanov,S.; Kiryutin,B.; Lipman,D.J.; Tatusova,T.; St. George,K.
EPI524426	HA	United States	2005-Aug-30	A/New York/1000/2005		Other Database Import	Wentworth,D.E.; Halpin,R.A.; Lin,X.; Bera,J.; Akopov,A.; Ransier,A.; Mohan,M.; Fedorova,N.; Tsitrin,T.; Stockwell,T.; Amedeo,P.; Appalla,L.; Bishop,B.; Edworthy,P.; Gupta,N.; Hoover,J.; Katzel,D.; Li,K.; Schobel,S.; Shrivastava,S.; Thovarai,V.; Wang,S.; Griesemer,S.B.; Bao,Y.; Sanders,R.; Zhdanov,S.; Kiryutin,B.; Lipman,D.J.; Tatusova,T.; St. George,K.
EPI524160	HA	United States	2013-Jan-04	A/Chicago/YGA_04142/2013		Other Database Import	Wentworth,D.E.; Halpin,R.A.; Lin,X.; Bera,J.; Akopov,A.; Ransier,A.; Mohan,M.; Fedorova,N.; Tsitrin,T.; Stockwell,T.; Amedeo,P.; Appalla,L.; Bishop,B.; Edworthy,P.; Gupta,N.; Hoover,J.; Katzel,D.; Li,K.; Schobel,S.; Shrivastava,S.; Thovarai,V.; Wang,S.; Landon,E.; Tesic,V.; Nash,C.; Bao,Y.; Sanders,R.; Zhdanov,S.; Kiryutin,B.; Lipman,D.J.; Tatusova,T.; Grad,Y.
EPI523992	HA	United States	2012-Dec-28	A/Chicago/YGA_04114/2012		Other Database Import	Wentworth,D.E.; Halpin,R.A.; Lin,X.; Bera,J.; Akopov,A.; Ransier,A.; Mohan,M.; Fedorova,N.; Tsitrin,T.; Stockwell,T.; Amedeo,P.; Appalla,L.; Bishop,B.; Edworthy,P.; Gupta,N.; Hoover,J.; Katzel,D.; Li,K.; Schobel,S.; Shrivastava,S.; Thovarai,V.; Wang,S.; Landon,E.; Tesic,V.; Nash,C.; Bao,Y.; Sanders,R.; Zhdanov,S.; Kiryutin,B.; Lipman,D.J.; Tatusova,T.; Grad,Y.
EPI523912	HA	United States	2012-Dec-27	A/Chicago/YGA_04102/2012		Other Database Import	Wentworth,D.E.; Halpin,R.A.; Lin,X.; Bera,J.; Akopov,A.; Ransier,A.; Mohan,M.; Fedorova,N.; Tsitrin,T.; Stockwell,T.; Amedeo,P.; Appalla,L.; Bishop,B.; Edworthy,P.; Gupta,N.; Hoover,J.; Katzel,D.; Li,K.; Schobel,S.; Shrivastava,S.; Thovarai,V.; Wang,S.; Landon,E.; Tesic,V.; Nash,C.; Bao,Y.; Sanders,R.; Zhdanov,S.; Kiryutin,B.; Lipman,D.J.; Tatusova,T.; Grad,Y.
EPI523840	HA	United States	2012-Dec-26	A/Chicago/YGA_04089/2012		Other Database Import	Wentworth,D.E.; Halpin,R.A.; Lin,X.; Bera,J.; Akopov,A.; Ransier,A.; Mohan,M.; Fedorova,N.; Tsitrin,T.; Stockwell,T.; Amedeo,P.; Appalla,L.; Bishop,B.; Edworthy,P.; Gupta,N.; Hoover,J.; Katzel,D.; Li,K.; Schobel,S.; Shrivastava,S.; Thovarai,V.; Wang,S.; Landon,E.; Tesic,V.; Nash,C.; Bao,Y.; Sanders,R.; Zhdanov,S.; Kiryutin,B.; Lipman,D.J.; Tatusova,T.; Grad,Y.
EPI523816	HA	United States	2012-Dec-24	A/Chicago/YGA_04084/2012		Other Database Import	Wentworth,D.E.; Halpin,R.A.; Lin,X.; Bera,J.; Akopov,A.; Ransier,A.; Mohan,M.; Fedorova,N.; Tsitrin,T.; Stockwell,T.; Amedeo,P.; Appalla,L.; Bishop,B.; Edworthy,P.; Gupta,N.; Hoover,J.; Katzel,D.; Li,K.; Schobel,S.; Shrivastava,S.; Thovarai,V.; Wang,S.; Landon,E.; Tesic,V.; Nash,C.; Bao,Y.; Sanders,R.; Zhdanov,S.; Kiryutin,B.; Lipman,D.J.; Tatusova,T.; Grad,Y.
EPI523632	HA	United States	2012-Dec-04	A/Chicago/YGA_04013/2012		Other Database Import	Wentworth,D.E.; Halpin,R.A.; Lin,X.; Bera,J.; Akopov,A.; Ransier,A.; Mohan,M.; Fedorova,N.; Tsitrin,T.; Stockwell,T.; Amedeo,P.; Appalla,L.; Bishop,B.; Edworthy,P.; Gupta,N.; Hoover,J.; Katzel,D.; Li,K.; Schobel,S.; Shrivastava,S.; Thovarai,V.; Wang,S.; Landon,E.; Tesic,V.; Nash,C.; Bao,Y.; Sanders,R.; Zhdanov,S.; Kiryutin,B.; Lipman,D.J.; Tatusova,T.; Grad,Y.
EPI523576	HA	United States	2012-Nov-27	A/Chicago/YGA_04006/2012		Other Database Import	Wentworth,D.E.; Halpin,R.A.; Lin,X.; Bera,J.; Akopov,A.; Ransier,A.; Mohan,M.; Fedorova,N.; Tsitrin,T.; Stockwell,T.; Amedeo,P.; Appalla,L.; Bishop,B.; Edworthy,P.; Gupta,N.; Hoover,J.; Katzel,D.; Li,K.; Schobel,S.; Shrivastava,S.; Thovarai,V.; Wang,S.; Landon,E.; Tesic,V.; Nash,C.; Bao,Y.; Sanders,R.; Zhdanov,S.; Kiryutin,B.; Lipman,D.J.; Tatusova,T.; Grad,Y.
EPI523416	HA	United States	2012-Dec-23	A/Santa Clara/YGA_03062/2012		Other Database Import	Wentworth,D.E.; Halpin,R.A.; Lin,X.; Bera,J.; Akopov,A.; Ransier,A.; Mohan,M.; Fedorova,N.; Tsitrin,T.; Stockwell,T.; Amedeo,P.; Appalla,L.; Bishop,B.; Edworthy,P.; Gupta,N.; Hoover,J.; Katzel,D.; Li,K.; Schobel,S.; Shrivastava,S.; Thovarai,V.; Wang,S.; Bao,Y.; Sanders,R.; Zhdanov,S.; Kiryutin,B.; Lipman,D.J.; Tatusova,T.; Grad,Y.
EPI523248	HA	United States	2013-Jan-12	A/Santa Clara/YGA_03038/2013		Other Database Import	Wentworth,D.E.; Halpin,R.A.; Lin,X.; Bera,J.; Akopov,A.; Ransier,A.; Mohan,M.; Fedorova,N.; Tsitrin,T.; Stockwell,T.; Amedeo,P.; Appalla,L.; Bishop,B.; Edworthy,P.; Gupta,N.; Hoover,J.; Katzel,D.; Li,K.; Schobel,S.; Shrivastava,S.; Thovarai,V.; Wang,S.; Bao,Y.; Sanders,R.; Zhdanov,S.; Kiryutin,B.; Lipman,D.J.; Tatusova,T.; Grad,Y.
EPI523216	HA	United States	2013-Jan-17	A/Santa Clara/YGA_03034/2013		Other Database Import	Wentworth,D.E.; Halpin,R.A.; Lin,X.; Bera,J.; Akopov,A.; Ransier,A.; Mohan,M.; Fedorova,N.; Tsitrin,T.; Stockwell,T.; Amedeo,P.; Appalla,L.; Bishop,B.; Edworthy,P.; Gupta,N.; Hoover,J.; Katzel,D.; Li,K.; Schobel,S.; Shrivastava,S.; Thovarai,V.; Wang,S.; Bao,Y.; Sanders,R.; Zhdanov,S.; Kiryutin,B.; Lipman,D.J.; Tatusova,T.; Grad,Y.
EPI523160	HA	United States	2013-Jan-07	A/Santa Clara/YGA_03026/2013		Other Database Import	Wentworth,D.E.; Halpin,R.A.; Lin,X.; Bera,J.; Akopov,A.; Ransier,A.; Mohan,M.; Fedorova,N.; Tsitrin,T.; Stockwell,T.; Amedeo,P.; Appalla,L.; Bishop,B.; Edworthy,P.; Gupta,N.; Hoover,J.; Katzel,D.; Li,K.; Schobel,S.; Shrivastava,S.; Thovarai,V.; Wang,S.; Bao,Y.; Sanders,R.; Zhdanov,S.; Kiryutin,B.; Lipman,D.J.; Tatusova,T.; Grad,Y.
EPI522776	HA	United States	2013-Jan-08	A/Boston/YGA_02025/2013		Other Database Import	Wentworth,D.E.; Halpin,R.A.; Lin,X.; Bera,J.; Akopov,A.; Ransier,A.; Mohan,M.; Fedorova,N.; Tsitrin,T.; Stockwell,T.; Amedeo,P.; Appalla,L.; Bishop,B.; Edworthy,P.; Gupta,N.; Hoover,J.; Katzel,D.; Li,K.; Schobel,S.; Shrivastava,S.; Thovarai,V.; Wang,S.; Bao,Y.; Sanders,R.; Zhdanov,S.; Kiryutin,B.; Lipman,D.J.; Tatusova,T.; Grad,Y.
EPI522728	HA	United States	2013-Jan-02	A/Boston/YGA_02018/2013		Other Database Import	Wentworth,D.E.; Halpin,R.A.; Lin,X.; Bera,J.; Akopov,A.; Ransier,A.; Mohan,M.; Fedorova,N.; Tsitrin,T.; Stockwell,T.; Amedeo,P.; Appalla,L.; Bishop,B.; Edworthy,P.; Gupta,N.; Hoover,J.; Katzel,D.; Li,K.; Schobel,S.; Shrivastava,S.; Thovarai,V.; Wang,S.; Bao,Y.; Sanders,R.; Zhdanov,S.; Kiryutin,B.; Lipman,D.J.; Tatusova,T.; Grad,Y.
EPI522520	HA	United States	2013-Feb-07	A/Boston/YGA_01206/2013		Other Database Import	Wentworth,D.E.; Halpin,R.A.; Lin,X.; Bera,J.; Akopov,A.; Ransier,A.; Mohan,M.; Fedorova,N.; Tsitrin,T.; Stockwell,T.; Amedeo,P.; Appalla,L.; Bishop,B.; Edworthy,P.; Gupta,N.; Hoover,J.; Katzel,D.; Li,K.; Schobel,S.; Shrivastava,S.; Thovarai,V.; Wang,S.; Wilson,H.; Braidt,J.; Rosenberg,E.; Bao,Y.; Sanders,R.; Zhdanov,S.; Kiryutin,B.; Lipman,D.J.; Tatusova,T.; Grad,Y.
EPI522440	HA	United States	2013-Jan-24	A/Boston/YGA_01196/2013		Other Database Import	Wentworth,D.E.; Halpin,R.A.; Lin,X.; Bera,J.; Akopov,A.; Ransier,A.; Mohan,M.; Fedorova,N.; Tsitrin,T.; Stockwell,T.; Amedeo,P.; Appalla,L.; Bishop,B.; Edworthy,P.; Gupta,N.; Hoover,J.; Katzel,D.; Li,K.; Schobel,S.; Shrivastava,S.; Thovarai,V.; Wang,S.; Wilson,H.; Braidt,J.; Rosenberg,E.; Bao,Y.; Sanders,R.; Zhdanov,S.; Kiryutin,B.; Lipman,D.J.; Tatusova,T.; Grad,Y.
EPI522384	HA	United States	2013-Jan-21	A/Boston/YGA_01186/2013		Other Database Import	Wentworth,D.E.; Halpin,R.A.; Lin,X.; Bera,J.; Akopov,A.; Ransier,A.; Mohan,M.; Fedorova,N.; Tsitrin,T.; Stockwell,T.; Amedeo,P.; Appalla,L.; Bishop,B.; Edworthy,P.; Gupta,N.; Hoover,J.; Katzel,D.; Li,K.; Schobel,S.; Shrivastava,S.; Thovarai,V.; Wang,S.; Wilson,H.; Braidt,J.; Rosenberg,E.; Bao,Y.; Sanders,R.; Zhdanov,S.; Kiryutin,B.; Lipman,D.J.; Tatusova,T.; Grad,Y.
EPI522314	HA	United States	2013-Jan-21	A/Boston/YGA_01183/2013		Other Database Import	Wentworth,D.E.; Halpin,R.A.; Lin,X.; Bera,J.; Akopov,A.; Ransier,A.; Mohan,M.; Fedorova,N.; Tsitrin,T.; Stockwell,T.; Amedeo,P.; Appalla,L.; Bishop,B.; Edworthy,P.; Gupta,N.; Hoover,J.; Katzel,D.; Li,K.; Schobel,S.; Shrivastava,S.; Thovarai,V.; Wang,S.; Wilson,H.; Braidt,J.; Rosenberg,E.; Bao,Y.; Sanders,R.; Zhdanov,S.; Kiryutin,B.; Lipman,D.J.; Tatusova,T.; Grad,Y.
EPI522258	HA	United States	2013-Jan-17	A/Boston/YGA_01173/2013		Other Database Import	Wentworth,D.E.; Halpin,R.A.; Lin,X.; Bera,J.; Akopov,A.; Ransier,A.; Mohan,M.; Fedorova,N.; Tsitrin,T.; Stockwell,T.; Amedeo,P.; Appalla,L.; Bishop,B.; Edworthy,P.; Gupta,N.; Hoover,J.; Katzel,D.; Li,K.; Schobel,S.; Shrivastava,S.; Thovarai,V.; Wang,S.; Wilson,H.; Braidt,J.; Rosenberg,E.; Bao,Y.; Sanders,R.; Zhdanov,S.; Kiryutin,B.; Lipman,D.J.; Tatusova,T.; Grad,Y.
EPI522194	HA	United States	2013-Jan-10	A/Boston/YGA_01165/2013		Other Database Import	Wentworth,D.E.; Halpin,R.A.; Lin,X.; Bera,J.; Akopov,A.; Ransier,A.; Mohan,M.; Fedorova,N.; Tsitrin,T.; Stockwell,T.; Amedeo,P.; Appalla,L.; Bishop,B.; Edworthy,P.; Gupta,N.; Hoover,J.; Katzel,D.; Li,K.; Schobel,S.; Shrivastava,S.; Thovarai,V.; Wang,S.; Wilson,H.; Braidt,J.; Rosenberg,E.; Bao,Y.; Sanders,R.; Zhdanov,S.; Kiryutin,B.; Lipman,D.J.; Tatusova,T.; Grad,Y.
EPI522178	HA	United States	2013-Jan-10	A/Boston/YGA_01163/2013		Other Database Import	Wentworth,D.E.; Halpin,R.A.; Lin,X.; Bera,J.; Akopov,A.; Ransier,A.; Mohan,M.; Fedorova,N.; Tsitrin,T.; Stockwell,T.; Amedeo,P.; Appalla,L.; Bishop,B.; Edworthy,P.; Gupta,N.; Hoover,J.; Katzel,D.; Li,K.; Schobel,S.; Shrivastava,S.; Thovarai,V.; Wang,S.; Wilson,H.; Braidt,J.; Rosenberg,E.; Bao,Y.; Sanders,R.; Zhdanov,S.; Kiryutin,B.; Lipman,D.J.; Tatusova,T.; Grad,Y.
EPI522162	HA	United States	2013-Jan-07	A/Boston/YGA_01161/2013		Other Database Import	Wentworth,D.E.; Halpin,R.A.; Lin,X.; Bera,J.; Akopov,A.; Ransier,A.; Mohan,M.; Fedorova,N.; Tsitrin,T.; Stockwell,T.; Amedeo,P.; Appalla,L.; Bishop,B.; Edworthy,P.; Gupta,N.; Hoover,J.; Katzel,D.; Li,K.; Schobel,S.; Shrivastava,S.; Thovarai,V.; Wang,S.; Wilson,H.; Braidt,J.; Rosenberg,E.; Bao,Y.; Sanders,R.; Zhdanov,S.; Kiryutin,B.; Lipman,D.J.; Tatusova,T.; Grad,Y.
EPI522154	HA	United States	2013-Jan-07	A/Boston/YGA_01160/2013		Other Database Import	Wentworth,D.E.; Halpin,R.A.; Lin,X.; Bera,J.; Akopov,A.; Ransier,A.; Mohan,M.; Fedorova,N.; Tsitrin,T.; Stockwell,T.; Amedeo,P.; Appalla,L.; Bishop,B.; Edworthy,P.; Gupta,N.; Hoover,J.; Katzel,D.; Li,K.; Schobel,S.; Shrivastava,S.; Thovarai,V.; Wang,S.; Wilson,H.; Braidt,J.; Rosenberg,E.; Bao,Y.; Sanders,R.; Zhdanov,S.; Kiryutin,B.; Lipman,D.J.; Tatusova,T.; Grad,Y.
EPI522034	HA	United States	2013-Jan-04	A/Boston/YGA_01145/2013		Other Database Import	Wentworth,D.E.; Halpin,R.A.; Lin,X.; Bera,J.; Akopov,A.; Ransier,A.; Mohan,M.; Fedorova,N.; Tsitrin,T.; Stockwell,T.; Amedeo,P.; Appalla,L.; Bishop,B.; Edworthy,P.; Gupta,N.; Hoover,J.; Katzel,D.; Li,K.; Schobel,S.; Shrivastava,S.; Thovarai,V.; Wang,S.; Wilson,H.; Braidt,J.; Rosenberg,E.; Bao,Y.; Sanders,R.; Zhdanov,S.; Kiryutin,B.; Lipman,D.J.; Tatusova,T.; Grad,Y.
EPI521907	HA	United States	2014-Apr-15	A/North Carolina/13/2014	North Carolina State Laboratory of Public Health	Centers for Disease Control and Prevention
EPI521900	HA	United States	2014-Apr-14	A/New Jersey/03/2014	New Jersey Department of Health & Senior Services	Centers for Disease Control and Prevention
EPI521795	HA	United States	2013-Jan-02	A/Boston/YGA_01126/2013		Other Database Import	Wentworth,D.E.; Halpin,R.A.; Lin,X.; Bera,J.; Akopov,A.; Ransier,A.; Mohan,M.; Fedorova,N.; Tsitrin,T.; Stockwell,T.; Amedeo,P.; Appalla,L.; Bishop,B.; Edworthy,P.; Gupta,N.; Hoover,J.; Katzel,D.; Li,K.; Schobel,S.; Shrivastava,S.; Thovarai,V.; Wang,S.; Wilson,H.; Braidt,J.; Rosenberg,E.; Bao,Y.; Sanders,R.; Zhdanov,S.; Kiryutin,B.; Lipman,D.J.; Tatusova,T.; Grad,Y.
EPI521563	HA	United States	2012-Dec-29	A/Boston/YGA_01093/2012		Other Database Import	Wentworth,D.E.; Halpin,R.A.; Lin,X.; Bera,J.; Akopov,A.; Ransier,A.; Mohan,M.; Fedorova,N.; Tsitrin,T.; Stockwell,T.; Amedeo,P.; Appalla,L.; Bishop,B.; Edworthy,P.; Gupta,N.; Hoover,J.; Katzel,D.; Li,K.; Schobel,S.; Shrivastava,S.; Thovarai,V.; Wang,S.; Wilson,H.; Braidt,J.; Rosenberg,E.; Bao,Y.; Sanders,R.; Zhdanov,S.; Kiryutin,B.; Lipman,D.J.; Tatusova,T.; Grad,Y.
EPI521416	HA	United States	2012-Dec-28	A/Boston/YGA_01073/2012		Other Database Import	Wentworth,D.E.; Halpin,R.A.; Lin,X.; Bera,J.; Akopov,A.; Ransier,A.; Mohan,M.; Fedorova,N.; Tsitrin,T.; Stockwell,T.; Amedeo,P.; Appalla,L.; Bishop,B.; Edworthy,P.; Gupta,N.; Hoover,J.; Katzel,D.; Li,K.; Schobel,S.; Shrivastava,S.; Thovarai,V.; Wang,S.; Wilson,H.; Braidt,J.; Rosenberg,E.; Bao,Y.; Sanders,R.; Zhdanov,S.; Kiryutin,B.; Lipman,D.J.; Tatusova,T.; Grad,Y.
EPI521392	HA	United States	2012-Dec-27	A/Boston/YGA_01070/2012		Other Database Import	Wentworth,D.E.; Halpin,R.A.; Lin,X.; Bera,J.; Akopov,A.; Ransier,A.; Mohan,M.; Fedorova,N.; Tsitrin,T.; Stockwell,T.; Amedeo,P.; Appalla,L.; Bishop,B.; Edworthy,P.; Gupta,N.; Hoover,J.; Katzel,D.; Li,K.; Schobel,S.; Shrivastava,S.; Thovarai,V.; Wang,S.; Wilson,H.; Braidt,J.; Rosenberg,E.; Bao,Y.; Sanders,R.; Zhdanov,S.; Kiryutin,B.; Lipman,D.J.; Tatusova,T.; Grad,Y.
EPI521264	HA	United States	2012-Dec-26	A/Boston/YGA_01052/2012		Other Database Import	Wentworth,D.E.; Halpin,R.A.; Lin,X.; Bera,J.; Akopov,A.; Ransier,A.; Mohan,M.; Fedorova,N.; Tsitrin,T.; Stockwell,T.; Amedeo,P.; Appalla,L.; Bishop,B.; Edworthy,P.; Gupta,N.; Hoover,J.; Katzel,D.; Li,K.; Schobel,S.; Shrivastava,S.; Thovarai,V.; Wang,S.; Wilson,H.; Braidt,J.; Rosenberg,E.; Bao,Y.; Sanders,R.; Zhdanov,S.; Kiryutin,B.; Lipman,D.J.; Tatusova,T.; Grad,Y.
EPI521256	HA	United States	2012-Dec-25	A/Boston/YGA_01051/2012		Other Database Import	Wentworth,D.E.; Halpin,R.A.; Lin,X.; Bera,J.; Akopov,A.; Ransier,A.; Mohan,M.; Fedorova,N.; Tsitrin,T.; Stockwell,T.; Amedeo,P.; Appalla,L.; Bishop,B.; Edworthy,P.; Gupta,N.; Hoover,J.; Katzel,D.; Li,K.; Schobel,S.; Shrivastava,S.; Thovarai,V.; Wang,S.; Wilson,H.; Braidt,J.; Rosenberg,E.; Bao,Y.; Sanders,R.; Zhdanov,S.; Kiryutin,B.; Lipman,D.J.; Tatusova,T.; Grad,Y.
EPI521175	HA	United States	2013-Apr-01	A/Boston/YGA_00098/2013		Other Database Import	Wentworth,D.E.; Halpin,R.A.; Lin,X.; Bera,J.; Akopov,A.; Ransier,A.; Mohan,M.; Fedorova,N.; Tsitrin,T.; Stockwell,T.; Amedeo,P.; Appalla,L.; Bishop,B.; Edworthy,P.; Gupta,N.; Hoover,J.; Katzel,D.; Li,K.; Schobel,S.; Shrivastava,S.; Thovarai,V.; Wang,S.; Zaffini,R.; Onderdonk,A.; Bao,Y.; Sanders,R.; Zhdanov,S.; Kiryutin,B.; Lipman,D.J.; Tatusova,T.; Grad,Y.
[truncated: 6,554 more rows]
