# Supplementary material for: Sequence amplification via cell passaging creates spurious signals of positive adaptation in influenza virus H3N2 hemagglutinin
Source: Virus Evol. 2016 Oct 3;2(2):vew026. doi: 10.1093/ve/vew026 (PMC5049878; doi:10.1093/ve/vew026)
Supplement: Supplementary Data [file vew026_suppdata.zip › NIHMS813909-supplement-File_2.py]

"""
distances.py
This script calculates distances in 3D space between all alpha carbons amino acids in a pdb structure.  
Input is a pdb file, ex. 2YP7.pdb
Outputs distances.dat, where each line is distances from one amino acid to all other amino acids in the structure
Written by AGM
"""

import sys
import numpy as np
from Bio.PDB import *

#Calculates distances between amino acids
def calc_distances_aas(model):
    count = 1
    sites = []
    for a in model.get_residues():
        if a.get_resname() == 'SIA':
            continue
        
        distances = []
        for b in model.get_residues():
            if b.get_resname() != 'SIA':
                distance = b['CA'] - a['CA']
                distances.append(distance)
        sites.append(distances)
        print(count)
        count += 1

    out_file = open('distances.dat', 'w')
    for a in sites:
        for b in a:
          if b == a[-1]:
                out_file.write(str(b))
          else:
                out_file.write(str(b) + ',')
        out_file.write('\n')
    out_file.close()
                
#Calculates distances from all amino acids to the sialic acid binding site
def calc_distances_sia():

    location = np.zeros(3)

    for a in model.get_residues():
        if a.get_resname() == "SIA":
            for a1 in a:
                location += a1.get_coord()
              
    for a in model.get_residues():
        if a.get_resname() == "SIA":
            for b in model.get_residues():
                if b.get_resname() != 'SIA':
                    distances.write(str(np.sqrt(sum((location - b['CA'].get_coord())**2))) + '\n')
                
def main():
    parser = PDBParser()
    structurename = sys.argv[1]
    structure = parser.get_structure('temp', structurename)
    calc_distances_aas(structure[0])
    
main()
