# Supplementary material for: Sequence amplification via cell passaging creates spurious signals of positive adaptation in influenza virus H3N2 hemagglutinin
Source: Virus Evol. 2016 Oct 3;2(2):vew026. doi: 10.1093/ve/vew026 (PMC5049878; doi:10.1093/ve/vew026)
Supplement: Supplementary Data [file vew026_suppdata.zip › NIHMS813909-supplement-Data_1.csv]

Gene	Protein	pdb.2yp7	RSA.Multimer	distance.to.224.all.2yp7	dnds_samp_unpassaged_917a_20052015_full	dnds_samp_monkey_917a_20052015_full	dnds_samp_cell_917a_20052015_full	dnds_samp_pooled_917a_20052015_full	dnds_samp_unpassaged_917a_20052015_internal	dnds_samp_monkey_917a_20052015_internal	dnds_samp_cell_917a_20052015_internal	dnds_samp_pooled_917a_20052015_internal	dnds_samp_unpassaged_917a_20052015_tips	dnds_samp_monkey_917a_20052015_tips	dnds_samp_cell_917a_20052015_tips	dnds_samp_pooled_917a_20052015_tips
1	NA	NA	NA	NA	0	0	0	0	0	0	0	0	0	0	0	0
2	NA	NA	NA	NA	0.242704259859	0.558396218487	0.58848939757	0.777485053153	0	0	0.607725783221	0	0.372222443499	0.854313427492	0.579425738083	1.13661333731
3	NA	NA	NA	NA	0.246443152657	0.992963134875	0.398894925149	0	0	0	0	0	0.377929827344	1.51883213922	0.589130294956	0
4	NA	NA	NA	NA	0.950899756155	0.546412157883	1.34390195943	1.33204634448	0	0	0.594665260749	0	1.45844993836	0.835984216448	1.70141316934	1.94749205329
5	NA	NA	NA	NA	0.237704067865	0.273162994491	0	0.190257279414	0	0.789092797231	0	0	0.364563317291	0	0	0.278139146457
6	NA	NA	NA	NA	0	0	0	0	0	0	0	0	0	0	0	0
7	NA	NA	NA	NA	0	0.935120814487	0.328313720264	0.652249704632	0	0	0	0	0	1.43022750354	0.484789208294	0.952653820943
8	NA	NA	NA	NA	0.224957812415	0.257867377563	0.36227053813	0.359565192464	0.646838778957	0	0	0	0	0.394521762393	0.535078046392	0.525676835742
9	NA	NA	NA	NA	0.49290423554	1.13430631591	0.598314017604	0.98727395382	0	1.63861886911	0	0	0.755901884524	0.867680467413	0.883635025944	1.44311518909
10	NA	NA	NA	NA	0.712814004243	0.546447209044	0.575895011207	0.760782300694	2.0480345318	0	0.594665308237	0.602203214622	0	0.836065259122	0.567048285328	0.833940449358
11	NA	NA	NA	NA	0	0.469478564686	0.331478427322	0.985166769424	0	1.35222462224	1.02678910051	1.04377810824	0	0	0	0.958274819993
12	NA	NA	NA	NA	0	0	0.383905428166	0	0	0	0	0	0	0	0.567010848603	0
13	NA	NA	NA	NA	0.413339116105	0.94394097421	0.331358345604	0.987290192853	0	0	0	0	0.633593189264	1.4433318493	0.489162968744	1.44184548841
14	NA	NA	NA	NA	0.739404725126	1.13518482866	1.59542792516	0.987358820844	0.708686169868	0	0	0.624628995444	0.755977839887	1.73666293956	2.3561979747	1.15496082407
15	NA	NA	NA	NA	1.57722602258	1.54773471448	1.0875395274	0.539463337628	1.2949726376	1.49050885947	0.5612331657	0	1.72831330348	1.57860722789	1.33881553755	0.788759209557
16	NA	NA	NA	NA	1.23239735886	0.85143374662	1.79507823593	0.395049914966	0	1.63996560307	0	0	1.89007686178	0.434200508401	2.65119509589	0.577542270864
17	1	NA	NA	NA	0	0	0.288648215957	0.287898291511	0	0	0	0	0	0	0.426266087648	0.420869038982
18	2	NA	NA	NA	0.951430727794	0.547078014588	0.961177259703	0.951983303484	1.36765879531	1.58064382175	0.595146912121	0.602180221946	0.729623352104	0	1.13599485304	1.11363731415
19	3	NA	NA	NA	2.19577736109	1.39552339201	1.77320479122	2.34329678728	2.8077190358	2.42917864173	2.44453538469	3.0957767599	1.87024018631	0.85220235608	1.45412886087	1.99658020647
20	4	NA	NA	NA	0.246479471771	0	0	0	0	0	0	0	0.378015372357	0	0	0
21	5	NA	NA	NA	1.78137913677	0.877849220473	0.824439048228	1.02013281079	2.19507270984	1.69011432345	1.27690736157	0.645467262323	1.5611660306	0.447770398606	0.608842771163	1.19321225008
22	6	NA	NA	NA	0.450134033503	0	0.543444829377	0.35967373442	0.647004106519	0	0.561246390854	0.56905651452	0.345209213573	0	0.535059216563	0.262911836464
23	7	NA	NA	NA	0.45003658386	0.257851303765	0.36222207843	0.179773838201	0.646838852815	0	0	0	0.345141682389	0.394484600702	0.534974835713	0.262819929389
24	8	NA	NA	NA	0.449903541564	0.51570260753	0.543333117646	0.179773838201	0.646788990965	0.744979754257	0.561070249548	0.568855912186	0.344999227658	0.394484600702	0.534974835713	0
25	9	NA	0.779874214	NA	0	0	0.543333117646	0.179773838201	0	0	0	0	0	0	0.802462253569	0.262819929389
26	10	T	0.365384615	99.8456	0.246252023305	0.567622497746	1.19382085622	1.57597265489	0	0.819982801536	0	0.625025537604	0.377479869203	0.434200508401	1.76129815774	2.01359945412
27	11	A	0.054263566	96.2746	0	0	0	0	0	0	0	0	0	0	0	0
28	12	T	0.25	92.8582	0.492783793241	0	0.398783594578	0.591847560645	0.708470943512	0	0	0.625001414599	0.377870608323	0	0.588893228015	0.576529126332
29	13	L	0	89.8817	0	0	0	0	0	0	0	0	0	0	0	0
30	14	C	0.167664671	86.4901	0	0	0	0	0	0	0	0	0	0	0	0
31	15	L	0.014925373	83.4297	0.246655318066	0	0	0.197865733861	0	0	0	0	0.378429746871	0	0	0.289204770294
32	16	G	0	80.0642	0	0	0	0	0	0	0	0	0	0	0	0
33	17	H	0	76.3872	0	0	0	0	0	0	0	0	0	0	0	0
34	18	H	0.102678571	74.0521	0.224975948355	0	0	0.179785632018	0	0	0	0	0.345056182606	0	0	0.262844826698
35	19	A	0.031007752	71.905	0.246479471771	0	0.199462917572	0.395097462748	0	0	0	0	0.378015372357	0	0.294598062286	0.577642648934
36	20	V	0.270114943	69.2619	0	0	0	0	0	0	0	0	0	0	0	0
37	21	P	0.641509434	68.5707	0	0.283849858315	0	0.197543958572	0	0	0	0	0	0.434289774556	0	0.28881124818
38	22	N	0.641025641	64.7588	0	0	0	0	0	0	0	0	0	0	0	0
39	23	G	0.153846154	64.2681	0	0	0	0	0	0	0	0	0	0	0	0
40	24	T	0.226744186	61.0656	0.492655789041	0.283714608109	0	0	0	0	0	0	0.755316882073	0.433977126549	0	0
41	25	I	0.422885572	60.5721	1.04553616646	0.402904183332	0	0.559795246265	0.500813784089	0	0	0	1.33655106479	0.616901299174	0	0.818732547328
42	26	V	0.011494253	59.6736	0	0	0	0	0	0	0	0	0	0	0	0
43	27	K	0.224576271	59.7132	0.475860218758	0.273509147022	0.384258087302	0.38090684606	0	0.790256045567	0	0	0.729828026306	0	0.567526961558	0.556868391425
44	28	T	0.005813953	62.1446	0	0	0	0	0	0	0	0	0	0	0	0
45	29	I	0.065989848	63.2557	0	0	0	0	0	0	0	0	0	0	0	0
46	30	T	0.034883721	66.3327	0.985009192051	0.283811248873	0.199453137325	0.39495382519	0.707751379085	0	0	0	1.1332425449	0.434200508401	0.294577232877	0.577339448584
47	31	N	0.321243523	64.661	0.674855312346	0.51570260753	0.905555196076	0.719095352803	0.646788990965	1.48995950851	1.1221404991	0.568855912186	0.689998455315	0	0.802462253569	0.788459788166
48	32	D	0.398963731	61.3231	0.224951770782	0.515844146302	0.181129337102	0.359590476584	0	0.745042016555	0.561218372479	0	0.344999227658	0.394631369611	0	0.525730214142
49	33	Q	0.435555556	62.0985	1.62590252926	2.43112909438	0.97774525915	1.95429123971	3.5144200922	2.76346467461	2.00538290344	3.0636642446	0.622608536508	2.25082183959	0.482836188363	1.43441906235
50	34	I	0.106598985	64.5364	0	0	0.191950977355	0.380474357108	0	0	0	0	0	0	0.283501725211	0.556193435909
51	35	E	0.197309417	64.8566	0	0	0	0	0	0	0	0	0	0	0	0
52	36	V	0	65.1293	0	0	0	0	0	0	0	0	0	0	0	0
53	37	T	0.104651163	65.7507	0	0	0.199447468135	0	0	0	0	0	0	0	0.294565159359	0
54	38	N	0.461538462	62.3409	0	0	0.181115071106	0	0	0	0	0	0	0	0.267496004667	0
55	39	A	0.124031008	59.1299	0	0	0	0	0	0	0	0	0	0	0	0
56	40	T	0.331395349	55.8425	0	0	0	0	0	0	0	0	0	0	0	0
57	41	E	0.192825112	52.275	0	0	0	0	0	0	0	0	0	0	0	0
58	42	L	0.004975124	50.8038	0	0	0	0	0	0	0	0	0	0	0	0
59	43	V	0.005747126	47.3234	0.492942141572	0	0	0.59254737301	0.708663104231	0	0	0	0.378002176772	0	0	0.866255356558
60	44	Q	0.053333333	44.8191	0	0	0	0	0	0	0	0	0	0	0	0
61	45	S	0.477419355	42.8869	2.02483332768	0.773553911294	2.17375012999	1.25848454936	2.58764587206	0.744979754257	2.24428099819	1.13771182437	1.72517100871	0.788969201404	2.14049238519	1.31420170342
62	46	S	0.470967742	41.1312	0	0	0	0	0	0	0	0	0	0	0	0
63	47	S	0.238709677	38.6815	0.272465165813	0	0.443640920477	0	0	0	0.687338132745	0	0.417836008119	0	0.327579788925	0
64	48	T	0.639534884	38.3414	0.806573087174	0.218516121585	0.816866543263	0.962224961346	1.16009736998	0.647253572475	1.5332332358	1.03127464629	0.618345598142	0	0.480519822067	0.931257805124
65	49	G	0.259615385	34.6503	0	0.283814641833	0.199492650537	0.395037533972	0	0	0	0	0	0.434208352525	0.294643869102	0.577502660103
66	50	G	0.351694915	33.6958	0.707306611263	1.08244431626	0.569016793977	0.941260138522	1.35621118014	2.34910086291	1.76259772614	1.19328701625	0.361527564065	0.413684729453	0	0.825054330392
67	51	I	0	33.1179	0.174415103875	0	0.141607254534	0	0	0	0	0	0.267722446505	0	0.2092717964	0
68	52	C	0.053892216	35.7855	0	0	0	0	0	0	0	0	0	0	0	0
69	53	D	0.297435897	34.7504	2.47460266721	2.5788636484	3.62459374539	1.97772732563	1.9403669729	2.97991901703	5.05029612062	2.2757902115	2.76022199763	2.36739397758	2.9449706738	1.83989689451
70	54	S	0.425641026	38.1317	0.899476067108	0	0.724638003889	0.719174075391	0.646788990965	0	1.12254879896	0	1.03441300275	0	0.535095218435	1.05144590792
71	55	P	0.352201258	39.6125	0	0	0	0	0	0	0	0	0	0	0	0
72	56	H	0.066964286	36.5396	0.225030558441	0	0.362352912267	0.359674276229	0.647139686678	0	0	0	0	0	0.535253522479	0.525907151037
73	57	Q	0.51459854	33.9634	1.10934910219	0.424349932762	2.36295890471	0.884512419344	2.12721738563	0	2.76325578251	1.86805786452	0.567007834959	0.649036927234	2.17488394593	0.430816040709
74	58	I	0.14213198	30.8775	0.713268928339	0.273128962597	0.575959059975	0.761215931687	0.683583515593	0	0	0.602097763755	0.729286342428	0.417813837147	0.850731226913	0.834691686595
75	59	L	0.089552239	27.382	0.492925295036	0.567662090784	0	0	0	0	0	0	0.755951486616	0.868492553957	0	0
76	60	D	0.212435233	25.0401	0	0	0	0	0	0	0	0	0	0	0	0
77	61	G	0	21.4591	0	0	0	0	0	0	0	0	0	0	0	0
78	62	E	0.340101523	20.2936	0.93834244105	0.538745242801	1.13536440974	0.750359800379	2.02195926269	1.55656985553	1.17281424529	1.18740825218	0.359917944589	0	1.11773602966	0.548445860812
79	63	N	0.310880829	16.4428	0	0	0	0.179773838201	0	0	0	0	0	0	0	0.262819929389
80	64	C	0.017964072	16.531	0	0	0	0	0	0	0	0	0	0	0	0
81	65	T	0.156976744	17.5653	0.246479471771	0	0	0	0	0	0	0	0.378015372357	0	0	0
82	66	L	0	20.2953	0.413436469281	0	0.331395539382	0	0	0	0	0	0.633800726508	0	0.489237073736	0
83	67	I	0	18.2741	0	0	0.282782063738	0.139807008545	0	0	0	0	0	0	0.417622081685	0.204383677833
84	68	D	0	15.5921	0	0	0	0	0	0	0	0	0	0	0	0
85	69	A	0.046511628	18.7393	0	0	0	0	0	0	0	0	0	0	0	0
86	70	L	0.004975124	20.278	0	0	0	0	0	0	0	0	0	0	0	0
87	71	L	0.004975124	17.6856	0	0	0	0	0	0	0	0	0	0	0	0
88	72	G	0	17.4378	0	0	0	0	0	0	0	0	0	0	0	0
89	73	D	0.005181347	14.0158	0	0	0	0	0	0	0	0	0	0	0	0
90	74	P	0.150943396	14.9887	0	0	0	0	0	0	0	0	0	0	0	0
91	75	Q	0.25	15.3001	0.372333620691	1.69043933956	0.891985019923	0	0	1.22156809028	0	0	0.570056349507	1.93917893191	1.31635349094	0
92	76	C	0	17.7328	0	0	0	0	0	0	0	0	0	0	0	0
93	77	D	0.119170984	19.9756	0	0	0	0	0	0	0	0	0	0	0	0
94	78	G	0.672413793	22.7131	1.47701533297	0.851027031083	0.598271373471	0.986580495592	0.708566663734	0	0	0.623999959753	1.8865954624	1.30166148192	0.883544215371	1.15416264618
95	79	F	0.0625	23.1913	0.450133692822	0	0.724963622881	0.179781710396	0.646838827538	0	0	0	0.345256102541	0	1.07105635235	0.262836547805
96	80	Q	0.351111111	24.4122	0	0	0.288764681444	0	0	0	0	0	0	0	0.42651411637	0
97	81	N	0.435897436	27.6656	0.224951770782	0.257851303765	0.181111039215	0.179773838201	0	0	0	0	0.344999227658	0.394484600702	0.267487417856	0.262819929389
98	82	K	0.30044843	28.2265	0.242688722269	0	0.784585728686	0.194380050838	0	0	0	0	0.372189382504	0	1.15868838072	0.284171884146
99	83	K	0.255813953	30.3061	0.714156261654	0.547569985978	1.15400400736	1.14263799071	2.05223491724	1.58167542688	1.78626775667	1.80854224444	0	0	0.852451548563	0.835089742201
100	84	W	0.010526316	30.7555	0	0	0	0	0	0	0	0	0	0	0	0
101	85	D	0.264248705	32.9941	0	0	0	0	0	0	0	0	0	0	0	0
102	86	L	0	30.3794	0	0.283807486407	0	0	0	0	0	0	0	0.434191810134	0	0
103	87	F	0	26.627	0	0	0	0	0	0	0	0	0	0	0	0
104	88	V	0	25.3721	0.246476672833	1.41849246864	0.398891160813	0.395016890227	0	2.45898500371	0	0	0.378008779337	0.868053500581	0.589122278356	0.577472558686
105	89	E	0.067264574	21.8748	0	0	0	0	0	0	0	0	0	0	0	0
106	90	R	0.087591241	20.697	0	0	0	0	0	0	0	0	0	0	0	0
107	91	S	0.625806452	19.1869	0.674927806653	0	0.181111039215	0.539380516418	0	0	0	0	1.03516845732	0	0.267487417856	0.788584346229
108	92	K	0.521186441	16.8359	1.19064309971	0.273513331793	1.15358240581	1.14355287385	0.684592290606	0.790259441795	1.19120523274	1.20625604206	1.4609272447	0	1.13585138	1.11451019021
109	93	A	0.19379845	15.3302	0	0	0	0	0	0	0	0	0	0	0	0
110	94	Y	0.395833333	11.5438	1.70951152808	1.68351441245	1.96681914471	1.55937648299	2.10648256492	2.43058726476	1.83183999695	3.08627009479	1.49819506823	1.28817775498	2.03147074847	0.854611813281
111	95	S	0.264516129	9.72727	0	0	0	0	0	0	0	0	0	0	0	0
112	96	N	0.384615385	8.09884	0.89991267955	0.773766140898	0.362347931582	0.719242558108	0.646820052403	0	0.561095660598	0.569032742156	1.03515760374	1.18394451784	0.267616092849	0.788584044371
113	97	C	0.005988024	8.47488	0	0	0	0	0	0	0	0	0	0	0	0
114	98	Y	0.015209125	8.18082	0	0	0	0	0	0	0	0	0	0	0	0
115	99	P	0.031446541	7.68411	0	0	0	0	0	0	0	0	0	0	0	0
116	100	Y	0.117870722	11.4017	0	0	0.199418760076	0	0	0	0	0	0	0	0.294504025251	0
117	101	D	0.129533679	14.2697	0	0.257875455637	0.36222207843	0.179773838201	0	0	0	0	0	0.394540439327	0.534974835713	0.262819929389
118	102	V	0.063218391	17.8356	0	0	0	0	0	0	0	0	0	0	0	0
119	103	P	0.308176101	20.6577	0	0	0	0.197557188889	0	0	0	0	0	0	0	0.28883918041
120	104	D	0.461139896	22.9849	0.674928000637	0.257851303765	0.543369483068	0.179773838201	0	0	0	0	1.03516891432	0.394484600702	0.802539703368	0.262819929389
121	105	Y	0.285171103	20.5523	0.492871892823	0	0	0.197520213775	0	0	0	0	0.755825711128	0	0	0.288761121637
122	106	A	0.279069767	23.3545	0.739438415314	0.567622497746	0.797812549301	0.197524957483	0	0	0	0	1.13404611707	0.868401016802	1.17830893151	0.288771135432
123	107	S	0.012903226	25.8552	0	0	0	0	0	0	0	0	0	0	0	0
124	108	L	0	23.9959	0	0	0	0	0	0	0	0	0	0	0	0
125	109	R	0.01459854	23.1899	0	0	0.193677890752	0	0	0	0	0	0	0	0.286062298504	0
126	110	S	0.032258065	26.8822	0	0	0	0	0	0	0	0	0	0	0	0
127	111	L	0.029850746	28.4595	0.412538013253	0	0	0	0	0	0	0	0.631688618221	0	0	0
128	112	V	0.017241379	26.6009	1.47766383843	0.851332112973	0.797644365469	0.789960071507	1.4170490205	0	0	0	1.51034192163	1.30236657592	1.17795077676	1.1547895368
129	113	A	0	27.3885	0.246479471771	0	0.199453137325	0	0	0	0	0	0.378015372357	0	0.294577232877	0
130	114	S	0.251612903	30.9793	0.815514089807	0	0.221498687193	0.437327231858	1.56314016743	0	0.686299301326	0.692301526225	0.41691471321	0	0	0.319595386378
131	115	S	0.058064516	31.3466	0	0	0	0	0	0	0	0	0	0	0	0
132	116	G	0.048076923	30.4707	0	0	0	0	0	0	0	0	0	0	0	0
133	117	T	0.023255814	29.3606	0	0	0	0	0	0	0	0	0	0	0	0
134	118	L	0.009950249	26.5388	0	0	0	0	0	0	0	0	0	0	0	0
135	119	E	0.183856502	29.2042	0	0	0	0	0	0	0	0	0	0	0	0
136	120	F	0.075	28.0244	0	0	0	0	0	0	0	0	0	0	0	0
137	121	N	0.314720812	30.4172	0.67499087259	0.773553911294	0.905604934107	0.719124759002	0	0.744979754257	0.561070249548	0.568855912186	1.03531703732	0.788969201404	1.0700344173	0.788506346069
138	122	N	0.569767442	29.3112	0.899807083128	0.51570260753	1.44923456886	0.719124755735	1.29357798193	0.744979754257	1.68327091852	1.13771182437	0.689998455315	0.394484600702	1.3378768822	0.525670893931
139	123	E	0.130044843	31.0345	0	0	0	0	0	0	0	0	0	0	0	0
140	124	S	0.663461538	31.849	0.900170891601	0.773674713523	0.905729145364	0.89904662571	0.646788990965	0	0.561111018348	0.568855912186	1.03564055114	1.18373310326	1.07021168103	1.05157939358
141	125	F	0.091666667	30.7977	0	0	0	0	0	0	0	0	0	0	0	0
142	126	N	0.563953488	32.4428	0	0	0.181111039215	0	0	0	0	0	0	0	0.267487417856	0
143	127	W	0.042105263	29.7051	0	0	0	0	0	0	0	0	0	0	0	0
144	128	T	0.645348837	32.2979	0.985539808387	0.567622497746	1.39521386939	1.97424849919	1.41653123531	1.63996560307	1.2350935508	1.87507661281	0.755825912683	0	1.4717933519	2.01991900105
145	129	G	0.326923077	31.1973	0	0.293727484482	0	0.204234219915	0	0	0	0	0	0.449363756665	0	0.298553453218
146	130	V	0.08045977	27.4085	0	0	0.199449350569	0.197524957483	0	0	0	0.625025537604	0	0	0.294569168286	0
147	131	T	0.38372093	25.0651	0.862410211933	0	0.398876889117	0	0	0	0.617744405853	0	1.32242276189	0	0.294577232877	0
148	132	Q	0.342222222	23.5898	0	0	0	0	0	0	0	0	0	0	0	0
149	133	N	0.502564103	20.7438	0.224951770782	0.257851303765	0.181111039215	0.359547676402	0.646788990965	0	0.561070249548	0.568855912186	0	0.394484600702	0	0.262819929389
150	134	G	0.182692308	17.9311	0	0	0	0	0	0	0	0	0	0	0	0
151	135	T	0.317307692	14.9384	0.49292615298	0.567585923887	0.997090574794	0.789942292094	0	0	0.617874214274	1.24990331137	0.755953507407	0.868316465636	1.17802633109	0.577406301598
152	136	S	0.109677419	11.3638	0	0	0	0	0	0	0	0	0	0	0	0
153	137	S	0.548717949	9.81762	0	0	0	0	0	0	0	0	0	0	0	0
154	138	A	0.062015504	6.66103	0.492958943543	2.27048999099	1.5956250986	1.58019965987	0.708686169868	0.819982801536	0.617892879513	1.25005107521	0.378015372357	3.03940355881	2.06204063014	1.73262681259
155	139	C	0	9.5738	0	0	0	0	0	0	0	0	0	0	0	0
156	140	K	0.470338983	11.8268	0.716409337178	0.822689704447	1.14685369261	1.569738503	1.03082712841	1.20227593892	1.3293521316	1.35978771832	0.5491053739	0.625635900149	1.05968422162	1.66621313731
157	141	R	0.361313869	15.276	0	0	0	0	0	0	0	0	0	0	0	0
158	142	K	0.615384615	17.763	2.22686404286	2.8516312395	3.20925867351	3.37599810892	4.27034486193	3.30108753115	6.21515681408	5.6587397905	1.13815342923	2.61537173061	1.77726542948	2.32201456344
159	143	S	0.855345912	15.8943	0	0	0.398955243394	0.197577204303	0	0	0.617892879513	0	0	0	0.294629379728	0.288791161607
160	144	N	0.346153846	16.1032	1.35351603204	1.80656670735	1.27093662236	1.26149262474	3.23873454283	1.49088625904	2.81467811941	2.28038334349	0.346219886811	1.97445068965	0.536111362106	0.790479510696
161	145	N	0.451612903	13.9239	0.899807083128	1.54744625743	1.26791834191	1.25854878462	1.9403669729	1.48995950851	1.68344010876	1.70656773656	0.344999227658	1.57846007235	1.07005690708	1.05143885376
162	146	S	0.105769231	14.5881	0	0.257883451265	0	0	0	0	0	0	0	0.39455892623	0	0
163	147	F	0.054166667	14.1319	0	0	0	0	0	0	0	0	0	0	0	0
164	148	F	0.008333333	15.3514	0	0	0	0	0	0	0	0	0	0	0	0
165	149	S	0.141935484	18.811	0	0	0	0	0	0	0	0	0	0	0	0
166	150	R	0.120437956	20.746	0.246457532278	0.5675423278	0.997017920657	0.394932970169	0	0	0.617724710459	0	0.37796369508	0.868215687816	1.17802854281	0.577336692643
167	151	L	0	19.478	0	0	0	0	0	0	0	0	0	0	0	0
168	152	N	0.015384615	20.5222	0	0	0	0	0	0	0	0	0	0	0	0
169	153	W	0.070175439	18.6877	0	0	0	0	0	0	0	0	0	0	0	0
170	154	L	0	21.8056	0	0	0	0	0	0	0	0	0	0	0	0
171	155	T	0.145348837	21.972	0	0	0	0	0	0	0	0	0	0	0	0
172	156	H	0.305084746	25.0853	0.224951770782	0.257982807302	0.181209110875	0.539779073968	0	0	0.56140074796	0	0.344999227658	0.394788698846	0	0.789426053572
173	157	L	0.35483871	27.836	3.63765709319	2.76884725436	2.26883252506	2.56374163059	5.81722333027	2.65620196428	4.95355630782	5.03127502304	2.47801438438	2.82966967875	0.96315187691	1.41037238617
174	158	K	0.644230769	29.6388	1.36919045149	3.63361706777	1.64578856038	1.09039518733	1.96884954445	3.76010427619	1.69933895245	1.72711213501	1.04979878608	3.56845372907	1.6205452535	0.79665082397
175	159	F	0.612903226	28.2063	0.460889825968	1.07451946592	0.931864326869	0.921641425162	1.32312549264	1.53887096776	1.72377008775	1.74146265806	0	0.825615958659	0.551697620633	0.540104891672
176	160	K	0.453488372	29.7502	1.43999970148	6.93698672082	4.26541633628	1.72867461323	0.689911920889	7.19184424834	2.40049430523	1.2139126478	1.84059602671	6.80351142308	5.15624329162	1.96680984503
177	161	Y	0.019011407	28.2822	0	0	0	0	0	0	0	0	0	0	0	0
178	162	P	0.327044025	31.4515	0.246589095601	0.568581442816	0.399151260483	0.592999998191	0	0.820881091046	0.618389510477	0	0.37827365917	0.435065976029	0.294733464246	0.867211126755
179	163	A	0.534482759	31.6487	0	0	0	0	0	0	0	0	0	0	0	0
180	164	L	0.019900498	30.8743	0	0	0	0	0	0	0	0	0	0	0	0
181	165	N	0.456410256	33.3272	0	0	0.181116065347	0	0	0	0	0	0	0	0.267498122135	0
182	166	V	0.143678161	32.7871	0.246441578672	0.567042791337	0.199404843581	0	0	0	0	0	0.37792612033	0.867061511108	0.294474392414	0
183	167	T	0.470930233	34.6919	0	0.283811248873	0	0.197524957483	0	0	0	0	0	0.434200508401	0	0.288771135432
184	168	M	0.129464286	34.4859	0.328751839086	0.757385077081	0	0	0	0	0	0	0.504285647584	1.15915177577	0	0
185	169	P	0.352201258	37.538	0	0	0.399104320416	0	0	0	0	0	0	0	0.589576335319	0
186	170	N	0	37.6896	0	0	0	0	0	0	0	0	0	0	0	0
187	171	N	0.712820513	40.917	0.675702679849	0.25787143155	0.724612667445	0.359685919999	0.647164750853	0.745037090089	0.561240882834	0.569194704901	0.691114570356	0	0.802623548012	0.262896361017
188	172	E	0.373056995	40.1924	0	0	0.189023767334	0.187501933308	0	0	0	0	0	0	0.279196426828	0.274149622685
189	173	K	0.733333333	41.8715	1.99577478307	0.785245887306	2.19825915679	2.15715778007	4.78279489663	2.21351972896	3.39838956147	4.2151017852	0.51009027993	0	1.62473574603	1.18901422015
190	174	F	0.154166667	38.6094	0	0.257883484443	0	0.17978958698	0	0	0	0	0	0.394559002941	0	0.262853176137
191	175	D	0.259067358	35.7629	0	0	0	0	0	0	0	0	0	0	0	0
192	176	K	0.016949153	32.5085	0	0	0	0	0	0	0	0	0	0	0	0
193	177	L	0.014925373	29.0788	0	0	0	0	0	0	0	0	0	0	0	0
194	178	Y	0	26.8076	0	0	0	0	0	0	0	0	0	0	0	0
195	179	I	0.030456853	23.0564	0	0.546412234676	0.19194570769	0	0	0	0	0	0	0.835984393997	0.283490502132	0
196	180	W	0.003508772	21.6454	0	0	0	0	0	0	0	0	0	0	0	0
197	181	G	0	19.1535	0	0	0	0	0	0	0	0	0	0	0	0
198	182	V	0	18.8276	0.492874339685	0.567577327331	0.398887369366	0.197515775849	0	0	0	0	0.755831473778	0.868296592994	0.589114203964	0.28875175353
199	183	H	0	16.2077	0.224969918607	0.257867379811	0.362335359118	0.359571258514	0	0	0	0	0.345041977754	0.39452176759	0.535216123329	0.525689641738
200	184	H	0.017857143	15.7188	0	0	0	0	0	0	0	0	0	0	0	0
201	185	P	0	14.9111	0	0	0	0	0	0	0	0	0	0	0	0
202	186	G	0.15483871	13.5983	0	0.283782013206	0.199461377154	1.1851497449	0	0	0	1.25005107521	0	0.434132922943	0.294594781325	1.15508454173
203	187	T	0.360465116	16.9224	0	0	0	0	0	0	0	0	0	0	0	0
204	188	D	0.466666667	20.4413	0.900000576274	0.51571866138	0.181111039215	0.71926862211	0	0.744979754257	0	0	1.38045274742	0.394503158192	0.267487417856	1.05164552578
205	189	N	0.662222222	19.9338	0.475485874057	0.553315777325	0.580211929784	0.382589803177	1.36741886152	0.795779457239	1.19773917891	1.20875844152	0	0.424220116344	0.285702839347	0
206	190	D	0.192825112	17.2905	0	0	0	0	0	0	0	0	0	0	0	0
207	191	Q	0.004444444	19.7208	0	0	0	0	0	0	0	0	0	0	0	0
208	192	I	0.348837209	22.5497	0.950962082976	1.36746117091	1.43934814372	1.3319208597	0.683496717086	2.36900753625	0.5946652772	1.2043355624	1.09389238206	0.837098031575	1.84218825716	1.39076885026
209	193	F	0.387096774	20.8304	0.674994926451	1.54813486455	0.724680017097	1.07910813613	1.293946379	2.98245462131	1.12241173476	1.70738205741	0.345056198398	0.789417545654	0.53516884663	0.788783677989
210	194	L	0.194029851	19.9051	0	0	0.331606362486	0.329788959325	0	0	0	0	0	0	0.489685809619	0.482061953383
211	195	Y	0	22.9343	0.246369945367	0.283782023955	0	0	0	0	0	0	0.377757438022	0.434132947791	0	0
212	196	A	0.293103448	25.5345	0.246479471771	0	0	0	0	0	0	0	0.378015372357	0	0	0
213	197	Q	0.257777778	26.5165	2.16590866145	2.08046078984	1.44718696956	1.73359620349	3.12967470852	4.79079786143	1.79171491547	3.64894658432	1.65636479966	0.637791885195	1.28293956914	0.845644027809
214	198	A	0.550387597	25.9293	0.519716386653	1.53110097417	1.27156595055	1.25754316562	1.49422722342	1.75537172228	2.61708564602	1.32133114984	0	1.41123756885	0.626962195118	1.227736083
215	199	S	0.44516129	24.2146	1.08548013788	0.629404305406	0.879475134699	0.653236061248	0.781350713773	0.908494482384	0.683143333673	0.69098688408	1.24762712324	0.481660188217	0.972926877557	0.63585641982
216	200	G	0.028846154	26.6403	0.254624041334	0	0	0	0	0	0	0	0.390490861692	0	0	0
217	201	R	0.116788321	26.8487	0.492931677692	0	0	0	0	0	0	0	0.755966520334	0	0	0
218	202	I	0	26.3869	0	0.543038272258	0.573957733253	0	0	0	0	0	0	0.83109551689	0.846790213049	0
219	203	T	0	29.2266	0	0	0	0.197529701173	0	0	0	0	0	0	0	0.288781149403
220	204	V	0	29.447	0	0.283731713656	0	0.197485255135	0	0	0	0	0	0.43401665978	0	0.288687331805
221	205	S	0	32.909	0	0	0	0	0	0	0	0	0	0	0	0
222	206	T	0.040697674	35.5917	0	0	0	0	0	0	0	0	0	0	0	0
223	207	K	0.281021898	39.254	0.952445436537	0	0.192139482711	0.571375220023	0.684110098206	0	0	0.602631027744	1.09598746694	0	0.283785714109	0.556894332743
224	208	R	0.653284672	38.384	0.492955756938	2.27084024584	0.598486001949	0.987872160463	0.708746196263	2.4605898154	0.617829246728	1.87566653607	0.377994463004	2.17121931371	0.589361049159	0.577670485248
225	209	S	0.283870968	35.0237	0.22498807103	0	0.181111039215	0.179773838201	0	0	0	0	0.34508474238	0	0.267487417856	0.262819929389
226	210	Q	0.128888889	32.8385	0	0	0	0	0	0	0	0	0	0	0	0
227	211	Q	0.253333333	29.3171	0	0	0	0	0	0	0	0	0	0	0	0
228	212	T	0.174418605	28.4075	1.47887683063	0.283811248873	0.598359411976	0.987624787416	2.1260585096	0.819982801536	1.23578575903	2.50010215042	1.13404611707	0	0.294577232877	0.288771135432
229	213	V	0.14213198	24.9049	0.246479471771	0	0.39890627465	0.197524957483	0.708686169868	0	0.617892879513	0.625025537604	0	0	0.294577232877	0
230	214	I	0.406091371	24.0951	1.66429017534	0.546426236148	0.959897683847	0.570901390532	1.36725218877	0.789311830608	0.594753979804	0.602133007874	1.82314828485	0.418000326479	1.13414563518	0.556431802386
231	215	P	0.06918239	20.9107	0.246483923341	0	0	0	0	0	0	0	0.378025858387	0	0	0
232	216	N	0.041025641	19.8805	0.449903541564	0.51570260753	0.181111039215	0.359547676402	0	0.744979754257	0	0	0.689998455315	0.394484600702	0.267487417856	0.525639858778
233	217	I	0.060913706	18.4146	0.237709297987	0.819670474905	0.383905446424	0.761156502029	0	0.789431047474	0	0	0.364575637724	0.835984082728	0.567010886941	1.11282549887
234	218	G	0.009615385	16.5441	0	0.293728774987	0.41288735964	0.204274282397	0	0	0	0	0	0.449342368179	0.609827906972	0.298627238743
235	219	S	0.161290323	13.5269	0.492958943543	0.851404553467	0.199453137325	0.790023590089	0	0.819982801536	0.617892879513	0.625025537604	0.756030744714	0.868356023773	0	0.866192705529
236	220	R	0.010948905	11.7329	0	0.567538155129	0	0	0	0	0	0	0	0.868286726061	0	0
237	221	P	0.044025157	9.73304	0	1.41905624437	2.79206985717	1.97486942214	0	0	0.617892879513	0.625025537604	0	2.17100254201	3.82896206311	2.59821803326
238	222	R	0.603508772	6.30379	0.247069398951	0.285228418286	0.200072739882	0.395130920349	0	0	0	0	0.379722009192	0.436835495723	0.295431338172	0.577849309147
239	223	V	0.132183908	3.79934	0.594608405232	0.64833094433	1.58417636991	1.10138018516	1.13233659178	1.27983491191	0.990528039269	1.00668752649	0.30504700702	0.326573089765	1.86428618321	1.14458728336
240	224	R	0.295620438	NA	0	0	0	0.191982725516	0	0	0	0	0	0	0	0.280676918999
241	225	N	0.375	3.81497	0.899807083128	3.86776955647	4.52777598038	4.49454228474	1.9403669729	3.72489877128	5.04963224594	2.84427956093	0.344999227658	3.94484600702	4.2797986857	5.25673015365
242	226	I	0.184079602	5.56647	0.475247131287	0.273269077008	0	0.190273652183	0	0.789641219866	0	0	0.728747434806	0	0	0.27817370872
243	227	P	0.212903226	8.62444	0	0	0.199448236936	0	0	0	0	0	0	0	0.294566796637	0
244	228	S	0.006451613	10.5248	0	0	0	0	0	0	0	0	0	0	0	0
245	229	R	0.02919708	11.3707	0	0	0	0	0	0	0	0	0	0	0	0
246	230	I	0	13.6263	0.178688877683	0.414730722798	0.440770969044	0.289413740298	0.513728897977	0.599961327028	0.452973242963	0.45690506006	0	0.317018425085	0.434918236498	0.211757335953
247	231	S	0.012903226	16.4599	0	0	0	0	0	0	0	0	0	0	0	0
248	232	I	0	18.34	0	0	0	0	0	0	0	0	0	0	0	0
249	233	Y	0.148288973	22.1494	0	0	0	0	0	0	0	0	0	0	0	0
250	234	W	0.154385965	24.9795	0	0	0	0	0	0	0	0	0	0	0	0
251	235	T	0.029069767	28.6013	0	0	0	0	0	0	0	0	0	0	0	0
252	236	I	0.182741117	31.4105	0	0	0.14145052304	0.139847395872	0	0	0	0	0	0	0.20893774964	0.204468940147
253	237	V	0	34.1698	0	0	0	0	0	0	0	0	0	0	0	0
254	238	K	0.292372881	37.6808	0.237942130654	0	0.192129052839	0.380886673755	0	0	0	0	0.364942332346	0	0.283763500402	0.556837720462
255	239	P	0.377358491	40.2846	0.246488377074	0.28382319839	0.199456142645	0.197557191112	0	0	0	0	0.378036349718	0.434228134705	0.294583633342	0.288839185105
256	240	G	0.634615385	42.0896	0	0	0	0	0	0	0	0	0	0	0	0
257	241	D	0.093264249	39.2858	0	0	0	0	0	0	0	0	0	0	0	0
258	242	I	0.155172414	37.012	0.34839546011	0.603869909974	0.282773303827	0.559246060914	0.50041982848	0.581449159864	0	0	0.267285633105	0.615965765713	0.417603431036	0.817572763519
259	243	L	0.009950249	33.3526	0.246462627053	0	0.199449352788	0.197501179537	0	0	0	0	0.377975695106	0	0.294569173013	0.288720943202
260	244	L	0.063218391	33.1939	0	0	0	0.326768808041	0	0	0	0	0	0	0	0.477684910965
261	245	I	0.010152284	30.0436	0	0	0	0	0	0	0	0	0	0	0	0
262	246	N	0.035897436	30.5416	0	1.28945759781	0.181111039215	0.899046057347	0	0	0	0.568896403154	0	1.97288790873	0.267487417856	1.05154519709
263	247	S	0	27.8729	0	0	0.181111039215	0	0	0	0	0	0	0	0.267487417856	0
264	248	T	0.18974359	27.6308	0	0.851032366716	0.19943334073	0.394995919942	0	0.819857963863	0	0	0	0.867850036396	0.294535073826	0.577428295034
265	249	G	0	23.8754	0	0	0	0	0	0	0	0	0	0	0	0
266	250	N	0	20.4277	0	0	0	0	0	0	0	0	0	0	0	0
267	251	L	0	21.528	0	0	0	0	0	0	0	0	0	0	0	0
268	252	I	0	19.3424	0	0.546405198062	0	0	0	0	0	0	0	0.835968125103	0	0
269	253	A	0	22.5192	0	0	0	0	0	0	0	0	0	0	0	0
270	254	P	0.006289308	23.8174	0	0	0	0	0	0	0	0	0	0	0	0
271	255	R	0.259124088	25.1538	0	0	0	0	0	0	0	0	0	0	0	0
272	256	G	0.009615385	27.7642	0	0	0	0	0	0	0	0	0	0	0	0
273	257	Y	0.041825095	28.4682	0	0	0	0	0	0	0	0	0	0	0	0
274	258	F	0.029166667	28.2153	0	0	0	0	0	0	0	0	0	0	0	0
275	259	K	0.220338983	31.519	0	0.273519364333	0	0.190458864296	0	0.790343350535	0	0	0	0	0	0.278449658912
276	260	I	0.107142857	32.0247	0.348271453073	0.40185883988	0.424174087981	0.699298681023	0	0.580710072277	0.437860552058	0	0.534127591087	0.307349393199	0.417716425615	1.02247498188
277	261	R	0.394160584	34.6052	3.61941772663	4.13334384124	5.11678229618	4.71564885275	3.91942767184	4.50723688821	5.69239983074	4.6146742605	3.46133430064	3.93927962888	4.84641110158	4.76207378464
278	262	S	0.831395349	36.3841	0.899892566791	0.257883468982	0.905760095931	0.539321514603	1.29393025432	0	0.561070249548	0	0.689998455315	0.394558967193	1.07029879703	0.788459788166
279	263	G	0.548076923	37.2293	0.246591676263	0	0	0	0	0	0	0	0.378245282344	0	0	0
280	264	K	0.5	36.6586	0.47578240869	0.547013680057	0.192138807429	0.761755899391	0	0	0.59527425021	0.602665328944	0.729644745775	0.836877203491	0	0.835197335174
281	265	S	0.077419355	32.9718	0	0	0	0	0	0	0	0	0	0	0	0
282	266	S	0.058064516	30.5185	0	0	0	0	0	0	0	0	0	0	0	0
283	267	I	0.040609137	27.328	0.348292420943	0.402429313319	0.141430574879	0.139837434792	0.500631641217	0	0	0	0.267103564155	0.615802338771	0.208895256993	0.204447909125
284	268	M	0.03125	27.2045	0	0	0.398992994701	0.263524940826	0	0	0	0	0	0	0.589339171344	0.385362504027
285	269	R	0.441605839	24.7242	0.246461167027	0.567321421246	0.199412911103	0.987255073388	0.708641156752	0	0	0	0	0.86770515621	0.294494642865	1.44307534567
286	270	S	0.064516129	25.9479	0	0.315523266772	0	0	0	0	0	0	0	0.482669330775	0	0
287	271	D	0.528497409	25.2385	0	0	0.181111039215	0.179773838201	0	0	0	0	0	0	0.267487417856	0.262819929389
288	272	A	0.085271318	28.7653	0.492958943543	0.567622497746	0	0.197524957483	0.708686169868	0	0	0	0.378015372357	0.868401016802	0	0.288771135432
289	273	P	0.440251572	29.1506	0.246479471771	0.283811248873	0	0	0	0	0	0	0.378015372357	0.434200508401	0	0
290	274	I	0.274111675	30.7662	0	0.27308299103	0.191766424954	0.380526556609	0	0.788172605586	0	0	0	0	0.28321500601	0.556303619139
291	275	G	0.357512953	34.3208	0.4928457944	0.567482260123	0.598266662848	0.395059906362	0	0	0.618160542687	0.625269378733	0.755561338534	0.868076846807	0.588910093361	0.28873169075
292	276	K	0.645348837	36.9738	0.237980693488	0.273495584606	0	0	0	0	0	0	0.36501613678	0.418421304632	0	0
293	277	C	0.233532934	39.4804	0	0	0	0	0	0	0	0	0	0	0	0
294	278	N	0.69035533	40.8928	0.234037032802	1.910757835	0.755253581503	0.749966373436	0.672994729872	1.56712107458	0.583561272776	0.590919760587	0	2.0949891048	0.837458747385	0.823767587202
295	279	S	0.116129032	40.6237	0	0	0.199561009953	0	0	0	0	0	0	0	0.294796600445	0
296	280	E	0.35426009	40.9109	1.41168041837	0.541179079009	0.951582277838	0.942808068645	1.35271544338	0.781938885711	1.76692752999	1.19264008497	1.44350313125	0.413930505601	0.562424560454	0.827212770761
297	281	C	0	39.081	0	0	0	0	0	0	0	0	0	0	0	0
298	282	I	0	35.3896	0.237605230183	0.273192126714	0	0	0	0	0	0	0.364581819024	0.417959850826	0	0
299	283	T	0	33.8007	0	0	0	0	0	0	0	0	0	0	0	0
300	284	P	0.132075472	30.4305	0	0	0	0	0	0	0	0	0	0	0	0
301	285	N	0.379487179	32.4478	0	0	0	0	0	0	0	0	0	0	0	0
302	286	G	0	33.7657	0	0	0	0	0	0	0	0	0	0	0	0
303	287	S	0.038709677	36.6932	0	0	0	0	0	0	0	0	0	0	0	0
304	288	I	0.005076142	39.9238	0	0	0	0	0	0	0	0	0	0	0	0
305	289	P	0.377358491	43.5166	0.246479471771	0.283811248873	0.39890627465	0	0	0	0	0	0.378015372357	0.434200508401	0.589154465753	0
306	290	N	0.271794872	44.9296	0.449915614437	0.257851303765	0.181111039215	0.17978350289	0	0	0	0	0.690026894073	0.394484600702	0.267487417856	0.262840331899
307	291	D	0.461139896	48.606	0.22495449752	1.03163088276	0.181127189407	0.179809400353	0	0.745048357983	0	0	0.345005650688	1.18378939814	0.267521814533	0.262895007191
308	292	K	0.173728814	48.6738	0.238024137109	0.273549136388	0.38433505602	0.381024773424	0.684327696184	0	0	0.602900666452	0	0.418514346138	0.56759245921	0.27850581239
309	293	P	0.094339623	48.6515	0	0	0	0	0	0	0	0	0	0	0	0
310	294	F	0.020833333	46.2259	0	0	0	0	0	0	0	0	0	0	0	0
311	295	Q	0.004444444	43.1944	0	0	0	0	0	0	0	0	0	0	0	0
312	296	N	0.215384615	41.369	0	0	0	0	0	0	0	0	0	0	0	0
313	297	V	0.143678161	38.3425	0	0	0.398589108747	0.394771622668	0	0	0.617692617544	0	0	0	0.294281738063	0.57695498336
314	298	N	0.102564103	35.8287	0	0	0.181111039215	0	0	0	0	0	0	0	0.267487417856	0
315	299	R	0.275423729	36.0848	0	0.551194502863	0.387448802389	0.192070825384	0	0	0.600090004137	0	0	0.843272296517	0.286128080718	0.280815482618
316	300	I	0.162436548	33.4529	0.712356354061	1.63815627359	0.959869230481	0.570320977783	0.68131773194	0	0	0	0.72915120543	2.50545601444	1.41775216845	0.833466060888
317	301	T	0.122093023	35.3385	0.246479471771	0	0	0	0	0	0	0	0.378015372357	0	0	0
318	302	Y	0.011406844	35.4969	0	0	0	0	0	0	0	0	0	0	0	0
319	303	G	0	38.7274	0	0	0	0	0	0	0	0	0	0	0	0
320	304	A	0.093023256	42.3206	0.739438415314	1.41900757777	0.598359411976	0.987601057194	1.41737233974	0	0.617892879513	1.25005107521	0.378015372357	2.17089003322	0.589154465753	0.866283350115
321	305	C	0.005988024	41.8058	0	0	0	0	0	0	0	0	0	0	0	0
322	306	P	0.018867925	44.025	0	0	0	0	0	0	0	0	0	0	0	0
323	307	R	0.190677966	43.6087	0	0	0	0.197451017976	0	0	0	0	0	0	0	0.288615076095
324	308	Y	0.224334601	41.5945	0	0	0	0	0	0	0	0	0	0	0	0
325	309	V	0	43.8735	0.985693522547	0	0.398877524913	0.395031561524	0	0	0	0	1.51153305027	0	0.589093239423	0.577503527802
326	310	K	0.474576271	43.6364	0	0	0	0	0	0	0	0	0	0	0	0
327	311	Q	0.146666667	46.4878	0.314621664206	0.657765361785	0.495574963059	0.503401335176	0.910397186774	2.00102722151	0.788608173978	0.813851050609	0	0	0.361710768054	0.364513725145
328	312	N	0.548717949	45.7687	0.899855419029	1.03166299013	1.0870157248	1.43834803505	1.9403669729	0.744979754257	1.68321074865	2.27542364874	0.345027692977	1.18390081574	0.80283447075	1.05144578575
329	313	T	0.360465116	49.2508	0	0	0.199453137325	0	0	0	0	0	0	0	0.294577232877	0
330	314	L	0.034825871	51.9791	0	0	0	0	0	0	0	0	0	0	0	0
331	315	K	0.31779661	55.0442	0	0.273492247343	0	0	0	0	0	0	0	0.418413589268	0	0
332	316	L	0.004975124	57.3144	0	0	0	0	0	0	0	0	0	0	0	0
333	317	A	0.007751938	60.919	0	0	0	0	0	0	0	0	0	0	0	0
334	318	T	0.098837209	62.1807	0	0	0	0	0	0	0	0	0	0	0	0
335	319	G	0	65.6034	0	0	0	0	0	0	0	0	0	0	0	0
336	320	M	0	68.3146	0	0	0	0	0	0	0	0	0	0	0	0
337	321	R	0.281021898	68.8373	0	0	0	0	0	0	0	0	0	0	0	0
338	322	N	0.015384615	69.2628	0	0	0	0	0	0	0	0	0	0	0	0
339	323	V	0.068965517	72.5329	0.738777355269	0.566193784183	0.598181008409	1.38031644202	0	0.819643552337	0.617692639783	0	1.13248969771	0.432642312198	0.588985556011	2.01642345985
340	324	P	0.182389937	73.9706	0	0.284063279435	0.199468072514	0	0	0	0	0	0	0.434783434482	0.294609041546	0
341	325	E	0.69955157	77.3325	0.238824842794	0	0	0	0	0	0	0	0.366277138981	0	0	0
342	326	K	0.68220339	80.1179	0.476206031183	0.547284102627	0.192306447252	0.190622148329	0.68450797047	0.790660837416	0.595653900676	0.602904498833	0.365195603168	0.418626846532	0	0
343	327	Q	NA	81.6641	0	0	0.577612446837	0	0	0	0	0	0	0	0.853205212886	0
344	328	NA	NA	NA	0.246476673073	0	0	0	0	0	0	0	0.378008779902	0	0	0
345	329	NA	NA	NA	0.246474015768	0.283782103232	0	0.197511812127	0	0	0	0	0.37800252058	0.43413313105	0	0.288743386589
346	330	NA	0.413461538	NA	0	0	0	0	0	0	0	0	0	0	0	0
347	331	NA	0.064676617	NA	0	0	0.141450509534	0	0	0	0	0	0	0	0.208937719852	0
348	332	NA	0.045833333	NA	0	0	0	0	0	0	0	0	0	0	0	0
349	333	NA	0.096153846	NA	0	0	0	0	0	0	0	0	0	0	0	0
350	334	A	0	90.04	0	0	0	0	0	0	0	0	0	0	0	0
351	335	I	0.035532995	87.4119	0	0	0	0	0	0	0	0	0	0	0	0
352	336	A	0.434108527	85.3998	0	0	0	0	0	0	0	0	0	0	0	0
353	337	G	0.317307692	83.5038	0	0	0	0	0	0	0	0	0	0	0	0
354	338	F	0.108333333	80.2265	0	0	0	0	0	0	0	0	0	0	0	0
355	339	I	0.030456853	81.1514	0	0	0	0	0	0	0	0	0	0	0	0
356	340	E	0.434977578	78.5633	0	0	0	0	0	0	0	0	0	0	0	0
357	341	N	0.2	78.4044	0	0	0	0	0	0	0	0	0	0	0	0
358	342	G	0.019230769	76.1717	0	0	0	0	0	0	0	0	0	0	0	0
359	343	W	0.115789474	77.1475	0	0.446106437512	0	0	0	0	0	0	0	0.682154985259	0	0
360	344	E	0.381165919	74.8868	0	0	0	0	0	0	0	0	0	0	0	0
361	345	G	0.413461538	77.192	0	0	0	0	0	0	0	0	0	0	0	0
362	346	M	0.013392857	76.6056	0.165616408908	0	0.266641609172	0.131955234259	0.47809220745	0	0	0	0	0	0.394270937703	0.193088655946
363	347	V	0.766497462	74.0398	2.49803780861	2.2306074535	2.30406321446	1.90182107421	5.12437912713	4.06108385392	4.14215256477	3.61611495497	1.09529077155	1.27439739285	1.42116002574	1.11141222246
364	348	D	0.601036269	74.9775	0	0	0	0	0	0	0	0	0	0	0	0
365	349	G	0.096153846	74.7824	0	0	0	0	0	0	0	0	0	0	0	0
366	350	W	0.147368421	73.548	0	0.446106437512	0	0	0	0	0	0	0	0.682154985259	0	0
367	351	Y	0	76.9676	0	0	0	0	0	0	0	0	0	0	0	0
368	352	G	0	80.4357	0	0	0	0	0	0	0	0	0	0	0	0
369	353	F	0.0125	83.9823	0	0.25785933345	0	0	0	0	0	0	0	0.394503164573	0	0
370	354	R	0.317518248	85.7249	0	0	0.193721054179	0	0	0	0.600068762927	0	0	0	0	0
371	355	H	0.084821429	89.4992	0	0	0	0	0	0	0	0	0	0	0	0
372	356	Q	0.524444444	92.4489	0	0.823403183147	0.577549712874	0.575961571154	0	1.18967235944	0	0	0	0.629807247547	0.853071578175	0.842077311166
373	357	N	0.071794872	95.7273	0	0	0	0	0	0	0	0	0	0	0	0
374	358	S	0.664516129	98.6896	0	0.283801522013	0	0.395030940641	0	0	0	0	0	0.434178021574	0	0.57750221718
375	359	E	0.506726457	96.4738	0	0	0	0	0	0	0	0	0	0	0	0
376	360	G	0.317307692	93.6689	0	0	0	0	0	0	0	0	0	0	0	0
377	361	I	0.598837209	90.2557	1.16198190574	0.546368235045	1.14979684006	0.940661916461	1.33661651173	1.54933459707	1.18133000348	1.17331424546	1.06915218997	0	1.13465677297	0.830554295459
378	362	G	0.25	87.5955	0	0	0	0	0	0	0	0	0	0	0	0
379	363	Q	0.315555556	84.2291	0	0	0	0	0	0	0	0	0	0	0	0
380	364	A	0.15503876	82.8899	0	0	0	0	0	0	0	0	0	0	0	0
381	365	A	0.240310078	79.6516	0	0	0	0	0	0	0	0	0	0	0	0
382	366	D	0.07253886	79.9139	0	0	0	0	0	0	0	0	0	0	0	0
383	367	L	0.651741294	77.7526	0	0.283801518473	0.199482241834	0	0	0	0	0	0	0.43417801339	0.294639221819	0
384	368	K	0.661016949	77.8741	0.237923298309	0.273535425623	0	0	0	0	0	0	0.364897968613	0.418487018736	0	0
385	369	S	0.051612903	76.5975	0	0	0	0	0	0	0	0	0	0	0	0
386	370	T	0.058139535	73.9374	0	0	0	0	0	0	0	0	0	0	0	0
387	371	Q	0.342222222	72.6506	0	0	0	0	0	0	0	0	0	0	0	0
388	372	A	0.248062016	72.7136	0.246479471771	0	0.798028037701	0.197558259182	0	0	0.618190191209	0	0.378015372357	0	0.883887972129	0.288841440118
389	373	A	0	70.3812	0	0	0	0	0	0	0	0	0	0	0	0
390	374	I	0.203045685	68.066	0.713198442337	0.546405161662	0.19169679381	0.380226213266	0	0	0	0	1.09389311253	0.835968040944	0.283066593271	0.555951682567
391	375	N	0.445595855	67.8355	0.899807083128	0.257851303765	0.543333117646	0.359547676402	1.9403669729	0.744979754257	0.561070249548	0.568855912186	0.344999227658	0	0.534974835713	0.262819929389
392	376	Q	0.182222222	66.9073	0	0	0	0	0	0	0	0	0	0	0	0
393	377	I	0.025380711	64.2505	0	0	0	0	0	0	0	0	0	0	0	0
394	378	N	0.38974359	62.8219	0	0.257851303765	0	0	0	0	0	0	0	0.394484600702	0	0
395	379	G	0.173076923	62.9729	0	0	0	0	0	0	0	0	0	0	0	0
396	380	K	0.004237288	60.6317	0	0.279143003162	0	0.194341741023	0	0	0	0	0	0.427029320354	0	0.284097223469
397	381	L	0.149253731	58.3325	0	0	0	0	0	0	0	0	0	0	0	0
398	382	N	0.507692308	58.0659	0	0	0	0	0	0	0	0	0	0	0	0
399	383	R	0.138686131	56.9995	0.304931958351	0	0.261781812017	0	0	0	0	0	0.465761238174	0	0.388982099846	0
400	384	L	0.097701149	54.2501	0	0	0	0	0	0	0	0	0	0	0	0
401	385	I	0.319796954	53.0214	0.47518273866	0.546398184232	0.191945705409	0	0	0	0	0	0.728595814971	0.835951909097	0.283490497276	0
402	386	G	0.408071749	50.865	0.493197903567	0	0.199505916468	0.197579238436	0	0	0	0	0.756421446854	0	0.294654505222	0.288855442893
403	387	K	0.673728814	50.7661	0.237930134289	0	0	0.190443942247	0.684173140351	0	0	0	0	0	0	0.278420138165
404	388	T	0.162790698	47.1371	0	0	0	0	0	0	0	0	0	0	0	0
405	389	N	0.143589744	45.6686	0	0	0	0	0	0	0	0	0	0	0	0
406	390	E	0.385650224	42.4342	0	0	0	0.191182157893	0	0	0	0	0	0	0	0.279491618174
407	391	K	0.148305085	39.5761	0	0	0.192144480188	0	0	0	0	0	0	0	0.283775794607	0
408	392	F	0.166666667	36.4156	0.224963852315	0	0	0	0	0	0	0	0.345027687223	0	0	0
409	393	H	0.196428571	33.7304	0	0	0	0	0	0	0	0	0	0	0	0
410	394	Q	0.102222222	34.2982	0	0	0	0	0	0	0	0	0	0	0	0
411	395	I	0.065989848	32.2368	0	0	0	0	0	0	0	0	0	0	0	0
412	396	E	0.210762332	29.384	0	0	0	0	0	0	0	0	0	0	0	0
413	397	K	0.072033898	30.824	0	0	0	0	0	0	0	0	0	0	0	0
414	398	E	0.479820628	27.9219	0	0	0	0	0	0	0	0	0	0	0	0
415	399	F	0.220833333	25.2433	0	0	0	0	0	0	0	0	0	0	0	0
416	400	S	0.516129032	21.9424	0.27259319845	0	0.665772820593	0	0	0	0	0	0.418089258733	0	0.983286394689	0
417	401	E	0.452914798	22.0881	0	0	0	0	0	0	0	0	0	0	0	0
418	402	V	0.373563218	25.0665	0.246448009054	0.283771547629	0.199433321506	0.197513942596	0	0	0	0	0.377941265182	0.434108730911	0.294535032762	0.288747883734
419	403	E	0.304932735	26.4155	0	0	0	0	0	0	0	0	0	0	0	0
420	404	G	0.028846154	30.143	0	0	0	0	0	0	0	0	0	0	0	0
421	405	R	0.102189781	32.8118	0	0	0.19930621558	0.197391443361	0	0	0	0	0	0	0.294341283577	0.288527617995
422	406	I	0.187817259	31.7349	0.71352680296	0.546454579326	0.767944070292	0.380621358289	0.683625715081	0	0.594718559105	1.2046514869	0.72966724091	0.836082300812	0.850673027123	0
423	407	Q	0.057777778	30.4488	0	0	0	0	0	0	0	0	0	0	0	0
424	408	D	0.176165803	33.6799	0.449903541564	0.773553911294	0	0.359555540432	0	0	0	0	0.689998455315	1.18345380211	0	0.525656459798
425	409	L	0	35.6315	1.23303105319	0.283807482375	0.59822210148	0.789908426938	0.708523726863	0.819950630062	0	0	1.51344208088	0	0.883439295506	1.15468053612
426	410	E	0.022421525	33.7688	0	0	0	0	0	0	0	0	0	0	0	0
427	411	K	0.449152542	34.4582	0.47587908134	0	0.192135938634	0.190463058225	0	0	0	0	0.729872461692	0	0.283778165597	0.278446601839
428	412	Y	0.049429658	38.0465	0	0	0	0	0	0	0	0	0	0	0	0
429	413	V	0.045977011	38.7989	0	0.283807489794	0.199424770008	0.197523124942	0	0	0.617873791381	0	0	0.434191817964	0	0.288767266979
430	414	E	0.035874439	37.8062	0	0	0	0	0	0	0	0	0	0	0	0
431	415	D	0.321243523	39.5991	0	0	0	0	0	0	0	0	0	0	0	0
432	416	T	0.081395349	42.644	0.246464944377	0.567622497746	0.199453137325	0.197524957483	0	0.819982801536	0	0.625025537604	0.377981153324	0.434200508401	0.294577232877	0
433	417	K	0.148305085	42.7016	0	0	0	0	0	0	0	0	0	0	0	0
434	418	I	0.060913706	42.4062	0	0.402664466779	0.141511819586	0.41969493892	0	0.581619060577	0	0.885254701353	0	0.308034599428	0.209049114832	0.204534459668
435	419	D	0.07253886	45.1566	0	0	0	0	0	0	0	0	0	0	0	0
436	420	L	0.019900498	47.4406	0	0.283796202192	0.199438462604	0	0	0	0	0	0	0.434165723398	0.294545981144	0
437	421	W	0.024561404	47.0012	0	0	0	0	0	0	0	0	0	0	0	0
438	422	S	0.025806452	47.4563	0	0	0	0	0	0	0	0	0	0	0	0
439	423	Y	0.159695817	50.6987	0	0	0	0	0	0	0	0	0	0	0	0
440	424	N	0.025641026	51.8013	0	0	0	0	0	0	0	0	0	0	0	0
441	425	A	0	51.2367	0	0	0	0	0	0	0	0	0	0	0	0
442	426	E	0.179372197	53.1204	0	0.274497196282	0	0	0	0.793049679322	0	0	0	0	0	0
443	427	L	0.084577114	56.0659	0.246743112063	0.283743100139	0.199448246608	0.593303247825	0	0.819899673777	0	0	0.378201638696	0	0.294566817217	0.867851836107
444	428	L	0.064676617	56.2275	0	0.283781026846	0.398873117774	0	0	0	0	0	0	0.434130642853	0.589083853958	0
445	429	V	0.005747126	56.5222	0	0	0	0	0	0	0	0	0	0	0	0
446	430	A	0.031007752	59.1008	0.246479471771	0.567622497746	0.199453137325	0	0	0	0.617892879513	0	0.378015372357	0.868401016802	0	0
447	431	L	0.134328358	61.1163	0.824781359314	0	0	0.328743083294	1.1813807937	0	0	1.04141367211	0.633713844179	0	0	0
448	432	E	0.044843049	60.9775	0	0	0	0	0	0	0	0	0	0	0	0
449	433	N	0	61.9874	0	0	0	0	0	0	0	0	0	0	0	0
450	434	Q	0.088888889	64.8685	0	0	0	0	0	0	0	0	0	0	0	0
451	435	H	0.138392857	65.9533	0.225062049283	0	0	0	0	0	0	0	0.345259063288	0	0	0
452	436	T	0	65.8551	0	0	0	0	0	0	0	0	0	0	0	0
453	437	I	0.081218274	67.9588	0	0.273192128156	0.191952708466	0	0	0	0.594647610387	0	0	0.417959854161	0	0
454	438	D	0.051813472	70.3341	0	0.257867366832	0.36222207843	0.539345094597	0	0	0.561070249548	0	0	0.394521737581	0.267487417856	0.788509566173
455	439	L	0	70.661	0	0.47206963746	0	0	0	0	0	0	0	0.721862156786	0	0
456	440	T	0.005813953	71.2778	0.246479471771	0	0	0	0	0	0	0	0.378015372357	0	0	0
457	441	D	0.010362694	73.7392	0	0	0.181116514336	0	0	0	0	0	0	0	0.26749907843	0
458	442	S	0.006451613	75.3703	0.27241142676	0	0.221825231932	0.438109276428	0.783099330119	0	0.687032753831	0.693021748147	0	0	0	0.320273044678
459	443	E	0.062780269	75.9541	0	0	0	0	0	0	0	0	0	0	0	0
460	444	M	0	77.7824	0	0.189211317139	0	0.131685167483	0	0	0	0	0	0.289475832152	0	0.192518022011
461	445	N	0.056410256	79.8862	0.67486662067	0.257851303765	0.181111039215	0	0	0	0	0	1.03502432062	0.394484600702	0.267487417856	0
462	446	K	0.186440678	80.7327	0.237913628129	0	0.192116379295	0	0	0	0.595101551688	0	0.364871794015	0	0	0
463	447	L	0.019900498	81.9125	0	0	0.331017710093	0	0	0	0	0	0	0	0.488472020704	0
464	448	F	0.025	84.125	0	0	0	0	0	0	0	0	0	0	0	0
465	449	E	0.179372197	85.5774	0	0	0	0	0	0	0	0	0	0	0	0
466	450	R	0.38559322	86.3678	0.954813262236	0.823082056965	0.192443632963	0.572609213059	2.05833826484	0.793901278051	0.595792156566	1.20845560502	0.36615093322	0.838823911943	0	0.278987992922
467	451	T	0.005813953	88.1581	0	0	0	0	0	0	0	0	0	0	0	0
468	452	K	0.211538462	90.0435	0.242665137616	0.279149456844	0.58841525967	0	0.69782694248	0	0	0	0	0.427057959182	0.868984334613	0
469	453	K	0.156934307	91.1878	0.242629813085	0	0.392162644947	0.194330899591	0.697565705972	0	0	0	0	0	0.57916935298	0.284090870912
470	454	Q	0.173333333	92.4541	0.362379776799	0	0.28857088894	0	0	0	0	0	0.555800688186	0	0.426087603411	0
471	455	L	0.004975124	94.5246	0	0.471995305253	0	0.329537234607	0	0	0	0	0	0.721726952698	0	0.481530905054
472	456	R	0.131386861	96.3988	0	0	0	0.19207674376	0	0	0	0	0	0	0	0.280788827393
473	457	E	0.139013453	99.2787	0	0	0	0	0	0	0	0	0	0	0	0
474	458	N	0	99.0799	0	0	0	0	0	0	0	0	0	0	0	0
475	459	A	0.07751938	96.4433	0	0	0	0	0	0	0	0	0	0	0	0
476	460	E	0.022421525	95.3253	0	0	0	0	0	0	0	0	0	0	0	0
477	461	D	0.202072539	91.8361	0	0	0	0	0	0	0	0	0	0	0	0
478	462	M	0.325892857	91.5821	0.164322492224	0.570148277325	0.400074101649	0.263766815434	0	0.546986440348	0.826206194637	0.416881905446	0.252016948392	0.582654169423	0.196966376516	0.192895982496
479	463	G	0.230769231	88.591	0	0	0	0	0	0	0	0	0	0	0	0
480	464	N	0.297435897	86.1098	0	0	0	0	0	0	0	0	0	0	0	0
481	465	G	0	85.0067	0	0	0	0	0	0	0	0	0	0	0	0
482	466	C	0.077844311	88.1952	0	0	0	0	0	0	0	0	0	0	0	0
483	467	F	0.045833333	91.4688	0	0	0.181123148068	0	0	0	0	0	0	0	0.26751320692	0
484	468	K	0.36440678	94.8688	0.476026030349	0.273546602126	0.192168388411	0.190529746961	0.684151956002	0.790269528408	0.595291099827	0.602922455919	0.365085388184	0	0	0
485	469	I	0.005076142	96.6327	0	0	0	0	0	0	0	0	0	0	0	0
486	470	Y	0.068441065	100.378	0	0	0	0	0	0	0	0	0	0	0	0
487	471	H	0	101.573	0	0	0	0	0	0	0	0	0	0	0	0
488	472	K	0.61440678	101.266	0	0.273509157249	0	0	0	0	0	0	0	0.41845268399	0	0
489	473	C	0.005988024	97.9702	0	0	0	0	0	0	0	0	0	0	0	0
490	474	D	0.393782383	97.3726	0.674855312346	0.257851303765	0.36222207843	0.359547676402	1.9403669729	0	0	0.568855912186	0	0.394484600702	0.534974835713	0.262819929389
491	475	N	0.358974359	94.2335	0	0	0	0	0	0	0	0	0	0	0	0
492	476	A	0.558139535	95.0251	1.2323248066	0.283811248873	0.797812549301	0.395049914966	0	0	0	0.625025537604	1.88990596615	0.434200508401	1.17830893151	0.288771135432
493	477	C	0.017964072	95.7235	0	0	0	0	0	0	0	0	0	0	0	0
494	478	I	0.005076142	92.3987	0.348330316635	0.603521085966	0.141404112965	0.139785968546	0.50065801308	0	0	0.442357792479	0.26714066299	0.923419326993	0.20883889858	0
495	479	G	0.31838565	90.6985	0.761615527088	0.586193154371	0.618521206036	0.204056428911	0	0	1.27798623882	0	1.16771605833	0.896962560171	0.30444399379	0.298268174206
496	480	S	0.135483871	92.4689	0.272547870571	0.315538134593	0.221916997555	0	0	0	0	0	0.417998613258	0.482703697336	0.32774663849	0
497	481	I	0.005076142	90.9191	0	0	0	0	0	0	0	0	0	0	0	0
498	482	R	0.204379562	87.4773	0.246410125964	0	0	0	0	0	0	0	0.377852048935	0	0	0
499	483	N	0.441025641	87.7763	0	0	0	0	0	0	0	0	0	0	0	0
500	484	G	0.471153846	89.2803	0.50861749355	0	0.206403157178	0.204223233163	0.731650632061	0	0.639416858894	0.646117793141	0.389893306168	0	0	0
501	485	T	0.546511628	92.7248	0	0.283796186403	0	0	0	0	0	0	0	0.434165686898	0	0
502	486	Y	0.068441065	94.779	0	0	0	0	0	0	0	0	0	0	0	0
503	487	D	0.445595855	98.0079	0.674855312346	1.03144897006	0.724460290484	0.53933331039	1.29357798193	0.744979754257	1.68333305056	1.13771182437	0.344999227658	1.18352967061	0.267487417856	0.262828229717
504	488	H	0.098214286	99.0228	0	0.515911713329	0	0.179777767918	0	0.745048431474	0	0	0	0.394707755215	0	0.262828225048
505	489	D	0.523316062	102.558	2.47671212276	2.83911107573	1.44972863671	3.23712777108	3.23594227073	4.47359936744	1.68370112419	2.84488986553	2.07219183797	1.9744702101	1.33838347763	3.41816117657
506	490	V	0.540229885	103.418	0.246479471771	0.567253310536	0.398906449222	0.394857584041	0	0	0	0	0.378015372357	0.867547788205	0.589154838533	0.577136350689
507	491	Y	0.201520913	102.954	0	0	0	0	0	0	0	0	0	0	0	0
508	492	R	0.080291971	103.791	0	0	0	0	0	0	0	0	0	0	0	0
509	493	D	0.725388601	107.418	0.449919927739	0.51570260753	0.36222207843	0.359581485286	0	0	0.561070249548	0.568855912186	0.690037054649	0.788969201404	0.267487417856	0.262855615921
510	494	E	0.331838565	106.491	0	0	0	0	0	0	0	0	0	0	0	0
511	495	A	0	103.553	0	0	0	0	0	0	0	0	0	0	0	0
512	496	L	0.069651741	105.475	0	0.481366176039	0.337863045637	0	0	0	0	0	0	0.736071850238	0.498802103703	0
513	497	N	0.451282051	108.284	0.224951770782	0.515722336293	0	0.179773838201	0.646788990965	0	0	0.568855912186	0	0.789014812601	0	0
514	498	N	0.297435897	105.849	0.224966867874	0	0.181206745592	0.179845019567	0	0	0.561324687885	0.569133916168	0.345034791007	0	0	0
515	499	R	0.03649635	103.91	0	0	0	0	0	0	0	0	0	0	0	0
516	500	F	0.158333333	106.849	0	0	0	0	0	0	0	0	0	0	0	0
517	501	Q	0.808888889	109.265	0	0	0.296976058099	0.592951507039	0	0	0.920229304321	0.938614487639	0	0	0	0.433333571592
518	502	I	NA	110.857	0	0	0	0	0	0	0	0	0	0	0	0
519	503	K	NA	109.697	0.484477364572	0.835587525162	0.195931663978	0.194085615317	0.696705346915	0	0	0	0.371450750561	1.27873769836	0.28930011667	0.283732985568
520	504	NA	NA	NA	0.252593855172	0	0	0.406076815919	0	0	0	0	0.387276931701	0	0	0.593756546043
521	505	NA	NA	NA	1.23214513021	1.13465802976	0.598109818714	0.987138656201	0	1.63932237662	0.617701786035	1.8742834649	1.88948278783	0.867896626973	0.588880630255	0.577240243149
522	506	NA	NA	NA	0	0	0.192874880182	0	0	0	0	0	0	0	0.284853991378	0
523	507	NA	NA	NA	0	0	0	0	0	0	0	0	0	0	0	0
524	508	NA	NA	NA	0.485339856815	0.27915287561	0	0.194355498286	0.697684773142	0	0	0.614974691148	0.372186575144	0.427052141436	0	0
525	509	NA	NA	NA	0.272545840178	0.315613900357	0	0	0	0	0	0	0.417977700989	0.482878853534	0	0
526	510	NA	NA	NA	0.495618775018	0.569316554992	0.400253475621	0	0	0.824048285227	0	0	0.760079113534	0.435059675615	0.591103086595	0
527	511	NA	NA	NA	0.246457715412	0	0	0	0	0	0	0	0.377964126423	0	0	0
528	512	NA	NA	NA	0	0	0	0	0	0	0	0	0	0	0	0
529	513	NA	NA	NA	0.449903541564	0	0.181111039215	0.179773838201	0.646788990965	0	0	0.568855912186	0.344999227658	0	0.267487417856	0
530	514	NA	NA	NA	0	0	0.313426327163	0	0	0	0	0	0	0	0.462846043759	0
531	515	NA	NA	NA	0.23770407573	0	0.383922934301	0.380452423398	0.683496798091	0	0.594683027796	0	0	0	0.283512876779	0.556147142018
532	516	NA	NA	NA	0.41306917006	0	0	0	0	0	0	0	0.632936678717	0	0	0
533	517	NA	NA	NA	0	0	0	0	0	0	0	0	0	0	0	0
534	518	NA	NA	NA	0	0	0	0	0	0	0	0	0	0	0	0
535	519	NA	NA	NA	0	0	0	0	0	0	0	0	0	0	0	0
536	520	NA	NA	NA	0	0	0	0	0	0	0	0	0	0	0	0
537	521	NA	NA	NA	0	0	0	0	0	0	0	0	0	0	0	0
538	522	NA	NA	NA	0.697035448422	1.41044185119	0.70768256808	0.560732223199	1.00287061443	1.16439424466	0	0.442524383833	0.534278649228	1.54123395786	1.04560494307	0.615472234931
539	523	NA	NA	NA	0	0	0	0	0	0	0	0	0	0	0	0
540	524	NA	NA	NA	0	0.273188637845	0	0	0	0	0	0	0	0.417951784863	0	0
541	525	NA	NA	NA	0	0.257907517413	0	0.179781699421	0	0.745048348652	0	0	0	0	0	0.262836524637
542	526	NA	NA	NA	0	0	0	0	0	0	0	0	0	0	0	0
543	527	NA	NA	NA	0	0	0.199448247407	0.197523122732	0	0	0	0	0	0	0.294566818919	0.288767262314
544	528	NA	NA	NA	0	0	0.191938397637	0	0	0	0	0	0	0	0.283474934035	0
545	529	NA	NA	NA	0.739345540138	0.567562260346	1.19591790924	0.789534432924	0.708500362785	0.819854139296	1.85241262954	1.87410963613	0.755991135409	0.434165702078	0.883145614988	0.288538869916
546	530	NA	NA	NA	1.7253563024	1.13524499549	1.5956250986	1.1851497449	2.1260585096	1.63996560307	1.23578575903	2.50010215042	1.51206148943	0.868401016802	1.76746339726	0.577542270864
547	531	NA	NA	NA	0	0	0	0	0	0	0	0	0	0	0	0
548	532	NA	NA	NA	0.409733958719	0	0.6564098537	0.326612601302	0	0	0	0	0.628116904164	0	0.969115292144	0.47735527753
549	533	NA	NA	NA	0	0	0	0	0	0	0	0	0	0	0	0
550	534	NA	NA	NA	0.224963856836	0	0	0	0	0	0	0	0.345027697875	0	0	0
551	535	NA	NA	NA	0.237706688247	0	0.191950967199	0.190280031322	0	0	0	0	0.364569490008	0	0.283501703544	0.278187175543
552	536	NA	NA	NA	0.164325351385	0	0.532769666914	0.131687034726	0	0	0	0	0.252023683499	0	0.787446167634	0.19252196381
553	537	NA	NA	NA	0	0	0	0	0	0	0	0	0	0	0	0
554	538	NA	NA	NA	0	0	0	0.197524957483	0	0	0	0	0	0	0	0.288771135432
555	539	NA	NA	NA	0	0	0	0	0	0	0	0	0	0	0	0
556	540	NA	NA	NA	0	0	0.288745798816	0	0	0	0	0	0	0	0.426473897367	0
557	541	NA	NA	NA	0	1.11023242016	0.194416207708	0.192713930853	0	0.800848605974	0	0	0	1.27477032457	0.287203460138	0.281840476695
558	542	NA	NA	NA	0	0	0	0	0	0	0	0	0	0	0	0
559	543	NA	NA	NA	0	0	0	0	0	0	0	0	0	0	0	0
560	544	NA	NA	NA	0	0.27319212718	0	0	0	0	0	0	0	0.417959851904	0	0
561	545	NA	NA	NA	0.240038010411	0.275552646892	0.193717965125	0	0	0	0	0	0.368199061934	0.421583852145	0.286095294838	0
562	546	NA	NA	NA	0	0	0	0	0	0	0	0	0	0	0	0
563	547	NA	NA	NA	0.224951770782	0.51570260753	0.36222207843	0.359547676402	0	0	0.561070249548	0.568855912186	0.344999227658	0.788969201404	0.267487417856	0.262819929389
564	548	NA	NA	NA	0	0.546344037862	0.19194920571	0.190273204249	0	0	0.594647608342	0.602080273708	0	0.835826729629	0	0
565	549	NA	NA	NA	0	0.273174072512	0	0.190257285557	0	0	0	0	0	0.417918112207	0	0.278139159425
566	550	NA	NA	NA	0	0	0	0	0	0	0	0	0	0	0	0
