# Supplementary material for: Sequence amplification via cell passaging creates spurious signals of positive adaptation in influenza virus H3N2 hemagglutinin
Source: Virus Evol. 2016 Oct 3;2(2):vew026. doi: 10.1093/ve/vew026 (PMC5049878; doi:10.1093/ve/vew026)
Supplement: Supplementary Data [file vew026_suppdata.zip › NIHMS813909-supplement-Data_2.csv]

Gene	Protein	pdb.2yp7	dnds_samp_unpassaged_79a_20052015_full	dnds_samp_monkey_79a_20052015_full	dnds_samp_egg_79a_20052015_full	dnds_samp_cell_79a_20052015_full	dnds_samp_pooled_79a_20052015_full	dnds_samp_unpassaged_79b_20052015_full	dnds_samp_monkey_79b_20052015_full	dnds_samp_cell_79b_20052015_full	dnds_samp_pooled_79b_20052015_full	dnds_samp_unpassaged_79c_20052015_full	dnds_samp_monkey_79c_20052015_full	dnds_samp_cell_79c_20052015_full	dnds_samp_pooled_79c_20052015_full	dnds_samp_unpassaged_79a_20052015_internal	dnds_samp_monkey_79a_20052015_internal	dnds_samp_egg_79a_20052015_internal	dnds_samp_cell_79a_20052015_internal	dnds_samp_pooled_79a_20052015_internal	dnds_samp_unpassaged_79b_20052015_internal	dnds_samp_monkey_79b_20052015_internal	dnds_samp_cell_79b_20052015_internal	dnds_samp_pooled_79b_20052015_internal	dnds_samp_unpassaged_79c_20052015_internal	dnds_samp_monkey_79c_20052015_internal	dnds_samp_cell_79c_20052015_internal	dnds_samp_pooled_79c_20052015_internal	dnds_samp_unpassaged_79a_20052015_tips	dnds_samp_monkey_79a_20052015_tips	dnds_samp_egg_79a_20052015_tips	dnds_samp_cell_79a_20052015_tips	dnds_samp_pooled_79a_20052015_tips	dnds_samp_unpassaged_79b_20052015_tips	dnds_samp_monkey_79b_20052015_tips	dnds_samp_cell_79b_20052015_tips	dnds_samp_pooled_79b_20052015_tips	dnds_samp_unpassaged_79c_20052015_tips	dnds_samp_monkey_79c_20052015_tips	dnds_samp_cell_79c_20052015_tips	dnds_samp_pooled_79c_20052015_tips
1	NA	NA	0	0	0	0	0	0	0	0	0	0	0	0	0	0	0	0	0	0	0	0	0	0	0	0	0	0	0	0	0	0	0	0	0	0	0	0	0	0	0
2	NA	NA	0	0	0	0	1.10516370612	0	0	1.09696478767	0	0	1.45526391112	0	0	0	0	0	0	0	0	0	0	0	0	0	0	0	0	0	0	0	1.77670953463	0	0	1.6348472898	0	0	2.68372268038	0	0
3	NA	NA	0	0	1.46722194389	0	0	0	0	0	0	1.25278448534	0	0	0	0	0	2.51746683609	0	0	0	0	0	0	0	0	0	0	0	0	0	0	0	0	0	0	0	2.02231165298	0	0	0
4	NA	NA	0	0	0	0	1.07985802849	0	0	0	0.96082944545	0	0	0	1.05555466271	0	0	0	0	0	0	0	0	0	0	0	0	0	0	0	0	0	1.73643033463	0	0	0	1.39157051912	0	0	0	1.56000485731
5	NA	NA	0	0	0	0	0	1.0919138941	0	0	0	0	0	0	0	0	0	0	0	0	0	0	0	0	0	0	0	0	0	0	0	0	0	1.81511305179	0	0	0	0	0	0	0
6	NA	NA	0	0	0	0	1.12604646033	0	0	0	0	0	0	0	0	0	0	0	0	0	0	0	0	0	0	0	0	0	0	0	0	0	1.81030446758	0	0	0	0	0	0	0	0
7	NA	NA	0	0	0	0	0	0	0	1.7484542037	0	0	0	0	0	0	0	0	0	0	0	0	0	0	0	0	0	0	0	0	0	0	0	0	0	2.59158446875	0	0	0	0	0
8	NA	NA	0	0	1.29978812053	0	0	0	0	0.996535824824	0	0	0	0	0	0	0	0	0	0	0	0	0	0	0	0	0	0	0	0	3.11711216748	0	0	0	0	1.48582089498	0	0	0	0	0
9	NA	NA	0	2.75123466495	0	0	0	0	1.32564757674	2.24036303585	1.00283878246	1.25244245456	1.4827538255	0	1.09566980198	0	0	0	0	0	0	0	0	0	0	0	0	0	0	5.24410628566	0	0	0	0	2.27141472183	3.33728419382	1.45121796735	2.02135599666	2.73224491384	0	1.61866878124
10	NA	NA	0	1.32044300202	0	0	1.07961227245	1.08882202042	0	0	0.960775444237	0	0	0	0	0	0	0	0	2.86429438734	0	0	0	0	0	0	0	0	0	2.52173365376	0	0	0	1.80607887701	0	0	1.39145361651	0	0	0	0
11	NA	NA	0	0	0	0	0	0	0	1.78592044494	0	2.03104721373	2.37759535056	0	0	0	0	0	0	0	0	0	0	0	0	0	0	0	0	0	0	0	0	0	0	2.6570802876	0	3.25453125194	4.33539680481	0	0
12	NA	NA	0	0	1.39796480932	0	0	0	0	0	0	0	0	0	0	0	0	0	0	0	0	0	0	0	0	0	0	0	0	0	3.35152788317	0	0	0	0	0	0	0	0	0	0
13	NA	NA	0	0	0	0	0	0	0	1.76569239372	0	0	2.40875990792	0	0	0	0	0	0	0	0	0	0	0	0	0	0	0	0	0	0	0	0	0	0	2.61016141439	0	0	4.44165883846	0	0
14	NA	NA	0	0	0	0	0	1.1360247633	2.6530018855	0	3.01267641768	0	0	0	1.09538525744	0	0	0	0	0	0	0	0	0	0	0	0	0	0	0	0	0	0	1.88760296115	4.54773699073	0	4.36265126335	0	0	0	1.61802148538
15	NA	NA	1.13830124261	0	1.30073136318	1.07494530385	1.01335360597	2.06165042738	0	0.996054594659	1.80145415514	0	3.99700751477	0.860408333734	0.996540881305	0	0	0	0	0	2.58240362775	0	0	0	0	2.91254053467	3.27131347746	0	2.10764237229	0	3.12270681748	1.52745534364	1.62956659918	1.71606184708	0	1.48469297435	2.61198311228	0	4.91559821042	0	1.47282326369
16	NA	NA	2.53054375226	0	0	1.20664399843	0	0	0	0	1.00434220887	0	0	0	1.09623246	0	0	0	0	0	0	0	0	0	0	0	0	0	4.68248091945	0	0	1.71437390635	0	0	0	0	1.45446975092	0	0	0	1.61994927795
17	1	NA	0	0	0	0	0	0	0	1.51807453088	0	0	0	0	0	0	0	0	0	0	0	0	4.60971239113	0	0	0	0	0	0	0	0	0	0	0	0	0	0	0	0	0	0
18	2	NA	2.4270222162	1.32202783837	0	0	1.08019149351	1.09177157608	1.27431486866	0	0.961240126977	1.20268443488	2.84379189041	0.92382191456	1.05619663584	2.64290347091	0	0	0	2.86511969499	2.74193494601	0	0	0	0	3.1104551472	0	0	2.24453336088	2.52392126804	0	0	0	0	2.18512675879	0	1.39191535065	1.94161485177	2.62144834067	1.25379478295	1.56043271732
19	3	NA	3.74686146462	1.35999209633	1.46482236243	3.54783989106	5.56170500591	3.37076285513	2.6159998145	2.20986705826	2.98216452109	2.48469990959	2.92917616689	3.8229567221	3.26003443029	5.4499292214	2.88609148085	2.51180329043	4.01855818326	5.91913255892	2.83474979957	3.15798046675	3.37294930549	3.22408474439	3.25151528241	6.42836209521	3.66029270894	3.35888116044	2.30661338927	0	0	3.34991880029	5.35437927631	3.72095676582	2.23681093976	1.64311884926	2.8739802451	2.00290244803	0	3.87974210694	3.21163727041
20	4	NA	0	0	0	0	0	0	0	0	0	0	0	0	1.09623246	0	0	0	0	0	0	0	0	0	0	0	0	0	0	0	0	0	0	0	0	0	0	0	0	0	1.61994927795
21	5	NA	2.62558068416	1.4307068236	0	1.25850181752	1.16887730705	1.17806882473	1.37053842521	1.16934982641	0	1.29945536473	1.53902248128	1.00983058608	1.13288037263	2.85880246267	3.02144751904	0	0	3.09891426965	0	3.29858410267	3.55172854232	0	0	3.36967966015	3.83382077499	3.50025197698	2.42837498501	0	0	1.78728486041	0	1.95727453435	0	0	0	2.09514682676	0	0	0
22	6	NA	1.13986807143	0	0	0	0	0	0	0	0	0	0	1.72337286162	0.997046858828	2.48054772716	0	0	0	0	0	0	0	0	0	0	0	0	0	0	0	0	0	0	0	0	0	0	0	2.34136370111	1.47397570386
23	7	NA	0	0	0	0	0	0	0	0	0.898535941053	1.12967575417	0	0.860904859618	0	0	0	0	0	0	0	0	0	0	0	0	0	0	0	0	0	0	0	0	0	0	1.30124307715	1.82550290462	0	1.16917331951	0
24	8	NA	1.13744421769	1.23751881169	0	0	1.01293401277	1.02724101476	1.19431507558	0	0.898535941053	1.12805323759	2.65984045087	0	0	0	0	0	0	2.68691734949	2.57907860051	0	0	0	0	2.90800212898	0	0	2.10471932914	2.36321532867	0	0	0	0	2.04738190052	0	1.30124307715	1.82096380842	2.45279785296	0	0
25	9	NA	0	0	0	0	0	0	0	0	0	0	0	0	0.996299992326	0	0	0	0	0	0	0	0	0	0	0	0	0	0	0	0	0	0	0	0	0	0	0	0	0	1.47227482498
26	10	T	0	0	0	0	0	0	1.3265921706	0	1.00049465982	0	0	0.967998953834	0	0	0	0	0	0	0	0	0	0	0	0	0	0	0	0	0	0	0	0	2.27413089359	0	1.44615741869	0	0	1.31415582146	0
27	11	A	0	0	0	0	0	0	0	0	0	0	0	0	0	0	0	0	0	0	0	0	0	0	0	0	0	0	0	0	0	0	0	0	0	0	0	0	0	0	0
28	12	T	0	0	0	0	0	0	0	0	1.00177834052	0	0	0	0	0	0	0	0	0	0	0	0	0	0	0	0	0	0	0	0	0	0	0	0	0	1.44892721412	0	0	0	0
29	13	L	0	0	0	0	0	0	0	0	0	0	0	0	0	0	0	0	0	0	0	0	0	0	0	0	0	0	0	0	0	0	0	0	0	0	0	0	0	0	0
30	14	C	0	0	0	0	0	0	0	0	0	0	0	0	0	0	0	0	0	0	0	0	0	0	0	0	0	0	0	0	0	0	0	0	0	0	0	0	0	0	0
31	15	L	0	0	0	0	0	0	0	0	0	0	0	0	0	0	0	0	0	0	0	0	0	0	0	0	0	0	0	0	0	0	0	0	0	0	0	0	0	0	0
32	16	G	0	0	0	0	0	0	0	0	0	0	0	0	0	0	0	0	0	0	0	0	0	0	0	0	0	0	0	0	0	0	0	0	0	0	0	0	0	0	0
33	17	H	0	0	0	0	0	0	0	0	0	0	0	0	0	0	0	0	0	0	0	0	0	0	0	0	0	0	0	0	0	0	0	0	0	0	0	0	0	0	0
34	18	H	0	0	0	0	0	0	0	0	0	0	0	0	0	0	0	0	0	0	0	0	0	0	0	0	0	0	0	0	0	0	0	0	0	0	0	0	0	0	0
35	19	A	0	0	0	0	1.12639232587	0	0	0	0	1.25278448534	0	0	0	0	0	0	0	0	0	0	0	0	0	0	0	0	0	0	0	0	1.81121850068	0	0	0	0	2.02231165298	0	0	0
36	20	V	0	0	0	0	0	0	0	0	0	0	0	0	0	0	0	0	0	0	0	0	0	0	0	0	0	0	0	0	0	0	0	0	0	0	0	0	0	0	0
37	21	P	0	0	0	0	0	0	0	0	0	0	0	0	0	0	0	0	0	0	0	0	0	0	0	0	0	0	0	0	0	0	0	0	0	0	0	0	0	0	0
38	22	N	0	0	0	0	0	0	0	0	0	0	0	0	0	0	0	0	0	0	0	0	0	0	0	0	0	0	0	0	0	0	0	0	0	0	0	0	0	0	0
39	23	G	0	0	0	0	0	0	0	0	0	0	0	0	0	0	0	0	0	0	0	0	0	0	0	0	0	0	0	0	0	0	0	0	0	0	0	0	0	0	0
40	24	T	0	0	0	0	1.12218058898	0	0	0	0	0	0	0	0	0	0	0	0	0	0	0	0	0	0	0	0	0	0	0	0	0	1.80011250657	0	0	0	0	0	0	0	0
41	25	I	0.904301498698	0	0	0.868401218545	0	0	0	0	0	0.894906557746	0	0	0	0	0	0	0	0	0	0	0	0	0	0	0	0	1.67450119337	0	0	1.23423661687	0	0	0	0	0	1.44606213692	0	0	0
42	26	V	0	0	0	0	0	0	0	0	0	0	0	0	0	0	0	0	0	0	0	0	0	0	0	0	0	0	0	0	0	0	0	0	0	0	0	0	0	0	0
43	27	K	0	0	0	0	0	0	1.27381640459	0	0	0	1.42258131663	0	0	0	0	0	0	0	0	0	0	0	0	0	0	0	0	0	0	0	0	0	2.18395119938	0	0	0	2.62437104589	0	0
44	28	T	0	0	0	0	0	0	0	0	0	0	0	0	0	0	0	0	0	0	0	0	0	0	0	0	0	0	0	0	0	0	0	0	0	0	0	0	0	0	0
45	29	I	0	0	0	0	0	0	0	0	0	0	0	0	0	0	0	0	0	0	0	0	0	0	0	0	0	0	0	0	0	0	0	0	0	0	0	0	0	0	0
46	30	T	0	0	0	0	0	0	0	1.12126007029	0	1.25078635004	0	0	0	0	0	0	0	0	0	0	0	0	0	0	0	0	0	0	0	0	0	0	0	1.67116748593	0	2.01673412282	0	0	0
47	31	N	1.13744421769	1.23751881169	0	1.07463323821	1.01293401277	1.02724101476	2.38863015117	1.99178929164	0.898535941053	2.25610647517	1.32992022544	1.72037922076	0.996299992326	2.47601996169	2.61226199028	0	0	2.68691734949	0	2.87315735986	3.02807482713	0	0	2.90800212898	3.26850275137	3.0794837524	0	0	0	1.52681978471	0	1.70723530858	2.04738190052	1.48431821985	1.30124307715	3.64192761683	0	1.16779380759	0
48	32	D	0	0	1.3011674291	0	1.01318682597	0	0	0	0	0	0	0.86089646373	0	0	0	2.23397512655	0	0	0	0	0	0	0	0	0	0	0	0	0	0	1.62912574163	0	0	0	0	0	0	1.16915712064	0
49	33	Q	2.06658868748	4.57923743425	2.24730559915	1.97308262217	1.85140287288	3.67452876727	4.36344567315	3.49193409399	3.16787128236	4.04998767868	7.2152782618	1.51813365623	5.31901874477	4.46484132443	9.30110283036	3.70088631539	6.51146971518	4.79036127178	4.57241905174	5.21883561699	10.5816302254	5.16830977629	5.24752922259	5.16196774624	5.77242676167	5.51146090343	0	0	0	0	0	3.07412311448	3.75458777337	0	2.2829704362	3.28858632901	9.01902464774	0	5.22408908075
50	34	I	1.21280019222	0	0	0	0	0	0	0	0	0	0	0.923598885024	0	0	0	0	0	0	0	0	0	0	0	0	0	0	2.24444835837	0	0	0	0	0	0	0	0	0	0	1.25405983054	0
51	35	E	0	0	0	0	0	0	0	0	0	0	0	0	0	0	0	0	0	0	0	0	0	0	0	0	0	0	0	0	0	0	0	0	0	0	0	0	0	0	0
52	36	V	0	0	0	0	0	0	0	0	0	0	0	0	0	0	0	0	0	0	0	0	0	0	0	0	0	0	0	0	0	0	0	0	0	0	0	0	0	0	0
53	37	T	0	0	0	0	0	0	0	0	0	0	0	0	0	0	0	0	0	0	0	0	0	0	0	0	0	0	0	0	0	0	0	0	0	0	0	0	0	0	0
54	38	N	0	0	0	0	0	0	0	0	0	0	0	0	0.996419999182	0	0	0	0	0	0	0	0	0	0	0	0	0	0	0	0	0	0	0	0	0	0	0	0	0	1.47254803005
55	39	A	0	0	0	0	0	0	0	0	0	0	0	0	0	0	0	0	0	0	0	0	0	0	0	0	0	0	0	0	0	0	0	0	0	0	0	0	0	0	0
56	40	T	0	0	0	0	0	0	0	0	0	0	0	0	0	0	0	0	0	0	0	0	0	0	0	0	0	0	0	0	0	0	0	0	0	0	0	0	0	0	0
57	41	E	0	0	0	0	0	0	0	0	0	0	0	0	0	0	0	0	0	0	0	0	0	0	0	0	0	0	0	0	0	0	0	0	0	0	0	0	0	0	0
58	42	L	0	0	0	0	0	0	0	0	0	0	0	0	0	0	0	0	0	0	0	0	0	0	0	0	0	0	0	0	0	0	0	0	0	0	0	0	0	0	0
59	43	V	0	0	0	0	0	0	0	0	0	1.25261355073	0	0	0	0	0	0	0	0	0	0	0	0	0	0	0	0	0	0	0	0	0	0	0	0	0	2.02183400284	0	0	0
60	44	Q	0	0	0	0	0	0	0	0	0	0	0	0	0	0	0	0	0	0	0	0	0	0	0	0	0	0	0	0	0	0	0	0	0	0	0	0	0	0	0
61	45	S	1.13744421769	1.23751881169	2.59793104198	1.07463323821	1.01293401277	1.02724101476	1.19431507558	0.995894645822	1.79707188211	3.38548479843	1.32992022544	2.58056883114	0.996299992326	2.47601996169	2.61226199028	4.45754322848	3.62510571814	2.68691734949	2.57907860051	2.87315735986	3.02807482713	2.90369710088	2.94720331174	2.90800212898	3.26850275137	3.0794837524	0	0	0	0	0	0	0	0	1.30124307715	3.64439706718	0	2.33558761518	0
62	46	S	0	0	0	0	0	0	0	0	0	0	0	0	0	0	0	0	0	0	0	0	0	0	0	0	0	0	0	0	0	0	0	0	0	0	0	0	0	0	0
63	47	S	0	0	1.68196129319	0	0	0	0	0	0	0	0	0	1.21718161017	0	0	0	0	0	0	0	0	0	0	0	0	0	0	0	4.01730625857	0	0	0	0	0	0	0	0	0	1.79767187734
64	48	T	2.0458343376	1.08621317958	2.48314965127	0.961408684816	1.80897038426	1.87133883621	1.05868984646	0.923731180747	1.67473517295	3.0657761813	1.2025193894	2.40945122479	1.83133289709	2.24668223345	2.39655685079	4.46406682875	3.31897734897	2.47135534219	4.77673977715	2.58285026208	2.81702810902	2.68012512965	5.42938846729	2.69160081202	3.05116481889	2.81627717132	1.87870272974	0	0	0	1.42730819063	0	0	0	1.21848494343	1.62999247454	0	2.18089594583	1.35675793442
65	49	G	0	0	1.46554053235	1.20472315156	0	0	0	0	0	0	0	0	0	0	0	0	0	0	0	0	0	0	0	0	0	0	0	0	3.50544795787	1.71002027774	0	0	0	0	0	0	0	0	0
66	50	G	1.20432448708	1.31088674505	1.37319041635	0	0	1.07584221782	1.25788042793	1.05763329975	0.947726649392	1.18159117413	4.2150140575	0.907628811632	1.04693308507	2.61694274206	2.7883935357	2.35263126347	0	0	0	3.01041799271	3.2054631503	3.05571457148	3.08626286475	3.06209188188	0	3.22062995893	0	0	0	0	0	1.79067248945	0	0	0	0	5.19745995236	1.233213189	0
67	51	I	0	0	0	0	0.803586959058	0	0	0	0	0	0	0	0	0	0	0	0	0	0	0	0	0	0	0	0	0	0	0	0	0	1.29165554902	0	0	0	0	0	0	0	0
68	52	C	0	0	0	0	0	0	0	0	0	0	0	0	0	0	0	0	0	0	0	0	0	0	0	0	0	0	0	0	0	0	0	0	0	0	0	0	0	0	0
69	53	D	1.13744421769	1.23751881169	2.59793104198	2.14926647641	1.01293401277	2.05448202952	2.38863015117	2.98768393747	1.79707188211	3.38415971276	2.65984045087	1.72037922076	3.9851999693	2.47601996169	2.61226199028	4.45754322848	3.62510571814	2.68691734949	2.57907860051	2.87315735986	6.05614965425	2.90369710088	2.94720331174	5.81600425796	3.26850275137	3.0794837524	0	0	0	1.52681978471	0	1.70723530858	2.04738190052	1.48431821985	1.30124307715	3.64192761683	0	1.16779380759	4.41682447495
70	54	S	0	0	0	0	0	0	0	0	0	0	0	0	0	0	0	0	0	0	0	0	0	0	0	0	0	0	0	0	0	0	0	0	0	0	0	0	0	0	0
71	55	P	0	0	0	0	0	0	0	0	0	0	0	0	0	0	0	0	0	0	0	0	0	0	0	0	0	0	0	0	0	0	0	0	0	0	0	0	0	0	0
72	56	H	0	0	0	0	0	0	0	0	0	0	0	0	0	0	0	0	0	0	0	0	0	0	0	0	0	0	0	0	0	0	0	0	0	0	0	0	0	0	0
73	57	Q	1.82527561548	0	0	1.70810859227	4.87719441896	3.31466592268	0	1.57014574817	1.43008986053	5.39761050742	0	1.36303336074	1.63227981006	0	0	0	0	0	4.15616712953	0	0	0	4.70784473388	0	0	0	3.35942534092	0	0	2.42794934019	7.80295342471	2.75688475642	0	2.33686822341	2.06476883125	5.80228494413	0	1.85160100966	2.40432416512
74	58	I	0	0	0	0	0	0	0	0	0	0	0	0	0	0	0	0	0	0	0	0	0	0	0	0	0	0	0	0	0	0	0	0	0	0	0	0	0	0	0
75	59	L	0	0	0	0	0	0	0	0	0	0	0	0	0	0	0	0	0	0	0	0	0	0	0	0	0	0	0	0	0	0	0	0	0	0	0	0	0	0	0
76	60	D	0	0	0	0	0	0	0	0	0	0	0	0	0	0	0	0	0	0	0	0	0	0	0	0	0	0	0	0	0	0	0	0	0	0	0	0	0	0	0
77	61	G	0	0	0	0	0	0	0	0	0	0	0	0	0	0	0	0	0	0	0	0	0	0	0	0	0	0	0	0	0	0	0	0	0	0	0	0	0	0	0
78	62	E	3.58339669802	1.29924669195	1.37032656497	2.26438575567	2.12712902316	1.07469719974	1.25300462855	3.1548954171	1.88808222497	3.54885449066	1.39772269114	1.81421380289	2.0805440924	5.19883933374	2.74179947414	2.35124314691	3.81519706599	5.64092430227	2.69691601048	3.01360553831	3.19112368923	3.05091111103	0	3.05561674582	6.89341984652	6.43423475106	2.21074346707	0	0	1.60934159142	0	0	0	3.13839431332	1.36710733867	5.732816459	0	0	0
79	63	N	0	0	0	0	0	0	0	0	0	0	0	0	0	0	0	0	0	0	0	0	0	0	0	0	0	0	0	0	0	0	0	0	0	0	0	0	0	0	0
80	64	C	0	0	0	0	0	0	0	0	0	0	0	0	0	0	0	0	0	0	0	0	0	0	0	0	0	0	0	0	0	0	0	0	0	0	0	0	0	0	0
81	65	T	0	0	0	0	0	0	0	0	0	0	0	0	0	0	0	0	0	0	0	0	0	0	0	0	0	0	0	0	0	0	0	0	0	0	0	0	0	0	0
82	66	L	2.05827467989	0	0	0	0	0	0	0	0	0	0	0	0	0	0	0	0	0	0	0	0	0	0	0	0	0	3.7964361527	0	0	0	0	0	0	0	0	0	0	0	0
83	67	I	0	0	0	0.867107496378	0	0	0	0	0	0.892274615392	0	0	0	0	0	0	0	0	0	0	0	0	2.33361911945	0	0	0	0	0	0	1.23160196153	0	0	0	0	0	0	0	0	0
84	68	D	0	0	0	0	0	0	0	0	0	0	0	0	0	0	0	0	0	0	0	0	0	0	0	0	0	0	0	0	0	0	0	0	0	0	0	0	0	0	0
85	69	A	0	0	0	0	0	0	0	0	0	0	0	0	0	0	0	0	0	0	0	0	0	0	0	0	0	0	0	0	0	0	0	0	0	0	0	0	0	0	0
86	70	L	0	0	0	0	0	0	0	0	0	0	0	0	0	0	0	0	0	0	0	0	0	0	0	0	0	0	0	0	0	0	0	0	0	0	0	0	0	0	0
87	71	L	0	0	0	0	0	0	0	0	0	0	0	0	0	0	0	0	0	0	0	0	0	0	0	0	0	0	0	0	0	0	0	0	0	0	0	0	0	0	0
88	72	G	0	0	0	0	0	0	0	0	0	0	0	0	0	0	0	0	0	0	0	0	0	0	0	0	0	0	0	0	0	0	0	0	0	0	0	0	0	0	0
89	73	D	0	0	0	0	0	0	0	0	0	0	0	0	0	0	0	0	0	0	0	0	0	0	0	0	0	0	0	0	0	0	0	0	0	0	0	0	0	0	0
90	74	P	0	0	0	0	0	0	0	0	0	0	0	0	0	0	0	0	0	0	0	0	0	0	0	0	0	0	0	0	0	0	0	0	0	0	0	0	0	0	0
91	75	Q	0	0	0	0	0	0	0	0	0	0	0	0	0	0	0	0	0	0	0	0	0	0	0	0	0	0	0	0	0	0	0	0	0	0	0	0	0	0	0
92	76	C	0	0	0	0	0	0	0	0	0	0	0	0	0	0	0	0	0	0	0	0	0	0	0	0	0	0	0	0	0	0	0	0	0	0	0	0	0	0	0
93	77	D	0	0	0	0	0	0	0	0	0	0	0	0	0	0	0	0	0	0	0	0	0	0	0	0	0	0	0	0	0	0	0	0	0	0	0	0	0	0	0
94	78	G	0	0	2.93052926565	0	0	1.13566430194	0	0	1.00419124577	0	0	0.967551902884	1.0940417565	0	0	2.51423805338	0	0	0	0	0	0	0	0	0	0	0	0	3.51041978599	0	0	1.88654864405	0	0	1.45414301309	0	0	1.31329405607	1.61496767409
95	79	F	1.13830051308	0	0	0	0	1.02810192258	0	0	0	0	0	0	0	0	0	0	0	0	0	0	0	0	0	0	0	0	2.10764029804	0	0	0	0	1.70975674184	0	0	0	0	0	0	0
96	80	Q	0	0	0	0	0	0	0	0	0	0	0	0	0	0	0	0	0	0	0	0	0	0	0	0	0	0	0	0	0	0	0	0	0	0	0	0	0	0	0
97	81	N	0	0	0	0	1.01293401277	0	0	0	0	0	0	0	0	0	0	0	0	0	0	0	0	0	0	0	0	0	0	0	0	0	1.62845764654	0	0	0	0	0	0	0	0
98	82	K	0	0	0	0	0	0	0	0	0	0	0	0	0	0	0	0	0	0	0	0	0	0	0	0	0	0	0	0	0	0	0	0	0	0	0	0	0	0	0
99	83	K	1.21425574504	2.64563700681	0	2.30535752514	2.15918131831	0	2.54941429698	1.07036122057	2.88726091307	0	1.42278522633	2.77253236271	1.05772123981	0	0	0	0	5.72358503177	0	0	0	3.11634282056	0	0	0	0	2.24741887903	5.05552100749	0	3.27451475812	0	0	4.37303192365	1.59476756208	2.78477890444	0	2.62507486805	3.76148404847	1.56297890044
100	84	W	0	0	0	0	0	0	0	0	0	0	0	0	0	0	0	0	0	0	0	0	0	0	0	0	0	0	0	0	0	0	0	0	0	0	0	0	0	0	0
101	85	D	0	0	0	0	0	0	0	0	0	0	0	0	0	0	0	0	0	0	0	0	0	0	0	0	0	0	0	0	0	0	0	0	0	0	0	0	0	0	0
102	86	L	0	1.37820525467	0	0	0	0	0	0	0	0	0	0	0	0	0	0	0	0	0	0	0	0	0	0	0	0	0	2.63149672881	0	0	0	0	0	0	0	0	0	0	0
103	87	F	0	0	0	0	0	0	0	0	0	0	0	0	0	0	0	0	0	0	0	0	0	0	0	0	0	0	0	0	0	0	0	0	0	0	0	0	0	0	0
104	88	V	0	1.37651126686	1.46681730086	0	0	0	3.97372667276	0	0	0	1.4838053994	0.967766194982	0	0	2.90405779778	0	0	0	0	0	0	0	0	0	0	0	0	0	3.51298296898	0	0	0	6.80500687143	0	0	0	2.73586803733	1.31370709816	0
105	89	E	0	0	0	0	0	0	0	0	0	0	0	0	0	0	0	0	0	0	0	0	0	0	0	0	0	0	0	0	0	0	0	0	0	0	0	0	0	0	0
106	90	R	0	0	0	0	0	0	0	0	0	0	0	0	0	0	0	0	0	0	0	0	0	0	0	0	0	0	0	0	0	0	0	0	0	0	0	0	0	0	0
107	91	S	0	0	0	2.15028358241	0	1.02752617725	0	0	0	0	0	0	0.996540878172	0	0	0	0	0	0	0	0	0	0	0	0	0	0	0	0	3.05571091447	0	1.70807013824	0	0	0	0	0	0	1.47282325656
108	92	K	1.2144035722	0	1.39875841587	0	1.08080209106	3.27950309864	0	1.07037269678	0.961849813262	2.40800663656	0	1.84898700702	1.0565861141	0	0	2.40090757219	0	0	2.74502912701	0	3.25564842086	0	3.14467011312	0	0	0	2.2479228066	0	0	0	1.73800514212	3.63317331356	0	0	1.39323518517	1.94400217278	0	2.5107213845	1.56164793548
109	93	A	0	0	0	0	0	0	0	0	0	0	0	0	0	0	0	0	0	0	0	0	0	0	0	0	0	0	0	0	0	0	0	0	0	0	0	0	0	0	0
110	94	Y	2.50908736122	1.35923799671	4.32393532009	3.57860807089	3.33556593744	2.24472490278	2.60939017064	2.21920808596	1.98383283037	1.24394266099	1.46096081053	1.91953532834	1.08725013916	2.73018563987	2.88422692694	4.93725811642	4.03233443148	5.89501521425	2.82482173697	3.16336189266	3.378937174	3.21482793908	3.25661177585	3.20524868106	3.6473274577	3.36535997542	2.32191317236	0	3.46231784984	3.38655554546	1.78819620231	1.86185037402	2.22482249701	1.65236244704	1.43440834811	0	0	1.30291297706	0
111	95	S	0	0	0	0	0	0	0	0	0	0	0	0	0	0	0	0	0	0	0	0	0	0	0	0	0	0	0	0	0	0	0	0	0	0	0	0	0	0	0
112	96	N	1.13744421769	0	0	0	0	0	2.39266719635	0	0	1.1285007072	0	0	0	0	0	0	0	0	0	0	0	0	0	0	0	0	2.10471932914	0	0	0	0	0	4.10639273399	0	0	1.82221468013	0	0	0
113	97	C	0	0	0	0	0	0	0	0	0	0	0	0	0	0	0	0	0	0	0	0	0	0	0	0	0	0	0	0	0	0	0	0	0	0	0	0	0	0	0
114	98	Y	0	0	0	0	0	0	0	0	0	0	0	0	0	0	0	0	0	0	0	0	0	0	0	0	0	0	0	0	0	0	0	0	0	0	0	0	0	0	0
115	99	P	0	0	0	0	0	0	0	0	0	0	0	0	0	0	0	0	0	0	0	0	0	0	0	0	0	0	0	0	0	0	0	0	0	0	0	0	0	0	0
116	100	Y	0	0	0	0	1.12465986168	0	0	0	0	0	0	0	0	0	0	0	0	0	0	0	0	0	0	0	0	0	0	0	0	0	1.80664367148	0	0	0	0	0	0	0	0
117	101	D	0	0	0	0	0	0	0	0	0	0	0	0	0	0	0	0	0	0	0	0	0	0	0	0	0	0	0	0	0	0	0	0	0	0	0	0	0	0	0
118	102	V	0	0	0	0	0	0	0	0	0	0	0	0	0	0	0	0	0	0	0	0	0	0	0	0	0	0	0	0	0	0	0	0	0	0	0	0	0	0	0
119	103	P	0	0	0	0	0	0	0	0	0	0	0	0	0	0	0	0	0	0	0	0	0	0	0	0	0	0	0	0	0	0	0	0	0	0	0	0	0	0	0
120	104	D	0	0	0	0	0	1.02795634422	0	0	0	0	0	0	0	0	0	0	0	0	0	0	0	0	0	0	0	0	0	0	0	0	0	1.70933014475	0	0	0	0	0	0	0
121	105	Y	1.26484905869	0	0	0	0	0	0	0	0	0	0	0	1.09536034548	0	0	0	0	0	0	0	0	0	0	0	0	0	2.33979945108	0	0	0	0	0	0	0	0	0	0	0	1.61796482307
122	106	A	0	0	0	0	0	1.13636232146	0	1.12126007029	1.00434220887	0	0	0	0	0	0	0	0	0	0	0	0	0	0	0	0	0	0	0	0	0	0	1.88859075004	0	1.67116748593	1.45446975092	0	0	0	0
123	107	S	0	0	0	0	0	0	0	0	0	0	0	0	0	0	0	0	0	0	0	0	0	0	0	0	0	0	0	0	0	0	0	0	0	0	0	0	0	0	0
124	108	L	0	0	0	0	0	0	0	0	0	0	0	0	0	0	0	0	0	0	0	0	0	0	0	0	0	0	0	0	0	0	0	0	0	0	0	0	0	0	0
125	109	R	0	0	0	0	0	0	0	0	0	0	0	0	0	0	0	0	0	0	0	0	0	0	0	0	0	0	0	0	0	0	0	0	0	0	0	0	0	0	0
126	110	S	0	0	0	0	0	0	0	0	0	0	0	0	0	0	0	0	0	0	0	0	0	0	0	0	0	0	0	0	0	0	0	0	0	0	0	0	0	0	0
127	111	L	0	0	0	0	0	0	0	0	0	0	0	0	0	0	0	0	0	0	0	0	0	0	0	0	0	0	0	0	0	0	0	0	0	0	0	0	0	0	0
128	112	V	1.26398746873	0	0	0	2.25115863386	1.1360925052	0	0	0	0	0	0	0	0	0	0	0	0	0	0	0	0	0	0	0	0	2.33686631548	0	0	0	3.61814100392	1.88780115694	0	0	0	0	0	0	0
129	113	A	0	0	0	0	0	0	0	0	0	0	0	0	1.09623246	0	0	0	0	0	0	0	0	0	0	0	0	0	0	0	0	0	0	0	0	0	0	0	0	0	1.61994927795
130	114	S	2.83490561128	0	0	0	1.26322343851	1.26489370581	0	1.28061310888	1.13490053727	2.81087972724	0	1.10434119519	1.21754870077	3.09786878797	0	0	0	3.35946964108	3.18960363101	0	3.88255515296	3.67501700073	0	0	0	0	2.61404328732	0	0	0	0	0	0	0	0	4.53020846559	0	1.49791005826	1.7985067321
131	115	S	0	0	0	0	0	0	0	0	0	0	0	0	0	0	0	0	0	0	0	0	0	0	0	0	0	0	0	0	0	0	0	0	0	0	0	0	0	0	0
132	116	G	0	0	0	0	0	0	0	0	0	0	0	0	0	0	0	0	0	0	0	0	0	0	0	0	0	0	0	0	0	0	0	0	0	0	0	0	0	0	0
133	117	T	0	0	0	0	0	0	0	0	0	0	0	0	0	0	0	0	0	0	0	0	0	0	0	0	0	0	0	0	0	0	0	0	0	0	0	0	0	0	0
134	118	L	0	0	0	0	0	0	0	0	0	0	0	0	0	0	0	0	0	0	0	0	0	0	0	0	0	0	0	0	0	0	0	0	0	0	0	0	0	0	0
135	119	E	0	0	0	0	0	0	0	0	0	0	0	0	0	0	0	0	0	0	0	0	0	0	0	0	0	0	0	0	0	0	0	0	0	0	0	0	0	0	0
136	120	F	0	0	0	0	0	0	0	0	0	0	0	0	0	0	0	0	0	0	0	0	0	0	0	0	0	0	0	0	0	0	0	0	0	0	0	0	0	0	0
137	121	N	1.13797859952	0	0	1.07463323821	1.01293401277	0	0	0	0	1.12905335774	0	0	0.99659584131	0	0	0	0	0	0	0	0	0	0	0	0	0	2.10654165239	0	0	1.52681978471	1.62845764654	0	0	0	0	1.82376058037	0	0	1.47294841276
138	122	N	2.27488843537	1.23751881169	2.59793104198	1.07463323821	1.01293401277	1.02724101476	1.19431507558	0.995894645822	0.898535941053	1.12805323759	1.32992022544	2.58199750932	1.99259998465	2.47601996169	2.61226199028	0	3.62510571814	2.68691734949	0	2.87315735986	3.02807482713	2.90369710088	0	2.90800212898	3.26850275137	3.0794837524	2.10471932914	0	6.22448565266	0	0	1.70723530858	0	0	0	1.82096380842	0	2.33742440931	1.47227482498
139	123	E	0	0	0	0	0	0	0	0	0	0	0	0	0	0	0	0	0	0	0	0	0	0	0	0	0	0	0	0	0	0	0	0	0	0	0	0	0	0	0
140	124	S	1.13778613499	1.23751881169	1.29940516184	1.07463323821	2.02896059467	0	0	0.998623480092	0	0	0	0.861026597401	0	0	0	0	0	0	0	0	0	0	0	0	0	0	2.10588525471	2.36321532867	3.11484413351	1.52681978471	3.26509457221	0	0	1.49072122845	0	0	0	1.16940821303	0
141	125	F	0	0	0	0	0	0	0	0	0	0	0	0	0	0	0	0	0	0	0	0	0	0	0	0	0	0	0	0	0	0	0	0	0	0	0	0	0	0	0
142	126	N	0	0	0	0	0	0	0	0	0	0	0	0	0	0	0	0	0	0	0	0	0	0	0	0	0	0	0	0	0	0	0	0	0	0	0	0	0	0	0
143	127	W	0	0	0	0	0	0	0	0	0	0	0	0	0	0	0	0	0	0	0	0	0	0	0	0	0	0	0	0	0	0	0	0	0	0	0	0	0	0	0
144	128	T	3.79581562839	2.75683242461	2.93163937845	1.20664399843	2.25209292065	1.13636232146	1.3265921706	4.48065691874	1.00434220887	2.50556897068	1.48426872198	0.967998953834	4.37969385018	5.50853316463	2.90968043813	5.02684973907	4.07041270566	2.9869603868	2.85304782772	3.19136156891	3.4092555952	3.24561926455	3.2730818556	3.24550038486	3.67815096317	3.38836703345	2.34124045972	2.63226806117	0	0	1.81030446758	0	0	5.0058049193	0	2.02231165298	0	0	4.850914074
145	129	G	0	0	0	0	0	0	0	0	0	0	0	0	0	0	0	0	0	0	0	0	0	0	0	0	0	0	0	0	0	0	0	0	0	0	0	0	0	0	0
146	130	V	0	0	0	0	0	0	0	0	0	0	0	0	0	0	0	0	0	0	0	0	0	0	0	0	0	0	0	0	0	0	0	0	0	0	0	0	0	0	0
147	131	T	1.26421254934	0	0	0	0	0	0	0	0	0	0	0	0	0	0	0	0	0	0	0	0	0	0	0	0	0	2.33763234385	0	0	0	0	0	0	0	0	0	0	0	0
148	132	Q	0	0	0	0	0	0	0	0	0	0	0	0	0	0	0	0	0	0	0	0	0	0	0	0	0	0	0	0	0	0	0	0	0	0	0	0	0	0	0
149	133	N	0	0	0	1.07463323821	1.01293401277	1.02724101476	0	0	0.898535941053	0	0	0.860189610382	0	0	0	0	0	0	0	0	0	0	0	0	0	0	0	0	0	1.52681978471	1.62845764654	1.70723530858	0	0	1.30124307715	0	0	1.16779380759	0
150	134	G	0	0	0	0	0	0	0	0	0	0	0	0	0	0	0	0	0	0	0	0	0	0	0	0	0	0	0	0	0	0	0	0	0	0	0	0	0	0	0
151	135	T	1.26519207757	0	0	1.20632081955	0	0	1.3265921706	2.24236633024	1.00405424164	0	0	0	2.19202532268	0	0	0	0	0	0	0	0	0	0	0	0	0	2.34096848741	0	0	1.71371599463	0	0	2.27413089359	3.34197464689	1.45384652948	0	0	0	3.23889795155
152	136	S	0	0	0	0	0	0	0	0	0	0	0	0	0	0	0	0	0	0	0	0	0	0	0	0	0	0	0	0	0	0	0	0	0	0	0	0	0	0	0
153	137	S	0	0	0	0	0	0	0	0	0	0	0	0	0	0	0	0	0	0	0	0	0	0	0	0	0	0	0	0	0	0	0	0	0	0	0	0	0	0	0
154	138	A	1.26527187613	2.75683242461	5.86888777555	3.6199319953	2.25209292065	1.13636232146	1.3265921706	2.24252014057	2.00868441773	1.25278448534	2.96853744396	0.967998953834	1.09623246	2.75426658231	0	2.51746683609	4.07041270566	2.9869603868	2.85304782772	0	3.4092555952	0	3.2730818556	0	3.67815096317	3.38836703345	0	5.26453612233	10.5461251181	3.4287478127	1.81030446758	0	2.27413089359	1.67116748593	2.90893950184	0	5.47493160093	0	0
155	139	C	0	0	0	0	0	0	0	0	0	0	0	0	0	0	0	0	0	0	0	0	0	0	0	0	0	0	0	0	0	0	0	0	0	0	0	0	0	0	0
156	140	K	0.929384100279	1.01264762664	7.62979088297	1.73362252235	2.42155978177	0.822969633629	2.90807172646	4.93419827405	1.47640006307	0.898881800795	2.21073416993	1.40038561805	0.796723797625	2.01315764002	2.1828975242	7.41078720718	0	0	2.04917957516	2.32200331271	2.48567671908	2.36810147003	0	2.42730707573	0	2.42225842672	0	0	7.94456383406	2.4619988972	3.90357142757	0	3.33315082361	6.14932939017	1.07295983017	1.45723021222	2.03113991497	1.90462179209	0
157	141	R	0	0	0	0	0	0	0	0	0	0	0	0	0	0	0	0	0	0	0	0	0	0	0	0	0	0	0	0	0	0	0	0	0	0	0	0	0	0	0
158	142	K	5.09205444867	2.77861796154	4.4519902179	4.85519063776	5.65023967564	2.28451455906	2.67087596296	4.51910671397	2.01938834306	2.52756223016	4.46505159239	4.90192898912	5.51118173838	11.096162196	5.84708003098	7.61638669039	8.17792318924	6.01250153525	5.72982995963	6.43020485334	6.8672295023	6.53142053527	3.28849042873	6.50961261876	3.71632003045	3.40733694695	0	0	0	3.45111380885	5.44010921782	0	0	3.36858368481	0	2.04612396938	2.74471460237	5.32925017823	6.51485976207
159	143	S	0	0	0	0	0	0	0	0	0	0	0	0	0	0	0	0	0	0	0	0	0	0	0	0	0	0	0	0	0	0	0	0	0	0	0	0	0	0	0
160	144	N	2.27971127531	1.23751881169	5.20700199061	3.22900673031	3.05444770645	3.08929772518	1.19431507558	2.98964995568	4.4967034405	2.25610647517	1.32992022544	3.44922063227	2.99114886106	4.95872715095	2.61226199028	6.70334559633	3.62510571814	5.38494775894	5.16538376883	2.87315735986	3.02807482713	2.90369710088	5.89440662349	2.90800212898	9.81834658928	6.16691035803	0	0	3.11707516545	3.06057624826	1.64008662466	1.71280756558	0	2.97170818793	5.21194294992	0	0	1.1712311357	1.47295544504
161	145	N	1.13744421769	1.23751881169	2.59793104198	2.14926647641	2.02586802553	1.02724101476	2.39016509858	2.987981853	1.79707188211	2.25610647517	2.65984045087	0.860189610382	1.99259998465	2.47601996169	2.61226199028	4.45754322848	3.62510571814	5.37383469897	2.57907860051	2.87315735986	3.02807482713	5.80739420175	5.89440662349	2.90800212898	3.26850275137	6.1589675048	0	0	0	1.52681978471	0	0	2.04959096642	2.96910176057	0	0	2.45279785296	0	0
162	146	S	0	0	0	0	0	0	0	0	0	0	1.33088444714	0	0.996420059219	0	0	0	0	0	0	0	0	0	0	0	0	0	0	0	0	0	0	0	0	0	0	0	2.45612596489	0	1.47254816673
163	147	F	0	0	0	0	0	0	0	0	0	0	0	0	0	0	0	0	0	0	0	0	0	0	0	0	0	0	0	0	0	0	0	0	0	0	0	0	0	0	0
164	148	F	0	0	0	0	0	0	0	0	0	0	0	0	0	0	0	0	0	0	0	0	0	0	0	0	0	0	0	0	0	0	0	0	0	0	0	0	0	0	0
165	149	S	0	0	0	0	0	0	0	0	0	0	0	0	0	0	0	0	0	0	0	0	0	0	0	0	0	0	0	0	0	0	0	0	0	0	0	0	0	0	0
166	150	R	0	0	0	0	0	0	1.32624067842	0	0	0	0	0	0	0	0	0	0	0	0	0	0	0	0	0	0	0	0	0	0	0	0	0	2.27311973289	0	0	0	0	0	0
167	151	L	0	0	0	0	0	0	0	0	0	0	0	0	0	0	0	0	0	0	0	0	0	0	0	0	0	0	0	0	0	0	0	0	0	0	0	0	0	0	0
168	152	N	0	0	0	0	0	0	0	0	0	0	0	0	0	0	0	0	0	0	0	0	0	0	0	0	0	0	0	0	0	0	0	0	0	0	0	0	0	0	0
169	153	W	0	0	0	0	0	0	0	0	0	0	0	0	0	0	0	0	0	0	0	0	0	0	0	0	0	0	0	0	0	0	0	0	0	0	0	0	0	0	0
170	154	L	0	0	0	0	0	0	0	0	0	0	0	0	0	0	0	0	0	0	0	0	0	0	0	0	0	0	0	0	0	0	0	0	0	0	0	0	0	0	0
171	155	T	0	0	0	0	0	0	0	0	0	0	0	0	0	0	0	0	0	0	0	0	0	0	0	0	0	0	0	0	0	0	0	0	0	0	0	0	0	0	0
172	156	H	0	0	6.56544405368	0	0	0	0	0	0	0	0	0	0	0	0	4.51094565469	0	0	0	0	0	0	0	0	0	0	0	0	9.42310176817	0	0	0	0	0	0	0	0	0	0
173	157	L	6.07704879653	4.43271624039	9.14148738921	3.80612919683	7.27111313937	1.87568261643	4.23060332674	3.5219462164	6.37152617646	2.01701708354	2.37849210677	5.8930812628	7.05890517128	8.85324764995	4.72645137487	11.9966023	6.54568385384	9.42569242128	4.77793812365	5.13685133302	5.3777342046	5.20979295384	5.44167138847	5.22743657781	5.71532130712	5.53880279718	3.73619292056	4.19351603201	5.32388739204	2.68148611918	5.9330641636	0	3.60331764901	2.61810639906	6.87967831301	0	0	5.94904868107	7.75969646015
174	158	K	3.46361882171	3.74033981771	1.31271567001	3.26052400911	1.02029350112	2.08411940764	3.61871443587	1.01037767353	3.65655201792	1.14305971744	2.68766026811	0.869917682312	3.02955932768	5.02554923318	5.28828426335	2.25015085058	3.66208914328	2.71071723941	5.22953444877	2.90523675453	3.06566835529	2.94198172055	2.96920631149	2.940367239	3.28743243078	6.2349903784	2.13667912623	2.37078459233	0	3.08986466156	0	0	4.13236324245	0	3.97963258451	0	2.47702272161	0	1.49330739299
175	159	F	2.3582882616	2.56068803737	3.92141967033	2.24348514525	2.083164063	2.10840994758	2.47110430817	2.06072448532	0.915571588153	2.31132073472	4.12666826248	2.65060382404	2.02907378301	5.08765065035	2.66284488831	2.23705564232	7.46860975901	5.46448202407	5.24938588723	2.9456854937	6.23243157292	2.94934705279	6.02162285524	2.97287069086	9.96853832879	6.28659373805	0	2.47890190128	6.2873505972	0	0	0	2.13115672358	0	0	0	5.1263330922	0	0
176	160	K	2.45651389179	5.33972686709	0	4.67505028149	4.35960766489	1.1025321843	5.15527804267	2.16606466786	1.93675023601	1.21178759759	4.31397013615	1.86340124475	1.06297395233	2.66818854443	2.81267921838	0	3.93743013186	2.88433146697	2.75967104934	3.09434976097	3.28834300925	3.12292554616	3.16150184851	3.13177256393	3.52719913672	3.28826960663	2.27670967462	7.66066908535	0	4.98450927793	5.26451863396	0	6.63708497957	1.61550597015	1.40381993016	0	5.32276741108	1.26684320896	0
177	161	Y	0	0	0	0	0	0	0	0	0	0	0	0	0	0	0	0	0	0	0	0	0	0	0	0	0	0	0	0	0	0	0	0	0	0	0	0	0	0	0
178	162	P	0	0	0	0	0	0	0	0	0	0	0	0	0	0	0	0	0	0	0	0	0	0	0	0	0	0	0	0	0	0	0	0	0	0	0	0	0	0	0
179	163	A	0	0	0	0	0	0	0	0	0	0	0	0	0	0	0	0	0	0	0	0	0	0	0	0	0	0	0	0	0	0	0	0	0	0	0	0	0	0	0
180	164	L	0	0	0	0	0	0	0	0	0	0	0	0	0	0	0	0	0	0	0	0	0	0	0	0	0	0	0	0	0	0	0	0	0	0	0	0	0	0	0
181	165	N	0	0	0	0	0	0	0	0	0	0	0	0	0	0	0	0	0	0	0	0	0	0	0	0	0	0	0	0	0	0	0	0	0	0	0	0	0	0	0
182	166	V	1.25775621585	1.37482982853	0	0	0	0	0	0	0	0	0	0	0	0	0	0	0	0	0	0	0	0	0	0	0	0	2.31575389332	2.61918700635	0	0	0	0	0	0	0	0	0	0	0
183	167	T	0	0	0	0	0	0	0	0	0	0	0	0	0	0	0	0	0	0	0	0	0	0	0	0	0	0	0	0	0	0	0	0	0	0	0	0	0	0	0
184	168	M	0	0	0	0	0	0	0	0	0	0	0	0	0	0	0	0	0	0	0	0	0	0	0	0	0	0	0	0	0	0	0	0	0	0	0	0	0	0	0
185	169	P	0	0	0	0	0	0	0	1.12431101137	0	0	0	0	0	0	0	0	0	0	0	0	0	0	0	0	0	0	0	0	0	0	0	0	0	1.67832621618	0	0	0	0	0
186	170	N	0	0	0	0	0	0	0	0	0	0	0	0	0	0	0	0	0	0	0	0	0	0	0	0	0	0	0	0	0	0	0	0	0	0	0	0	0	0	0
187	171	N	1.13872396317	0	1.29896552099	2.15264083616	2.02749986445	2.06049792944	0	0.99655745156	0.898535941053	2.26200738271	0	0	0.997407185002	2.48076450347	0	2.22877161424	0	0	0	0	0	0	2.9536982729	0	0	3.08570275155	0	0	0	3.06051522348	3.26122920462	3.43211812239	0	1.48587159896	1.30124307715	1.82627523996	0	0	0
188	172	E	0	0	0	0	0	0	0	0	0	0	0	0	0	0	0	0	0	0	0	0	0	0	0	0	0	0	0	0	0	0	0	0	0	0	0	0	0	0	0
189	173	K	3.30969477381	1.83873275114	3.73982107646	3.19815264967	3.06900680526	3.02097003942	1.7885316905	5.66796163886	5.1388563231	1.6729122848	1.92839675071	3.76688015638	3.00088699963	7.20505630806	3.75120027027	6.45199522974	5.46922879666	7.99520056993	7.64550242622	4.34642232422	4.36710580978	4.24087733005	4.51212636994	4.19257467111	4.89654264645	4.71189707692	0	0	0	2.25853435256	0	0	0	6.28750444424	5.52401742558	0	0	3.37296003878	2.19857043588
190	174	F	0	0	0	0	0	0	0	0	0	0	0	0	0	0	0	0	0	0	0	0	0	0	0	0	0	0	0	0	0	0	0	0	0	0	0	0	0	0	0
191	175	D	0	0	0	0	0	0	0	0	0	0	0	0	0	0	0	0	0	0	0	0	0	0	0	0	0	0	0	0	0	0	0	0	0	0	0	0	0	0	0
192	176	K	0	0	0	0	0	0	0	0	0	0	0	0	0	0	0	0	0	0	0	0	0	0	0	0	0	0	0	0	0	0	0	0	0	0	0	0	0	0	0
193	177	L	0	0	0	0	0	0	0	0	0	0	0	0	0	0	0	0	0	0	0	0	0	0	0	0	0	0	0	0	0	0	0	0	0	0	0	0	0	0	0
194	178	Y	0	0	0	0	0	0	0	0	0	0	0	0	0	0	0	0	0	0	0	0	0	0	0	0	0	0	0	0	0	0	0	0	0	0	0	0	0	0	0
195	179	I	0	0	0	1.15230269253	1.07961202174	0	0	0	0	0	0	0	0	0	0	0	0	0	0	0	0	0	0	0	0	0	0	0	0	1.63735424432	1.73578014076	0	0	0	0	0	0	0	0
196	180	W	0	0	0	0	0	0	0	0	0	0	0	0	0	0	0	0	0	0	0	0	0	0	0	0	0	0	0	0	0	0	0	0	0	0	0	0	0	0	0
197	181	G	0	0	0	0	0	0	0	0	0	0	0	0	0	0	0	0	0	0	0	0	0	0	0	0	0	0	0	0	0	0	0	0	0	0	0	0	0	0	0
198	182	V	0	0	0	0	0	0	1.32613529971	0	0	0	0	0.967118382062	0	0	0	0	0	0	0	0	0	0	0	0	0	0	0	0	0	0	0	0	2.27281682265	0	0	0	0	1.31245869157	0
199	183	H	0	0	3.94443375971	0	1.01321374864	0	0	0	0	0	0	0.860784803179	0	0	0	4.5194674901	0	0	0	0	0	0	0	0	0	0	0	0	3.14250213456	0	1.6291969013	0	0	0	0	0	0	1.16894169751	0
200	184	H	0	0	0	0	0	0	0	0	0	0	0	0	0	0	0	0	0	0	0	0	0	0	0	0	0	0	0	0	0	0	0	0	0	0	0	0	0	0	0
201	185	P	0	0	0	0	0	0	0	0	0	0	0	0	0	0	0	0	0	0	0	0	0	0	0	0	0	0	0	0	0	0	0	0	0	0	0	0	0	0	0
202	186	G	0	1.37759713045	23.4415835897	0	0	0	0	0	0	0	0	0	0	0	0	17.6109621102	0	0	0	0	0	0	0	0	0	0	0	2.62927450293	31.5552573327	0	0	0	0	0	0	0	0	0	0
203	187	T	0	0	0	0	0	0	0	0	0	0	0	0	0	0	0	0	0	0	0	0	0	0	0	0	0	0	0	0	0	0	0	0	0	0	0	0	0	0	0
204	188	D	0	0	1.30072512582	0	0	1.0273841954	0	0	0	0	0	0	0	0	0	2.23385162234	0	0	0	0	0	0	0	0	0	0	0	0	0	0	0	1.70765443406	0	0	0	0	0	0	0
205	189	N	2.43039758358	1.33905025804	1.41127544947	2.32378530146	1.09123001807	2.18610814394	1.28452108748	1.07367876425	1.92197297379	1.20852948307	1.43429035298	0.930771699976	2.11531279204	5.29033945352	2.8061533616	2.42409928919	3.92749512551	2.88960215939	5.49497717818	3.0832755035	3.27391125801	3.12206521623	3.18591175431	3.132255525	3.56258582037	6.54774711636	0	0	0	1.64933028264	0	0	0	0	1.38804238992	0	0	0	0
206	190	D	0	0	0	0	0	0	0	0	0	0	0	0	0	0	0	0	0	0	0	0	0	0	0	0	0	0	0	0	0	0	0	0	0	0	0	0	0	0	0
207	191	Q	0	0	0	0	0	0	0	0	0	0	0	0	0	0	0	0	0	0	0	0	0	0	0	0	0	0	0	0	0	0	0	0	0	0	0	0	0	0	0
208	192	I	1.21283523758	0	0	2.30626470087	0	0	2.54764089356	1.06935901321	0	1.2015801514	2.84436333047	1.84794214547	0	0	0	0	0	0	0	3.06085985443	0	0	3.13958385782	3.10674443566	0	0	2.2445679816	0	0	3.27808915777	0	0	2.18539175712	1.59388456471	0	0	2.62516099663	2.5095555064	0
209	193	F	3.41821625444	2.47721671361	0	0	0	2.05625467971	2.39115568571	0	1.79836265579	0	2.66163369194	0.860308280401	1.99459534421	0	5.23416036165	0	0	0	0	0	0	0	0	5.82443735857	0	0	6.33424156284	0	0	0	0	3.41966246613	4.10203422735	0	2.60528104829	0	0	1.16802262153	2.94909440723
210	194	L	0	0	23.2034522078	0	0	0	0	0	1.62322517954	0	0	0	1.81486129298	0	0	29.1062838715	0	0	0	0	0	0	0	0	0	0	0	0	15.046894186	0	0	0	0	0	2.34888724299	0	0	0	2.67298264258
211	195	Y	0	0	1.46553020039	0	0	0	0	0	0	0	0	0	0	0	0	0	0	0	0	0	0	0	0	0	0	0	0	0	3.5053870609	0	0	0	0	0	0	0	0	0	0
212	196	A	0	0	1.46722194389	0	0	0	0	0	0	0	0	0	0	0	0	2.51746683609	0	0	0	0	0	0	0	0	0	0	0	0	0	0	0	0	0	0	0	0	0	0	0
213	197	Q	3.57314758297	5.82789834802	0	5.02169768021	4.77665029412	1.62898209557	1.90235607575	1.52790225786	2.77665330248	0	8.33561403206	0	1.59430360989	3.87726300029	4.08777302388	0	5.5927309108	4.21274761433	4.08615434168	4.53193196589	4.64281343821	4.50522955423	0	9.09365217315	0	0	3.31441173242	7.44100568066	0	4.77645676238	5.12794364315	0	0	0	2.00642257437	0	7.70126560493	0	2.35855352061
214	198	A	4.0633284154	1.49304192926	3.16725622782	2.63751910983	1.21452960349	2.40417846714	1.43172676992	2.43045376959	1.07345176542	2.66727551678	3.18846216225	2.08562320011	2.31360939381	2.94075154243	3.09904677776	5.35541551088	4.43298562807	3.1952960568	3.00612361335	3.43004127	3.69644945375	3.48879652263	3.46945206279	3.45321927747	3.97752203126	3.59222536324	5.02343218168	0	0	1.87652206802	0	2.00388632976	0	1.81080383525	0	2.15959780197	2.96472289908	1.41346651461	1.70519173747
215	199	S	1.42385699213	1.54442565431	1.66433751794	1.36732552812	1.26322840039	1.26662174553	1.48347635698	1.27429609105	1.13277198652	2.81199902149	0	2.18960566343	1.21629510471	3.10039825398	3.27417892397	2.85207065703	4.63420650358	3.35945279015	3.18958847803	3.58525912869	3.89137687271	3.66936089922	0	0	4.16495547833	3.7629562488	0	0	0	0	0	0	0	0	0	4.53332736894	0	1.48555818407	0
216	200	G	0	0	0	0	0	0	0	0	0	0	0	0	0	0	0	0	0	0	0	0	0	0	0	0	0	0	0	0	0	0	0	0	0	0	0	0	0	0	0
217	201	R	1.26401992354	0	0	0	0	0	0	0	0	0	0	0	0	0	0	0	0	0	0	0	0	0	0	0	0	0	2.33697675684	0	0	0	0	0	0	0	0	0	0	0	0
218	202	I	0	0	0	0	1.07961231448	0	0	0	0	0	0	0	0	0	0	0	0	0	0	0	0	0	0	0	0	0	0	0	0	0	1.73578091435	0	0	0	0	0	0	0	0
219	203	T	0	0	1.46577870817	0	0	0	0	0	0	0	0	0	0	0	0	2.51330682167	0	0	0	0	0	0	0	0	0	0	0	0	0	0	0	0	0	0	0	0	0	0	0
220	204	V	0	0	0	0	0	0	0	0	0	0	0	0	0	0	0	0	0	0	0	0	0	0	0	0	0	0	0	0	0	0	0	0	0	0	0	0	0	0	0
221	205	S	0	0	0	0	0	0	0	0	0	0	0	0	0	0	0	0	0	0	0	0	0	0	0	0	0	0	0	0	0	0	0	0	0	0	0	0	0	0	0
222	206	T	0	0	0	0	0	0	0	0	0	0	0	0	0	0	0	0	0	0	0	0	0	0	0	0	0	0	0	0	0	0	0	0	0	0	0	0	0	0	0
223	207	K	1.21432912034	0	0	0	0	1.0925510555	0	0	0	0	0	0	1.05638146351	0	0	0	0	0	2.74325254292	0	0	0	0	0	0	0	2.24766914157	0	0	0	0	0	0	0	0	0	0	0	1.56118194089
224	208	R	0	2.76056413491	0	1.2071574395	1.12564317562	2.27237265051	2.65547880322	1.12132966808	2.00896846217	1.2528595193	1.48625108735	0.968010179818	1.09632998111	0	2.91009145448	0	4.07123066796	0	0	3.19279212629	0	3.24612208064	0	3.24694126725	0	0	0	2.63875727111	0	0	1.80923914669	3.77615136109	2.27674057422	1.67133054194	1.454665703	2.02252135381	0	1.31417746572	1.62017128866
225	209	S	0	0	0	0	0	1.02724101476	0	0	0	0	0	0	0	0	0	0	0	0	0	0	0	0	0	0	0	0	0	0	0	0	0	1.70723530858	0	0	0	0	0	0	0
226	210	Q	0	0	0	0	0	0	0	0	0	0	0	0	0	0	0	0	0	0	0	0	0	0	0	0	0	0	0	0	0	0	0	0	0	0	0	0	0	0	0
227	211	Q	0	0	0	0	0	0	0	0	0	0	0	0	0	0	0	0	0	0	0	0	0	0	0	0	0	0	0	0	0	0	0	0	0	0	0	0	0	0	0
228	212	T	1.26527187613	1.3784162123	1.46722194389	2.41328799687	2.25209292065	2.27272464293	1.3265921706	1.12126007029	2.00868441773	2.50556897068	1.48426872198	1.93599790767	2.19246492	2.75426658231	2.90968043813	2.51746683609	4.07041270566	2.9869603868	2.85304782772	3.19136156891	3.4092555952	3.24561926455	6.5461637112	3.24550038486	3.67815096317	3.38836703345	0	0	0	1.71437390635	1.81030446758	1.88859075004	0	0	1.45446975092	0	0	1.31415582146	1.61994927795
229	213	V	1.26527187613	0	1.46722194389	1.20664399843	1.12604646033	1.13636232146	0	0	1.00434220887	0	0	0.967998953834	1.09623246	2.75426658231	0	2.51746683609	0	2.9869603868	2.85304782772	0	0	0	0	0	3.67815096317	3.38836703345	0	0	0	1.71437390635	0	0	0	0	1.45446975092	0	0	0	0
230	214	I	1.21283511741	0	2.79498313955	3.45311134981	0	0	0	0	0.96104400813	1.20173719705	0	0.92359868193	1.05564728603	0	0	0	0	0	0	0	0	0	0	0	0	0	2.2445674948	0	6.69745413916	4.90433506437	0	0	0	0	1.39203507179	1.9401866022	0	1.25405943885	1.56021576299
231	215	P	0	0	0	0	0	0	0	0	0	0	0	0	1.09658979487	0	0	0	0	0	0	0	0	0	0	0	0	0	0	0	0	0	0	0	0	0	0	0	0	0	1.62076286932
232	216	N	0	0	0	1.07463323821	0	0	0	0	0	0	0	0	0	0	0	0	0	0	0	0	0	0	0	0	0	0	0	0	0	1.52681978471	0	0	0	0	0	0	0	0	0
233	217	I	0	0	1.39756780168	1.15245340253	0	0	1.27247128231	0	0	0	1.42100859749	0	0	0	0	0	0	0	0	0	0	0	0	0	0	0	0	0	3.34917805102	1.63766134184	0	0	2.18174837845	0	0	0	2.62147673049	0	0
234	218	G	0	0	0	0	0	0	0	1.17141326844	0	0	0	1.01076059926	0	0	0	0	0	0	0	0	0	0	0	0	0	0	0	0	0	0	0	0	0	1.74549055091	0	0	0	1.37182341889	0
235	219	S	1.26527187613	2.75683242461	11.6841234865	0	0	0	1.3265921706	0	0	0	2.96733734486	0	0	0	0	12.5309077251	0	0	0	3.19136156891	0	0	0	0	0	0	2.34124045972	5.26453612233	10.4965561339	0	0	0	0	0	0	0	5.47079340323	0	0
236	220	R	0	0	0	0	0	0	0	0	0	0	0	0	0	0	0	0	0	0	0	0	0	0	0	0	0	0	0	0	0	0	0	0	0	0	0	0	0	0	0
237	221	P	0	0	0	0	0	0	2.65318434119	0	3.00851634738	0	0	0.967246324988	1.09476228298	0	0	0	0	0	0	0	0	0	0	0	0	0	0	0	0	0	0	0	4.54826178719	0	4.35365390205	0	0	1.31270519601	1.61660494616
238	222	R	0	0	0	0	0	0	0	1.12102903648	0	0	0	0	0	0	0	0	0	0	0	0	0	0	0	0	0	0	0	0	0	0	0	0	0	1.67062629533	0	0	0	0	0
239	223	V	2.04288159055	1.08621317958	2.34308963675	0.947755525011	1.77896503281	0.935669418106	1.04353819899	0.901764877139	0.814945173734	2.02381813307	1.2025193894	0.772834000977	0.885359012954	2.24668223345	2.39655685079	4.11450458012	3.23025449899	2.42043794767	2.38836988857	2.53657543225	2.75079652302	2.61074405662	5.32794018532	2.69160081202	2.92054662828	2.72806860532	1.87375039464	0	0	0	1.40717185126	0	0	0	0	0	0	0	0
240	224	R	0	0	0	0	0	0	0	0	0	0	0	0	0	0	0	0	0	0	0	0	0	0	0	0	0	0	0	0	0	0	0	0	0	0	0	0	0	0	0
241	225	N	3.41233265306	3.71255643506	2.59969371099	2.14926647641	3.0388020383	3.08172304429	7.1658904535	3.98357858329	4.49267970527	2.25610647517	5.31968090175	4.30094805191	2.98889997698	4.95203992339	5.22452398056	2.22877161424	7.25021143628	5.37383469897	5.15815720102	2.87315735986	9.08422448138	2.90369710088	5.89440662349	5.81600425796	6.53700550275	6.1589675048	2.10471932914	2.36321532867	3.11746019321	0	1.62845764654	1.70723530858	10.2369095026	1.48431821985	5.20497230861	0	4.90559570591	3.50338142277	1.47227482498
242	226	I	0	0	1.39721554475	0	0	0	0	0	0	0	0	0	0	0	0	2.39716706047	0	0	0	0	0	0	0	0	0	0	0	0	0	0	0	0	0	0	0	0	0	0	0
243	227	P	0	0	0	0	1.12604646033	0	0	0	0	0	0	0	0	0	0	0	0	0	0	0	0	0	0	0	0	0	0	0	0	0	1.81030446758	0	0	0	0	0	0	0	0
244	228	S	0	0	0	0	0	0	0	0	0	0	0	0	0	0	0	0	0	0	0	0	0	0	0	0	0	0	0	0	0	0	0	0	0	0	0	0	0	0	0
245	229	R	0	0	0	0	0	0	0	0	0	0	0	0	0	0	0	0	0	0	0	0	0	0	0	0	0	0	0	0	0	0	0	0	0	0	0	0	0	0	0
246	230	I	1.84482987001	1.02142461003	1.09306016088	0.887902729572	0.822636382361	0.834132191473	0.983530771237	0.82516666361	0.739406309745	0.910452397512	1.10562511079	0.709527951853	0.795848422923	2.01196788986	2.12692799803	1.88887834289	2.99163217041	2.20336676606	2.08602906823	2.3297851723	2.50645863174	2.38099059734	2.3658771173	2.39681735421	2.70004532121	2.44951184398	1.70393092391	0	0	0	0	0	0	0	0	0	0	0	0
247	231	S	0	0	0	0	0	0	0	0	0	0	0	0	0	0	0	0	0	0	0	0	0	0	0	0	0	0	0	0	0	0	0	0	0	0	0	0	0	0	0
248	232	I	0	0	0	0	0	0	0	0	0	0	0	0	0	0	0	0	0	0	0	0	0	0	0	0	0	0	0	0	0	0	0	0	0	0	0	0	0	0	0
249	233	Y	0	0	0	0	0	0	0	0	0	0	0	0	0	0	0	0	0	0	0	0	0	0	0	0	0	0	0	0	0	0	0	0	0	0	0	0	0	0	0
250	234	W	0	0	0	0	0	0	0	0	0	0	0	0	0	0	0	0	0	0	0	0	0	0	0	0	0	0	0	0	0	0	0	0	0	0	0	0	0	0	0
251	235	T	0	0	0	0	0	0	0	0	0	0	0	0	0	0	0	0	0	0	0	0	0	0	0	0	0	0	0	0	0	0	0	0	0	0	0	0	0	0	0
252	236	I	0	0	0	0	0	0	0	0	0	0	0	0	0	0	0	0	0	0	0	0	0	0	0	0	0	0	0	0	0	0	0	0	0	0	0	0	0	0	0
253	237	V	0	0	0	0	0	0	0	0	0	0	0	0	0	0	0	0	0	0	0	0	0	0	0	0	0	0	0	0	0	0	0	0	0	0	0	0	0	0	0
254	238	K	0	0	0	0	0	0	0	0	0	0	0	0	0	0	0	0	0	0	0	0	0	0	0	0	0	0	0	0	0	0	0	0	0	0	0	0	0	0	0
255	239	P	0	0	0	0	0	0	0	0	0	0	0	0	0	0	0	0	0	0	0	0	0	0	0	0	0	0	0	0	0	0	0	0	0	0	0	0	0	0	0
256	240	G	0	0	0	0	0	0	0	0	0	0	0	0	0	0	0	0	0	0	0	0	0	0	0	0	0	0	0	0	0	0	0	0	0	0	0	0	0	0	0
257	241	D	0	0	0	0	0	0	0	0	0	0	0	0	0	0	0	0	0	0	0	0	0	0	0	0	0	0	0	0	0	0	0	0	0	0	0	0	0	0	0
258	242	I	0	0	0	0	0	0	0	0	0	0	0	0	0.776356691339	0	0	0	0	0	0	0	0	0	0	0	0	0	0	0	0	0	0	0	0	0	0	0	0	0	1.14694584904
259	243	L	0	0	0	1.20621661662	0	0	0	0	0	0	0	0	0	0	0	0	0	0	0	0	0	0	0	0	0	0	0	0	0	1.71350401038	0	0	0	0	0	0	0	0	0
260	244	L	0	0	0	0	0	0	0	1.76467666475	0	0	0	0	0	0	0	0	0	0	0	0	0	0	0	0	0	0	0	0	0	0	0	0	0	2.62936889805	0	0	0	0	0
261	245	I	0	0	0	0	0	0	0	0	0	0	0	0	0	0	0	0	0	0	0	0	0	0	0	0	0	0	0	0	0	0	0	0	0	0	0	0	0	0	0
262	246	N	0	1.23751881169	9.10819012062	0	0	0	0	0	0	0	0	0	0	0	0	0	0	0	0	0	0	0	0	0	0	0	0	2.36321532867	21.8771887472	0	0	0	0	0	0	0	0	0	0
263	247	S	0	0	0	0	0	0	0	0	0	0	0	0	0	0	0	0	0	0	0	0	0	0	0	0	0	0	0	0	0	0	0	0	0	0	0	0	0	0	0
264	248	T	0	0	0	0	0	0	1.32623613056	0	0	0	0	0	0	0	0	0	0	0	0	0	0	0	0	0	0	0	0	0	0	0	0	0	2.27310678632	0	0	0	0	0	0
265	249	G	0	0	0	0	0	0	0	0	0	0	0	0	0	0	0	0	0	0	0	0	0	0	0	0	0	0	0	0	0	0	0	0	0	0	0	0	0	0	0
266	250	N	0	0	0	0	0	0	0	0	0	0	0	0	0	0	0	0	0	0	0	0	0	0	0	0	0	0	0	0	0	0	0	0	0	0	0	0	0	0	0
267	251	L	0	0	0	0	0	0	0	0	0	0	0	0	0	0	0	0	0	0	0	0	0	0	0	0	0	0	0	0	0	0	0	0	0	0	0	0	0	0	0
268	252	I	0	0	0	0	0	0	0	0	0	0	0	0	0	0	0	0	0	0	0	0	0	0	0	0	0	0	0	0	0	0	0	0	0	0	0	0	0	0	0
269	253	A	0	0	0	0	0	0	0	0	0	0	0	0	0	0	0	0	0	0	0	0	0	0	0	0	0	0	0	0	0	0	0	0	0	0	0	0	0	0	0
270	254	P	0	0	0	0	0	0	0	0	0	0	0	0	0	0	0	0	0	0	0	0	0	0	0	0	0	0	0	0	0	0	0	0	0	0	0	0	0	0	0
271	255	R	0	0	0	0	0	0	0	0	0	0	0	0	0	0	0	0	0	0	0	0	0	0	0	0	0	0	0	0	0	0	0	0	0	0	0	0	0	0	0
272	256	G	0	0	0	0	0	0	0	0	0	0	0	0	0	0	0	0	0	0	0	0	0	0	0	0	0	0	0	0	0	0	0	0	0	0	0	0	0	0	0
273	257	Y	0	0	0	0	0	0	0	0	0	0	0	0	0	0	0	0	0	0	0	0	0	0	0	0	0	0	0	0	0	0	0	0	0	0	0	0	0	0	0
274	258	F	0	0	0	0	0	0	0	0	0	0	0	0	0	0	0	0	0	0	0	0	0	0	0	0	0	0	0	0	0	0	0	0	0	0	0	0	0	0	0
275	259	K	0	0	0	0	0	0	0	0	0	0	1.42278627146	0	0	0	0	0	0	0	0	0	0	0	0	0	0	0	0	0	0	0	0	0	0	0	0	0	2.62507847593	0	0
276	260	I	0	0	0	0	0	0	0	0	0	0	0	0	0	0	0	0	0	0	0	0	0	0	0	0	0	0	0	0	0	0	0	0	0	0	0	0	0	0	0
277	261	R	6.88252182187	5.03676143428	0	6.56867463366	4.10952685268	2.09355340629	7.25928630484	4.03019576346	5.44334930032	4.54815613661	5.35908078392	7.0246633508	4.03958859541	0	5.34386642046	0	7.42570755055	5.469820982	0	5.8676947012	6.17411909921	11.7408550881	5.9276769723	5.91393270552	0	0	12.665261186	4.78637476979	0	6.20743888392	3.29587098515	3.47070595234	8.25190576261	2.99033168918	2.62613114897	3.67714494894	4.90235620489	9.51661874456	5.94577515151
278	262	S	0	0	0	1.07545611756	0	0	0	0.995894645822	0	0	0	0	0	0	0	0	0	0	0	0	0	0	0	0	0	0	0	0	0	1.52849549781	0	0	0	1.48431821985	0	0	0	0	0
279	263	G	0	0	0	0	0	0	0	0	0	0	0	0	0	0	0	0	0	0	0	0	0	0	0	0	0	0	0	0	0	0	0	0	0	0	0	0	0	0	0
280	264	K	0	1.32215356316	0	1.15328908376	0	1.09279539886	0	0	0.961586187188	0	0	0	1.0560431919	0	0	0	0	0	0	0	0	0	0	0	0	0	0	2.5253267184	0	1.63866088857	0	1.81657054104	0	0	1.39266439203	0	0	0	1.56041190181
281	265	S	0	0	0	0	0	0	0	0	0	0	0	0	0	0	0	0	0	0	0	0	0	0	0	0	0	0	0	0	0	0	0	0	0	0	0	0	0	0	0
282	266	S	0	0	0	0	0	0	0	0	0	0	0	0	0	0	0	0	0	0	0	0	0	0	0	0	0	0	0	0	0	0	0	0	0	0	0	0	0	0	0
283	267	I	0	0	0	0	0	0	0	0	0	0	0	0	0	0	0	0	0	0	0	0	0	0	0	0	0	0	0	0	0	0	0	0	0	0	0	0	0	0	0
284	268	M	0	0	0.978928232528	0	0	0	0	0	0	0	0	0	0	0	0	0	0	0	0	0	0	0	0	0	0	0	0	0	2.34820324901	0	0	0	0	0	0	0	0	0	0
285	269	R	0	0	0	0	0	0	0	0	0	0	0	0	0	0	0	0	0	0	0	0	0	0	0	0	0	0	0	0	0	0	0	0	0	0	0	0	0	0	0
286	270	S	0	0	0	0	0	0	0	0	0	0	0	0	0	0	0	0	0	0	0	0	0	0	0	0	0	0	0	0	0	0	0	0	0	0	0	0	0	0	0
287	271	D	0	0	0	0	0	0	0	0	0	0	0	0	0	0	0	0	0	0	0	0	0	0	0	0	0	0	0	0	0	0	0	0	0	0	0	0	0	0	0
288	272	A	0	0	0	0	0	0	0	0	0	0	0	0	0	0	0	0	0	0	0	0	0	0	0	0	0	0	0	0	0	0	0	0	0	0	0	0	0	0	0
289	273	P	0	0	0	0	0	0	1.3265921706	0	0	0	0	0	0	0	0	0	0	0	0	0	0	0	0	0	0	0	0	0	0	0	0	0	2.27413089359	0	0	0	0	0	0
290	274	I	0	0	0	0	0	0	1.27247117123	0	0	0	0	0	0	0	0	0	0	0	0	0	0	0	0	0	0	0	0	0	0	0	0	0	2.1817478425	0	0	0	0	0	0
291	275	G	1.26432697003	0	0	0	0	0	0	0	0	0	0	0	0	0	0	0	0	0	0	0	0	0	0	0	0	0	2.33802138361	0	0	0	0	0	0	0	0	0	0	0	0
292	276	K	0	0	0	0	0	0	0	1.07060554355	0	0	0	0	0	0	0	0	0	0	0	0	0	0	0	0	0	0	0	0	0	0	0	0	0	1.59604805628	0	0	0	0	0
293	277	C	0	0	0	0	0	0	0	0	0	0	0	0	0	0	0	0	0	0	0	0	0	0	0	0	0	0	0	0	0	0	0	0	0	0	0	0	0	0	0
294	278	N	1.19650227129	1.31182229523	1.35958232898	1.14189767502	1.06711708361	1.07226752918	3.77868308322	1.04573562119	0.939632443164	1.18310165632	1.40121918065	0.903937139002	3.10712522463	2.5984813122	2.73617775886	2.30070167261	3.82555353962	2.80894646496	2.68145339793	3.01902719645	3.17765524603	3.0448284844	3.07766662653	3.04404563725	3.43549121508	3.19989054599	0	0	0	0	0	0	4.32923396013	0	0	0	0	0	3.06174539626
295	279	S	0	0	0	0	0	0	0	0	0	0	0	0	0	0	0	0	0	0	0	0	0	0	0	0	0	0	0	0	0	0	0	0	0	0	0	0	0	0	0
296	280	E	1.19677964052	1.3077153195	2.75945504881	1.13644128979	1.06609087094	2.16087508275	1.26108922809	2.10856521481	1.89825541011	1.18581217435	1.40808701286	0.909484755337	1.04352418662	2.60667159666	2.75239591699	4.74255449827	3.83259784902	2.83298407665	2.71026586526	3.02390128291	3.20501775317	3.06381622138	3.09394132218	3.07285908804	3.45697665557	3.22305062013	0	0	0	0	0	1.79684307944	0	1.57150695687	1.37525794764	0	0	0	0
297	281	C	0	0	0	0	0	0	0	0	0	0	0	0	0	0	0	0	0	0	0	0	0	0	0	0	0	0	0	0	0	0	0	0	0	0	0	0	0	0	0
298	282	I	0	0	0	0	0	0	0	0	0	0	0	0	0	0	0	0	0	0	0	0	0	0	0	0	0	0	0	0	0	0	0	0	0	0	0	0	0	0	0
299	283	T	0	0	0	0	0	0	0	0	0	0	0	0	0	0	0	0	0	0	0	0	0	0	0	0	0	0	0	0	0	0	0	0	0	0	0	0	0	0	0
300	284	P	0	0	0	0	0	0	0	0	0	0	0	0	0	0	0	0	0	0	0	0	0	0	0	0	0	0	0	0	0	0	0	0	0	0	0	0	0	0	0
301	285	N	0	0	0	0	0	0	0	0	0	0	0	0	0	0	0	0	0	0	0	0	0	0	0	0	0	0	0	0	0	0	0	0	0	0	0	0	0	0	0
302	286	G	0	0	0	0	0	0	0	0	0	0	0	0	0	0	0	0	0	0	0	0	0	0	0	0	0	0	0	0	0	0	0	0	0	0	0	0	0	0	0
303	287	S	0	0	0	0	0	0	0	0	0	0	0	0	0	0	0	0	0	0	0	0	0	0	0	0	0	0	0	0	0	0	0	0	0	0	0	0	0	0	0
304	288	I	0	0	0	0	0	0	0	0	0	0	0	0	0	0	0	0	0	0	0	0	0	0	0	0	0	0	0	0	0	0	0	0	0	0	0	0	0	0	0
305	289	P	0	0	0	2.41328799687	0	0	0	0	0	0	1.48426872198	0	0	0	0	0	0	0	0	0	0	0	0	0	0	0	0	0	0	3.4287478127	0	0	0	0	0	0	2.73746580046	0	0
306	290	N	0	0	0	0	0	0	0	0	0	0	0	0.860189610382	0	0	0	0	0	0	0	0	0	0	0	0	0	0	0	0	0	0	0	0	0	0	0	0	0	1.16779380759	0
307	291	D	0	0	0	0	0	1.02766923557	0	0.996695780438	0	1.12886718257	1.33059510185	0	0	0	0	0	0	0	0	0	0	0	0	0	0	0	0	0	0	0	0	1.70848908267	0	1.48619594149	0	1.8232396786	2.45512681811	0	0
308	292	K	0	0	0	0	0	0	0	0	0	0	0	0	0	0	0	0	0	0	0	0	0	0	0	0	0	0	0	0	0	0	0	0	0	0	0	0	0	0	0
309	293	P	0	0	0	0	0	0	0	0	0	0	0	0	0	0	0	0	0	0	0	0	0	0	0	0	0	0	0	0	0	0	0	0	0	0	0	0	0	0	0
310	294	F	0	0	0	0	0	0	0	0	0	0	0	0	0	0	0	0	0	0	0	0	0	0	0	0	0	0	0	0	0	0	0	0	0	0	0	0	0	0	0
311	295	Q	0	0	0	0	0	0	0	0	0	0	0	0	0	0	0	0	0	0	0	0	0	0	0	0	0	0	0	0	0	0	0	0	0	0	0	0	0	0	0
312	296	N	0	0	0	0	0	0	0	0	0	0	0	0	0	0	0	0	0	0	0	0	0	0	0	0	0	0	0	0	0	0	0	0	0	0	0	0	0	0	0
313	297	V	0	0	1.46140916238	0	0	0	0	0	0	0	0	0	0	0	0	2.50074583815	0	0	0	0	0	0	0	0	0	0	0	0	0	0	0	0	0	0	0	0	0	0	0
314	298	N	0	0	0	0	0	0	0	0	0	0	0	0	0	0	0	0	0	0	0	0	0	0	0	0	0	0	0	0	0	0	0	0	0	0	0	0	0	0	0
315	299	R	0	0	1.41173862935	1.16270285922	0	0	0	0	0	0	1.43370980539	0.93268050577	1.06500719312	0	0	0	0	0	0	0	0	0	0	0	0	0	0	0	3.38267387943	1.6520275317	0	0	0	0	0	0	2.6445826707	1.26643107438	1.57387711811
316	300	I	0	2.64204816654	0	1.15237802682	0	0	2.54612249375	0	0.961258876682	0	0	0	0	0	0	0	0	0	0	0	0	0	0	0	0	0	0	5.04772106721	0	1.63750780111	0	0	4.36689340379	0	1.3925003896	0	0	0	0
317	301	T	0	0	0	0	0	0	0	0	0	0	0	0	0	0	0	0	0	0	0	0	0	0	0	0	0	0	0	0	0	0	0	0	0	0	0	0	0	0	0
318	302	Y	0	0	0	0	0	0	0	0	0	0	0	0	0	0	0	0	0	0	0	0	0	0	0	0	0	0	0	0	0	0	0	0	0	0	0	0	0	0	0
319	303	G	0	0	0	0	0	0	0	0	0	0	0	0	0	0	0	0	0	0	0	0	0	0	0	0	0	0	0	0	0	0	0	0	0	0	0	0	0	0	0
320	304	A	1.26527187613	0	0	1.20664399843	1.12604646033	2.27272464293	0	2.24252014057	1.00434220887	0	0	0.967998953834	1.09623246	0	0	0	0	0	0	0	0	0	0	0	0	3.38836703345	2.34124045972	0	0	1.71437390635	1.81030446758	3.77718150008	0	3.34233497187	1.45446975092	0	0	1.31415582146	0
321	305	C	0	0	0	0	0	0	0	0	0	0	0	0	0	0	0	0	0	0	0	0	0	0	0	0	0	0	0	0	0	0	0	0	0	0	0	0	0	0	0
322	306	P	0	0	0	0	0	0	0	0	0	0	0	0	0	0	0	0	0	0	0	0	0	0	0	0	0	0	0	0	0	0	0	0	0	0	0	0	0	0	0
323	307	R	0	0	0	0	0	0	0	0	0	0	0	0	0	0	0	0	0	0	0	0	0	0	0	0	0	0	0	0	0	0	0	0	0	0	0	0	0	0	0
324	308	Y	0	0	0	0	0	0	0	0	0	0	0	0	0	0	0	0	0	0	0	0	0	0	0	0	0	0	0	0	0	0	0	0	0	0	0	0	0	0	0
325	309	V	0	0	0	0	1.12584599542	0	0	0	0	0	0	0.967766081451	0	0	0	0	0	0	0	0	0	0	0	0	0	0	0	0	0	0	1.80977485611	0	0	0	0	0	0	1.31370687931	0
326	310	K	0	0	0	0	0	0	0	0	0.984305225262	0	0	0	0	0	0	0	0	0	0	0	0	0	0	0	0	0	0	0	0	0	0	0	0	0	1.42531675325	0	0	0	0
327	311	Q	1.52316997158	1.64528766532	0	1.37930956969	1.39663969685	1.42739655412	1.58763742153	1.33829731984	1.26766178139	1.59541925051	1.77998432321	1.19757481638	1.44494461126	3.41197753101	3.68757090226	0	4.85450767269	3.85795798487	3.73313475761	3.94935511417	4.13787136663	4.15817041261	4.2442336841	4.04513695156	4.73980067885	4.40210331304	0	0	0	0	0	0	0	0	0	0	0	0	0
328	312	N	1.13744421769	1.23751881169	2.59793104198	1.07463323821	1.01293401277	2.05448202952	1.19431507558	0.995894645822	1.79707188211	1.12805323759	3.99411310372	1.72037922076	2.98889997698	2.47601996169	2.61226199028	4.45754322848	3.62510571814	2.68691734949	2.57907860051	2.87315735986	3.02807482713	2.90369710088	2.94720331174	5.81600425796	6.53700550275	3.0794837524	0	0	0	0	0	1.70723530858	0	0	1.30124307715	0	2.45780706827	0	2.94454964996
329	313	T	0	0	0	0	0	0	0	0	0	0	0	0	0	0	0	0	0	0	0	0	0	0	0	0	0	0	0	0	0	0	0	0	0	0	0	0	0	0	0
330	314	L	0	0	0	0	0	0	0	0	0	0	0	0	0	0	0	0	0	0	0	0	0	0	0	0	0	0	0	0	0	0	0	0	0	0	0	0	0	0	0
331	315	K	0	0	0	0	0	0	0	0	0	0	0	0	0	0	0	0	0	0	0	0	0	0	0	0	0	0	0	0	0	0	0	0	0	0	0	0	0	0	0
332	316	L	0	0	0	0	0	0	0	0	0	0	0	0	0	0	0	0	0	0	0	0	0	0	0	0	0	0	0	0	0	0	0	0	0	0	0	0	0	0	0
333	317	A	0	0	0	0	0	0	0	0	0	0	0	0	0	0	0	0	0	0	0	0	0	0	0	0	0	0	0	0	0	0	0	0	0	0	0	0	0	0	0
334	318	T	0	0	0	0	0	0	0	0	0	0	0	0	0	0	0	0	0	0	0	0	0	0	0	0	0	0	0	0	0	0	0	0	0	0	0	0	0	0	0
335	319	G	0	0	0	0	0	0	0	0	0	0	0	0	0	0	0	0	0	0	0	0	0	0	0	0	0	0	0	0	0	0	0	0	0	0	0	0	0	0	0
336	320	M	0	0	0	0	0	0	0	0	0	0	0	0	0	0	0	0	0	0	0	0	0	0	0	0	0	0	0	0	0	0	0	0	0	0	0	0	0	0	0
337	321	R	0	0	0	0	0	0	0	0	0	0	0	0	0	0	0	0	0	0	0	0	0	0	0	0	0	0	0	0	0	0	0	0	0	0	0	0	0	0	0
338	322	N	0	0	0	0	0	0	0	0	0	0	0	0	0	0	0	0	0	0	0	0	0	0	0	0	0	0	0	0	0	0	0	0	0	0	0	0	0	0	0
339	323	V	1.26226242338	0	0	2.41057443941	0	0	1.32231488783	0	0	0	1.48324343957	0	0	0	0	0	0	0	0	0	0	0	0	0	0	0	2.33100083928	0	0	3.42322521537	0	0	2.26185169565	0	0	0	2.73393128897	0	0
340	324	P	0	1.38422308356	0	0	0	0	0	0	0	0	0	0	0	0	0	0	0	0	0	0	0	0	0	0	0	0	0	2.65358721354	0	0	0	0	0	0	0	0	0	0	0
341	325	E	0	0	0	0	0	0	0	0	0	0	0	0	0	0	0	0	0	0	0	0	0	0	0	0	0	0	0	0	0	0	0	0	0	0	0	0	0	0	0
342	326	K	2.43100927967	2.64808570418	1.40003018251	0	1.08114146677	1.09377560242	0	1.0707918665	0	1.20492936908	1.42351757573	0.925118442545	1.05730031504	2.64275985088	0	2.40232162898	0	2.86622769195	2.74539545819	0	3.2544649801	0	3.14896918027	0	3.51171621031	3.26787004771	2.25143607819	5.06449550531	0	0	0	0	0	0	0	0	2.62760412147	0	0
343	327	Q	0	0	0	0	0	0	0	0	0	0	0	0	0	0	0	0	0	0	0	0	0	0	0	0	0	0	0	0	0	0	0	0	0	0	0	0	0	0	0
344	328	NA	0	0	0	0	0	0	0	0	0	0	0	0	0	0	0	0	0	0	0	0	0	0	0	0	0	0	0	0	0	0	0	0	0	0	0	0	0	0	0
345	329	NA	0	0	0	0	0	1.13623038546	1.32614782343	0	0	0	0	0	0	0	0	0	0	0	0	0	0	0	0	0	0	0	0	0	0	0	0	1.8882046155	2.27285283756	0	0	0	0	0	0
346	330	NA	0	0	0	0	0	0	0	0	0	0	0	0	0	0	0	0	0	0	0	0	0	0	0	0	0	0	0	0	0	0	0	0	0	0	0	0	0	0	0
347	331	NA	0	0	0	0	0	0	0	0	0	0	0	0	0	0	0	0	0	0	0	0	0	0	0	0	0	0	0	0	0	0	0	0	0	0	0	0	0	0	0
348	332	NA	0	0	0	0	0	0	0	0	0	0	0	0	0	0	0	0	0	0	0	0	0	0	0	0	0	0	0	0	0	0	0	0	0	0	0	0	0	0	0
349	333	NA	0	0	0	0	0	0	0	0	0	0	0	0	0	0	0	0	0	0	0	0	0	0	0	0	0	0	0	0	0	0	0	0	0	0	0	0	0	0	0
350	334	A	0	0	0	0	0	0	0	0	0	0	0	0	0	0	0	0	0	0	0	0	0	0	0	0	0	0	0	0	0	0	0	0	0	0	0	0	0	0	0
351	335	I	0	0	0	0	0	0	0	0	0	0	0	0	0	0	0	0	0	0	0	0	0	0	0	0	0	0	0	0	0	0	0	0	0	0	0	0	0	0	0
352	336	A	0	0	0	0	0	0	0	0	0	0	0	0	0	0	0	0	0	0	0	0	0	0	0	0	0	0	0	0	0	0	0	0	0	0	0	0	0	0	0
353	337	G	0	0	0	0	0	0	0	0	0	0	0	0	0	0	0	0	0	0	0	0	0	0	0	0	0	0	0	0	0	0	0	0	0	0	0	0	0	0	0
354	338	F	0	0	0	0	0	0	0	0	0	0	0	0	0	0	0	0	0	0	0	0	0	0	0	0	0	0	0	0	0	0	0	0	0	0	0	0	0	0	0
355	339	I	0	0	0	0	0	0	0	0	0	0	0	0	0	0	0	0	0	0	0	0	0	0	0	0	0	0	0	0	0	0	0	0	0	0	0	0	0	0	0
356	340	E	0	0	0	0	0	0	0	0	0	0	0	0	0	0	0	0	0	0	0	0	0	0	0	0	0	0	0	0	0	0	0	0	0	0	0	0	0	0	0
357	341	N	0	0	0	0	0	0	0	0	0	0	0	0	0	0	0	0	0	0	0	0	0	0	0	0	0	0	0	0	0	0	0	0	0	0	0	0	0	0	0
358	342	G	0	0	0	0	0	0	0	0	0	0	0	0	0	0	0	0	0	0	0	0	0	0	0	0	0	0	0	0	0	0	0	0	0	0	0	0	0	0	0
359	343	W	0	0	0	0	0	0	0	0	0	0	0	0	0	0	0	0	0	0	0	0	0	0	0	0	0	0	0	0	0	0	0	0	0	0	0	0	0	0	0
360	344	E	0	0	0	0	0	0	0	0	0	0	0	0	0	0	0	0	0	0	0	0	0	0	0	0	0	0	0	0	0	0	0	0	0	0	0	0	0	0	0
361	345	G	0	0	0	0	0	0	0	0	0	0	0	0	0	0	0	0	0	0	0	0	0	0	0	0	0	0	0	0	0	0	0	0	0	0	0	0	0	0	0
362	346	M	0	0	0	0	0	0	0	0	0	0	0	0	0	0	0	0	0	0	0	0	0	0	0	0	0	0	0	0	0	0	0	0	0	0	0	0	0	0	0
363	347	V	4.95020469893	4.08366643235	5.4160654717	4.15784669772	4.43859430353	3.2992914523	2.6393694868	4.41335432292	4.94708096766	4.75969785456	2.94871782219	5.50931269131	4.2896187086	5.43258968291	5.79052320362	9.55807858798	8.04827747941	5.92093505527	8.39069713416	6.34563212146	6.6820155192	9.69005184218	9.63587054404	6.41079518847	10.578381841	6.68848912189	4.54835668247	2.58159244605	0	2.5271751549	3.55474526517	0	0	3.29667560835	2.85145853953	1.87678667156	0	3.72324986888	3.15442286568
364	348	D	0	0	0	0	0	0	0	0	0	0	0	0	0	0	0	0	0	0	0	0	0	0	0	0	0	0	0	0	0	0	0	0	0	0	0	0	0	0	0
365	349	G	0	0	0	0	0	0	0	0	0	0	0	0	0	0	0	0	0	0	0	0	0	0	0	0	0	0	0	0	0	0	0	0	0	0	0	0	0	0	0
366	350	W	0	0	0	0	0	0	0	0	0	0	0	0	0	0	0	0	0	0	0	0	0	0	0	0	0	0	0	0	0	0	0	0	0	0	0	0	0	0	0
367	351	Y	0	0	0	0	0	0	0	0	0	0	0	0	0	0	0	0	0	0	0	0	0	0	0	0	0	0	0	0	0	0	0	0	0	0	0	0	0	0	0
368	352	G	0	0	0	0	0	0	0	0	0	0	0	0	0	0	0	0	0	0	0	0	0	0	0	0	0	0	0	0	0	0	0	0	0	0	0	0	0	0	0
369	353	F	0	0	0	0	0	0	0	0	0	0	0	0	0	0	0	0	0	0	0	0	0	0	0	0	0	0	0	0	0	0	0	0	0	0	0	0	0	0	0
370	354	R	0	0	0	0	0	0	0	0	0	0	0	0	0	0	0	0	0	0	0	0	0	0	0	0	0	0	0	0	0	0	0	0	0	0	0	0	0	0	0
371	355	H	0	0	0	0	0	0	0	0	0	0	0	0	0	0	0	0	0	0	0	0	0	0	0	0	0	0	0	0	0	0	0	0	0	0	0	0	0	0	0
372	356	Q	0	0	0	0	0	0	1.8731997759	0	0	1.76880018865	0	0	0	0	0	0	0	0	0	0	0	0	0	0	0	0	0	0	0	0	0	0	3.21314984018	0	0	2.85668077324	0	0	0
373	357	N	0	0	0	0	0	0	0	0	0	0	0	0	0	0	0	0	0	0	0	0	0	0	0	0	0	0	0	0	0	0	0	0	0	0	0	0	0	0	0
374	358	S	0	0	0	0	0	0	0	0	0	0	0	0	0	0	0	0	0	0	0	0	0	0	0	0	0	0	0	0	0	0	0	0	0	0	0	0	0	0	0
375	359	E	0	0	0	0	0	0	0	0	0	0	0	0	0	0	0	0	0	0	0	0	0	0	0	0	0	0	0	0	0	0	0	0	0	0	0	0	0	0	0
376	360	G	0	0	0	0	0	0	0	0	0	0	0	0	0	0	0	0	0	0	0	0	0	0	0	0	0	0	0	0	0	0	0	0	0	0	0	0	0	0	0
377	361	I	2.3717618119	1.31704262382	1.3930250691	1.17253216382	2.19170287489	1.06726110616	1.27049130022	1.05620564035	0.934707537858	3.62867002184	1.39125983605	0.928424026113	1.04282220549	5.16173750049	2.70258164157	2.39914914758	3.99895659878	2.85885385324	2.69769965183	3.08823649114	3.22807037736	3.07502973039	3.20382624712	3.02973325479	3.60445151019	3.26584459319	0	0	0	0	1.78100843416	0	0	0	0	3.8665130577	0	0	0
378	362	G	0	0	0	0	0	0	0	0	0	0	0	0	0	0	0	0	0	0	0	0	0	0	0	0	0	0	0	0	0	0	0	0	0	0	0	0	0	0	0
379	363	Q	0	0	0	0	0	0	0	0	0	0	0	0	0	0	0	0	0	0	0	0	0	0	0	0	0	0	0	0	0	0	0	0	0	0	0	0	0	0	0
380	364	A	0	0	0	0	0	0	0	0	0	0	0	0	0	0	0	0	0	0	0	0	0	0	0	0	0	0	0	0	0	0	0	0	0	0	0	0	0	0	0
381	365	A	0	0	0	0	0	0	0	0	0	0	0	0	0	0	0	0	0	0	0	0	0	0	0	0	0	0	0	0	0	0	0	0	0	0	0	0	0	0	0
382	366	D	0	0	0	0	0	0	0	0	0	0	0	0	0	0	0	0	0	0	0	0	0	0	0	0	0	0	0	0	0	0	0	0	0	0	0	0	0	0	0
383	367	L	0	1.37759766595	0	0	0	0	0	0	0	0	0	0	0	0	0	0	0	0	0	0	0	0	0	0	0	0	0	2.62927711416	0	0	0	0	0	0	0	0	0	0	0
384	368	K	0	1.32200848109	0	0	0	0	0	0	0	0	0	0	0	0	0	0	0	0	0	0	0	0	0	0	0	0	0	2.52479600021	0	0	0	0	0	0	0	0	0	0	0
385	369	S	0	0	0	0	0	0	0	0	0	0	0	0	0	0	0	0	0	0	0	0	0	0	0	0	0	0	0	0	0	0	0	0	0	0	0	0	0	0	0
386	370	T	0	0	0	0	0	0	0	0	0	0	0	0	0	0	0	0	0	0	0	0	0	0	0	0	0	0	0	0	0	0	0	0	0	0	0	0	0	0	0
387	371	Q	0	0	0	0	0	0	0	0	0	0	0	0	0	0	0	0	0	0	0	0	0	0	0	0	0	0	0	0	0	0	0	0	0	0	0	0	0	0	0
388	372	A	1.26527187613	0	0	1.20664399843	0	0	0	0	0	0	0	0	0	0	0	0	0	0	0	0	0	0	0	0	0	0	2.34124045972	0	0	1.71437390635	0	0	0	0	0	0	0	0	0
389	373	A	0	0	0	0	0	0	0	0	0	0	0	0	0	0	0	0	0	0	0	0	0	0	0	0	0	0	0	0	0	0	0	0	0	0	0	0	0	0	0
390	374	I	0	0	0	0	0	1.09185199579	0	0	0	0	0	0.923545613941	0	0	0	0	0	0	0	0	0	0	0	0	0	0	0	0	0	0	0	1.81493180836	0	0	0	0	0	1.25395709444	0
391	375	N	0	1.23751881169	1.29896552099	0	0	1.02724101476	1.19431507558	0.995894645822	0.898535941053	1.12805323759	1.32992022544	0	0.996299992326	0	2.61226199028	2.22877161424	0	0	2.57907860051	2.87315735986	3.02807482713	2.90369710088	0	2.90800212898	0	0	0	0	0	0	0	0	0	0	0	1.82096380842	0	0	1.47227482498
392	376	Q	0	0	0	0	0	0	0	0	0	0	0	0	0	0	0	0	0	0	0	0	0	0	0	0	0	0	0	0	0	0	0	0	0	0	0	0	0	0	0
393	377	I	0	0	0	0	0	0	0	0	0	0	0	0	0	0	0	0	0	0	0	0	0	0	0	0	0	0	0	0	0	0	0	0	0	0	0	0	0	0	0
394	378	N	0	0	0	0	0	0	0	0	0	0	0	0	0	0	0	0	0	0	0	0	0	0	0	0	0	0	0	0	0	0	0	0	0	0	0	0	0	0	0
395	379	G	0	0	0	0	0	0	0	0	1.00558456293	0	0	0.968935732249	0	0	0	0	0	0	0	0	0	0	0	0	0	0	0	0	0	0	0	0	0	0	1.45716049325	0	0	1.3159627035	0
396	380	K	0	0	0	0	0	0	0	0	0	0	0	0	0	0	0	0	0	0	0	0	0	0	0	0	0	0	0	0	0	0	0	0	0	0	0	0	0	0	0
397	381	L	0	0	0	0	0	0	0	0	0	0	0	0	0	0	0	0	0	0	0	0	0	0	0	0	0	0	0	0	0	0	0	0	0	0	0	0	0	0	0
398	382	N	0	0	0	0	0	0	0	0	0	0	0	0	0	0	0	0	0	0	0	0	0	0	0	0	0	0	0	0	0	0	0	0	0	0	0	0	0	0	0
399	383	R	0	0	0	0	0	0	0	0	1.26460810299	0	0	0	0	0	0	0	0	0	0	0	0	0	0	0	0	0	0	0	0	0	0	0	0	0	1.78923637684	0	0	0	0
400	384	L	0	0	0	0	0	0	0	0	0	0	0	0	0	0	0	0	0	0	0	0	0	0	0	0	0	0	0	0	0	0	0	0	0	0	0	0	0	0	0
401	385	I	0	0	0	0	0	0	0	0	0	0	0	0	0	0	0	0	0	0	0	0	0	0	0	0	0	0	0	0	0	0	0	0	0	0	0	0	0	0	0
402	386	G	0	0	0	1.20635056651	0	0	0	0	0	0	0	0	0	0	0	0	0	0	0	0	0	0	0	0	0	0	0	0	0	1.71377643962	0	0	0	0	0	0	0	0	0
403	387	K	0	0	0	1.15365910937	0	0	0	0	0	0	0	0	0	0	0	0	0	0	0	0	0	0	0	0	0	0	0	0	0	1.63941428908	0	0	0	0	0	0	0	0	0
404	388	T	0	0	0	0	0	0	0	0	0	0	0	0	0	0	0	0	0	0	0	0	0	0	0	0	0	0	0	0	0	0	0	0	0	0	0	0	0	0	0
405	389	N	0	0	0	0	0	0	0	0	0	0	0	0	0	0	0	0	0	0	0	0	0	0	0	0	0	0	0	0	0	0	0	0	0	0	0	0	0	0	0
406	390	E	0	0	0	0	0	0	0	0	0	0	0	0	0	0	0	0	0	0	0	0	0	0	0	0	0	0	0	0	0	0	0	0	0	0	0	0	0	0	0
407	391	K	0	0	0	0	0	0	0	0	0	0	0	0	0	0	0	0	0	0	0	0	0	0	0	0	0	0	0	0	0	0	0	0	0	0	0	0	0	0	0
408	392	F	0	0	0	0	0	0	0	0	0	0	0	0	0	0	0	0	0	0	0	0	0	0	0	0	0	0	0	0	0	0	0	0	0	0	0	0	0	0	0
409	393	H	0	0	0	0	0	0	0	0	0	0	0	0	0	0	0	0	0	0	0	0	0	0	0	0	0	0	0	0	0	0	0	0	0	0	0	0	0	0	0
410	394	Q	0	0	0	0	0	0	0	0	0	0	0	0	0	0	0	0	0	0	0	0	0	0	0	0	0	0	0	0	0	0	0	0	0	0	0	0	0	0	0
411	395	I	0	0	0	0	0	0	0	0	0	0	0	0	0	0	0	0	0	0	0	0	0	0	0	0	0	0	0	0	0	0	0	0	0	0	0	0	0	0	0
412	396	E	0	0	0	0	0	0	0	0	0	0	0	0	0	0	0	0	0	0	0	0	0	0	0	0	0	0	0	0	0	0	0	0	0	0	0	0	0	0	0
413	397	K	0	0	0	0	0	0	0	0	0	0	0	0	0	0	0	0	0	0	0	0	0	0	0	0	0	0	0	0	0	0	0	0	0	0	0	0	0	0	0
414	398	E	0	0	0	0	0	0	0	0	0	0	0	0	0	0	0	0	0	0	0	0	0	0	0	0	0	0	0	0	0	0	0	0	0	0	0	0	0	0	0
415	399	F	0	0	0	0	0	0	0	0	0	0	0	0	0	0	0	0	0	0	0	0	0	0	0	0	0	0	0	0	0	0	0	0	0	0	0	0	0	0	0
416	400	S	0	0	0	1.37424025753	0	0	0	0	0	0	0	0	0	0	0	0	0	0	0	0	0	0	0	0	0	0	0	0	0	1.95163040266	0	0	0	0	0	0	0	0	0
417	401	E	0	0	0	0	0	0	0	0	0	0	0	0	0	0	0	0	0	0	0	0	0	0	0	0	0	0	0	0	0	0	0	0	0	0	0	0	0	0	0
418	402	V	1.26376621751	0	0	0	1.12591294935	0	0	0	0	0	0	0	0	0	0	0	0	0	0	0	0	0	0	0	0	0	2.33611287076	0	0	0	1.80995172929	0	0	0	0	0	0	0	0
419	403	E	0	0	0	0	0	0	0	0	0	0	0	0	0	0	0	0	0	0	0	0	0	0	0	0	0	0	0	0	0	0	0	0	0	0	0	0	0	0	0
420	404	G	0	0	0	0	0	0	0	0	0	0	0	0	0	0	0	0	0	0	0	0	0	0	0	0	0	0	0	0	0	0	0	0	0	0	0	0	0	0	0
421	405	R	0	0	0	0	0	0	0	0	0	0	0	0.967694535527	1.09444457974	0	0	0	0	0	0	0	0	0	0	0	0	0	0	0	0	0	0	0	0	0	0	0	0	1.31365752458	1.61588287713
422	406	I	1.21328642643	0	1.39796480932	2.29058639008	1.07992014578	1.09203972698	0	1.06963172969	0	1.20252570485	0	0	1.05591956877	2.64214307305	0	0	0	0	0	0	0	0	3.14251354948	0	0	3.26521101259	0	0	3.35152788317	3.24623776722	1.7365945403	1.8154815492	0	1.59452362237	0	0	0	0	0
423	407	Q	0	0	0	0	0	0	0	0	0	0	0	0	0	0	0	0	0	0	0	0	0	0	0	0	0	0	0	0	0	0	0	0	0	0	0	0	0	0	0
424	408	D	0	0	0	0	0	0	0	0	0	0	0	0	0	0	0	0	0	0	0	0	0	0	0	0	0	0	0	0	0	0	0	0	0	0	0	0	0	0	0
425	409	L	0	0	1.46603280714	0	0	0	1.32622689157	0	0	0	1.48380486845	0	0	0	0	2.51715425032	0	0	0	0	0	0	0	0	0	0	0	0	0	0	0	0	2.27308004611	0	0	0	2.73586620685	0	0
426	410	E	0	0	0	0	0	0	0	0	0	0	0	0	0	0	0	0	0	0	0	0	0	0	0	0	0	0	0	0	0	0	0	0	0	0	0	0	0	0	0
427	411	K	0	0	0	0	0	0	0	0	0	0	0	0	0	0	0	0	0	0	0	0	0	0	0	0	0	0	0	0	0	0	0	0	0	0	0	0	0	0	0
428	412	Y	0	0	0	0	0	0	0	0	0	0	0	0	0	0	0	0	0	0	0	0	0	0	0	0	0	0	0	0	0	0	0	0	0	0	0	0	0	0	0
429	413	V	0	0	1.46722194389	0	2.25155850284	0	1.32650147079	1.12110340494	0	0	0	0	0	0	0	2.51746683609	0	0	0	0	0	0	0	0	0	0	0	0	0	0	3.61919710198	0	2.27387001328	1.67080048757	0	0	0	0	0
430	414	E	0	0	0	0	0	0	0	0	0	0	0	0	0	0	0	0	0	0	0	0	0	0	0	0	0	0	0	0	0	0	0	0	0	0	0	0	0	0	0
431	415	D	0	0	0	0	0	0	0	0	0	0	0	0	0	0	0	0	0	0	0	0	0	0	0	0	0	0	0	0	0	0	0	0	0	0	0	0	0	0	0
432	416	T	0	1.3784162123	0	0	0	0	1.3265921706	0	0	0	1.48426872198	0	0	0	0	0	0	0	0	3.19136156891	0	0	0	0	0	0	0	2.63226806117	0	0	0	0	0	0	0	0	2.73746580046	0	0
433	417	K	0	0	0	0	0	0	0	0	0	0	0	0	0	0	0	0	0	0	0	0	0	0	0	0	0	0	0	0	0	0	0	0	0	0	0	0	0	0	0
434	418	I	0	0.985815113342	0	0	0	0	0.946698673865	0	0	0	1.06295590481	0	1.56633469629	0	0	0	0	0	0	0	0	0	0	2.3255796192	0	0	0	1.88339247188	0	0	0	0	1.62339437663	0	0	0	0	0	2.32503047714
435	419	D	0	0	0	0	0	0	0	0	0	0	0	0	0	0	0	0	0	0	0	0	0	0	0	0	0	0	0	0	0	0	0	0	0	0	0	0	0	0	0
436	420	L	0	0	0	0	0	0	0	0	0	0	0	0	0	0	0	0	0	0	0	0	0	0	0	0	0	0	0	0	0	0	0	0	0	0	0	0	0	0	0
437	421	W	0	0	0	0	0	0	0	0	0	0	0	0	0	0	0	0	0	0	0	0	0	0	0	0	0	0	0	0	0	0	0	0	0	0	0	0	0	0	0
438	422	S	0	0	0	0	0	0	0	0	0	0	0	0	0	0	0	0	0	0	0	0	0	0	0	0	0	0	0	0	0	0	0	0	0	0	0	0	0	0	0
439	423	Y	0	0	0	0	0	0	0	0	0	0	0	0	0	0	0	0	0	0	0	0	0	0	0	0	0	0	0	0	0	0	0	0	0	0	0	0	0	0	0
440	424	N	0	0	0	0	0	0	0	0	0	0	0	0	0	0	0	0	0	0	0	0	0	0	0	0	0	0	0	0	0	0	0	0	0	0	0	0	0	0	0
441	425	A	0	0	0	0	0	0	0	0	0	0	0	0	0	0	0	0	0	0	0	0	0	0	0	0	0	0	0	0	0	0	0	0	0	0	0	0	0	0	0
442	426	E	0	0	0	0	0	0	0	0	0	0	0	0	0	0	0	0	0	0	0	0	0	0	0	0	0	0	0	0	0	0	0	0	0	0	0	0	0	0	0
443	427	L	0	0	0	0	0	0	0	2.24506705387	0	0	0	0	0	0	0	0	0	0	0	0	0	0	0	0	0	0	0	0	0	0	0	0	0	3.34830562992	0	0	0	0	0
444	428	L	0	0	0	0	0	0	1.32558441332	0	0	0	0	0	0	0	0	0	0	0	0	0	0	0	0	0	0	0	0	0	0	0	0	0	2.27123290258	0	0	0	0	0	0
445	429	V	0	0	0	0	0	0	0	0	0	0	0	0	0	0	0	0	0	0	0	0	0	0	0	0	0	0	0	0	0	0	0	0	0	0	0	0	0	0	0
446	430	A	0	0	0	0	0	0	1.3265921706	1.12126007029	0	0	0	0	1.09623246	0	0	0	0	0	0	0	0	0	0	0	0	0	0	0	0	0	0	0	2.27413089359	1.67116748593	0	0	0	0	1.61994927795
447	431	L	0	0	0	0	0	0	0	0	0	2.04705534956	0	0	0	0	0	0	0	0	0	0	0	0	0	0	0	0	0	0	0	0	0	0	0	0	0	3.29886391351	0	0	0
448	432	E	0	0	0	0	0	0	0	0	0	0	0	0	0	0	0	0	0	0	0	0	0	0	0	0	0	0	0	0	0	0	0	0	0	0	0	0	0	0	0
449	433	N	0	0	0	0	0	0	0	0	0	0	0	0	0	0	0	0	0	0	0	0	0	0	0	0	0	0	0	0	0	0	0	0	0	0	0	0	0	0	0
450	434	Q	0	0	0	0	0	0	0	0	0	0	0	0	0	0	0	0	0	0	0	0	0	0	0	0	0	0	0	0	0	0	0	0	0	0	0	0	0	0	0
451	435	H	0	0	0	0	0	0	0	0	0	0	0	0	0	0	0	0	0	0	0	0	0	0	0	0	0	0	0	0	0	0	0	0	0	0	0	0	0	0	0
452	436	T	0	0	0	0	0	0	0	0	0	0	0	0	0	0	0	0	0	0	0	0	0	0	0	0	0	0	0	0	0	0	0	0	0	0	0	0	0	0	0
453	437	I	0	0	0	0	1.07961230581	0	0	0	0	0	0	0	0	0	0	0	0	0	0	0	0	0	0	0	0	0	0	0	0	0	1.73578089146	0	0	0	0	0	0	0	0
454	438	D	0	0	0	0	1.01293401277	0	0	0.996331177689	0	0	0	0	0	0	0	0	0	0	0	0	0	0	0	0	0	0	0	0	0	0	1.62845764654	0	0	1.48534116114	0	0	0	0	0
455	439	L	0	0	0	0	0	0	0	0	0	0	0	0	0	0	0	0	0	0	0	0	0	0	0	0	0	0	0	0	0	0	0	0	0	0	0	0	0	0	0
456	440	T	0	0	0	0	0	0	0	0	0	1.25278448534	0	0	0	0	0	0	0	0	0	0	0	0	0	0	0	0	0	0	0	0	0	0	0	0	0	2.02231165298	0	0	0
457	441	D	0	0	0	0	0	0	0	0	0	0	0	0	0	0	0	0	0	0	0	0	0	0	0	0	0	0	0	0	0	0	0	0	0	0	0	0	0	0	0
458	442	S	0	0	1.68364823196	0	0	1.27011015982	0	0	0	1.40572605672	0	2.20950256399	0	0	0	0	0	0	0	0	0	0	0	0	0	0	0	0	4.02723513068	0	0	2.10921757707	0	0	0	2.26590159424	0	2.99739885659	0
459	443	E	0	0	0	0	0	0	0	0	0	0	0	0	0	0	0	0	0	0	0	0	0	0	0	0	0	0	0	0	0	0	0	0	0	0	0	0	0	0	0
460	444	M	0	0	0	0	0	0	0	0	0	0	0	0	0	0	0	0	0	0	0	0	0	0	0	0	0	0	0	0	0	0	0	0	0	0	0	0	0	0	0
461	445	N	0	0	0	0	0	0	0	0	0	0	0	0	0	0	0	0	0	0	0	0	0	0	0	0	0	0	0	0	0	0	0	0	0	0	0	0	0	0	0
462	446	K	1.2132797724	0	0	0	0	0	0	0	0	0	0	0	0	0	0	0	0	0	0	0	0	0	0	0	0	0	2.24409275063	0	0	0	0	0	0	0	0	0	0	0	0
463	447	L	0	0	0	0	0	0	0	0	0	0	0	0	0	0	0	0	0	0	0	0	0	0	0	0	0	0	0	0	0	0	0	0	0	0	0	0	0	0	0
464	448	F	0	0	0	0	0	0	0	0	0	0	0	0	0	0	0	0	0	0	0	0	0	0	0	0	0	0	0	0	0	0	0	0	0	0	0	0	0	0	0
465	449	E	0	0	0	0	0	0	0	0	0	0	0	0	0	0	0	0	0	0	0	0	0	0	0	0	0	0	0	0	0	0	0	0	0	0	0	0	0	0	0
466	450	R	3.64880584524	1.32764156887	1.4019985004	0	0	1.09538846267	1.2786198966	1.07399523702	0.96333656968	1.20362284456	2.86344208837	0	1.05755559438	0	2.81169149096	2.40346459708	0	0	2.7468373807	3.0731954655	3.26100077038	3.1100424962	0	3.1319348363	0	0	6.75912554928	0	0	0	0	0	0	0	0	1.94423933001	2.63957178745	0	1.56385679389
467	451	T	0	0	0	0	0	0	0	0	0	0	0	0	0	0	0	0	0	0	0	0	0	0	0	0	0	0	0	0	0	0	0	0	0	0	0	0	0	0	0
468	452	K	0	0	0	0	1.10501069691	0	0	0	0	0	0	0	0	0	0	0	0	0	0	0	0	0	0	0	0	0	0	0	0	0	1.77630529708	0	0	0	0	0	0	0	0
469	453	K	0	0	0	0	0	0	0	0	0	0	0	0	0	0	0	0	0	0	0	0	0	0	0	0	0	0	0	0	0	0	0	0	0	0	0	0	0	0	0
470	454	Q	1.77819106248	0	0	0	0	0	0	0	0	0	0	0	0	0	0	0	0	0	0	0	0	0	0	0	0	0	3.29221514771	0	0	0	0	0	0	0	0	0	0	0	0
471	455	L	0	0	0	0	0	0	0	0	0	0	2.38532191021	0	0	0	0	0	0	0	0	0	0	0	0	0	0	0	0	0	0	0	0	0	0	0	0	0	4.36152098119	0	0
472	456	R	0	0	0	0	0	0	0	0	0	0	0	0	0	0	0	0	0	0	0	0	0	0	0	0	0	0	0	0	0	0	0	0	0	0	0	0	0	0	0
473	457	E	0	0	0	0	0	0	0	0	0	0	0	0	0	0	0	0	0	0	0	0	0	0	0	0	0	0	0	0	0	0	0	0	0	0	0	0	0	0	0
474	458	N	0	0	0	0	0	0	0	0	0	0	0	0	0	0	0	0	0	0	0	0	0	0	0	0	0	0	0	0	0	0	0	0	0	0	0	0	0	0	0
475	459	A	0	0	0	0	0	0	0	0	0	0	0	0	0	0	0	0	0	0	0	0	0	0	0	0	0	0	0	0	0	0	0	0	0	0	0	0	0	0	0
476	460	E	0	0	0	0	0	0	0	0	0	0	0	0	0	0	0	0	0	0	0	0	0	0	0	0	0	0	0	0	0	0	0	0	0	0	0	0	0	0	0
477	461	D	0	0	0	0	0	0	0	0	0	0	0	0	0	0	0	0	0	0	0	0	0	0	0	0	0	0	0	0	0	0	0	0	0	0	0	0	0	0	0
478	462	M	0	0	0	0	0	0	0	0	0	0	0.989749138834	1.2934714074	0	0	0	0	0	0	0	0	0	0	0	0	0	0	0	0	0	0	0	0	0	0	0	0	1.82579370297	1.75762305396	0
479	463	G	0	0	0	0	0	0	0	0	0	0	0	0	0	0	0	0	0	0	0	0	0	0	0	0	0	0	0	0	0	0	0	0	0	0	0	0	0	0	0
480	464	N	0	0	0	0	0	0	0	0	0	0	0	0	0	0	0	0	0	0	0	0	0	0	0	0	0	0	0	0	0	0	0	0	0	0	0	0	0	0	0
481	465	G	0	0	0	0	0	0	0	0	0	0	0	0	0	0	0	0	0	0	0	0	0	0	0	0	0	0	0	0	0	0	0	0	0	0	0	0	0	0	0
482	466	C	0	0	0	0	0	0	0	0	0	0	0	0	0	0	0	0	0	0	0	0	0	0	0	0	0	0	0	0	0	0	0	0	0	0	0	0	0	0	0
483	467	F	0	0	0	0	0	0	0	0	0	0	0	0	0	0	0	0	0	0	0	0	0	0	0	0	0	0	0	0	0	0	0	0	0	0	0	0	0	0	0
484	468	K	1.21410807644	0	0	0	0	1.09267316893	0	0	0.961586080772	1.20307410972	1.42291333781	0.924180690308	1.05765971848	0	0	0	0	0	2.74396214358	0	0	3.10848034476	3.14322767744	0	0	3.2665147136	2.24691530466	0	0	0	0	0	0	0	0	0	2.6255171522	1.25475740388	0
485	469	I	0	0	0	0	0	0	0	0	0	0	0	0	0	0	0	0	0	0	0	0	0	0	0	0	0	0	0	0	0	0	0	0	0	0	0	0	0	0	0
486	470	Y	0	0	0	0	0	0	0	0	0	0	0	0	0	0	0	0	0	0	0	0	0	0	0	0	0	0	0	0	0	0	0	0	0	0	0	0	0	0	0
487	471	H	0	0	0	0	0	0	0	0	0	0	0	0	0	0	0	0	0	0	0	0	0	0	0	0	0	0	0	0	0	0	0	0	0	0	0	0	0	0	0
488	472	K	0	0	0	0	0	0	0	0	0	0	0	0	0	0	0	0	0	0	0	0	0	0	0	0	0	0	0	0	0	0	0	0	0	0	0	0	0	0	0
489	473	C	0	0	0	0	0	0	0	0	0	0	0	0	0	0	0	0	0	0	0	0	0	0	0	0	0	0	0	0	0	0	0	0	0	0	0	0	0	0	0
490	474	D	0	0	0	0	0	2.05448202952	0	0	0.898535941053	1.12805323759	0	0	0	0	0	0	0	0	0	0	0	0	0	0	0	0	0	0	0	0	0	3.41447061716	0	0	1.30124307715	1.82096380842	0	0	0
491	475	N	0	0	0	0	0	0	0	0	0	0	0	0	0.996299992326	0	0	0	0	0	0	0	0	0	0	0	0	0	0	0	0	0	0	0	0	0	0	0	0	0	1.47227482498
492	476	A	0	0	0	0	0	0	0	1.12126007029	0	0	0	0	0	0	0	0	0	0	0	0	0	0	0	0	0	0	0	0	0	0	0	0	0	1.67116748593	0	0	0	0	0
493	477	C	0	0	0	0	0	0	0	0	0	0	0	0	0	0	0	0	0	0	0	0	0	0	0	0	0	0	0	0	0	0	0	0	0	0	0	0	0	0	0
494	478	I	0	0	1.05894378771	0	0.803352234451	0	0	0	0	0	1.06348332514	0	0	0	0	1.81587308248	0	0	0	0	0	0	0	0	0	0	0	0	0	0	1.29103570438	0	0	0	0	0	1.96309605105	0	0
495	479	G	0	1.43202569279	0	0	0	1.17540915143	0	0	0	1.30031767568	0	0	0	0	0	0	0	0	0	0	0	0	0	0	0	0	0	2.73544876543	0	0	0	1.95005920965	0	0	0	2.09822998741	0	0	0
496	480	S	0	0	0	0	0	1.27120412743	0	0	0	0	0	0	0	0	0	0	0	0	0	0	0	0	0	0	0	0	0	0	0	0	0	2.11241662227	0	0	0	0	0	0	0
497	481	I	0	0	0	0	0	0	0	0	0	0	0	0	0	0	0	0	0	0	0	0	0	0	0	0	0	0	0	0	0	0	0	0	0	0	0	0	0	0	0
498	482	R	0	0	0	0	0	0	0	0	0	0	0	0.967941888096	0	0	0	0	0	0	0	0	0	0	0	0	0	0	0	0	0	0	0	0	0	0	0	0	0	1.31404579909	0
499	483	N	0	0	0	0	0	0	0	0	0	0	0	0	0	0	0	0	0	0	0	0	0	0	0	0	0	0	0	0	0	0	0	0	0	0	0	0	0	0	0
500	484	G	1.31353486534	0	0	1.25826230609	1.16920593914	1.17739996019	0	1.17092495488	0	1.29882631929	0	0	1.13287827637	2.85687938834	0	0	0	0	0	0	0	0	3.39138881577	0	0	3.497827121	0	0	0	1.78679740779	1.8784906356	1.95531891429	0	1.74434738646	0	0	0	0	0
501	485	T	0	0	0	0	0	0	0	0	0	0	0	0	0	0	0	0	0	0	0	0	0	0	0	0	0	0	0	0	0	0	0	0	0	0	0	0	0	0	0
502	486	Y	0	0	0	0	0	0	0	0	0	0	0	0	0	0	0	0	0	0	0	0	0	0	0	0	0	0	0	0	0	0	0	0	0	0	0	0	0	0	0
503	487	D	0	0	3.89887742754	1.07463323821	1.01293401277	0	2.38915186561	0.995894645822	1.79707188211	1.12805323759	0	1.72037922076	1.99259998465	0	0	6.69203033401	3.62510571814	2.68691734949	0	0	3.02807482713	5.80739420175	2.94720331174	0	6.53700550275	6.1589675048	0	0	0	0	0	0	4.09626517781	0	0	0	0	0	0
504	488	H	0	0	0	0	0	0	0	0	0	0	0	0	0	0	0	0	0	0	0	0	0	0	0	0	0	0	0	0	0	0	0	0	0	0	0	0	0	0	0
505	489	D	2.27488843537	3.71719636756	3.9035180799	2.15130385684	3.0388020383	3.08559093822	1.19431507558	1.99178929164	4.50181357452	2.25610647517	5.31968090175	1.72037922076	2.98889997698	2.47601996169	2.61226199028	2.22877161424	3.62510571814	2.68691734949	5.15815720102	2.87315735986	3.02807482713	5.80739420175	5.89440662349	2.90800212898	3.26850275137	6.1589675048	2.10471932914	4.73775513591	6.25065716705	1.52889467533	3.25691529308	1.7110126139	0	1.48431821985	3.91560341933	0	7.35839355887	1.16779380759	1.47227482498
506	490	V	0	0	0	0	0	0	1.32233955498	0	0	0	0	0	0	0	0	0	0	0	0	0	0	0	0	0	0	0	0	0	0	0	0	0	2.26192326789	0	0	0	0	0	0
507	491	Y	0	0	0	0	0	0	0	0	0	0	0	0	0	0	0	0	0	0	0	0	0	0	0	0	0	0	0	0	0	0	0	0	0	0	0	0	0	0	0
508	492	R	0	0	0	0	0	0	0	0	0	0	0	0	0	0	0	0	0	0	0	0	0	0	0	0	0	0	0	0	0	0	0	0	0	0	0	0	0	0	0
509	493	D	1.13787771119	0	0	1.07463323821	0	0	0	0	0.898535941053	0	0	0.860189610382	0.996299992326	0	0	0	0	0	0	0	0	0	0	0	0	0	2.10619733051	0	0	1.52681978471	0	0	0	0	1.30124307715	0	0	1.16779380759	1.47227482498
510	494	E	0	0	0	0	0	0	0	0	0	0	0	0	0	0	0	0	0	0	0	0	0	0	0	0	0	0	0	0	0	0	0	0	0	0	0	0	0	0	0
511	495	A	0	0	0	0	0	0	0	0	0	0	0	0	0	0	0	0	0	0	0	0	0	0	0	0	0	0	0	0	0	0	0	0	0	0	0	0	0	0	0
512	496	L	0	0	0	0	0	0	0	0	0	0	0	0	0	0	0	0	0	0	0	0	0	0	0	0	0	0	0	0	0	0	0	0	0	0	0	0	0	0	0
513	497	N	0	1.23792410124	0	0	0	0	0	0	0	1.12805323759	0	0	0	0	0	0	0	0	0	0	0	0	0	0	0	0	0	2.36469816415	0	0	0	0	0	0	0	1.82096380842	0	0	0
514	498	N	0	0	0	1.07633557677	1.01433594163	0	0	0	0	0	0	0.861002466995	0	0	0	0	0	0	0	0	0	0	0	0	0	0	0	0	0	1.53028812413	1.63216515134	0	0	0	0	0	0	1.16936165109	0
515	499	R	0	0	0	0	0	0	0	0	0	0	0	0	0	0	0	0	0	0	0	0	0	0	0	0	0	0	0	0	0	0	0	0	0	0	0	0	0	0	0
516	500	F	0	0	0	0	0	0	0	0	0	0	0	0	0	0	0	0	0	0	0	0	0	0	0	0	0	0	0	0	0	0	0	0	0	0	0	0	0	0	0
517	501	Q	0	0	0	3.3873725857	0	0	0	0	0	0	0	2.68517311175	0	0	0	0	0	0	0	0	0	0	0	0	0	0	0	0	0	4.79732005739	0	0	0	0	0	0	0	3.62475524153	0
518	502	I	0	0	0	0	0	0	0	0	0	0	0	0	0	0	0	0	0	0	0	0	0	0	0	0	0	0	0	0	0	0	0	0	0	0	0	0	0	0	0
519	503	K	0	1.34836605243	0	0	0	0	0	0	0	0	0	0	0	0	0	0	0	0	0	0	0	0	0	0	0	0	0	2.57898558376	0	0	0	0	0	0	0	0	0	0	0
520	504	NA	0	0	0	0	0	0	0	0	0	0	0	0	0	0	0	0	0	0	0	0	0	0	0	0	0	0	0	0	0	0	0	0	0	0	0	0	0	0	0
521	505	NA	0	1.37778281021	0	1.20531585323	1.12497227317	0	0	0	0	0	1.48403721295	0.967358666783	0	0	0	0	0	0	0	0	0	0	0	0	0	0	0	2.62995282952	0	1.71167110697	1.80746797138	0	0	0	0	0	2.73666733548	1.3129216647	0
522	506	NA	0	0	0	0	0	0	0	0	0	0	0	0	0	0	0	0	0	0	0	0	0	0	0	0	0	0	0	0	0	0	0	0	0	0	0	0	0	0	0
523	507	NA	0	0	0	0	0	0	0	0	0	0	0	0	0	0	0	0	0	0	0	0	0	0	0	0	0	0	0	0	0	0	0	0	0	0	0	0	0	0	0
524	508	NA	1.24145333904	1.35177243959	0	0	0	0	0	0	0	0	0	0	1.07841520371	0	0	0	0	0	0	0	0	0	0	0	0	0	2.29695730698	2.58064357109	0	0	0	0	0	0	0	0	0	0	1.59357648365
525	509	NA	1.42493140285	0	0	0	1.26672030042	0	0	0	1.13644679023	0	1.68665882155	0	0	0	0	0	0	0	0	0	0	0	0	0	0	0	2.63582183125	0	0	0	2.03555519628	0	0	0	1.64439088027	0	3.12289463169	0	0
526	510	NA	0	1.38383048735	0	0	0	0	0	0	0	0	1.49317903725	0.974023561706	0	0	0	0	0	0	0	0	0	0	0	0	0	0	0	2.63466135191	0	0	0	0	0	0	0	0	2.75210499405	1.3246928818	0
527	511	NA	0	0	0	0	0	0	0	0	0	0	0	0	0	0	0	0	0	0	0	0	0	0	0	0	0	0	0	0	0	0	0	0	0	0	0	0	0	0	0
528	512	NA	0	0	0	0	0	0	0	0	0	0	0	0	0	0	0	0	0	0	0	0	0	0	0	0	0	0	0	0	0	0	0	0	0	0	0	0	0	0	0
529	513	NA	0	0	0	0	1.01293401277	0	0	0	0	0	0	0	0	0	0	0	0	0	0	0	0	0	0	0	0	0	0	0	0	0	1.62845764654	0	0	0	0	0	0	0	0
530	514	NA	0	0	0	0	0	0	0	0	0	0	0	0	0	0	0	0	0	0	0	0	0	0	0	0	0	0	0	0	0	0	0	0	0	0	0	0	0	0	0
531	515	NA	1.21283519203	0	0	0	0	0	0	0	0	0	0	1.84762290424	0	0	0	0	0	0	0	0	0	0	0	0	0	0	2.24456782913	0	0	0	0	0	0	0	0	0	0	2.50893965402	0
532	516	NA	0	0	0	0	0	0	0	0	0	2.03488038634	0	0	0	0	0	0	0	0	0	0	0	0	0	0	0	0	0	0	0	0	0	0	0	0	0	3.26510099279	0	0	0
533	517	NA	0	0	0	0	0	0	0	0	0	0	0	0	0	0	0	0	0	0	0	0	0	0	0	0	0	0	0	0	0	0	0	0	0	0	0	0	0	0	0
534	518	NA	0	0	0	0	0	0	0	0	0	0	0	0	0	0	0	0	0	0	0	0	0	0	0	0	0	0	0	0	0	0	0	0	0	0	0	0	0	0	0
535	519	NA	0	0	0	0	0	0	0	0	0	0	0	0	0	0	0	0	0	0	0	0	0	0	0	0	0	0	0	0	0	0	0	0	0	0	0	0	0	0	0
536	520	NA	0	0	0	0	0	0	0	0	0	0	0	0	0	0	0	0	0	0	0	0	0	0	0	0	0	0	0	0	0	0	0	0	0	0	0	0	0	0	0
537	521	NA	1.26527187613	0	0	0	0	0	0	0	0	0	0	0	0	0	0	0	0	0	0	0	0	0	0	0	0	0	2.34124045972	0	0	0	0	0	0	0	0	0	0	0	0
538	522	NA	0	2.96814097407	2.13108603109	1.73302969478	0.803665214701	0.811355439472	1.89669279367	0	1.45601359866	0	0	0	0	0	0	1.82227160204	0	0	0	0	0	2.32866415147	0	0	0	0	0	5.68945743964	2.56536358809	2.46079324912	1.29186225292	1.35233551837	3.25628721422	0	1.05967760997	0	0	0	0
539	523	NA	0	0	0	0	0	0	0	0	0	0	0	0	0	0	0	0	0	0	0	0	0	0	0	0	0	0	0	0	0	0	0	0	0	0	0	0	0	0	0
540	524	NA	0	0	0	0	0	0	0	0	0	0	0	0	0	0	0	0	0	0	0	0	0	0	0	0	0	0	0	0	0	0	0	0	0	0	0	0	0	0	0
541	525	NA	0	1.23795874669	0	0	0	0	0	0	0	0	0	0	0	0	0	0	0	0	0	0	0	0	0	0	0	0	0	2.36482424937	0	0	0	0	0	0	0	0	0	0	0
542	526	NA	0	0	0	0	0	0	0	0	0	0	0	0	0	0	0	0	0	0	0	0	0	0	0	0	0	0	0	0	0	0	0	0	0	0	0	0	0	0	0
543	527	NA	0	0	0	0	0	0	0	0	0	0	0	0	0	0	0	0	0	0	0	0	0	0	0	0	0	0	0	0	0	0	0	0	0	0	0	0	0	0	0
544	528	NA	0	0	0	0	0	0	0	0	0	0	0	0	0	0	0	0	0	0	0	0	0	0	0	0	0	0	0	0	0	0	0	0	0	0	0	0	0	0	0
545	529	NA	0	1.37799413128	2.92878359566	2.41112977727	1.1249738305	0	0	3.35976605792	2.00657427328	0	0	2.89926266624	1.09600762572	0	0	0	0	2.98240714581	0	0	0	0	0	0	0	0	0	2.63072509443	6.99736992969	3.42435459884	0	0	0	5.00410471559	2.90437443139	0	0	3.93334598942	1.61943751506
546	530	NA	0	0	1.46722194389	1.20664399843	1.12604646033	1.13636232146	1.3265921706	0	1.00434220887	0	0	0.967998953834	0	0	0	0	0	0	0	0	0	0	0	0	0	0	0	0	3.51537503937	1.71437390635	1.81030446758	1.88859075004	2.27413089359	0	1.45446975092	0	0	1.31415582146	0
547	531	NA	0	0	0	0	0	0	0	0	0	0	0	0	0	0	0	0	0	0	0	0	0	0	0	0	0	0	0	0	0	0	0	0	0	0	0	0	0	0	0
548	532	NA	0	0	0	0	0	0	0	0	0	0	0	0	0	0	0	0	0	0	0	0	0	0	0	0	0	0	0	0	0	0	0	0	0	0	0	0	0	0	0
549	533	NA	0	0	0	0	0	0	0	0	0	0	0	0	0	0	0	0	0	0	0	0	0	0	0	0	0	0	0	0	0	0	0	0	0	0	0	0	0	0	0
550	534	NA	0	0	0	0	0	0	0	0	0	0	0	0	0	0	0	0	0	0	0	0	0	0	0	0	0	0	0	0	0	0	0	0	0	0	0	0	0	0	0
551	535	NA	0	0	0	1.15230229674	1.07991966975	0	0	0	0	0	0	0	0	0	0	0	0	0	0	0	0	0	0	0	0	0	0	0	0	1.63735354823	1.73659328189	0	0	0	0	0	0	0	0
552	536	NA	0	0	0	0	0	0	0	0	0	0	0	0	0.730936064082	0	0	0	0	0	0	0	0	0	0	0	0	0	0	0	0	0	0	0	0	0	0	0	0	0	1.08022668582
553	537	NA	0	0	0	0	0	0	0	0	0	0	0	0	0	0	0	0	0	0	0	0	0	0	0	0	0	0	0	0	0	0	0	0	0	0	0	0	0	0	0
554	538	NA	0	0	0	0	0	0	0	0	1.00434220887	0	0	0	0	0	0	0	0	0	0	0	0	0	0	0	0	0	0	0	0	0	0	0	0	0	1.45446975092	0	0	0	0
555	539	NA	0	0	0	0	0	0	0	0	0	0	0	0	0	0	0	0	0	0	0	0	0	0	0	0	0	0	0	0	0	0	0	0	0	0	0	0	0	0	0
556	540	NA	0	0	0	0	0	0	0	0	0	0	0	0	0	0	0	0	0	0	0	0	0	0	0	0	0	0	0	0	0	0	0	0	0	0	0	0	0	0	0
557	541	NA	0	0	0	0	0	0	0	0	0	0	0	0.936588402015	0	0	0	0	0	0	0	0	0	0	0	0	0	0	0	0	0	0	0	0	0	0	0	0	0	1.27103588685	0
558	542	NA	0	0	0	0	0	0	0	0	0	0	0	0	0	0	0	0	0	0	0	0	0	0	0	0	0	0	0	0	0	0	0	0	0	0	0	0	0	0	0
559	543	NA	0	0	0	0	0	0	0	0	0	0	0	0	0	0	0	0	0	0	0	0	0	0	0	0	0	0	0	0	0	0	0	0	0	0	0	0	0	0	0
560	544	NA	0	0	0	0	1.07955088787	0	0	0	0	0	0	0	0	0	0	0	0	0	0	0	0	0	0	0	0	0	0	0	0	0	1.73561859403	0	0	0	0	0	0	0	0
561	545	NA	0	0	0	0	0	0	0	0	0	0	0	0	0	0	0	0	0	0	0	0	0	0	0	0	0	0	0	0	0	0	0	0	0	0	0	0	0	0	0
562	546	NA	0	0	0	0	0	0	0	0	0	0	0	0	0	0	0	0	0	0	0	0	0	0	0	0	0	0	0	0	0	0	0	0	0	0	0	0	0	0	0
563	547	NA	0	1.23751881169	0	1.07463323821	0	1.02724101476	0	0	0	0	0	0	0	0	0	0	0	0	0	0	0	0	0	0	0	0	0	2.36321532867	0	1.52681978471	0	1.70723530858	0	0	0	0	0	0	0
564	548	NA	0	0	0	0	0	0	0	0	0	0	0	0	0	0	0	0	0	0	0	0	0	0	0	0	0	0	0	0	0	0	0	0	0	0	0	0	0	0	0
565	549	NA	0	0	0	0	0	0	0	0	0	0	0	0	0	0	0	0	0	0	0	0	0	0	0	0	0	0	0	0	0	0	0	0	0	0	0	0	0	0	0
566	550	NA	0	0	0	0	0	0	0	0	0	0	0	0	0	0	0	0	0	0	0	0	0	0	0	0	0	0	0	0	0	0	0	0	0	0	0	0	0	0	0
