# Supplementary material for: Sequence amplification via cell passaging creates spurious signals of positive adaptation in influenza virus H3N2 hemagglutinin
Source: Virus Evol. 2016 Oct 3;2(2):vew026. doi: 10.1093/ve/vew026 (PMC5049878; doi:10.1093/ve/vew026)
Supplement: Supplementary Data [file vew026_suppdata.zip › NIHMS813909-supplement-Data_3.csv]

Gene	Protein	pdb.2yp7	dnds_samp_unpassaged_249a_2014_full	dnds_samp_siat_249a_2014_full	dnds_samp_nonsiat_249a_2014_full	dnds_samp_unpassaged_249a_2014_internal	dnds_samp_siat_249a_2014_internal	dnds_samp_nonsiat_249a_2014_internal	dnds_samp_unpassaged_249a_2014_tips	dnds_samp_siat_249a_2014_tips	dnds_samp_nonsiat_249a_2014_tips
1	NA	NA	0	0	0	0	0	0	0	0	0
2	NA	NA	0	0	0	0	0	0	0	0	0
3	NA	NA	0	0	0	0	0	0	0	0	0
4	NA	NA	0	0.966834242135	0	0	0	0	0	1.57573980765	0
5	NA	NA	1.11148560266	0	0	0	0	0	2.3967335537	0	0
6	NA	NA	0	0	0	0	0	0	0	0	0
7	NA	NA	0	0	1.29299415677	0	0	0	0	0	1.84890153646
8	NA	NA	0	0	0	0	0	0	0	0	0
9	NA	NA	1.15205780208	0.997995840492	0.79198202762	0	0	0	2.48366135637	1.62637297137	1.13310815938
10	NA	NA	1.11196550061	0.967062473124	0.761608394186	2.07526608429	0	0	0	1.57633288698	1.08998350958
11	NA	NA	1.92474605847	0	0	3.59787313779	0	0	0	0	0
12	NA	NA	0	0	0	0	0	0	0	0	0
13	NA	NA	0	0	1.30702196852	0	0	0	0	0	1.86885796016
14	NA	NA	0	0	0	0	0	0	0	0	0
15	NA	NA	1.05270878848	0	0.71700778176	0	0	0	2.27066305016	0	1.02602628271
16	NA	NA	1.15218616827	0.998076499853	0.792108618547	2.14920260729	0	0	0	1.6265825132	1.13336370862
17	1	NA	0	0	0	0	0	0	0	0	0
18	2	NA	0	0	0	0	0	0	0	0	0
19	3	NA	2.26434433304	1.96331985075	2.34022558206	2.1183043762	2.54793022947	2.59785316486	2.43346743008	1.59811424	2.22940494789
20	4	NA	0	0.997658512313	0.792108618547	0	0	0	0	1.62549685751	1.13336370862
21	5	NA	2.37529034262	1.02077689197	1.64115737941	2.21694120354	2.65115379687	0	2.55878091913	0	2.3479697429
22	6	NA	0	0	0.716806769839	0	0	0	0	0	1.0256204263
23	7	NA	1.05257007992	0	1.4337356569	1.96388895556	0	0	0	0	2.0514873956
24	8	NA	0	0	0	0	0	0	0	0	0
25	9	NA	0	0	0	0	0	0	0	0	0
26	10	T	0	0.996204290584	0.790942292003	0	0	2.62518619673	0	1.62172395432	0
27	11	A	0	0	0	0	0	0	0	0	0
28	12	T	0	0	0.788995530643	0	0	0	0	0	1.12708903634
29	13	L	0	0	0	0	0	0	0	0	0
30	14	C	0	0	0	0	0	0	0	0	0
31	15	L	0	0	0	0	0	0	0	0	0
32	16	G	0	0	0	0	0	0	0	0	0
33	17	H	0	0	0	0	0	0	0	0	0
34	18	H	0	0	0.716873729841	0	0	0	0	0	1.0257556126
35	19	A	0	0	0	0	0	0	0	0	0
36	20	V	0	0	0	0	0	0	0	0	0
37	21	P	0	0	0	0	0	0	0	0	0
38	22	N	0	0	0	0	0	0	0	0	0
39	23	G	0	0	0	0	0	0	0	0	0
40	24	T	0	0	0	0	0	0	0	0	0
41	25	I	0.814495583171	0	0.563201061788	0	0	1.87228863116	1.75855727047	0	0
42	26	V	0	0	0	0	0	0	0	0	0
43	27	K	1.11285544817	0	0.762190359284	0	0	0	2.39955012256	0	1.09058945865
44	28	T	0	0	0	0	0	0	0	0	0
45	29	I	0	0	0	0	0	0	0	0	0
46	30	T	0	0	0	0	0	0	0	0	0
47	31	N	1.05229295451	0.920884926129	2.15102382422	1.96286921658	2.38587229533	0	0	0	3.07807981525
48	32	D	1.05241933434	0	0	0	0	0	2.26939633926	0	0
49	33	Q	0	3.73541062174	1.46048464466	0	0	4.85902584549	0	6.07421293141	0
50	34	I	0	0	0	0	0	0	0	0	0
51	35	E	0	0	0	0	0	0	0	0	0
52	36	V	0	0	0	0	0	0	0	0	0
53	37	T	0	0	0	0	0	0	0	0	0
54	38	N	0	0	0	0	0	0	0	0	0
55	39	A	0	0	0	0	0	0	0	0	0
56	40	T	0	0	0	0	0	0	0	0	0
57	41	E	0	0	0	0	0	0	0	0	0
58	42	L	0	0	0	0	0	0	0	0	0
59	43	V	0	0	0	0	0	0	0	0	0
60	44	Q	0	0	0	0	0	0	0	0	0
61	45	S	0	0	0	0	0	0	0	0	0
62	46	S	0	0	0	0	0	0	0	0	0
63	47	S	0	0	0	0	0	0	0	0	0
64	48	T	0.816695710381	0.699973385975	0	0	0	0	1.76823395987	1.14101190624	0
65	49	G	0	0.997028318029	0.791945147603	0	0	0	0	1.62386104947	1.13303371596
66	50	G	0	0.954455375114	0	0	0	0	0	1.55554068603	0
67	51	I	0	0	0	0	0	0	0	0	0
68	52	C	0	0	0	0	0	0	0	0	0
69	53	D	2.10458590901	4.60442463065	1.43361353968	0	0	4.75926079353	4.53768699976	7.50391036026	0
70	54	S	0	0.920884926129	2.15122442737	0	0	2.38115693026	0	1.50078207205	2.05178241513
71	55	P	0	0	0	0	0	0	0	0	0
72	56	H	0	0	0	0	0	0	0	0	0
73	57	Q	3.4938825803	1.55012714745	1.17170837049	3.25100713906	4.03711924357	3.89077540896	3.77565934427	0	0
74	58	I	2.22345017912	0	0.761224856246	0	0	0	4.79556301265	0	1.08920900103
75	59	L	0	0	0	0	0	0	0	0	0
76	60	D	0	0	0	0	0	0	0	0	0
77	61	G	0	0	0	0	0	0	0	0	0
78	62	E	1.0969151803	0.95607683942	0.749753125593	2.04594286939	2.47665295608	2.48891421157	0	0	0
79	63	N	0	0	0	0	0	0	0	0	0
80	64	C	0	0	0	0	0	0	0	0	0
81	65	T	0	0	0	0	0	0	0	0	0
82	66	L	1.92858662544	0	0	0	0	0	4.1404219802	0	0
83	67	I	0	0.699531705665	0	0	0	0	0	1.13986434798	0
84	68	D	0	0	0	0	0	0	0	0	0
85	69	A	0	0	0	0	0	0	0	0	0
86	70	L	0	0	0	0	0	0	0	0	0
87	71	L	0	0	0	0	0	0	0	0	0
88	72	G	0	0	0	0	0	0	0	0	0
89	73	D	0	0	0	0	0	0	0	0	0
90	74	P	0	0	0	0	0	0	0	0	0
91	75	Q	0	0	1.16620963552	0	0	0	0	0	1.66600900487
92	76	C	0	0	0	0	0	0	0	0	0
93	77	D	0	0	0	0	0	0	0	0	0
94	78	G	1.15168833602	0.997658426223	1.58290699749	0	2.58295966242	0	2.48204625668	0	2.26408316013
95	79	F	0	0	0	0	0	0	0	0	0
96	80	Q	0	0	0	0	0	0	0	0	0
97	81	N	0	0	0	0	0	0	0	0	0
98	82	K	0	0	0	0	0	0	0	0	0
99	83	K	1.11412992789	0.96895283234	1.52434370435	2.07764567536	2.5104586552	5.06107498864	0	0	0
100	84	W	0	0	0	0	0	0	0	0	0
101	85	D	0	0	0	0	0	0	0	0	0
102	86	L	0	0	0	0	0	0	0	0	0
103	87	F	0	0	0	0	0	0	0	0	0
104	88	V	0	0.997995805991	0	0	0	0	0	1.62637288174	0
105	89	E	0	0	0	0	0	0	0	0	0
106	90	R	0	0	0	0	0	0	0	0	0
107	91	S	0	0	0	0	0	0	0	0	0
108	92	K	0	0	0	0	0	0	0	0	0
109	93	A	0	0.998076499853	0	0	0	0	0	1.6265825132	0
110	94	Y	3.42738043817	3.98228947078	2.36045184491	6.40290528742	2.58440847162	5.22582988685	0	4.86187970866	1.12563943534
111	95	S	0	0	0	0	0	0	0	0	0
112	96	N	0	0	0	0	0	0	0	0	0
113	97	C	0	0	0	0	0	0	0	0	0
114	98	Y	0	0	0	0	0	0	0	0	0
115	99	P	0	0	0	0	0	0	0	0	0
116	100	Y	0	0	0	0	0	0	0	0	0
117	101	D	0	0	0	0	0	0	0	0	0
118	102	V	0	0	0	0	0	0	0	0	0
119	103	P	0	0	0	0	0	0	0	0	0
120	104	D	1.05229295451	1.84248285149	0	0	0	0	2.26884349988	3.00341693236	0
121	105	Y	0	0	0	0	0	0	0	0	0
122	106	A	1.15218616827	0	0	0	0	0	2.48422275121	0	0
123	107	S	0	0	0	0	0	0	0	0	0
124	108	L	0	0	0.791616868376	0	0	0	0	0	1.13237120002
125	109	R	0	0	0	0	0	0	0	0	0
126	110	S	0	0	0	0	0	0	0	0	0
127	111	L	0	0	0	0	0	0	0	0	0
128	112	V	2.30372971311	0	0	0	0	0	4.96563554641	0	0
129	113	A	0	0	0	0	0	0	0	0	0
130	114	S	0	1.08901944167	0	0	0	0	0	1.77443232186	0
131	115	S	0	0.997972022689	0	0	0	0	0	1.62631109987	0
132	116	G	0	0	0	0	0	0	0	0	0
133	117	T	0	0	0	0	0	0	0	0	0
134	118	L	0	0	0	0	0	0	0	0	0
135	119	E	0	0	0	0	0	0	0	0	0
136	120	F	0	0	0	0	0	0	0	0	0
137	121	N	0	0.920940787405	0	0	0	0	0	1.5009272041	0
138	122	N	2.10458590901	0.920884926129	0.716806769839	3.92573843316	2.38587229533	2.37963039677	0	0	0
139	123	E	0	0	0	0	0	0	0	0	0
140	124	S	0	4.60799454931	1.43374752438	0	0	0	0	7.51318923363	2.05151135582
141	125	F	0	0	0	0	0	0	0	0	0
142	126	N	0	0	0.716806769839	0	0	0	0	0	1.0256204263
143	127	W	0	0	0	0	0	0	0	0	0
144	128	T	1.15218616827	1.99573537592	0.792108618547	2.14920260729	2.58586388163	2.62961487746	0	1.62604009023	0
145	129	G	0	0	0	0	0	0	0	0	0
146	130	V	0	0	0	0	0	0	0	0	0
147	131	T	0	0	0	0	0	0	0	0	0
148	132	Q	0	0	0	0	0	0	0	0	0
149	133	N	0	0	0	0	0	0	0	0	0
150	134	G	0	0	0	0	0	0	0	0	0
151	135	T	1.15175275948	0	1.58390965588	2.14806383693	0	0	0	0	2.26610651146
152	136	S	0	0	0	0	0	0	0	0	0
153	137	S	0	0	0	0	0	0	0	0	0
154	138	A	1.15218616827	0.998076499853	0.792108618547	2.14920260729	2.58586388163	2.62961487746	0	0	0
155	139	C	0	0	0	0	0	0	0	0	0
156	140	K	0	0.699621936405	1.12635816677	0	0	1.86738523573	0	1.14009871236	0.806204028951
157	141	R	0	0	0	0	0	0	0	0	0
158	142	K	3.51371787533	4.04424923571	2.41936754177	4.36911776653	5.24420836235	8.03922235825	2.52552190818	3.29355405541	0
159	143	S	0	0	0	0	0	0	0	0	0
160	144	N	1.05229295451	0.920884926129	0.716806769839	1.96286921658	2.38587229533	2.37963039677	0	0	0
161	145	N	0	0	0	0	0	0	0	0	0
162	146	S	0	0	0	0	0	0	0	0	0
163	147	F	0	0	0	0	0	0	0	0	0
164	148	F	0	0	0	0	0	0	0	0	0
165	149	S	0	0	0	0	0	0	0	0	0
166	150	R	0	0	0	0	0	0	0	0	0
167	151	L	0	0	0	0	0	0	0	0	0
168	152	N	0	0	0	0	0	0	0	0	0
169	153	W	0	0	0	0	0	0	0	0	0
170	154	L	0	0	0	0	0	0	0	0	0
171	155	T	0	0	0	0	0	0	0	0	0
172	156	H	1.05243147875	0	0	0	0	0	2.2694494713	0	0
173	157	L	5.16440539053	4.67890463989	2.4503469361	3.23235891226	7.8658545165	4.01265433335	7.37341592017	2.58386096383	1.76286501147
174	158	K	0	0	1.43369742733	0	0	0	0	0	2.05141021188
175	159	F	2.21185200369	1.93272387276	2.98558512851	4.1029400365	4.9769420846	7.41509723344	0	0	1.06905286182
176	160	K	1.12910110298	3.93024695106	11.545087121	2.10429842703	5.08339469412	5.11448985824	0	3.20557057597	14.3115422473
177	161	Y	0	0	0	0	0	0	0	0	0
178	162	P	0	0	0	0	0	0	0	0	0
179	163	A	0	0	0	0	0	0	0	0	0
180	164	L	0	0	0	0	0	0	0	0	0
181	165	N	0	0	0	0	0	0	0	0	0
182	166	V	0	0.996831553045	0	0	0	0	0	1.62335055386	0
183	167	T	0	0	0	0	0	0	0	0	0
184	168	M	0	0	0	0	0	0	0	0	0
185	169	P	0	0	0	0	0	0	0	0	0
186	170	N	0	0	0	0	0	0	0	0	0
187	171	N	0	0	0	0	0	0	0	0	0
188	172	E	0	0	0	0	0	0	0	0	0
189	173	K	0	0	0	0	0	0	0	0	0
190	174	F	0	0	0	0	0	0	0	0	0
191	175	D	0	0	0	0	0	0	0	0	0
192	176	K	0	0	0	0	0	0	0	0	0
193	177	L	0	0	0	0	0	0	0	0	0
194	178	Y	0	0	0	0	0	0	0	0	0
195	179	I	0	0	0.761224930904	0	0	0	0	0	1.08920915177
196	180	W	0	0	0	0	0	0	0	0	0
197	181	G	0	0	0	0	0	0	0	0	0
198	182	V	0	0	0	0	0	0	0	0	0
199	183	H	0	0	0	0	0	0	0	0	0
200	184	H	0	0	0	0	0	0	0	0	0
201	185	P	0	0	0	0	0	0	0	0	0
202	186	G	0	0.997971983998	0	0	0	0	0	1.62631099936	0
203	187	T	0	0	0	0	0	0	0	0	0
204	188	D	1.05270874577	0.920884926129	0	0	0	0	2.27066286321	1.50078207205	0
205	189	N	0	0	0	0	0	0	0	0	0
206	190	D	0	0	0	0	0	0	0	0	0
207	191	Q	0	0	0	0	0	0	0	0	0
208	192	I	0	0	1.52256682177	0	0	0	0	0	2.17865444862
209	193	F	2.10652765309	0	2.15142546963	0	0	0	4.54618803606	0	3.07889091988
210	194	L	0	0	0	0	0	0	0	0	0
211	195	Y	0	0	0	0	0	0	0	0	0
212	196	A	0	0	0	0	0	0	0	0	0
213	197	Q	3.38831119858	4.52407077896	2.25851352835	3.17386947685	7.87972961834	0	3.63659337796	2.44555362302	3.22466237779
214	198	A	0	1.08461874588	1.7660385875	0	2.81491633429	0	0	0	2.52540743081
215	199	S	0	0	0.884986739374	0	0	0	0	0	1.26619544434
216	200	G	0	0	0	0	0	0	0	0	0
217	201	R	0	0	0	0	0	0	0	0	0
218	202	I	0	0	0	0	0	0	0	0	0
219	203	T	0	0	0	0	0	0	0	0	0
220	204	V	0	0	0	0	0	0	0	0	0
221	205	S	0	0	0	0	0	0	0	0	0
222	206	T	0	0	0	0	0	0	0	0	0
223	207	K	1.11302918854	0.968110749797	0	2.07658208484	2.50918575468	0	0	0	0
224	208	R	1.15293484568	1.99830648217	1.58016334119	2.14981670246	5.17510583604	2.62993042367	0	0	1.12922045715
225	209	S	0	0	0	0	0	0	0	0	0
226	210	Q	0	0	0	0	0	0	0	0	0
227	211	Q	0	0	0	0	0	0	0	0	0
228	212	T	1.15218616827	0	0	0	0	0	2.48422275121	0	0
229	213	V	0	0	0	0	0	0	0	0	0
230	214	I	2.22537251507	0.967328021344	0.761458738084	2.0737198913	2.50709743099	2.52822762187	2.40120408611	0	0
231	215	P	0	0	0	0	0	0	0	0	0
232	216	N	1.05229295451	0	0	1.96286921658	0	0	0	0	0
233	217	I	0	0.966948611647	1.52264509859	0	0	0	0	1.5760369866	2.17881249979
234	218	G	0	0	0	0	0	0	0	0	0
235	219	S	0	0	0.791615974293	0	0	0	0	0	1.13236939594
236	220	R	0	0	0	0	0	0	0	0	0
237	221	P	0	0	2.37558903945	0	0	0	0	0	3.39860380603
238	222	R	1.15212419984	0	0.792047388839	0	0	0	2.48395172334	0	1.13324009995
239	223	V	0	0	0	0	0	0	0	0	0
240	224	R	0	0	0	0	0	0	0	0	0
241	225	N	2.10458590901	1.84176985226	5.01764738887	3.92573843316	2.38587229533	4.75926079353	0	1.50078207205	5.12810213149
242	226	I	0	0	0	0	0	0	0	0	0
243	227	P	0	0	0	0	0	0	0	0	0
244	228	S	0	0	0	0	0	0	0	0	0
245	229	R	0	0	0	0	0	0	0	0	0
246	230	I	0	0	0	0	0	0	0	0	0
247	231	S	0	0	0	0	0	0	0	0	0
248	232	I	0	0	0	0	0	0	0	0	0
249	233	Y	0	0	0	0	0	0	0	0	0
250	234	W	0	0	0	0	0	0	0	0	0
251	235	T	0	0	0	0	0	0	0	0	0
252	236	I	0.813766882232	0.700758632187	1.12734680691	0	0	1.87045794	1.75536414417	1.1430542327	0.806657141188
253	237	V	0	0	0	0	0	0	0	0	0
254	238	K	0	0	0.762094901514	0	0	0	0	0	1.09039674342
255	239	P	0	0	0	0	0	0	0	0	0
256	240	G	0	0	0	0	0	0	0	0	0
257	241	D	0	0	0	0	0	0	0	0	0
258	242	I	0	0.700235456723	1.12546911076	0	0	0	0	1.14169321631	1.61017031102
259	243	L	0	0	0	0	0	0	0	0	0
260	244	L	0	0	0	0	0	0	0	0	0
261	245	I	0	0	0	0	0	0	0	0	0
262	246	N	0	0	1.43401579288	0	0	0	0	0	2.05205302857
263	247	S	0	0	0	0	0	0	0	0	0
264	248	T	0	0	0	0	0	0	0	0	0
265	249	G	0	0	0	0	0	0	0	0	0
266	250	N	0	0	0	0	0	0	0	0	0
267	251	L	0	0	0	0	0	0	0	0	0
268	252	I	0	0	0	0	0	0	0	0	0
269	253	A	0	0	0	0	0	0	0	0	0
270	254	P	0	0	0	0	0	0	0	0	0
271	255	R	0	0	0	0	0	0	0	0	0
272	256	G	0	0	0	0	0	0	0	0	0
273	257	Y	0	0	0	0	0	0	0	0	0
274	258	F	0	0	0	0	0	0	0	0	0
275	259	K	0	0	0	0	0	0	0	0	0
276	260	I	0.814495244435	0	0.563201134411	0	0	0	1.75855578478	0	0.806027220916
277	261	R	6.36993984254	5.57205589706	7.22163776434	3.9759478071	9.62448352057	14.4761780529	9.12008528851	3.02691138684	4.12241055007
278	262	S	0	1.84176985226	1.43361353968	0	0	0	0	3.0015641441	2.05124085259
279	263	G	0	0	0	0	0	0	0	0	0
280	264	K	0	0.967965940853	0	0	0	0	0	1.57736478018	0
281	265	S	0	0	0	0	0	0	0	0	0
282	266	S	0	0	0	0	0	0	0	0	0
283	267	I	0	0	0	0	0	0	0	0	0
284	268	M	0	0.667052161386	0	0	0	0	0	1.08872779897	0
285	269	R	0	0	0	0	0	0	0	0	0
286	270	S	0	0	0	0	0	0	0	0	0
287	271	D	0	0	0	0	0	0	0	0	0
288	272	A	0	0	0	0	0	0	0	0	0
289	273	P	0	0	0	0	0	0	0	0	0
290	274	I	0	0	0	0	0	0	0	0	0
291	275	G	0	0.997867610362	0	0	0	0	0	1.62603988868	0
292	276	K	0	0	0	0	0	0	0	0	0
293	277	C	0	0	0	0	0	0	0	0	0
294	278	N	0	0	0	0	0	0	0	0	0
295	279	S	1.15421942182	0	0	0	0	0	2.48656771802	0	0
296	280	E	0	0	0	0	0	0	0	0	0
297	281	C	0	0	0	0	0	0	0	0	0
298	282	I	0	0	0	0	0	0	0	0	0
299	283	T	0	0	0	0	0	0	0	0	0
300	284	P	0	0	0	0	0	0	0	0	0
301	285	N	0	0	0	0	0	0	0	0	0
302	286	G	0	0	0	0	0	0	0	0	0
303	287	S	0	0	0	0	0	0	0	0	0
304	288	I	0	0	0	0	0	0	0	0	0
305	289	P	0	1.99615299971	0	0	0	0	0	3.25316502641	0
306	290	N	0	0	0	0	0	0	0	0	0
307	291	D	1.05241916133	1.84193139399	0	0	2.38643386229	0	2.26939558234	1.50078207205	0
308	292	K	0	0	0.762678747654	0	0	0	0	0	1.09122760465
309	293	P	0	0	0	0	0	0	0	0	0
310	294	F	0	0	0	0	0	0	0	0	0
311	295	Q	0	0	0	0	0	0	0	0	0
312	296	N	0	0	0	0	0	0	0	0	0
313	297	V	0	0	0	0	0	0	0	0	0
314	298	N	0	0	0	0	0	0	0	0	0
315	299	R	0	0	0	0	0	0	0	0	0
316	300	I	1.11160537467	1.93442798308	0	2.07394029487	2.50604302211	0	0	1.57623333616	0
317	301	T	0	0	0	0	0	0	0	0	0
318	302	Y	0	0	0	0	0	0	0	0	0
319	303	G	0	0	0	0	0	0	0	0	0
320	304	A	0	0	0	0	0	0	0	0	0
321	305	C	0	0	0	0	0	0	0	0	0
322	306	P	0	0	0	0	0	0	0	0	0
323	307	R	0	0	0	0	0	0	0	0	0
324	308	Y	0	0	0	0	0	0	0	0	0
325	309	V	2.30282760621	0.997955369436	1.58307118321	0	0	0	4.96169368258	1.62626784076	2.2644144127
326	310	K	0	0	0	0	0	0	0	0	0
327	311	Q	1.3486127158	1.14433131257	1.88888108213	2.54695354757	3.03013419488	3.23287453336	0	0	1.33477053123
328	312	N	1.05257017267	1.84283948408	1.4337476244	0	0	0	2.27005634937	3.0043439919	2.05151155776
329	313	T	0	0	0	0	0	0	0	0	0
330	314	L	0	0	0	0	0	0	0	0	0
331	315	K	0	0	0	0	0	0	0	0	0
332	316	L	0	0	0	0	0	0	0	0	0
333	317	A	0	0	0	0	0	0	0	0	0
334	318	T	0	0	0	0	0	0	0	0	0
335	319	G	0	0	0	0	0	0	0	0	0
336	320	M	0	0	0	0	0	0	0	0	0
337	321	R	0	0	0	0	0	0	0	0	0
338	322	N	0	0	0	0	0	0	0	0	0
339	323	V	0	0	0	0	0	0	0	0	0
340	324	P	0	0	0	0	0	0	0	0	0
341	325	E	0	0	0	0	0	0	0	0	0
342	326	K	1.11644851838	0.97121932919	1.52939245452	2.08148312034	2.51402769266	2.54015888399	0	0	1.09386782268
343	327	Q	0	1.51927019234	2.26837373681	0	0	0	0	2.47702981911	3.24451943281
344	328	NA	0	0.998076499853	0	0	0	0	0	1.6265825132	0
345	329	NA	0	0	0	0	0	0	0	0	0
346	330	NA	0	0	0	0	0	0	0	0	0
347	331	NA	0	0	0	0	0	0	0	0	0
348	332	NA	0	0	0	0	0	0	0	0	0
349	333	NA	0	0	0	0	0	0	0	0	0
350	334	A	0	0	0	0	0	0	0	0	0
351	335	I	0	0	0	0	0	0	0	0	0
352	336	A	0	0	0	0	0	0	0	0	0
353	337	G	0	0	0	0	0	0	0	0	0
354	338	F	0	0	0	0	0	0	0	0	0
355	339	I	0	0	0	0	0	0	0	0	0
356	340	E	0	0	0	0	0	0	0	0	0
357	341	N	0	0	0	0	0	0	0	0	0
358	342	G	0	0	0	0	0	0	0	0	0
359	343	W	0	0	0	0	0	0	0	0	0
360	344	E	0	0	0	0	0	0	0	0	0
361	345	G	0	0	0	0	0	0	0	0	0
362	346	M	0	0	0.528687862827	0	0	0	0	0	0.756818893275
363	347	V	3.2153776418	2.90944084849	3.55334740387	5.97296762645	7.33558450362	6.92387363645	0	0	2.05242574157
364	348	D	0	0	0	0	0	0	0	0	0
365	349	G	0	0	0	0	0	0	0	0	0
366	350	W	0	0	0	0	0	0	0	0	0
367	351	Y	0	0	0	0	0	0	0	0	0
368	352	G	0	0	0	0	0	0	0	0	0
369	353	F	0	0	0	0	0	0	0	0	0
370	354	R	0	0	0	0	0	0	0	0	0
371	355	H	0	0	0	0	0	0	0	0	0
372	356	Q	1.69926617133	1.51861314769	0	0	0	0	3.66589571474	2.47532181897	0
373	357	N	0	0	0	0	0	0	0	0	0
374	358	S	0	0	0.792108618547	0	0	0	0	0	1.13336370862
375	359	E	0	0	0	0	0	0	0	0	0
376	360	G	0	0	0	0	0	0	0	0	0
377	361	I	0	0.997959924257	0	0	0	0	0	1.62627967244	0
378	362	G	0	0	0	0	0	0	0	0	0
379	363	Q	0	0	0	0	0	0	0	0	0
380	364	A	0	0	0	0	0	0	0	0	0
381	365	A	0	0	0	0	0	0	0	0	0
382	366	D	0	0	0	0	0	0	0	0	0
383	367	L	0	0.998392964255	0	0	0	0	0	1.62740483824	0
384	368	K	0	0	0.762190354088	0	0	0	0	0	1.09058944816
385	369	S	0	0	0	0	0	0	0	0	0
386	370	T	0	0	0	0	0	0	0	0	0
387	371	Q	0	0	0	0	0	0	0	0	0
388	372	A	0	0	0.793668514493	0	0	2.63804880303	0	0	0
389	373	A	0	0	0	0	0	0	0	0	0
390	374	I	0	0	0.761254152085	0	0	0	0	0	1.08926814913
391	375	N	0	0	0	0	0	0	0	0	0
392	376	Q	0	0	0	0	0	0	0	0	0
393	377	I	0	0	0	0	0	0	0	0	0
394	378	N	0	0	0	0	0	0	0	0	0
395	379	G	0	0	0	0	0	0	0	0	0
396	380	K	0	0	0	0	0	0	0	0	0
397	381	L	0	0	0	0	0	0	0	0	0
398	382	N	0	0	0	0	0	0	0	0	0
399	383	R	2.08604578571	0	0	0	0	0	4.52993299711	0	0
400	384	L	0	0	0	0	0	0	0	0	0
401	385	I	0	0	0	0	0	0	0	0	0
402	386	G	1.15213055662	0	0	0	0	0	2.48397952426	0	0
403	387	K	0	0	0.762161830824	0	0	0	0	0	1.0905318618
404	388	T	0	0	0	0	0	0	0	0	0
405	389	N	0	0	0	0	0	0	0	0	0
406	390	E	0	0	0	0	0	0	0	0	0
407	391	K	0	0	1.52438586968	0	0	0	0	0	2.1811893172
408	392	F	0	0	0	0	0	0	0	0	0
409	393	H	0	0	0	0	0	0	0	0	0
410	394	Q	0	0	0	0	0	0	0	0	0
411	395	I	0	0	0	0	0	0	0	0	0
412	396	E	0	0	0	0	0	0	0	0	0
413	397	K	0	0	0	0	0	0	0	0	0
414	398	E	0	0	0	0	0	0	0	0	0
415	399	F	0	0	0	0	0	0	0	0	0
416	400	S	0	0	0	0	0	0	0	0	0
417	401	E	0	0	0	0	0	0	0	0	0
418	402	V	0	0.997545188649	0.792108618547	0	2.58217374262	0	0	0	1.13336370862
419	403	E	0	0	0	0	0	0	0	0	0
420	404	G	0	0	0	0	0	0	0	0	0
421	405	R	0	0	0	0	0	0	0	0	0
422	406	I	0	1.9228202717	0	0	0	0	0	3.12338713518	0
423	407	Q	0	0	0	0	0	0	0	0	0
424	408	D	2.10486302469	0.920884926129	0	0	0	0	4.5388992365	1.50078207205	0
425	409	L	1.15205763641	0	0	0	0	0	2.48366063193	0	0
426	410	E	0	0	0	0	0	0	0	0	0
427	411	K	0	0	0	0	0	0	0	0	0
428	412	Y	0	0	0	0	0	0	0	0	0
429	413	V	0	0.998036117568	1.58295127298	0	0	2.6270908018	0	1.62647760311	1.13253291829
430	414	E	0	0	0	0	0	0	0	0	0
431	415	D	0	0	0	0	0	0	0	0	0
432	416	T	0	0	0.790874408403	0	0	0	0	0	1.13087363807
433	417	K	0	0	0	0	0	0	0	0	0
434	418	I	0	0	0	0	0	0	0	0	0
435	419	D	0	0	0	0	0	0	0	0	0
436	420	L	0	0	0	0	0	0	0	0	0
437	421	W	0	0	0	0	0	0	0	0	0
438	422	S	0	0	0	0	0	0	0	0	0
439	423	Y	0	0	0	0	0	0	0	0	0
440	424	N	0	0	0	0	0	0	0	0	0
441	425	A	0	0	0	0	0	0	0	0	0
442	426	E	0	0	0	0	0	0	0	0	0
443	427	L	0	0	0.792026831419	0	0	0	0	0	1.13319860102
444	428	L	0	0	0	0	0	0	0	0	0
445	429	V	0	0	0	0	0	0	0	0	0
446	430	A	0	0.998076499853	0	0	2.58586388163	0	0	0	0
447	431	L	0	0	0	0	0	0	0	0	0
448	432	E	0	0	0	0	0	0	0	0	0
449	433	N	0	0	0	0	0	0	0	0	0
450	434	Q	0	0	0	0	0	0	0	0	0
451	435	H	0	0	0	0	0	0	0	0	0
452	436	T	0	0	0	0	0	0	0	0	0
453	437	I	0	0	0	0	0	0	0	0	0
454	438	D	0	0.921003868798	0	0	0	0	0	1.50109110717	0
455	439	L	0	0	0	0	0	0	0	0	0
456	440	T	0	0	0	0	0	0	0	0	0
457	441	D	0	0	0	0	0	0	0	0	0
458	442	S	1.26778356751	1.08703041592	0.883454702653	2.36570131581	2.81466485577	2.93362530142	0	0	0
459	443	E	0	0	0	0	0	0	0	0	0
460	444	M	0	0	0	0	0	0	0	0	0
461	445	N	1.05229295451	0	0	0	0	0	2.26884349988	0	0
462	446	K	0	0	0	0	0	0	0	0	0
463	447	L	0	0	0	0	0	0	0	0	0
464	448	F	0	0	0	0	0	0	0	0	0
465	449	E	0	0	0	0	0	0	0	0	0
466	450	R	0	0	0	0	0	0	0	0	0
467	451	T	0	0	0	0	0	0	0	0	0
468	452	K	0	0	0	0	0	0	0	0	0
469	453	K	0	0.983538027785	0	0	0	0	0	1.60259042173	0
470	454	Q	1.70076518735	0	0	0	0	0	3.67213353028	0	0
471	455	L	0	0	0	0	0	0	0	0	0
472	456	R	0	0	0	0	0	0	0	0	0
473	457	E	0	0	0	0	0	0	0	0	0
474	458	N	0	0	0	0	0	0	0	0	0
475	459	A	0	0	0	0	0	0	0	0	0
476	460	E	0	0	0	0	0	0	0	0	0
477	461	D	0	0	0	0	0	0	0	0	0
478	462	M	0	0.665938224085	1.06214377751	0	0	1.77816206949	0	1.08582805492	0.757220023653
479	463	G	0	0	0	0	0	0	0	0	0
480	464	N	0	0	0	0	0	0	0	0	0
481	465	G	0	0	0	0	0	0	0	0	0
482	466	C	0	0	0	0	0	0	0	0	0
483	467	F	0	0	0	0	0	0	0	0	0
484	468	K	0	0	0.762218899316	0	0	0	0	0	1.09064708064
485	469	I	0	0	0	0	0	0	0	0	0
486	470	Y	0	0	0	0	0	0	0	0	0
487	471	H	0	0	0	0	0	0	0	0	0
488	472	K	0	0	0	0	0	0	0	0	0
489	473	C	0	0	0	0	0	0	0	0	0
490	474	D	0	0.920884926129	0	0	0	0	0	1.50078207205	0
491	475	N	0	0	0	0	0	0	0	0	0
492	476	A	1.15218616827	2.99422949956	0	0	2.58586388163	0	2.48422275121	3.25316502641	0
493	477	C	0	0	0	0	0	0	0	0	0
494	478	I	0.813331239216	0	0	0	0	0	1.75345799162	0	0
495	479	G	0	0	0	0	0	0	0	0	0
496	480	S	0	0	0	0	0	0	0	0	0
497	481	I	0	0	0	0	0	0	0	0	0
498	482	R	0	0	0	0	0	0	0	0	0
499	483	N	0	0	0	0	0	0	0	0	0
500	484	G	0	0	0	0	0	0	0	0	0
501	485	T	0	0	0	0	0	0	0	0	0
502	486	Y	0	0	0	0	0	0	0	0	0
503	487	D	0	0	0	0	0	0	0	0	0
504	488	H	0	0	0	0	0	0	0	0	0
505	489	D	3.15896436576	1.84248285149	3.58538157109	3.92573843316	2.38587229533	4.75926079353	2.27188615095	1.50170846618	3.07849402704
506	490	V	0	0.996485057394	0	0	0	0	0	1.62245188096	0
507	491	Y	0	0	0	0	0	0	0	0	0
508	492	R	0	0	0	0	0	0	0	0	0
509	493	D	1.05229295451	0.920884926129	0	0	2.38587229533	0	2.26884349988	0	0
510	494	E	0	0	0	0	0	0	0	0	0
511	495	A	0	0.998285680257	0	0	0	0	0	1.62712602867	0
512	496	L	0	0	0	0	0	0	0	0	0
513	497	N	0	0	0	0	0	0	0	0	0
514	498	N	0	0	0	0	0	0	0	0	0
515	499	R	0	0	0	0	0	0	0	0	0
516	500	F	0	0	0	0	0	0	0	0	0
517	501	Q	0	0	0	0	0	0	0	0	0
518	502	I	0	0	0	0	0	0	0	0	0
519	503	K	0	0	0.778101948382	0	0	0	0	0	1.11315053635
520	504	NA	0	0	0	0	0	0	0	0	0
521	505	NA	1.15205765741	1.99534546837	1.58371090089	0	2.5853022274	2.62781255598	2.48366072377	1.62574349487	1.13317192943
522	506	NA	0	0	0	0	0	0	0	0	0
523	507	NA	0	0	0	0	0	0	0	0	0
524	508	NA	1.13430144897	0	0.778263284013	0	0	0	2.44650701648	0	1.11347617316
525	509	NA	1.27262822148	0	0	0	0	0	2.74300758518	0	0
526	510	NA	0	2.00003922836	0	0	2.59941591203	0	0	1.6265825377	0
527	511	NA	0	0	0	0	0	0	0	0	0
528	512	NA	0	0	0	0	0	0	0	0	0
529	513	NA	0	0	0	0	0	0	0	0	0
530	514	NA	0	0	0	0	0	0	0	0	0
531	515	NA	0	0	0	0	0	0	0	0	0
532	516	NA	0	0	0	0	0	0	0	0	0
533	517	NA	0	0	0	0	0	0	0	0	0
534	518	NA	0	0	0	0	0	0	0	0	0
535	519	NA	0	0	0	0	0	0	0	0	0
536	520	NA	0	0	0	0	0	0	0	0	0
537	521	NA	0	0	0	0	0	0	0	0	0
538	522	NA	0.813258429943	0	0	0	0	0	1.75313962002	0	0
539	523	NA	0	0	0	0	0	0	0	0	0
540	524	NA	0	0	0	0	0	0	0	0	0
541	525	NA	0	0	0	0	0	0	0	0	0
542	526	NA	0	0	0	0	0	0	0	0	0
543	527	NA	0	0	0	0	0	0	0	0	0
544	528	NA	0	0.966638222512	0	0	0	0	0	1.57523056533	0
545	529	NA	1.15192874066	0.997632295975	1.58269790684	0	2.58445913837	2.62925416988	2.48309705073	0	1.1318944054
546	530	NA	2.30437233653	0	1.58421723709	2.14920260729	0	2.62961487746	2.48422275121	0	1.13336370862
547	531	NA	0	0	0	0	0	0	0	0	0
548	532	NA	0	0	1.29390786711	0	0	0	0	0	1.85074443011
549	533	NA	0	0	0	0	0	0	0	0	0
550	534	NA	0	0	0	0	0	0	0	0	0
551	535	NA	0	0	0.761224904353	0	0	0	0	0	1.08920909816
552	536	NA	0	0.666163301138	0.528168692618	0	0	0	0	1.08641349853	0.755770194132
553	537	NA	0	0	0	0	0	0	0	0	0
554	538	NA	0	0	0	0	0	0	0	0	0
555	539	NA	0	0	0	0	0	0	0	0	0
556	540	NA	0	0	0	0	0	0	0	0	0
557	541	NA	0	0	0.777903867032	0	0	0	0	0	1.11288280096
558	542	NA	0	0	0	0	0	0	0	0	0
559	543	NA	0	0	0	0	0	0	0	0	0
560	544	NA	0	0	0	0	0	0	0	0	0
561	545	NA	0	0	0	0	0	0	0	0	0
562	546	NA	0	0	0	0	0	0	0	0	0
563	547	NA	0	0	0	0	0	0	0	0	0
564	548	NA	0	0	0	0	0	0	0	0	0
565	549	NA	0	0	0	0	0	0	0	0	0
566	550	NA	0	0	0	0	0	0	0	0	0
