# Supplementary material for: Sequence amplification via cell passaging creates spurious signals of positive adaptation in influenza virus H3N2 hemagglutinin
Source: Virus Evol. 2016 Oct 3;2(2):vew026. doi: 10.1093/ve/vew026 (PMC5049878; doi:10.1093/ve/vew026)
Supplement: Supplementary Data [file vew026_suppdata.zip › NIHMS813909-supplement-Data_4.csv]

Gene	Protein	pdb.2yp7	RSA.Multimer	distance.to.224.all.2yp7	dnds_samp_unpassaged_1046a_20052015_full	dnds_samp_siat_1046a_20052015_full	dnds_samp_nonsiat_1046a_20052015_full	dnds_samp_unpassaged_1046a_20052015_internal	dnds_samp_siat_1046a_20052015_internal	dnds_samp_nonsiat_1046a_20052015_internal	dnds_samp_unpassaged_1046a_20052015_tips	dnds_samp_siat_1046a_20052015_tips	dnds_samp_nonsiat_1046a_20052015_tips
1	NA	NA	NA	NA	0	0	0	0	0	0	0	0	0
2	NA	NA	NA	NA	0	0.268155398831	1.92274903178	0	0	1.09708269877	0	0.404401542601	2.30914611628
3	NA	NA	NA	NA	0.489670116668	0.815998669532	0.177718178849	0	0	0	0.796559085864	1.23059302857	0.260860883291
4	NA	NA	NA	NA	0.709066184073	1.31486952537	0.342136524767	0	0.781978892525	0.536810237408	1.15359636322	1.58644348879	0.251108169205
5	NA	NA	NA	NA	0.236345572228	0	0	0	0	0	0.384506532931	0	0
6	NA	NA	NA	NA	0	0.272009082024	0	0	0	0	0	0.410218796222	0
7	NA	NA	NA	NA	0	0.456694848395	0.292783903309	0	0	0	0	0.688104523152	0.42973550921
8	NA	NA	NA	NA	0.447913147115	0.249688376747	0.161419708081	0	0	0	0.728726572117	0.376576447879	0.23695238177
9	NA	NA	NA	NA	0.244863967271	1.08782877711	0.888299060923	0	1.61742506023	0	0.398354841501	0.820308513972	1.30368705599
10	NA	NA	NA	NA	0.945033986115	1.05174923226	0.513123342798	0.613413686722	0.782117300114	0	1.15268562294	1.18949020332	0.753195018386
11	NA	NA	NA	NA	0.823108496597	0	1.17578084257	0	0	0.926852038276	1.33702438808	0	1.29169029553
12	NA	NA	NA	NA	0	0.262932421057	0.513517885992	0	0	0.536796477772	0	0.396538639577	0.502663808119
13	NA	NA	NA	NA	0.412236881693	1.3808946501	0	0	0	0	0.670308932714	2.08024566038	0
14	NA	NA	NA	NA	0.97940308376	1.36002957333	1.42183146187	0.635408300342	0	0	1.19496140381	2.0510588673	2.08706909251
15	NA	NA	NA	NA	1.56967702324	0.749207237156	0.646350617101	1.74483364939	1.48531200194	1.52043701155	1.4596282399	0.376635363999	0.237242968447
16	NA	NA	NA	NA	0.97947692199	2.17607265619	0.888666493596	0	0.808924340449	0.557719171947	1.59347420671	2.87153157355	1.04357149818
17	1	NA	NA	NA	0.361889508973	0.406872967623	0.257317533423	0	1.20944778699	0	0.588416825743	0	0.377680661574
18	2	NA	NA	NA	0.945882942629	0.26340832007	1.19839980829	2.45466303497	0	2.1489941577	0	0.397315564768	0.753889028101
19	3	NA	NA	NA	2.66650629178	0.531630340621	1.94321426881	1.88680932665	0.793581931792	4.43508438117	3.15520749182	0.400148027682	0.77790451024
20	4	NA	NA	NA	0	0.543952423055	0	0	0	0	0	0.820291836961	0
21	5	NA	NA	NA	1.76775956407	1.11730865762	0.919608703846	1.96628279221	0.831677459335	0	1.64318834791	1.26305879516	1.3497597267
22	6	NA	NA	NA	0.671922382681	0.49936784608	0.484443189419	0	0	1.01358518127	1.09322705828	0.753133143957	0.237021476438
23	7	NA	NA	NA	0.671972613989	0.499321305874	0.322845631287	0	0	0	1.09335793775	0.753029948483	0.47391791504
24	8	NA	NA	NA	0.447878899617	0.2496675748	0.645641438967	0.581097857387	0	0.506498516753	0.364318677779	0.376530321894	0.710797802741
25	9	NA	0.779874214	NA	0.223939449808	0.249660652937	1.12991611028	0	0	1.01299703351	0.364318677779	0.376514974241	1.18472888956
26	10	T	0.365384615	99.8456	0.244723187404	1.08675399513	1.24035113912	0	0.80807209922	1.66971896429	0.39798825549	1.22913363071	1.03994620497
27	11	A	0.054263566	96.2746	0	0	0	0	0	0	0	0	0
28	12	T	0.25	92.8582	0.489466387207	0.543834754099	0.355144728784	0.635186660728	0	0.557604035646	0.398097741905	0.820030992454	0.260576208547
29	13	L	0	89.8817	0	0	0	0	0	0	0	0	0
30	14	C	0.167664671	86.4901	0	0	0	0	0	0	0	0	0
31	15	L	0.014925373	83.4297	0	0	0.177865862988	0	0	0	0	0	0.26095269315
32	16	G	0	80.0642	0	0	0	0	0	0	0	0	0
33	17	H	0	76.3872	0	0	0	0	0	0	0	0	0
34	18	H	0.102678571	74.0521	0.22396229068	0.249681445234	0.161419691389	0	0	0	0.36437818038	0.376561077624	0.236952346448
35	19	A	0.031007752	71.905	0.244869230498	0.544051042715	0.177744653081	0	0	0	0.398368551678	0.820510494513	0.26091690016
36	20	V	0.270114943	69.2619	0	0	0	0	0	0	0	0	0
37	21	P	0.641509434	68.5707	0	0.272025511976	0.177744832703	0	0	0	0	0.410255226455	0.260917280248
38	22	N	0.641025641	64.7588	0	0	0	0	0	0	0	0	0
39	23	G	0.153846154	64.2681	0	0	0	0	0	0	0	0	0
40	24	T	0.226744186	61.0656	0.489446435719	0	0.177733298719	0	0	0	0.795976669536	0	0.260892874546
41	25	I	0.422885572	60.5721	0.865227655961	0.383067761515	0.377999728101	0.897811973323	0	0	0.844708440501	0.577890839636	0.554855896882
42	26	V	0.011494253	59.6736	0	0	0	0	0	0	0	0	0
43	27	K	0.224576271	59.7132	0.946344553086	0	0.34236705839	1.22790363355	0	0	0.76975814826	0	0.502565668471
44	28	T	0.005813953	62.1446	0	0	0	0	0	0	0	0	0
45	29	I	0.065989848	63.2557	0	0	0	0	0	0	0	0	0
46	30	T	0.034883721	66.3327	0.489300721391	0.272009082024	0.355392043217	0.6351563087	0	0.557719171947	0.397893486473	0.410218796222	0.260814006415
47	31	N	0.321243523	64.661	0.671818349425	0.998642611748	1.45277728778	0.581097857387	0.742462632168	0.506498516753	0.728637355559	1.12954492272	1.89561889438
48	32	D	0.398963731	61.3231	0.447889214994	0.499404422028	0.161423031899	0	0	0	0.728664226802	0.753214251628	0.236959415131
49	33	Q	0.435555556	62.0985	1.63070338495	2.48759713369	1.11709797866	4.24341510411	1.4684457545	2.6487222279	0	3.01197594342	0.408604587808
50	34	I	0.106598985	64.5364	0.236296124208	0	0.171056161586	0	0	0	0.384512934057	0	0.251096845175
51	35	E	0.197309417	64.8566	0	0	0	0	0	0	0	0	0
52	36	V	0	65.1293	0	0	0	0	0	0	0	0	0
53	37	T	0.104651163	65.7507	0	0	0	0	0	0	0	0	0
54	38	N	0.461538462	62.3409	0	0	0	0	0	0	0	0	0
55	39	A	0.124031008	59.1299	0	0	0	0	0	0	0	0	0
56	40	T	0.331395349	55.8425	0	0	0	0	0	0	0	0	0
57	41	E	0.192825112	52.275	0	0	0	0	0	0	0	0	0
58	42	L	0.004975124	50.8038	0	0	0	0	0	0	0	0	0
59	43	V	0.005747126	47.3234	0.734560259793	0	0	0.635371877168	0	0	0.796682189855	0	0
60	44	Q	0.053333333	44.8191	0	0	0	0	0	0	0	0	0
61	45	S	0.477419355	42.8869	1.34384728758	0.499321305874	1.77568536373	1.74358469609	1.48492526434	2.02599406701	1.09312058719	0	1.65875901438
62	46	S	0.470967742	41.1312	0	0	0.17772952983	0	0	0	0	0	0.260884899947
63	47	S	0.238709677	38.6815	0	0	0.395253098738	0	0	0.62022863011	0	0	0.290076354717
64	48	T	0.639534884	38.3414	0.594692881642	0.981867092215	0.613952026778	1.02548372576	1.7744866727	1.43083460821	0.323117858996	0.58879226901	0.226286576531
65	49	G	0.259615385	34.6503	0.244994889144	0.272011742286	0.177733381954	0	0	0.557719483953	0.398559037541	0.410169892469	0
66	50	G	0.351694915	33.6958	0.936171320325	0.77797265384	0.67670101904	0.608101988003	0	1.06382536356	1.14137840623	1.17327983003	0.496229484219
67	51	I	0	33.1179	0	0.383038927472	0.12613192841	0	0	0	0	0.577826869159	0.185231430757
68	52	C	0.053892216	35.7855	0	0	0	0	0	0	0	0	0
69	53	D	0.297435897	34.7504	2.46352247962	3.99468107237	2.90689692013	2.32439142955	5.19723842517	2.02622420717	2.55054328505	3.38877274186	3.31937618021
70	54	S	0.425641026	38.1317	0.447885907123	0.249660652937	0.645865783209	0	0	0.506562304901	0.728655609818	0.376514974241	0.711114326581
71	55	P	0.352201258	39.6125	0	0	0	0	0	0	0	0	0
72	56	H	0.066964286	36.5396	0.224013954137	0	0.16143226868	0.58137611299	0	0	0	0	0.236978961282
73	57	Q	0.51459854	33.9634	1.47294429804	2.49753555057	1.31411599094	2.87867251663	3.71991152579	2.48422247163	0.597562106121	1.88179658125	0.770216688534
74	58	I	0.14213198	30.8775	0.945618641191	0.525900415287	0.342128586054	0.613397253132	0.781923609705	0	1.1538460926	0.396571510728	0.502228103494
75	59	L	0.089552239	27.382	0.244866597895	0	0.177847982438	0	0	0	0.398361693968	0	0.261009442814
76	60	D	0.212435233	25.0401	0	0	0	0	0	0	0	0	0
77	61	G	0	21.4591	0	0	0	0	0	0	0	0	0
78	62	E	0.340101523	20.2936	1.16664154953	1.81851826949	0.505580491325	1.81508775446	1.54484642748	1.05759752401	0.759511891236	1.95913133091	0.247385181304
79	63	N	0.310880829	16.4428	0	0	0	0	0	0	0	0	0
80	64	C	0.017964072	16.531	0	0	0.171103911391	0	0	0	0	0	0.2511978967
81	65	T	0.156976744	17.5653	0	0	0	0	0	0	0	0	0
82	66	L	0	20.2953	0	0.460758586698	0	0	0	0	0	0.694411226222	0
83	67	I	0	18.2741	0.172744633613	0.382715803897	0.377961612626	0	0.569148734963	0.395374680019	0.281022944148	0.288571044128	0.36985723321
84	68	D	0	15.5921	0	0	0	0	0	0	0	0	0
85	69	A	0.046511628	18.7393	0	0	0.355466597439	0	0	0	0	0	0.521785749092
86	70	L	0.004975124	20.278	0	0	0	0	0	0	0	0	0
87	71	L	0.004975124	17.6856	0	0	0	0	0	0	0	0	0
88	72	G	0	17.4378	0	0	0	0	0	0	0	0	0
89	73	D	0.005181347	14.0158	0	0	0	0	0	0	0	0	0
90	74	P	0.150943396	14.9887	0	0	0	0	0	0	0	0	0
91	75	Q	0.25	15.3001	0.372107955646	0.834619198093	0.530518219186	0	0	0	0.604271530195	1.25665847649	0.778291022742
92	76	C	0	17.7328	0	0	0	0	0	0	0	0	0
93	77	D	0.119170984	19.9756	0	0	0	0	0	0	0	0	0
94	78	G	0.672413793	22.7131	1.22343314933	1.35947040028	1.06569793416	0.635313995546	0.808618708925	1.11481915493	1.59171428611	1.64014675447	1.0428371965
95	79	F	0.0625	23.1913	0.89633840077	0.24966756841	0.161422811913	1.16243243545	0	0	0.72930448306	0.376530307727	0.236958949626
96	80	Q	0.351111111	24.4122	0	0	0.257388916814	0	0	0	0	0	0.377831695243
97	81	N	0.435897436	27.6656	0.671818349425	0	0.161410359742	0	0	0	1.09295603334	0	0.236932600914
98	82	K	0.30044843	28.2265	0.241216908027	0.268148747167	0.524419497163	0	0	0	0.392426977932	0.404394306263	0.769771311262
99	83	K	0.255813953	30.3061	0.709909716733	0.527166931755	0.685136266759	1.22759072793	0.78396804462	1.61279653011	0.385069481979	0.39748809681	0.25140194356
100	84	W	0.010526316	30.7555	0	0	0	0	0	0	0	0	0
101	85	D	0.264248705	32.9941	0	0.24966757462	0.161413166529	0	0	0	0	0.376530321496	0.2369385399
102	86	L	0	30.3794	0	0	0	0	0	0	0	0	0
103	87	F	0	26.627	0	0	0	0	0	0	0	0	0
104	88	V	0	25.3721	0.489701551211	0.815960622846	0.355443246909	0	0	0	0.796640960179	1.23050867445	0.521736342641
105	89	E	0.067264574	21.8748	0	0	0	0	0	0	0	0	0
106	90	R	0.087591241	20.697	0	0	0	0	0	0	0	0	0
107	91	S	0.625806452	19.1869	0.223950861493	0.499348990097	0.161410359742	0.581176730954	0	0	0	0.753091332736	0.236932600914
108	92	K	0.521186441	16.8359	1.42078725614	1.31662999591	0.514130030318	1.22876461984	1.56622753956	0.537675464944	1.54107351864	1.19136279475	0.503164146788
109	93	A	0.19379845	15.3302	0	0.272009082024	0	0	0	0	0	0.410218796222	0
110	94	Y	0.395833333	11.5438	1.94143648253	2.1684048675	2.26440017756	2.51730808038	3.22409507165	1.64667911822	1.57982771654	1.63514112912	2.55209775584
111	95	S	0.264516129	9.72727	0	0	0	0	0	0	0	0	0
112	96	N	0.384615385	8.09884	1.11978637989	0	1.29152983885	0.581122481775	0	1.01303663757	1.45742333109	0	1.42196300244
113	97	C	0.005988024	8.47488	0	0	0	0	0	0	0	0	0
114	98	Y	0.015209125	8.18082	0	0	0	0	0	0	0	0	0
115	99	P	0.031446541	7.68411	0	0	0	0	0	0	0	0	0
116	100	Y	0.117870722	11.4017	0	0	0	0	0	0	0	0	0
117	101	D	0.129533679	14.2697	0.223950852116	0.499335146171	0	0	0	0	0.364348380942	0.753060636186	0
118	102	V	0.063218391	17.8356	0	0	0	0	0	0	0	0	0
119	103	P	0.308176101	20.6577	0.244906974973	0.272073471967	0	0.635553167904	0	0	0	0.410361580272	0
120	104	D	0.461139896	22.9849	0.89591771632	1.49833830729	0.322820719484	0	0	0	1.45769132921	2.25992005594	0.473865201827
121	105	Y	0.285171103	20.5523	0.244841920794	0	0	0	0	0	0.398297416485	0	0
122	106	A	0.279069767	23.3545	0.734607691493	0.272009082024	1.06639979232	0.635408300342	0	0	0.796737103356	0.410218796222	1.56535724727
123	107	S	0.012903226	25.8552	0	0	0	0	0	0	0	0	0
124	108	L	0	23.9959	0	0	0.177800288065	0	0	0	0	0	0.261034642321
125	109	R	0.01459854	23.1899	0	0	0	0	0	0	0	0	0
126	110	S	0.032258065	26.8822	0	0	0	0	0	0	0	0	0
127	111	L	0.029850746	28.4595	0.411415574891	0	0.295189212462	0	0	0	0.668146308992	0	0.432971015484
128	112	V	0.017241379	26.6009	0.489617027681	0.271996380375	1.06603866086	0.635353632725	0	0.557689302748	0.398231004317	0.410190634197	1.30385851078
129	113	A	0	27.3885	0	0.272009082024	0	0	0	0	0	0.410218796222	0
130	114	S	0.251612903	30.9793	0.538853731202	0.595408468112	0.394803603747	1.39645822957	0.884047307507	0.619987075258	0	0.449278464343	0.289650832327
131	115	S	0.058064516	31.3466	0	0.272000869586	0	0	0	0	0	0.410200587507	0
132	116	G	0.048076923	30.4707	0	0	0	0	0	0	0	0	0
133	117	T	0.023255814	29.3606	0	0	0	0	0	0	0	0	0
134	118	L	0.009950249	26.5388	0	0	0	0	0	0	0	0	0
135	119	E	0.183856502	29.2042	0	0	0.171831584262	0	0	0	0	0	0.25223487919
136	120	F	0.075	28.0244	0	0	0	0	0	0	0	0	0
137	121	N	0.314720812	30.4172	0.896000393323	1.24861243619	0	0	1.48516269474	0	1.4579067555	1.12987130934	0
138	122	N	0.569767442	29.3112	0.895757799233	0.748981958811	1.77583811951	1.16219571477	0.742462632168	0.506498516753	0.728637355559	0.753029948483	2.3699496067
139	123	E	0.130044843	31.0345	0	0	0	0	0	0	0	0	0
140	124	S	0.663461538	31.849	0.67193858775	2.24831929356	2.09904895837	0.581097857387	1.48518265091	0	0.72884618659	2.63775884547	3.08163540297
141	125	F	0.091666667	30.7977	0	0	0	0	0	0	0	0	0
142	126	N	0.563953488	32.4428	0	0.249660652937	0.161415553672	0	0	0	0	0.376514974241	0.236943591017
143	127	W	0.042105263	29.7051	0	0	0	0	0	0	0	0	0
144	128	T	0.645348837	32.2979	0.734340632256	1.63186087623	1.24357752189	1.27015186959	1.61778971289	2.22979444192	0.398261946889	1.64061711919	0.782342445435
145	129	G	0.326923077	31.1973	0	0	0	0	0	0	0	0	0
146	130	V	0.08045977	27.4085	0	0	0	0	0	0	0	0	0
147	131	T	0.38372093	25.0651	0.244835024984	0.271951552649	0.177733298719	0.635171958777	0.808694985495	0	0	0	0.260892874546
148	132	Q	0.342222222	23.5898	0	0	0	0	0	0	0	0	0
149	133	N	0.502564103	20.7438	0.223939449808	0.499321305874	0.161410359742	0.581097857387	0.742462632168	0.506498516753	0	0.376514974241	0
150	134	G	0.182692308	17.9311	0	0	0	0	0	0	0	0	0
151	135	T	0.317307692	14.9384	0.489687156381	1.63128355179	0.355452236461	0.635390580538	1.61716589248	0	0.398308410378	1.6400612406	0.521755362935
152	136	S	0.109677419	11.3638	0	0	0.161414765879	0	0	0	0	0	0.236941924066
153	137	S	0.548717949	9.81762	0.244869230498	0	0	0	0	0	0.398368551678	0	0
154	138	A	0.062015504	6.66103	0.734607691493	0.272009082024	3.19919937695	0.635408300342	0.808924340449	2.23087668779	0.796737103356	0	3.65250024364
155	139	C	0	9.5738	0	0	0	0	0	0	0	0	0
156	140	K	0.470338983	11.8268	0.884162401367	0.574254754273	1.79780756861	0.920961761448	0	2.83187988727	0.861224423292	0.866066853905	1.31719998698
157	141	R	0.361313869	15.276	0	0	0	0	0	0	0	0	0
158	142	K	0.615384615	17.763	2.21231966323	1.6379968088	3.3986695794	4.46396485824	3.25540176066	5.05453924883	0.799921030741	0.822483523352	2.62508998487
159	143	S	0.855345912	15.8943	0.244957976093	0	0.355504358563	0	0	0.557719171947	0.398475188022	0	0.260932826203
160	144	N	0.346153846	16.1032	1.12312537007	0.499676280084	1.77989426138	2.9107703875	1.48562925813	2.53795259027	0	0	1.42529809119
161	145	N	0.451612903	13.9239	0.671818349425	0.249660652937	0.968546066052	1.16219571477	0.742462632168	1.01299703351	0.364318677779	0	0.947848769437
162	146	S	0.105769231	14.5881	0	0.24966757057	0.161410359742	0	0.742526958876	0	0	0	0.236932600914
163	147	F	0.054166667	14.1319	0	0	0	0	0	0	0	0	0
164	148	F	0.008333333	15.3514	0	0	0	0	0	0	0	0	0
165	149	S	0.141935484	18.811	0	0	0	0	0	0	0	0	0
166	150	R	0.120437956	20.746	0.48971107234	0.27197408267	0.355359757647	0	0	0	0.79666576013	0.410141198839	0.521620294354
167	151	L	0	19.478	0	0	0	0	0	0	0	0	0
168	152	N	0.015384615	20.5222	0	0	0	0	0	0	0	0	0
169	153	W	0.070175439	18.6877	0	0	0	0	0	0	0	0	0
170	154	L	0	21.8056	0	0	0	0	0	0	0	0	0
171	155	T	0.145348837	21.972	0	0	0	0	0	0	0	0	0
172	156	H	0.305084746	25.0853	0.671835464215	0	0	0	0	0	1.09300061691	0	0
173	157	L	0.35483871	27.836	3.24825717595	1.32585283755	3.49234256139	3.14134290948	3.87592547924	5.45327900208	3.31515242735	0	2.56862008047
174	158	K	0.644230769	29.6388	1.36038418217	0.499849132004	1.63744179059	1.17647267129	1.48789398358	1.54034735481	1.47559620509	0	1.68304824274
175	159	F	0.612903226	28.2063	0.458626056227	0.53129129513	0.977357766622	1.19140475746	1.56453149219	1.53515727095	0	0	0.71697520532
176	160	K	0.453488372	29.7502	0.954349376906	4.03093939865	2.74685052953	0.619489715106	3.18710743548	2.15609469505	1.16401459952	4.46430435925	3.02329927733
177	161	Y	0.019011407	28.2822	0	0	0.177729529473	0	0	0	0	0	0.260884899191
178	162	P	0.327044025	31.4515	0.244972379496	0	0.711795355902	0	0	0	0.398637316026	0	1.04539674028
179	163	A	0.534482759	31.6487	0	0	0	0	0	0	0	0	0
180	164	L	0.019900498	30.8743	0	0	0	0	0	0	0	0	0
181	165	N	0.456410256	33.3272	0	0	0.161414223663	0	0	0	0	0	0.236940776754
182	166	V	0.143678161	32.7871	0.734279300537	0.271917349907	0.177677398346	0	0	0	1.19425044827	0.410015436064	0.260774610175
183	167	T	0.470930233	34.6919	0	0	0	0	0	0	0	0	0
184	168	M	0.129464286	34.4859	0.326622281227	0.181380176438	0	0.423830096307	0	0	0.265663682895	0.273569644896	0
185	169	P	0.352201258	37.538	0	0.272017294301	0	0	0	0	0	0.410237005094	0
186	170	N	0	37.6896	0	0	0	0	0	0	0	0	0
187	171	N	0.712820513	40.917	0.896864420366	0.49960061085	0.807178353091	0.581462102842	1.48579132359	1.01326379888	1.09470655214	0	0.710875839176
188	172	E	0.373056995	40.1924	0.466039223354	0.518947615642	0	0	0	0	0.75824595822	0.782723451117	0
189	173	K	0.733333333	41.8715	2.34738243762	0.813855144958	2.16116619759	4.32517986641	0	4.49455950822	1.09501296987	1.22733543379	1.0602145894
190	174	F	0.154166667	38.6094	0	0	0	0	0	0	0	0	0
191	175	D	0.259067358	35.7629	0	0	0.161410359742	0	0	0	0	0	0.236932600914
192	176	K	0.016949153	32.5085	0	0	0	0	0	0	0	0	0
193	177	L	0.014925373	29.0788	0	0	0	0	0	0	0	0	0
194	178	Y	0	26.8076	0	0	0	0	0	0	0	0	0
195	179	I	0.030456853	23.0564	0	0.525870756133	0.171050730056	0	0	0	0	0.793090392598	0.251085352162
196	180	W	0.003508772	21.6454	0	0	0	0	0	0	0	0	0
197	181	G	0	19.1535	0	0	0	0	0	0	0	0	0
198	182	V	0	18.8276	0.489658855138	0.27199321828	0.35543443825	0	0.808894850813	0.557704239983	0.796529755655	0	0.260861935722
199	183	H	0	16.2077	0	0	0.484315191828	0	0	0	0	0	0.710975792039
200	184	H	0.017857143	15.7188	0	0	0	0	0	0	0	0	0
201	185	P	0	14.9111	0	0	0	0	0	0	0	0	0
202	186	G	0.15483871	13.5983	0	0.272022858494	0.177733298719	0	0	0	0	0.410237129168	0.260892874546
203	187	T	0.360465116	16.9224	0	0	0	0	0	0	0	0	0
204	188	D	0.466666667	20.4413	0.8959636824	0.249660652937	0.322853451558	0	0	0.506512894917	1.4578110972	0.376514974241	0.236964261672
205	189	N	0.662222222	19.9338	0.473623687194	0.802938029406	0.85616927167	1.2299877306	1.59010781799	1.07541336812	0	0.403852621585	0.753820502793
206	190	D	0.192825112	17.2905	0	0	0	0	0	0	0	0	0
207	191	Q	0.004444444	19.7208	0	0	0	0	0	0	0	0	0
208	192	I	0.348837209	22.5497	0.945676783808	0	1.71125061732	1.22669088582	0	1.61059674996	0.769345546214	0	1.7585185104
209	193	F	0.387096774	20.8304	0.671950250635	0	0.807196783586	1.16248762199	0	1.01320885748	0.364378196969	0	0.710916252175
210	194	L	0.194029851	19.9051	0	0	0.590908925305	0	0	0	0	0	0.867114163668
211	195	Y	0	22.9343	0.244766168327	0	0	0	0	0	0.398100149492	0	0
212	196	A	0.293103448	25.5345	0.244869230498	0	0	0.635408300342	0	0	0	0	0
213	197	Q	0.257777778	26.5165	2.16986926816	1.63449669425	0.514908773911	2.8393703294	4.84190524117	0.808462029917	1.75608348071	0	0.377794645762
214	198	A	0.550387597	25.9293	0.775337630727	1.18255628812	1.11575969385	1.34308952109	1.75212467749	1.75867012365	0.420114915811	0.893213651098	0.817250905133
215	199	S	0.44516129	24.2146	0.808181156086	0.298356663491	0.780552154143	0.699198633625	0.887901115884	1.23040064951	0.87641847637	0	0.571706478857
216	200	G	0.028846154	26.6403	0	0	0	0	0	0	0	0	0
217	201	R	0.116788321	26.8487	0.489700790348	0	0.177723263978	0	0	0	0.796638978363	0	0.260871642352
218	202	I	0	26.3869	0.236138246504	0.2606625771	0.513068908759	0	0.779466350799	0	0.384034107718	0	0.753079849747
219	203	T	0	29.2266	0	0	0	0	0	0	0	0	0
220	204	V	0	29.447	0	0	0	0	0	0	0	0	0
221	205	S	0	32.909	0	0	0	0	0	0	0	0	0
222	206	T	0.040697674	35.5917	0	0	0	0	0	0	0	0	0
223	207	K	0.281021898	39.254	0.946797031224	1.31673779055	0	0	0.782927074085	0	1.54084523846	1.58885310738	0
224	208	R	0.653284672	38.384	0.734617809204	0.272237264093	0.532867776105	0.635386337881	0.809460944331	0	0.79677123207	0	0.781976076926
225	209	S	0.283870968	35.0237	0.223939449808	0	0	0	0	0	0.364318677779	0	0
226	210	Q	0.128888889	32.8385	0	0	0	0	0	0	0	0	0
227	211	Q	0.253333333	29.3171	0	0	0.257267950711	0	0	0	0	0	0.377550682387
228	212	T	0.174418605	28.4075	1.46921538299	0.816027246072	0.710933194877	1.90622490103	0.808924340449	1.67315751584	1.19510565503	0.820437592444	0.260892874546
229	213	V	0.14213198	24.9049	0.244869230498	0.816027246072	0.177733298719	0.635408300342	0.808924340449	0.557719171947	0	0.820437592444	0
230	214	I	0.406091371	24.0951	1.89141355009	1.05213303836	1.19747291665	1.84049599549	0.782254496273	1.07364816322	1.92317266671	1.19003026309	1.25551911613
231	215	P	0.06918239	20.9107	0.244873419137	0	0	0	0	0	0.398379462916	0	0
232	216	N	0.041025641	19.8805	0.447878899617	0.499321305874	0.161415557784	0.581097857387	0.742462632168	0	0.364318677779	0.376514974241	0.236943599719
233	217	I	0.060913706	18.4146	0.2363529508	0.525894514868	0.684275049919	0	0	0	0.384525754461	0.793143075402	1.00449403864
234	218	G	0.009615385	16.5441	0	0	0.735757983989	0	0	0	0	0	1.07993510543
235	219	S	0.161290323	13.5269	0.489738460995	0.272009082024	0.533131777193	0.635408300342	0.808924340449	1.11543834389	0.398368551678	0	0.260844832466
236	220	R	0.010948905	11.7329	0	0	0.177730439634	0	0	0	0	0	0.26088682499
237	221	P	0.044025157	9.73304	0	0	5.15186337167	0	0	1.11543834389	0	0	7.03937608296
238	222	R	0.603508772	6.30379	0	0.272431527465	0.535686447012	0	0	0	0	0.411156144985	0.787959948133
239	223	V	0.132183908	3.79934	0.978119821691	0.392527690919	1.48332267682	2.00604312765	0.590534174388	1.37744077984	0.320602139461	0.294377108442	1.53345604889
240	224	R	0.295620438	NA	0	0	0	0	0	0	0	0	0
241	225	N	0.375	3.81497	0.895757799233	0.998642611748	7.74769726761	1.74329357216	1.48492526434	8.6104747848	0.364318677779	0.753029948483	7.34491062832
242	226	I	0.184079602	5.56647	0.708446972247	0	0	0.612960266271	0	0	0.768228203728	0	0
243	227	P	0.212903226	8.62444	0	0.272009082024	0	0	0	0	0	0.410218796222	0
244	228	S	0.006451613	10.5248	0	0	0	0	0	0	0	0	0
245	229	R	0.02919708	11.3707	0	0	0	0	0	0	0	0	0
246	230	I	0	13.6263	0.354318563173	0.192561062267	0.533652592937	0.920926606676	0.572813127671	0.414667862961	0	0	0.590005253973
247	231	S	0.012903226	16.4599	0	0	0	0	0	0	0	0	0
248	232	I	0	18.34	0	0	0	0	0	0	0	0	0
249	233	Y	0.148288973	22.1494	0	0	0	0	0	0	0	0	0
250	234	W	0.154385965	24.9795	0	0	0	0	0	0	0	0	0
251	235	T	0.029069767	28.6013	0	0	0	0	0	0	0	0	0
252	236	I	0.182741117	31.4105	0.345574342201	0.191481078973	0.126010686857	0	0	0.395470591739	0.562267521863	0.288828286168	0
253	237	V	0	34.1698	0	0	0	0	0	0	0	0	0
254	238	K	0.292372881	37.6808	0.236568684015	0	0.171187619844	0	0	0	0.38487104944	0	0.251291490114
255	239	P	0.377358491	40.2846	0.244877610064	0.272041255388	0.177737928347	0	0	0	0.39839038034	0.410290136359	0.260902670586
256	240	G	0.634615385	42.0896	0	0	0	0	0	0	0	0	0
257	241	D	0.093264249	39.2858	0	0	0	0	0	0	0	0	0
258	242	I	0.155172414	37.012	0.345626563838	0.765838183237	0.377963593066	0.448068326389	0.569148748335	0.395305578059	0.281280374468	0.866389318787	0.369888568563
259	243	L	0.009950249	33.3526	0	0.271967936608	0.17777513107	0	0	0	0	0.41012757332	0.260981397707
260	244	L	0.063218391	33.1939	0	0	0.292861297276	0	0	0	0	0	0.429896776364
261	245	I	0.010152284	30.0436	0	0	0	0	0	0	0	0	0
262	246	N	0.035897436	30.5416	0	0	0.322839393627	0	0	0	0	0	0.473904715854
263	247	S	0	27.8729	0.223946467812	0	0.161410359742	0	0	0.506498516753	0.364336959557	0	0
264	248	T	0.18974359	27.6308	0	0	0.17771800805	0	0	0	0	0	0.260860521922
265	249	G	0	23.8754	0	0	0	0	0	0	0	0	0
266	250	N	0	20.4277	0	0	0	0	0	0	0	0	0
267	251	L	0	21.528	0	0	0	0	0	0	0	0	0
268	252	I	0	19.3424	0	0	0	0	0	0	0	0	0
269	253	A	0	22.5192	0	0	0	0	0	0	0	0	0
270	254	P	0.006289308	23.8174	0	0	0	0	0	0	0	0	0
271	255	R	0.259124088	25.1538	0	0	0	0	0	0	0	0	0
272	256	G	0.009615385	27.7642	0	0	0	0	0	0	0	0	0
273	257	Y	0.041825095	28.4682	0	0	0	0	0	0	0	0	0
274	258	F	0.029166667	28.2153	0	0	0	0	0	0	0	0	0
275	259	K	0.220338983	31.519	0.23657932892	0.263241546795	0.171188607056	0	0	0	0.384891671056	0.397000056852	0.251291998836
276	260	I	0.107142857	32.0247	0.518071007622	0.383000582975	0.37799437501	0	0	0	0.842644613205	0.577741806052	0.554844570478
277	261	R	0.394160584	34.6052	4.95931732973	3.00988769967	3.59876038069	3.52741169841	4.47799921166	4.12626354002	5.85006209503	2.26902880453	3.35453430388
278	262	S	0.831395349	36.3841	0.89583863854	1.74783005008	0.968582803841	0.581237549755	2.22820694303	0	1.09295603334	1.50605989697	1.42185089567
279	263	G	0.548076923	37.2293	0.244976930226	0	0.177790292431	0	0	0	0.398541786093	0	0.261000096923
280	264	K	0.5	36.6586	0.236574178211	0.52649141112	0.856023726319	0	0	0.537186210593	0.384885362128	0.793996792885	1.00527725485
281	265	S	0.077419355	32.9718	0	0	0.484343226243	0	0	0.506530349422	0	0	0.47401025881
282	266	S	0.058064516	30.5185	0	0.298706877968	0	0	0	0	0	0.450449989553	0
283	267	I	0.040609137	27.328	0.345555929146	0.383000540604	0	0.448234948464	0	0	0.281125408877	0.577741712063	0
284	268	M	0.03125	27.2045	0	0.362820624238	0.355497764258	0	0	0	0	0.547272964773	0.521851698183
285	269	R	0.441605839	24.7242	0.489723065175	0.815196831747	0	0	0	0	0.796696999027	1.22881603884	0
286	270	S	0.064516129	25.9479	0	0	0	0	0	0	0	0	0
287	271	D	0.528497409	25.2385	0	0.249660652937	0	0	0	0	0	0.376514974241	0
288	272	A	0.085271318	28.7653	0.489738460995	0.272009082024	0	0	0	0	0.796737103356	0.410218796222	0
289	273	P	0.440251572	29.1506	0.244869230498	0.272009082024	0	0	0.808924340449	0	0.398368551678	0	0
290	274	I	0.274111675	30.7662	0	0.262565173179	0	0	0	0	0	0.395798182971	0
291	275	G	0.357512953	34.3208	0	0.815681991312	0.710782080508	0	0.808541692257	0.557901682723	0	0.82010973956	0.782325886024
292	276	K	0.645348837	36.9738	0.236620740386	0.52649044184	0.342343433094	0	0	0	0.385006675242	0.79402363824	0.502515679017
293	277	C	0.233532934	39.4804	0	0	0	0	0	0	0	0	0
294	278	N	0.69035533	40.8928	0.46665348057	0.266539391119	0.498511254283	0.605923229876	0.790351166775	1.04466038356	0.379414927166	0	0.243735503764
295	279	S	0.116129032	40.6237	0.244945836892	0	0.177695301797	0	0	0	0.398514838249	0	0.260812483636
296	280	E	0.35426009	40.9109	1.40374801683	0.259696596753	1.02083833255	1.82122994908	0.772210794837	2.1314888346	1.14187307474	0	0.499914578237
297	281	C	0	39.081	0	0	0	0	0	0	0	0	0
298	282	I	0	35.3896	0.23630355256	0.262923511987	0	0	0	0	0.384532252002	0.396518885478	0
299	283	T	0	33.8007	0	0	0	0	0	0	0	0	0
300	284	P	0.132075472	30.4305	0	0	0	0	0	0	0	0	0
301	285	N	0.379487179	32.4478	0	0	0	0	0	0	0	0	0
302	286	G	0	33.7657	0	0	0	0	0	0	0	0	0
303	287	S	0.038709677	36.6932	0	0	0	0	0	0	0	0	0
304	288	I	0.005076142	39.9238	0	0	0.171049377387	0	0	0	0	0	0.251082489992
305	289	P	0.377358491	43.5166	0.244869230498	0.816027246072	0.710933194877	0	0	0.557719171947	0.398368551678	1.23065638867	0.782678623637
306	290	N	0.271794872	44.9296	0.671860384731	0.499321305874	0	0	0	0	1.09306553664	0.753029948483	0
307	291	D	0.461139896	48.606	0.671892939857	0.499333848413	0.3229141746	0.581216306144	0.742520948051	0.506530376642	0.72867760507	0.376514974241	0.237024900979
308	292	K	0.173728814	48.6738	0.473254808113	0.263325690899	0.171204384074	0.614121585826	0	0	0.384922587474	0.397088771007	0.251309556813
309	293	P	0.094339623	48.6515	0	0	0	0	0	0	0	0	0
310	294	F	0.020833333	46.2259	0	0	0	0	0	0	0	0	0
311	295	Q	0.004444444	43.1944	0	0	0	0	0	0	0	0	0
312	296	N	0.215384615	41.369	0	0	0	0	0	0	0	0	0
313	297	V	0.143678161	38.3425	0	0	0.533016230696	0	0	0	0	0	0.782290061059
314	298	N	0.102564103	35.8287	0	0	0.161410359742	0	0	0	0	0	0.236932600914
315	299	R	0.275423729	36.0848	0	0.265031720972	0.518310257835	0	0	0.54198027087	0	0.399717644133	0.507282849348
316	300	I	0.162436548	33.4529	0.708322336855	1.05180072766	0.342106901028	1.22313453714	0.781978801566	0	0.384532106135	1.18967487393	0.502182217118
317	301	T	0.122093023	35.3385	0	0	0.177702680491	0	0	0	0	0	0.26082809371
318	302	Y	0.011406844	35.4969	0	0	0	0	0	0	0	0	0
319	303	G	0	38.7274	0	0	0	0	0	0	0	0	0
320	304	A	0.093023256	42.3206	1.22434615249	1.63205449214	0.710933194877	1.27081660068	1.6178486809	1.11543834389	1.19510565503	1.64087518489	0.521785749092
321	305	C	0.005988024	41.8058	0	0	0	0	0	0	0	0	0
322	306	P	0.018867925	44.025	0	0	0	0	0	0	0	0	0
323	307	R	0.190677966	43.6087	0	0	0	0	0	0	0	0	0
324	308	Y	0.224334601	41.5945	0.244848739374	0	0	0	0	0	0.39831517635	0	0
325	309	V	0	43.8735	0.489675190003	0.81595110989	0.71085151673	0.635353568411	0	0	0.398306773707	1.23048758365	1.04339868242
326	310	K	0.474576271	43.6364	0	0	0.174793037856	0	0	0	0	0	0.2565619566
327	311	Q	0.146666667	46.4878	0.628683862832	0.286072410099	0.244730964602	0.807915801137	0.894906749397	0.765449488797	0.514363726544	0	0
328	312	N	0.548717949	45.7687	0.895803461908	0.998892045132	0.807061455539	1.74329357216	0.742462632168	1.51949555026	0.364348415749	1.12995976229	0.473873375107
329	313	T	0.360465116	49.2508	0	0	0	0	0	0	0	0	0
330	314	L	0.034825871	51.9791	0	0	0	0	0	0	0	0	0
331	315	K	0.31779661	55.0442	0	0	0	0	0	0	0	0	0
332	316	L	0.004975124	57.3144	0	0	0	0	0	0	0	0	0
333	317	A	0.007751938	60.919	0	0	0	0	0	0	0	0	0
334	318	T	0.098837209	62.1807	0	0	0	0	0	0	0	0	0
335	319	G	0	65.6034	0	0	0	0	0	0	0	0	0
336	320	M	0	68.3146	0	0	0	0	0	0	0	0	0
337	321	R	0.281021898	68.8373	0	0	0	0	0	0	0	0	0
338	322	N	0.015384615	69.2628	0	0	0	0	0	0	0	0	0
339	323	V	0.068965517	72.5329	0.489372686877	1.35908006177	0.533154103297	0	0.808565354052	0	0.795784713742	1.63950534296	0.782581733221
340	324	P	0.182389937	73.9706	0	0.272039511278	0	0	0	0	0	0.410286268824	0
341	325	E	0.69955157	77.3325	0.237440599472	0.264100304101	0	0	0	0	0.386278562642	0.398289852087	0
342	326	K	0.68220339	80.1179	0.236751340538	0.263703326126	0.342556660274	0.614265803635	0.784234995851	0.537539449431	0	0	0.251402066727
343	327	Q	NA	81.6641	0	0.407041885863	0.257286186219	0	1.21101842349	0	0	0	0.377614348543
344	328	NA	NA	NA	0	0.272009082024	0.177733298719	0	0	0	0	0.410218796222	0.260892874546
345	329	NA	NA	NA	0	0	0	0	0	0	0	0	0
346	330	NA	0.413461538	NA	0	0	0	0	0	0	0	0	0
347	331	NA	0.064676617	NA	0	0.191500428306	0.126049200722	0	0	0	0	0.288871206529	0.185056278014
348	332	NA	0.045833333	NA	0	0	0	0	0	0	0	0	0
349	333	NA	0.096153846	NA	0	0	0	0	0	0	0	0	0
350	334	A	0	90.04	0	0	0	0	0	0	0	0	0
351	335	I	0.035532995	87.4119	0	0	0	0	0	0	0	0	0
352	336	A	0.434108527	85.3998	0	0	0	0	0	0	0	0	0
353	337	G	0.317307692	83.5038	0	0	0	0	0	0	0	0	0
354	338	F	0.108333333	80.2265	0	0	0	0	0	0	0	0	0
355	339	I	0.030456853	81.1514	0	0	0	0	0	0	0	0	0
356	340	E	0.434977578	78.5633	0	0	0	0	0	0	0	0	0
357	341	N	0.2	78.4044	0	0	0	0	0	0	0	0	0
358	342	G	0.019230769	76.1717	0	0	0	0	0	0	0	0	0
359	343	W	0.115789474	77.1475	0	0	0	0	0	0	0	0	0
360	344	E	0.381165919	74.8868	0.237333141943	0	0	0	0	0	0.386153045274	0	0
361	345	G	0.413461538	77.192	0	0	0	0	0	0	0	0	0
362	346	M	0.013392857	76.6056	0.164436313426	0	0.237999789708	0.42773078146	0	0.372734198737	0	0	0.174819966655
363	347	V	0.766497462	74.0398	2.71282939798	2.54699564035	3.20172041893	4.59670170119	5.10272185078	4.73483482948	1.53394606553	1.22197986206	2.4791588502
364	348	D	0.601036269	74.9775	0	0	0	0	0	0	0	0	0
365	349	G	0.096153846	74.7824	0	0	0	0	0	0	0	0	0
366	350	W	0.147368421	73.548	0	0	0	0	0	0	0	0	0
367	351	Y	0	76.9676	0	0	0	0	0	0	0	0	0
368	352	G	0	80.4357	0	0	0	0	0	0	0	0	0
369	353	F	0.0125	83.9823	0	0	0	0	0	0	0	0	0
370	354	R	0.317518248	85.7249	0	0.530125676623	0	0	0.788039687981	0	0	0.399797342852	0
371	355	H	0.084821429	89.4992	0	0	0	0	0	0	0	0	0
372	356	Q	0.524444444	92.4489	0.362274163252	0.406991870507	0.257396632069	0	0	0	0.589418348749	0.613810281347	0.377848021468
373	357	N	0.071794872	95.7273	0	0	0	0	0	0	0	0	0
374	358	S	0.664516129	98.6896	0	0.54396885869	0.177725760018	0	0.808695154165	0	0	0.410218796222	0.260876923545
375	359	E	0.506726457	96.4738	0.237389071886	0	0	0	0	0	0.386144357431	0	0
376	360	G	0.317307692	93.6689	0	0	0	0	0	0	0	0	0
377	361	I	0.598837209	90.2557	1.16397013987	0.815110620258	0.839696429201	1.21009777665	0	1.57507039881	1.13507260603	1.22894945743	0.493847642655
378	362	G	0.25	87.5955	0	0	0	0	0	0	0	0	0
379	363	Q	0.315555556	84.2291	0	0	0	0	0	0	0	0	0
380	364	A	0.15503876	82.8899	0	0	0	0	0	0	0	0	0
381	365	A	0.240310078	79.6516	0	0	0	0	0	0	0	0	0
382	366	D	0.07253886	79.9139	0	0	0	0	0	0	0	0	0
383	367	L	0.651741294	77.7526	0	0.272181830321	0.177803919609	0	0	0	0	0.410518304552	0.261010837186
384	368	K	0.661016949	77.8741	0	0	0	0	0	0	0	0	0
385	369	S	0.051612903	76.5975	0	0	0	0	0	0	0	0	0
386	370	T	0.058139535	73.9374	0	0	0	0	0	0	0	0	0
387	371	Q	0.342222222	72.6506	0	0	0	0	0	0	0	0	0
388	372	A	0.248062016	72.7136	0	0.544000209068	0.533426406544	0	0	0.558067608655	0	0.820397782506	0.521961367029
389	373	A	0	70.3812	0	0	0	0	0	0	0	0	0
390	374	I	0.203045685	68.066	0.709125346415	0.788806108188	0.341372397687	0	0.781923612543	0	1.15375049647	0.793077217045	0.501115747561
391	375	N	0.445595855	67.8355	0.671818349425	0	0.484231079226	1.74329357216	0	1.01299703351	0	0	0.236932600914
392	376	Q	0.182222222	66.9073	0	0	0	0	0	0	0	0	0
393	377	I	0.025380711	64.2505	0	0	0	0	0	0	0	0	0
394	378	N	0.38974359	62.8219	0	0	0	0	0	0	0	0	0
395	379	G	0.173076923	62.9729	0	0.544541643624	0.355877059993	0	0	0	0	0.82136662015	0.522418472567
396	380	K	0.004237288	60.6317	0	0	0	0	0	0	0	0	0
397	381	L	0.149253731	58.3325	0	0	0	0	0	0	0	0	0
398	382	N	0.507692308	58.0659	0	0	0	0	0	0	0	0	0
399	383	R	0.138686131	56.9995	0.619887842898	0.410695205813	0.659844658965	0	0	0	1.01192309216	0.624176341649	0.960307060198
400	384	L	0.097701149	54.2501	0	0	0	0	0	0	0	0	0
401	385	I	0.319796954	53.0214	0.236194825121	0	0.171024983444	0	0	0	0.384248864215	0	0.251030877217
402	386	G	0.408071749	50.865	0.489935598206	0.272050346401	0.177767228794	0	0	0	0.79714344992	0.410298108796	0.260932458534
403	387	K	0.673728814	50.7661	0.473157954383	0.263248588367	0.342375012966	0.613935348983	0.782980897723	0	0.384866627229	0	0.502582500477
404	388	T	0.162790698	47.1371	0.244869230498	0	0	0	0	0	0.398368551678	0	0
405	389	N	0.143589744	45.6686	0	0	0	0	0	0	0	0	0
406	390	E	0.385650224	42.4342	0	0	0.171897316454	0	0	0	0	0	0.252322868897
407	391	K	0.148305085	39.5761	0	0	0.171191405062	0	0	0	0	0	0.25129949986
408	392	F	0.166666667	36.4156	0.223950863552	0	0	0	0	0	0.364348410733	0	0
409	393	H	0.196428571	33.7304	0	0	0	0	0	0	0	0	0
410	394	Q	0.102222222	34.2982	0	0	0	0	0	0	0	0	0
411	395	I	0.065989848	32.2368	0	0	0	0	0	0	0	0	0
412	396	E	0.210762332	29.384	0	0	0.168418143396	0	0	0	0	0	0.24723317079
413	397	K	0.072033898	30.824	0	0	0	0	0	0	0	0	0
414	398	E	0.479820628	27.9219	0	0	0	0	0	0	0	0	0
415	399	F	0.220833333	25.2433	0	0	0	0	0	0	0	0	0
416	400	S	0.516129032	21.9424	0	0	0.395451131856	0	0	0	0	0	0.580489403563
417	401	E	0.452914798	22.0881	0	0	0	0	0	0	0	0	0
418	402	V	0.373563218	25.0665	0.244838771345	0.271970465534	0.177733298719	0	0.808565377278	0	0.398289213545	0	0.260892874546
419	403	E	0.304932735	26.4155	0	0	0	0	0	0	0	0	0
420	404	G	0.028846154	30.143	0	0	0	0	0	0	0	0	0
421	405	R	0.102189781	32.8118	0	0	0.355045479313	0	0	0	0	0	0.521029902539
422	406	I	0.187817259	31.7349	0.709405458047	1.31295765136	0.854722637692	1.22709876442	1.56434402776	0.536679029295	0.38472428653	1.18715311759	1.0034939623
423	407	Q	0.057777778	30.4488	0	0	0	0	0	0	0	0	0
424	408	D	0.176165803	33.6799	0.671835471525	0.499321305874	0	0	0	0	1.09300063595	0.753029948483	0
425	409	L	0	35.6315	0.979265552175	0.271986806265	0.533129701515	0.635279931686	0	0.557674210008	1.19483785702	0.410169407349	0.521705302933
426	410	E	0.022421525	33.7688	0	0	0	0	0	0	0	0	0
427	411	K	0.449152542	34.4582	0.473190050266	0.263240250679	0.171195848535	0.613902109837	0	0	0.384920959344	0.397000798438	0.251297817141
428	412	Y	0.049429658	38.0465	0	0	0	0	0	0	0	0	0
429	413	V	0.045977011	38.7989	0	0.271999565864	0.355419940564	0	0.808894850124	0.557584738382	0	0	0.260871277819
430	414	E	0.035874439	37.8062	0.237416613095	0	0	0	0	0	0.38623397411	0	0
431	415	D	0.321243523	39.5991	0	0	0	0	0	0	0	0	0
432	416	T	0.081395349	42.644	0	0.272009082024	0	0	0	0	0	0.410218796222	0
433	417	K	0.148305085	42.7016	0	0	0	0	0	0	0	0	0
434	418	I	0.060913706	42.4062	0.172921420956	0.191585079127	0.126055452025	0	0	0	0.281447516462	0.28901998966	0.185069509854
435	419	D	0.07253886	45.1566	0	0	0	0	0	0	0	0	0
436	420	L	0.019900498	47.4406	0	0	0.17775175535	0	0	0	0	0	0.260931929115
437	421	W	0.024561404	47.0012	0	0	0	0	0	0	0	0	0
438	422	S	0.025806452	47.4563	0	0	0	0	0	0	0	0	0
439	423	Y	0.159695817	50.6987	0	0	0	0	0	0	0	0	0
440	424	N	0.025641026	51.8013	0	0	0	0	0	0	0	0	0
441	425	A	0	51.2367	0	0	0	0	0	0	0	0	0
442	426	E	0.179372197	53.1204	0.237431285395	0	0	0	0	0	0.386254301245	0	0
443	427	L	0.084577114	56.0659	0.245006890369	0.544257719997	0.356122371748	0	0.808847993402	0	0.398727267731	0.410502659507	0.522857840845
444	428	L	0.064676617	56.2275	0	0	0.355566378038	0	0	0	0	0	0.521996903156
445	429	V	0.005747126	56.5222	0	0	0	0	0	0	0	0	0
446	430	A	0.031007752	59.1008	0.489738460995	0.272009082024	0.177733298719	0	0.808924340449	0	0.796737103356	0	0.260892874546
447	431	L	0.134328358	61.1163	1.23151314982	0	0.589842943238	1.06679399479	0	0	1.33447933437	0	0.86486185108
448	432	E	0.044843049	60.9775	0	0	0	0	0	0	0	0	0
449	433	N	0	61.9874	0	0	0	0	0	0	0	0	0
450	434	Q	0.088888889	64.8685	0	0	0	0	0	0	0	0	0
451	435	H	0.138392857	65.9533	0	0	0	0	0	0	0	0	0
452	436	T	0	65.8551	0	0	0	0	0	0	0	0	0
453	437	I	0.081218274	67.9588	0	0.262935364853	0	0	0.781923608581	0	0	0	0
454	438	D	0.051813472	70.3341	0	0.49934601296	0.968462158451	0	0	1.01299703351	0	0.753084731373	0.947730403655
455	439	L	0	70.661	0	0.460758666284	0	0	0	0	0	0.694411402449	0
456	440	T	0.005813953	71.2778	0.244869230498	0	0	0	0	0	0.398368551678	0	0
457	441	D	0.010362694	73.7392	0	0	0.161424493013	0	0	0	0	0	0.236962506959
458	442	S	0.006451613	75.3703	0.269972168653	0.298532483608	0.197693786791	0.700458090083	0.886890217061	0.620273350785	0	0	0
459	443	E	0.062780269	75.9541	0	0	0	0	0	0	0	0	0
460	444	M	0	77.7824	0	0	0	0	0	0	0	0	0
461	445	N	0.056410256	79.8862	0.447878899617	0.249660652937	0.484265921621	0	0	0	0.728637355559	0.376514974241	0.710871528851
462	446	K	0.186440678	80.7327	0.236569584332	0.263199134403	0	0.613809286914	0.782685454354	0	0	0	0
463	447	L	0.019900498	81.9125	0	0	0.294941870065	0	0	0	0	0	0.432494086244
464	448	F	0.025	84.125	0	0	0	0	0	0	0	0	0
465	449	E	0.179372197	85.5774	0	0	0	0	0	0	0	0	0
466	450	R	0.38559322	86.3678	0.711425314212	0.263238677904	0.343039034877	1.23154428019	0	0.538490538578	0.38564050914	0.396997311111	0.251716023981
467	451	T	0.005813953	88.1581	0.244777750445	0	0	0	0	0	0.398130305733	0	0
468	452	K	0.211538462	90.0435	0.965030866128	0.268145666411	0	0.625947581387	0	0	1.17758028263	0.404379964413	0
469	453	K	0.156934307	91.1878	0.241130098734	0.267970520071	0.174783197771	0.625721095079	0	0	0	0.4041493652	0.256555996441
470	454	Q	0.173333333	92.4541	0.724586708536	0.40668958634	0	0	0	0	1.17892003689	0.613071181893	0
471	455	L	0.004975124	94.5246	0	0.46068656521	0	0	0	0	0	0.694254630974	0
472	456	R	0.131386861	96.3988	0	0	0.172693580706	0	0	0	0	0	0.253487143093
473	457	E	0.139013453	99.2787	0	0	0	0	0	0	0	0	0
474	458	N	0	99.0799	0	0	0	0	0	0	0	0	0
475	459	A	0.07751938	96.4433	0	0	0	0	0	0	0	0	0
476	460	E	0.022421525	95.3253	0	0	0	0	0	0	0	0	0
477	461	D	0.202072539	91.8361	0	0	0	0	0	0	0	0	0
478	462	M	0.325892857	91.5821	0.163248814617	0.181380135686	0.594906100637	0	0	0.748543088316	0.265585966124	0.27356955452	0.523389781636
479	463	G	0.230769231	88.591	0	0	0	0	0	0	0	0	0
480	464	N	0.297435897	86.1098	0	0	0	0	0	0	0	0	0
481	465	G	0	85.0067	0	0	0	0	0	0	0	0	0
482	466	C	0.077844311	88.1952	0	0	0	0	0	0	0	0	0
483	467	F	0.045833333	91.4688	0	0	0.16141658414	0	0	0	0	0	0.236945771474
484	468	K	0.36440678	94.8688	0.473265968612	0.526548756894	0.513688606391	0.613951753063	0.782873595433	0.537281317828	0.385001134593	0.397063748902	0.502704252248
485	469	I	0.005076142	96.6327	0	0	0	0	0	0	0	0	0
486	470	Y	0.068441065	100.378	0	0	0	0	0	0	0	0	0
487	471	H	0	101.573	0	0	0	0	0	0	0	0	0
488	472	K	0.61440678	101.266	0.236561359319	0	0.342378553574	0	0	0	0.38485196882	0	0.502589992569
489	473	C	0.005988024	97.9702	0	0	0	0	0	0	0	0	0
490	474	D	0.393782383	97.3726	0.671818349425	0.499321305874	0.161410359742	1.74329357216	0	0.506498516753	0	0.753029948483	0
491	475	N	0.358974359	94.2335	0	0	0	0	0	0	0	0	0
492	476	A	0.558139535	95.0251	1.22427788815	1.0880363281	0.355466597439	0	0.808924340449	0	1.99166494029	1.23065638867	0.521785749092
493	477	C	0.017964072	95.7235	0	0	0	0	0	0	0	0	0
494	478	I	0.005076142	92.3987	0.518297960173	0	0.251982565118	0	0	0.395357398471	0.843235704685	0	0.184940814166
495	479	G	0.31838565	90.6985	0.252189438433	0.280212474999	0.183792584884	0	0	0	0.410455107723	0.422545506793	0.269787626856
496	480	S	0.135483871	92.4689	0.270099913674	0	0	0	0	0	0.439401014271	0	0
497	481	I	0.005076142	90.9191	0	0	0	0	0	0	0	0	0
498	482	R	0.204379562	87.4773	0.244808295055	0.272006026175	0	0	0	0	0.398209842646	0.410212020697	0
499	483	N	0.441025641	87.7763	0	0	0.161410359742	0	0	0	0	0	0.236932600914
500	484	G	0.471153846	89.2803	0.504905407393	0.280271400572	0.367847422322	0.65534374356	0.833387436124	0.577116925123	0.410608944354	0	0.269985393543
501	485	T	0.546511628	92.7248	0	0	0	0	0	0	0	0	0
502	486	Y	0.068441065	94.779	0	0	0	0	0	0	0	0	0
503	487	D	0.445595855	98.0079	0.671818349425	0.249660652937	0.807067352851	1.16219571477	0	1.51949555026	0.364318677779	0.376514974241	0.473878366475
504	488	H	0.098214286	99.0228	0	0	0	0	0	0	0	0	0
505	489	D	0.523316062	102.558	2.01626131299	1.49900319936	2.26092304191	2.90687378085	2.97165476876	3.04052291716	1.45779069363	0.753582951402	1.89646334295
506	490	V	0.540229885	103.418	0	0.271893252662	0.177887723016	0	0.807848287241	0	0	0	0.261219749589
507	491	Y	0.201520913	102.954	0	0	0.17770682933	0	0	0	0	0	0.260836871082
508	492	R	0.080291971	103.791	0	0	0	0	0	0	0	0	0
509	493	D	0.725388601	107.418	0	0.499321305874	0.161410359742	0	0.742462632168	0	0	0.376514974241	0.236932600914
510	494	E	0.331838565	106.491	0	0	0	0	0	0	0	0	0
511	495	A	0	103.553	0	0.272025523771	0	0	0	0	0	0.410255252609	0
512	496	L	0.069651741	105.475	0	0.46886636822	0.301201299013	0	0	0	0	0.706605384775	0.441956432681
513	497	N	0.451282051	108.284	0.223939449808	0.249660652937	0.161410359742	0.581097857387	0	0.506498516753	0	0.376514974241	0
514	498	N	0.297435897	105.849	0.223953719794	0.249678058924	0.161520650732	0	0	0.506915013554	0.364355851569	0.376553568812	0
515	499	R	0.03649635	103.91	0	0	0	0	0	0	0	0	0
516	500	F	0.158333333	106.849	0	0	0	0	0	0	0	0	0
517	501	Q	0.808888889	109.265	0	0.836882336618	0.529596953803	0	0	0.830249771223	0	1.26163004794	0.38883472866
518	502	I	NA	110.857	0	0	0.171013585813	0	0	0	0	0	0.251033928801
519	503	K	NA	109.697	0.481706053604	0.268058204826	0.349175927737	0	0	0	0.783810648492	0.404242408829	0.512586804851
520	504	NA	NA	NA	0.250979577196	0	0.182995851047	0	0	0	0.408438366437	0	0.268684554256
521	505	NA	NA	NA	1.22417485038	1.35972806891	1.06575161507	0.635371920875	0.808865294996	1.11466176295	1.59317208163	1.64036863453	1.04297792497
522	506	NA	NA	NA	0	0.26409748612	0	0	0	0	0	0.39828360402	0
523	507	NA	NA	NA	0	0	0	0	0	0	0	0	0
524	508	NA	NA	NA	0.482378509144	0.535986568627	0.174798463306	0.625875011632	0.797350364292	0.548536570659	0.392375767739	0.404074720214	0
525	509	NA	NA	NA	0.54016278087	0	0.19762615508	0	0	0	0.878705535227	0	0.290038218992
526	510	NA	NA	NA	0.738021474436	0.544325206775	0.178596082832	0	0.810225213191	0	1.20022708291	0.410249300044	0.262111508313
527	511	NA	NA	NA	0.244848760306	0	0	0	0	0	0.39831523087	0	0
528	512	NA	NA	NA	0	0	0	0	0	0	0	0	0
529	513	NA	NA	NA	0.223939449808	0	0.161410359742	0.581097857387	0	0.506498516753	0	0	0
530	514	NA	NA	NA	0	0	0	0	0	0	0	0	0
531	515	NA	NA	NA	0.709022232954	0.525882601762	0.171002048669	0.613362452778	0.781951182429	0	0.768923978545	0.396545185806	0.250982357682
532	516	NA	NA	NA	0	0	0.885681422723	0	0	0	0	0	1.29922205227
533	517	NA	NA	NA	0	0	0	0	0	0	0	0	0
534	518	NA	NA	NA	0	0	0.171000216377	0	0	0	0	0	0.250978481634
535	519	NA	NA	NA	0	0	0	0	0	0	0	0	0
536	520	NA	NA	NA	0	0	0	0	0	0	0	0	0
537	521	NA	NA	NA	0.244869230498	0	0	0	0	0	0.398368551678	0	0
538	522	NA	NA	NA	0.691551837651	0.574537009693	0.883271223288	1.79681476991	0	0.396024094842	0	0.866692869762	1.11123503818
539	523	NA	NA	NA	0.270106319636	0	0	0	0	0	0.439417700521	0	0
540	524	NA	NA	NA	0	0	0.171037297833	0	0	0	0	0	0.251056931225
541	525	NA	NA	NA	0	0.249688359411	0.161425936264	0	0	0	0	0.376576409436	0.236965561012
542	526	NA	NA	NA	0	0	0	0	0	0	0	0	0
543	527	NA	NA	NA	0	0	0.177729528401	0	0	0	0	0	0.260884896924
544	528	NA	NA	NA	0	0.262906427405	0	0	0.781852280447	0	0	0	0
545	529	NA	NA	NA	0.734488682965	1.08778249048	0.887911865338	0.635261671998	0.808806192294	1.11486915281	0.79664096908	1.23031879916	0.781896959314
546	530	NA	NA	NA	1.95895384398	1.63205449214	1.24413309103	2.54163320137	0	2.78859585974	1.59347420671	2.46131277733	0.521785749092
547	531	NA	NA	NA	0	0	0.292871389944	0	0	0	0	0	0.429899339675
548	532	NA	NA	NA	0.408730469384	0.457165824927	0	0	1.35689982506	0	0.664628276903	0	0
549	533	NA	NA	NA	0	0	0	0	0	0	0	0	0
550	534	NA	NA	NA	0.447913134268	0	0	0	0	0	0.728726538647	0	0
551	535	NA	NA	NA	0.236350493613	0.262866105067	0	0	0	0	0.384519353292	0.396391612098	0
552	536	NA	NA	NA	0.16325151749	0.18137738277	0.712374980513	0	0	0	0.265593007135	0.273563449387	1.04662493693
553	537	NA	NA	NA	0	0	0	0	0	0	0	0	0
554	538	NA	NA	NA	0	0	0.177733298719	0	0	0	0	0	0.260892874546
555	539	NA	NA	NA	0	0	0	0	0	0	0	0	0
556	540	NA	NA	NA	0	0	0	0	0	0	0	0	0
557	541	NA	NA	NA	0	0	0.863400362408	0	0	1.08479162798	0	0	0.760095867116
558	542	NA	NA	NA	0	0	0	0	0	0	0	0	0
559	543	NA	NA	NA	0	0	0	0	0	0	0	0	0
560	544	NA	NA	NA	0	0	0	0	0	0	0	0	0
561	545	NA	NA	NA	0.238576316387	0.265178613204	0.17268943519	0	0	0	0.388109257124	0.399904818965	0.253498201471
562	546	NA	NA	NA	0	0	0	0	0	0	0	0	0
563	547	NA	NA	NA	0.223939449808	0.249660652937	0.322820719484	0.581097857387	0	0.506498516753	0	0.376514974241	0.236932600914
564	548	NA	NA	NA	0	0.262929433577	0	0	0.781923605416	0	0	0	0
565	549	NA	NA	NA	0	0	0	0	0	0	0	0	0
566	550	NA	NA	NA	0	0	0	0	0	0	0	0	0
